# Supplementary material for: Targeting NHE6 gene expression identifies lysosome and neurodevelopmental mechanisms in a haploid in vitro cell model
Source: Biol Open. 2023 Nov 29;12(11):bio059778. doi: 10.1242/bio.059778 (PMC10695175; doi:10.1242/bio.059778)
Supplement: Table S1. HAP1 FACS endosomal pH data [file biolopen-12-059778-TableS1.xlsx]

## Sheet: Table S1
Table S1. HAP1 FACS endosomal pH data
Individual ID	ID described in this manuscript	Subclone	Genotype	Experiment	pH	Passage of line	Date	Investigator
Control_HAP1_CRISPR_1	WT6	C631	WT	HAP1-CRISPR1	6.89666	p9	2016-11-09	LM
Control_HAP1_CRISPR_1	WT6	C631	WT	HAP1-CRISPR1	6.81183	p9	2016-11-09	LM
Control_HAP1_CRISPR_1	WT6	C631	WT	HAP1-CRISPR1	6.66931	p9	2016-11-09	LM
Control_HAP1_CRISPR_1	WT6	C631	WT	HAP1-CRISPR1	6.92077	p9	2016-11-09	LM
HAP1_CRISPR_1	MUT6	HZGHC004524c006	c.351_352insG, p.Tyr118Val fs*8	HAP1-CRISPR1	6.01769	p9	2016-11-09	LM
HAP1_CRISPR_1	MUT6	HZGHC004524c006	c.351_352insG, p.Tyr118Val fs*8	HAP1-CRISPR1	6.13927	p9	2016-11-09	LM
HAP1_CRISPR_1	MUT6	HZGHC004524c006	c.351_352insG, p.Tyr118Val fs*8	HAP1-CRISPR1	6.19721	p9	2016-11-09	LM
HAP1_CRISPR_1	MUT6	HZGHC004524c006	c.351_352insG, p.Tyr118Val fs*8	HAP1-CRISPR1	6.13272	p9	2016-11-09	LM
Control_HAP1_CRISPR_2	WT4	C631	WT	HAP1-CRISPR1	6.59202	p10	2016-10-11	LM
Control_HAP1_CRISPR_2	WT4	C631	WT	HAP1-CRISPR1	6.53165	p10	2016-10-11	LM
Control_HAP1_CRISPR_2	WT4	C631	WT	HAP1-CRISPR1	6.52149	p10	2016-10-11	LM
Control_HAP1_CRISPR_2	WT4	C631	WT	HAP1-CRISPR1	6.55158	p10	2016-10-11	LM
HAP1_CRISPR_2	MUT1	HZGHC004524c011	c.351delG, p.Tyr118Met fs*9	HAP1-CRISPR1	6.04731	p10	2016-10-11	LM
HAP1_CRISPR_2	MUT1	HZGHC004524c011	c.351delG, p.Tyr118Met fs*9	HAP1-CRISPR1	6.42993	p10	2016-10-11	LM
HAP1_CRISPR_2	MUT1	HZGHC004524c011	c.351delG, p.Tyr118Met fs*9	HAP1-CRISPR1	6.41361	p10	2016-10-11	LM
HAP1_CRISPR_2	MUT1	HZGHC004524c011	c.351delG, p.Tyr118Met fs*9	HAP1-CRISPR1	6.46777	p10	2016-10-11	LM
HAP1_CRISPR_3	MUT4	HZGHC004524c003	c.351_354delGTAT, p.Tyr118 Ala fs*8	HAP1-CRISPR1	6.34377	p10	2016-10-11	LM
HAP1_CRISPR_3	MUT4	HZGHC004524c003	c.351_354delGTAT, p.Tyr118 Ala fs*8	HAP1-CRISPR1	6.31276	p10	2016-10-11	LM
HAP1_CRISPR_3	MUT4	HZGHC004524c003	c.351_354delGTAT, p.Tyr118 Ala fs*8	HAP1-CRISPR1	6.33655	p10	2016-10-11	LM
HAP1_CRISPR_3	MUT4	HZGHC004524c003	c.351_354delGTAT, p.Tyr118 Ala fs*8	HAP1-CRISPR1	6.38699	p10	2016-10-11	LM
Control_HAP1_CRISPR_1	WT6	C631	WT	HAP1-CRISPR2	6.42259	p12	2018-10-17	LM
Control_HAP1_CRISPR_1	WT6	C631	WT	HAP1-CRISPR2	6.3923	p12	2018-10-17	LM
Control_HAP1_CRISPR_1	WT6	C631	WT	HAP1-CRISPR2	6.39067	p12	2018-10-17	LM
HAP1_CRISPR_1	MUT6	HZGHC004524c006	c.351_352insG, p.Tyr118Val fs*8	HAP1-CRISPR2	6.27445	p12	2018-10-17	LM
HAP1_CRISPR_1	MUT6	HZGHC004524c006	c.351_352insG, p.Tyr118Val fs*8	HAP1-CRISPR2	6.26335	p12	2018-10-17	LM
HAP1_CRISPR_1	MUT6	HZGHC004524c006	c.351_352insG, p.Tyr118Val fs*8	HAP1-CRISPR2	6.21023	p12	2018-10-17	LM
Control_HAP1_CRISPR_2	WT4	C631	WT	HAP1-CRISPR2	6.4607	p13	2018-10-17	LM
Control_HAP1_CRISPR_2	WT4	C631	WT	HAP1-CRISPR2	6.49107	p13	2018-10-17	LM
Control_HAP1_CRISPR_2	WT4	C631	WT	HAP1-CRISPR2	6.4755	p13	2018-10-17	LM
HAP1_CRISPR_2	MUT1	HZGHC004524c011	c.351delG, p.Tyr118Met fs*9	HAP1-CRISPR2	6.37382	p13	2018-10-17	LM
HAP1_CRISPR_2	MUT1	HZGHC004524c011	c.351delG, p.Tyr118Met fs*9	HAP1-CRISPR2	6.36543	p13	2018-10-17	LM
HAP1_CRISPR_2	MUT1	HZGHC004524c011	c.351delG, p.Tyr118Met fs*9	HAP1-CRISPR2	6.35801	p13	2018-10-17	LM
HAP1_CRISPR_3	MUT4	HZGHC004524c003	c.351_354delGTAT, p.Tyr118 Ala fs*8	HAP1-CRISPR2	6.28804	p13	2018-10-17	LM
HAP1_CRISPR_3	MUT4	HZGHC004524c003	c.351_354delGTAT, p.Tyr118 Ala fs*8	HAP1-CRISPR2	6.28111	p13	2018-10-17	LM
HAP1_CRISPR_3	MUT4	HZGHC004524c003	c.351_354delGTAT, p.Tyr118 Ala fs*8	HAP1-CRISPR2	6.26609	p13	2018-10-17	LM
Control_HAP1_CRISPR_1	WT6	C631	WT	HAP1-CRISPR3	6.17127	p14	2018-10-26	LM
Control_HAP1_CRISPR_1	WT6	C631	WT	HAP1-CRISPR3	6.12204	p14	2018-10-26	LM
Control_HAP1_CRISPR_1	WT6	C631	WT	HAP1-CRISPR3	6.10951	p14	2018-10-26	LM
HAP1_CRISPR_1	MUT6	HZGHC004524c006	c.351_352insG, p.Tyr118Val fs*8	HAP1-CRISPR3	5.7999	p14	2018-10-26	LM
HAP1_CRISPR_1	MUT6	HZGHC004524c006	c.351_352insG, p.Tyr118Val fs*8	HAP1-CRISPR3	5.79552	p14	2018-10-26	LM
HAP1_CRISPR_1	MUT6	HZGHC004524c006	c.351_352insG, p.Tyr118Val fs*8	HAP1-CRISPR3	5.80889	p14	2018-10-26	LM
Control_HAP1_CRISPR_2	WT4	C631	WT	HAP1-CRISPR3	6.14701	p15	2018-10-26	LM
Control_HAP1_CRISPR_2	WT4	C631	WT	HAP1-CRISPR3	6.15703	p15	2018-10-26	LM
Control_HAP1_CRISPR_2	WT4	C631	WT	HAP1-CRISPR3	6.16559	p15	2018-10-26	LM
HAP1_CRISPR_2	MUT1	HZGHC004524c011	c.351delG, p.Tyr118Met fs*9	HAP1-CRISPR3	5.85541	p15	2018-10-26	LM
HAP1_CRISPR_2	MUT1	HZGHC004524c011	c.351delG, p.Tyr118Met fs*9	HAP1-CRISPR3	5.8798	p15	2018-10-26	LM
HAP1_CRISPR_2	MUT1	HZGHC004524c011	c.351delG, p.Tyr118Met fs*9	HAP1-CRISPR3	5.87959	p15	2018-10-26	LM
HAP1_CRISPR_3	MUT4	HZGHC004524c003	c.351_354delGTAT, p.Tyr118 Ala fs*8	HAP1-CRISPR3	5.71524	p15	2018-10-26	LM
HAP1_CRISPR_3	MUT4	HZGHC004524c003	c.351_354delGTAT, p.Tyr118 Ala fs*8	HAP1-CRISPR3	5.78787	p15	2018-10-26	LM
HAP1_CRISPR_3	MUT4	HZGHC004524c003	c.351_354delGTAT, p.Tyr118 Ala fs*8	HAP1-CRISPR3	5.74119	p15	2018-10-26	LM
