# Supplementary material for: Targeting NHE6 gene expression identifies lysosome and neurodevelopmental mechanisms in a haploid in vitro cell model
Source: Biol Open. 2023 Nov 29;12(11):bio059778. doi: 10.1242/bio.059778 (PMC10695175; doi:10.1242/bio.059778)
Supplement: Table S2. Alignment summary (Experiment 1 and Replication Experiment) [file biolopen-12-059778-TableS2.xlsx]

## Sheet: Table S2
Table S2 Alignment summary (Experiment 1 and Replication Experiment)
Experiment 1																Replication Experiment
		HISAT2					STAR											HISAT2					STAR
		Reads	Average input read length	Overall alignment rate	Coverage		Input	Avg. input read length	Mapped	% mapped	Multi Align	% multi align	Coverage					Reads	Average input read length	Overall alignment rate	Coverage		Input	Avg. input read length	Mapped	% mapped	Multi Align	% multi align	Coverage
sample	14WT-1	46086825	285	0.9424	145.94		46086825	285	42303750	0.9179	1548154	0.0336	133.962			sample	14WT-1	43413316	238	0.9514	114.8		43413316	238	40121395	0.9242	2320544	0.0535	106.099
	14WT-2	51267038	284	0.9459	161.78		51267038	284	47200288	0.9207	1740747	0.034	148.943				14WT-2	42702884	243	0.9482	115.3		42702884	243	39193306	0.9178	2449206	0.0574	105.822
	14WT-3	50465220	285	0.9439	159.81		50465220	285	46479880	0.921	1694055	0.0336	147.186				14WT-3	59995643	265	0.9373	176.65		59995643	265	55540231	0.9257	2811071	0.0469	163.535
	14WT-4	43549362	283	0.9447	136.94		43549362	283	40020228	0.919	1600121	0.0367	125.841				14WT-4	54152451	251	0.938	151.03		54152451	251	50011466	0.9235	2671167	0.0493	139.476
	14WT-5	42528907	285	0.942	134.67		42528907	285	38920568	0.9152	1536395	0.0361	123.248				14WT-5	58465778	261	0.9369	169.55		58465778	261	54168971	0.9265	2655861	0.0454	157.09
	14WT-6	48499599	280	0.9486	150.89		48499599	280	44793998	0.9236	1771364	0.0365	139.359				14WT-6	52172242	257	0.9371	148.98		52172242	257	48649961	0.9325	2093056	0.0401	138.923
	6WT-1	54015022	287	0.9452	172.25		54015022	287	49313536	0.913	2077855	0.0385	157.255				6WT-1	74091762	279	0.9308	229.68		74091762	279	69289317	0.9352	2439619	0.0329	214.797
	6WT-2	42256867	286	0.9453	134.28		42256867	286	38563968	0.9126	1590524	0.0376	122.548				6WT-2	62985051	261	0.9369	182.66		62985051	261	58481097	0.9285	2757549	0.0438	169.595
	6WT-3	45285425	284	0.9422	142.9		45285425	284	41329122	0.9126	1727421	0.0381	130.416				6WT-3	53378887	251	0.9366	148.87		53378887	251	49383921	0.9252	2514947	0.0471	137.726
	6WT-4	42521781	284	0.9436	134.18		42521781	284	38874129	0.9142	1671234	0.0393	122.669				6WT-4	68075038	248	0.9394	187.58		68075038	248	62674470	0.9207	3570998	0.0525	172.703
	6WT-5	51187862	284	0.9454	161.53		51187862	284	46909018	0.9164	1923710	0.0376	148.024				6WT-5	61165176	256	0.9366	173.98		61165176	256	56596943	0.9253	2910476	0.0476	160.987
	6WT-6	52328164	286	0.9511	166.29		52328164	286	48043208	0.9181	1949768	0.0373	152.671				6WT-6	74163103	267	0.9397	220.02		74163103	267	69491787	0.937	2670721	0.036	206.159
	11	45019605	280	0.9471	140.06		45019605	280	41595789	0.9239	1699683	0.0378	129.409				41	60613221	247	0.936	166.35		60613221	247	55767072	0.92	3112786	0.0514	153.05
	12	47578608	285	0.9489	150.67		47578608	285	43983078	0.9244	1589325	0.0334	139.28				42	48820094	251	0.9399	136.15		48820094	251	44749701	0.9166	2755087	0.0564	124.802
	13	45889297	286	0.9448	145.83		45889297	286	42159283	0.9187	1538933	0.0335	133.973				43	67707010	256	0.9443	192.59		67707010	256	62558735	0.924	3433024	0.0507	177.945
	14	50356562	286	0.9419	160.02		50356562	286	46235670	0.9182	1745875	0.0347	146.927				44	71191846	273	0.9476	215.95		71191846	273	65776211	0.9239	3586460	0.0504	199.521
	15	51901377	285	0.9441	164.35		51901377	285	47428722	0.9138	2033009	0.0392	150.191				45	72181510	254	0.9375	203.71		72181510	254	66749931	0.9248	3421873	0.0474	188.383
	16	56922649	285	0.9439	180.26		56922649	285	52114443	0.9155	2129520	0.0374	165.029				46	68693981	264	0.9383	201.5		68693981	264	63686469	0.9271	3103812	0.0452	186.814
	41	50974848	284	0.9377	160.85		50974848	284	46475206	0.9117	1854121	0.0364	146.655				61	75407900	272	0.9393	227.9		75407900	272	70239771	0.9315	3125314	0.0414	212.28
	42	50943318	282	0.9464	159.62		50943318	282	46788775	0.9184	1863701	0.0366	146.605				62	71857182	277	0.9389	221.16		71857182	277	66972994	0.932	2884985	0.0401	206.128
	43	83209543	283	0.9553	261.65		83209543	283	77053965	0.926	3210948	0.0386	242.292				63	45160710	272	0.9365	136.49		45160710	272	42192174	0.9343	1676931	0.0371	127.514
	44	82424988	282	0.9538	258.26		82424988	282	76409718	0.927	3268163	0.0397	239.417				64	63858841	271	0.9363	192.29		63858841	271	59502873	0.9318	2520168	0.0395	179.17
	45	46864437	287	0.9475	149.45		46864437	287	43002454	0.9176	1569035	0.0335	137.13				65	62195023	278	0.9372	192.11		62195023	278	58042999	0.9332	2348489	0.0378	179.288
	46	46914328	285	0.9469	148.56		46914328	285	42957029	0.9156	1661666	0.0354	136.031				66	57535448	253	0.939	161.74		57535448	253	53232034	0.9252	2732552	0.0475	149.641
	61	59849418	286	0.9446	190.19		59849418	286	55073937	0.9202	2048367	0.0342	175.013					6.12493e+07		0.9392						0.9269
	62	57517490	285	0.9459	182.14		57517490	285	52683937	0.916	2197086	0.0382	166.832
	63	59190744	281	0.9414	184.81		59190744	281	54146241	0.9148	2397907	0.0405	169.057
	64	52925015	283	0.9412	166.42		52925015	283	48219751	0.9111	2159864	0.0408	151.624
	65	62026694	282	0.9389	194.35		62026694	282	56555938	0.9118	2574431	0.0415	177.209
	66	52881490	281	0.9428	165.11		52881490	281	48254629	0.9125	2215707	0.0419	150.662
		5.24461e+07		0.9451						0.9174
