# Supplementary material for: Targeting NHE6 gene expression identifies lysosome and neurodevelopmental mechanisms in a haploid in vitro cell model
Source: Biol Open. 2023 Nov 29;12(11):bio059778. doi: 10.1242/bio.059778 (PMC10695175; doi:10.1242/bio.059778)
Supplement: Table S3. DEGs from Experiment 1 using HISAT2 pipeline [file biolopen-12-059778-TableS3.xlsx]

## Sheet: Table S3
Table S3. DEGs from Experiment 1 using HISAT2 pipeline
	baseMean	log2FoldChange	lfcSE	stat	pvalue	padj
FUT9	115.882	-10.7043	0.494901	-21.6292	9.53496e-104	1.65393e-99
IGFBP5	13422.1	-2.75407	0.134471	-20.4808	3.19458e-93	2.77066e-89
PAK6	1395.96	3.29974	0.171095	19.2859	7.0493e-83	4.0759e-79
KIAA1324L	1834.62	3.66622	0.213862	17.1429	7.09997e-66	3.0789e-62
CDK14	1003.22	-1.92017	0.112111	-17.1275	9.25941e-66	3.21227e-62
SLC9A6	3706.94	-2.03796	0.122657	-16.6151	5.41396e-62	1.34158e-58
FAM19A5	254.059	-6.03809	0.388198	-15.5542	1.49093e-54	2.35106e-51
RAB39B	55.2748	-6.3754	0.410439	-15.5331	2.07035e-54	2.99269e-51
LAMA2	1103.21	-2.61116	0.168214	-15.5229	2.42807e-54	3.2398e-51
KCTD11	361.058	2.37504	0.154627	15.3598	3.04477e-53	3.77247e-50
HIST1H1C	617.005	-1.00981	0.0663407	-15.2215	2.54529e-52	2.94337e-49
DIRC3	116.452	-3.09143	0.212081	-14.5767	3.95261e-48	4.03306e-45
FOLH1	1055.91	3.01505	0.213279	14.1366	2.25891e-45	2.06227e-42
PTPRN2	500.487	-6.00101	0.4299	-13.9591	2.76878e-44	2.40136e-41
GLIS3	497.149	-2.17075	0.157581	-13.7755	3.58082e-43	2.95776e-40
SPARCL1	1020.76	-2.5112	0.18681	-13.4425	3.4066e-41	2.49175e-38
HIST2H2AA4	675.48	-1.02628	0.0767601	-13.37	9.05487e-41	6.28263e-38
C15orf56	47.2589	3.98581	0.299621	13.3029	2.22785e-40	1.43127e-37
VSTM2L	139.365	-1.44572	0.109752	-13.1726	1.261e-39	7.81189e-37
ZNF729	11.0392	-7.31549	0.580015	-12.6126	1.79986e-36	9.18245e-34
ZNF43	14.706	-7.23151	0.576474	-12.5444	4.267e-36	2.05598e-33
TDGF1	235.576	-2.3584	0.191551	-12.3121	7.79584e-35	3.5586e-32
PCDHB12	203.375	1.22984	0.102664	11.9793	4.55921e-33	1.83916e-30
AHNAK2	506.688	-1.58374	0.133063	-11.9021	1.15396e-32	4.44811e-30
PDE11A	424.245	-1.7181	0.144544	-11.8864	1.39266e-32	5.25153e-30
SNCAIP	406.432	-1.68892	0.143284	-11.7872	4.54503e-32	1.6419e-29
COL5A2	1872.15	-1.73145	0.148144	-11.6876	1.47571e-31	4.92263e-29
TMEM255A	463.462	-1.09764	0.0944384	-11.6228	3.15538e-31	1.0327e-28
ATP8B1	104.396	2.09393	0.180958	11.5713	5.75724e-31	1.81573e-28
TCF24	589.706	1.87125	0.165136	11.3315	9.15907e-30	2.73919e-27
ST8SIA4	813.893	1.17776	0.106412	11.068	1.79406e-28	4.93966e-26
GXYLT2	278.519	1.57689	0.143208	11.0111	3.37734e-28	9.01282e-26
GLMP	941.355	3.33524	0.306666	10.8758	1.5037e-27	3.78018e-25
COL11A1	433.905	-8.99665	0.837899	-10.7372	6.81069e-27	1.64081e-24
BVES	1136.95	-1.06723	0.0994675	-10.7295	7.40051e-27	1.75848e-24
GABRQ	141.424	1.46746	0.14113	10.3979	2.53389e-25	5.63497e-23
TRIML2	625.421	-1.32536	0.128031	-10.3518	4.10549e-25	9.0144e-23
LINC00925	187.517	1.06412	0.103419	10.2895	7.86061e-25	1.70438e-22
ZNF90	8.2383	-6.22466	0.612929	-10.1556	3.12874e-24	6.70015e-22
ZSCAN18	697.049	-1.96413	0.195862	-10.0281	1.14702e-23	2.39714e-21
C3	85.9176	-1.84676	0.18923	-9.75935	1.6823e-22	3.35417e-20
SCN9A	2020.11	-1.40521	0.145688	-9.64536	5.14289e-22	9.80314e-20
ZNF214	147.135	2.30929	0.239558	9.6398	5.42955e-22	1.02371e-19
FUT8-AS1	604.828	-1.16088	0.120463	-9.63684	5.58791e-22	1.04224e-19
SNHG18	178.846	1.16715	0.122083	9.56025	1.17471e-21	2.16772e-19
OLIG1	463.711	-1.50077	0.158814	-9.44987	3.39251e-21	6.03241e-19
FZD8	1026.82	1.3786	0.147879	9.32249	1.1364e-20	1.93255e-18
CPED1	127.575	-2.34772	0.253694	-9.25413	2.15989e-20	3.60244e-18
P2RY1	904.199	1.04596	0.113504	9.21521	3.10658e-20	5.03615e-18
ZNF793	39.8948	-1.86458	0.202422	-9.21135	3.22042e-20	5.07831e-18
IFITM2	91.7915	-2.96781	0.32216	-9.21222	3.19445e-20	5.07831e-18
HRASLS5	3374.56	2.64824	0.287798	9.2017	3.52322e-20	5.50575e-18
RGS14	406.739	1.37987	0.150476	9.17006	4.72775e-20	7.25731e-18
CILP2	122.645	-1.20672	0.133688	-9.02645	1.77334e-19	2.36618e-17
S1PR3	196.442	2.26919	0.251965	9.00599	2.13726e-19	2.82999e-17
KIAA1210	25.5096	-4.67018	0.524913	-8.89705	5.73481e-19	7.26103e-17
CNRIP1	419.44	-2.4666	0.278345	-8.86166	7.8831e-19	9.76717e-17
LMO1	100.98	-2.72217	0.307271	-8.85919	8.05952e-19	9.91273e-17
NLRP2	78.3997	24.5217	2.77238	8.84501	9.15202e-19	1.11015e-16
ADGRG6	1188.28	1.80948	0.207109	8.73685	2.39698e-18	2.82843e-16
PFKFB2	1413.38	1.0133	0.118375	8.56008	1.12791e-17	1.23827e-15
SCARA3	55.1654	23.0542	2.71394	8.49471	1.98422e-17	2.13778e-15
BMP2	2719.63	2.34799	0.277385	8.4647	2.56802e-17	2.71615e-15
CA8	821.752	-1.44663	0.173474	-8.3392	7.47932e-17	7.58691e-15
TOX	1979.04	-1.05265	0.126448	-8.32474	8.45117e-17	8.42495e-15
SRPX2	26.6038	-2.32485	0.280366	-8.2922	1.11169e-16	1.08946e-14
NEGR1	14.745	-5.70991	0.691233	-8.26048	1.45086e-16	1.39042e-14
GADL1	370.808	-1.28327	0.155399	-8.25794	1.48207e-16	1.40481e-14
ACTL8	669.524	-1.89145	0.229232	-8.25125	1.56741e-16	1.47763e-14
METTL7A	1910.2	-1.4581	0.179216	-8.13599	4.08602e-16	3.77e-14
AP3B2	311.887	-1.01921	0.1255	-8.12119	4.61622e-16	4.1923e-14
FSTL4	206.49	2.85602	0.3521	8.11139	5.00433e-16	4.5211e-14
ZNF702P	182.663	-1.04506	0.129691	-8.05808	7.75041e-16	6.89429e-14
ARSI	148.873	-1.78233	0.221266	-8.05513	7.93941e-16	7.02638e-14
ARHGAP22	398.137	1.97706	0.246048	8.03526	9.33803e-16	8.18068e-14
CABYR	414.195	1.21067	0.151429	7.99501	1.29563e-15	1.1237e-13
DHRS2	154.408	-1.03023	0.129178	-7.97527	1.52042e-15	1.29918e-13
ZNF208	22.4516	-4.95063	0.62149	-7.96573	1.64251e-15	1.38305e-13
SDSL	938.232	-1.70572	0.214533	-7.95086	1.85228e-15	1.5447e-13
ZNF582-AS1	80.9178	-1.71699	0.217602	-7.89051	3.00954e-15	2.40569e-13
COL4A6	4712.71	-1.01762	0.130128	-7.82018	5.27462e-15	4.08453e-13
CASP10	59.4178	-1.99625	0.255609	-7.80979	5.72828e-15	4.39658e-13
IL20RA	423.715	1.42937	0.183114	7.80592	5.90679e-15	4.50086e-13
ISLR2	74.8384	-1.43002	0.183337	-7.79993	6.19401e-15	4.69176e-13
EPHA7	1517.66	-1.65572	0.212635	-7.78669	6.87882e-15	5.16537e-13
SLC16A3	20890.3	1.01157	0.130132	7.77345	7.63765e-15	5.71046e-13
FAM71F1	54.0253	-2.22815	0.286975	-7.76425	8.21291e-15	6.11421e-13
SP8	928.474	1.33064	0.171967	7.73775	1.01194e-14	7.46939e-13
GATA5	89.9341	-1.79333	0.234373	-7.65162	1.9847e-14	1.42849e-12
TMEM155	333.484	3.50365	0.4588	7.63655	2.23118e-14	1.58615e-12
APLF	132.677	-1.03343	0.135751	-7.61269	2.68456e-14	1.88528e-12
COL3A1	29.2226	-3.69804	0.487877	-7.57987	3.45907e-14	2.40004e-12
CDH13	265.636	6.16786	0.816332	7.55557	4.17031e-14	2.83679e-12
FHIT	519.585	-1.33114	0.176857	-7.52663	5.2066e-14	3.51415e-12
SALL4	58.1928	-2.18047	0.29321	-7.43657	1.03337e-13	6.71342e-12
TRO	70.3616	-1.70282	0.230477	-7.38825	1.48775e-13	9.41845e-12
COLEC12	402.616	7.3971	1.00274	7.37692	1.61992e-13	1.01441e-11
BACH2	329.961	1.15886	0.158332	7.31918	2.49482e-13	1.51843e-11
ZNF404	43.9114	-1.64334	0.225147	-7.29897	2.8997e-13	1.74646e-11
OVOL2	400.255	1.23594	0.169484	7.2924	3.04489e-13	1.82313e-11
NR5A1	30.9113	-1.91535	0.263577	-7.26676	3.68206e-13	2.17983e-11
AKR1C1	239.67	-1.51656	0.209395	-7.24257	4.40267e-13	2.58877e-11
GPR1	362.123	-1.19595	0.165234	-7.23793	4.55591e-13	2.66084e-11
PRSS8	46.3953	-2.9318	0.406898	-7.20523	5.79473e-13	3.33938e-11
EYS	244.498	-1.33378	0.185328	-7.19688	6.16079e-13	3.53858e-11
LOC101928100	460.174	1.31559	0.182944	7.19122	6.4217e-13	3.67626e-11
PYGM	64.1857	-1.53623	0.213721	-7.18804	6.57297e-13	3.73819e-11
C9orf135	1646.09	4.65171	0.64858	7.17214	7.3836e-13	4.18549e-11
CHL1	475.707	-2.11891	0.29595	-7.1597	8.08536e-13	4.56836e-11
TCEAL2	841.933	1.56022	0.218602	7.13727	9.51996e-13	5.30436e-11
PDZRN3	85.988	-1.77615	0.249866	-7.1084	1.17396e-12	6.40364e-11
PLEKHD1	86.038	3.70681	0.523566	7.07993	1.44227e-12	7.79364e-11
SLC22A31	386.765	-1.10168	0.156522	-7.03852	1.94292e-12	1.02437e-10
AEBP1	1391.53	5.11082	0.728816	7.0125	2.34095e-12	1.2194e-10
EDNRA	199.685	3.00116	0.434071	6.91397	4.71265e-12	2.34901e-10
C14orf39	51.0353	-2.20835	0.319872	-6.90385	5.06133e-12	2.50525e-10
STK31	78.0944	2.30035	0.333852	6.89033	5.56629e-12	2.7198e-10
TBX18	4.47092	-6.00891	0.8806	-6.82365	8.87529e-12	4.25279e-10
ASTN1	29.3061	-2.81383	0.412639	-6.81912	9.15999e-12	4.35313e-10
NPR3	1691.79	6.4371	0.94476	6.81347	9.52715e-12	4.4907e-10
CILP	132.88	-1.14052	0.167947	-6.79095	1.11401e-11	5.19451e-10
SHROOM3	3271.93	-1.01129	0.150612	-6.71454	1.88662e-11	8.47804e-10
AKR1C3	163.988	-1.92434	0.286901	-6.70735	1.98193e-11	8.86047e-10
LINC00957	22.5649	3.30003	0.494635	6.67165	2.5294e-11	1.12212e-09
TNMD	420.703	-1.04819	0.15728	-6.66449	2.65578e-11	1.17518e-09
CALHM2	1098.24	1.55512	0.233516	6.65958	2.74604e-11	1.21203e-09
BBOX1-AS1	192.267	2.67033	0.403483	6.6182	3.63603e-11	1.56892e-09
OAS2	157.874	-1.99182	0.301224	-6.61243	3.78072e-11	1.6273e-09
LINC00673	173.695	2.20753	0.336111	6.56786	5.1042e-11	2.14089e-09
HELT	232.822	5.8894	0.898422	6.55527	5.55406e-11	2.31033e-09
DPY19L2P2	147.357	-1.34116	0.204638	-6.55381	5.60888e-11	2.32199e-09
HAND2	627.564	1.78263	0.272944	6.53111	6.52822e-11	2.67703e-09
SLC2A5	485.681	-2.77657	0.427821	-6.49001	8.58297e-11	3.46233e-09
ARL11	24.4358	-1.9138	0.295113	-6.48499	8.87402e-11	3.57143e-09
ZNF532	242.612	-1.43212	0.221578	-6.46328	1.02456e-10	4.07616e-09
PPP1R3F	892.048	-1.00435	0.155647	-6.45277	1.09827e-10	4.34584e-09
MET	16909.2	1.0043	0.156044	6.43597	1.22687e-10	4.79308e-09
LSAMP	23.2602	-3.63577	0.565807	-6.42582	1.31159e-10	5.1011e-09
TRHDE	2572.49	1.11352	0.173545	6.41636	1.39575e-10	5.38016e-09
FGF12	73.2803	-2.10371	0.32824	-6.40906	1.46424e-10	5.60676e-09
PSMB9	407.879	1.397	0.218311	6.39914	1.56255e-10	5.94385e-09
BEX2	12.4093	-4.29955	0.672047	-6.39769	1.57742e-10	5.98731e-09
LVCAT1	50.9128	1.65523	0.260078	6.36435	1.96122e-10	7.26907e-09
ALDH1A2	6152.2	3.32963	0.52366	6.35839	2.03876e-10	7.50837e-09
FCGRT	1044.85	3.38563	0.534552	6.33359	2.39524e-10	8.76536e-09
RASAL3	10.1529	-4.85447	0.766992	-6.32923	2.46383e-10	8.99304e-09
PCSK9	726.147	2.14513	0.343258	6.24933	4.1223e-10	1.44455e-08
TLX3	801.216	3.3333	0.533644	6.2463	4.20278e-10	1.46979e-08
MEIOB	25.9235	-1.84769	0.296925	-6.22276	4.88489e-10	1.68456e-08
GJB6	610.232	1.43011	0.230046	6.21663	5.07949e-10	1.74128e-08
SIX2	1147.81	1.39053	0.223744	6.21482	5.1385e-10	1.75804e-08
GABRB2	25.4316	-1.83619	0.295705	-6.20953	5.31449e-10	1.80755e-08
CRB2	115.73	-1.47892	0.238851	-6.19181	5.94759e-10	1.99549e-08
DDIT4	15136.1	2.00033	0.324282	6.1685	6.89402e-10	2.2865e-08
EPHB1	1177.6	2.93767	0.477483	6.1524	7.63179e-10	2.51197e-08
WDR11-AS1	140.147	4.21972	0.686691	6.14501	7.99605e-10	2.61697e-08
TTLL2	36.2193	1.75225	0.286095	6.12471	9.08462e-10	2.91818e-08
PRKG1	5.18633	-5.00017	0.822976	-6.07572	1.23436e-09	3.87884e-08
GPRC5A	83.3182	3.61783	0.595905	6.07115	1.26996e-09	3.9763e-08
DMRT1	24.969	6.74617	1.11515	6.04957	1.45228e-09	4.5065e-08
HLA-A	48738.3	1.21566	0.201182	6.04259	1.51659e-09	4.66432e-08
FAM129A	2473.19	1.16617	0.193276	6.03369	1.60257e-09	4.85983e-08
EMX2	313.194	7.83722	1.29957	6.03062	1.63336e-09	4.93594e-08
MGARP	563.939	3.28935	0.545948	6.02502	1.6909e-09	5.08325e-08
GBX2	385.48	1.23303	0.205171	6.00978	1.85776e-09	5.51792e-08
TEX19	541.3	-1.31666	0.219125	-6.0087	1.87014e-09	5.54521e-08
ADORA1	255.32	-1.2061	0.200934	-6.00249	1.94316e-09	5.75188e-08
SLC10A2	28.4739	-4.33157	0.722281	-5.99707	2.00912e-09	5.91883e-08
SAMD12	384.293	1.03838	0.173797	5.9747	2.30513e-09	6.72013e-08
TRIM17	71.8854	2.62323	0.439519	5.96841	2.39573e-09	6.96086e-08
RBP1	3413.33	1.2045	0.202612	5.94487	2.76681e-09	7.90659e-08
SSPO	42.3476	-2.36029	0.39717	-5.94276	2.80266e-09	7.99589e-08
CATSPERG	64.904	-1.32041	0.222234	-5.94153	2.82379e-09	8.00352e-08
EPHX2	81.5564	-1.91577	0.323121	-5.92897	3.04837e-09	8.59788e-08
CX3CL1	14.4635	-4.32776	0.731976	-5.91243	3.3709e-09	9.44614e-08
LINC00458	206.378	-2.00027	0.338819	-5.90366	3.55527e-09	9.93072e-08
OLFML2B	144.394	1.16161	0.196804	5.90238	3.58287e-09	9.99171e-08
BCRP3	45.1352	-1.5503	0.263751	-5.87788	4.15547e-09	1.14414e-07
TRHDE-AS1	1106.3	1.04437	0.177879	5.87124	4.32546e-09	1.18572e-07
TSPAN6	194.6	-1.15888	0.198108	-5.84975	4.92309e-09	1.33431e-07
PTGER3	8234.31	-1.02635	0.175773	-5.83906	5.2495e-09	1.41835e-07
HS3ST3B1	185.032	1.29539	0.22267	5.81753	5.9725e-09	1.58894e-07
EGFR	157.463	7.94269	1.36958	5.79935	6.65708e-09	1.76027e-07
PLXNB3	66.726	-1.08596	0.187278	-5.79866	6.68472e-09	1.76221e-07
IL15RA	165.637	1.49527	0.259999	5.75106	8.86882e-09	2.29953e-07
PIK3AP1	3988.73	1.38915	0.241584	5.7502	8.91397e-09	2.30779e-07
ENPP2	113.804	-1.93032	0.336349	-5.73902	9.52237e-09	2.46163e-07
SLC8A2	39.1611	-1.28565	0.224465	-5.72762	1.0185e-08	2.61733e-07
BDNF	79.8876	3.18095	0.556965	5.71123	1.12165e-08	2.86121e-07
BTN3A3	922.549	1.06996	0.187374	5.71031	1.12769e-08	2.87239e-07
EHF	29.3642	-1.93556	0.340538	-5.68385	1.31697e-08	3.3252e-07
SPARC	13441.4	-1.68212	0.295979	-5.68324	1.32163e-08	3.32728e-07
HOXC13-AS	91.9517	1.6495	0.291634	5.65608	1.54871e-08	3.82134e-07
CXCL14	8037.76	3.71186	0.659102	5.63169	1.78456e-08	4.34762e-07
ACADL	312.019	1.59937	0.284087	5.62987	1.80345e-08	4.38637e-07
VAMP8	402.026	3.50063	0.621819	5.62967	1.80553e-08	4.38637e-07
ESRG	1019.35	2.31741	0.412639	5.61607	1.95353e-08	4.68686e-07
KLF4	5896.8	2.72411	0.485385	5.61227	1.9969e-08	4.7711e-07
ZNF606	284.793	-1.57191	0.280327	-5.60741	2.05383e-08	4.89363e-07
RHOD	422.629	7.29932	1.30707	5.5845	2.34373e-08	5.50872e-07
HLA-H	110.692	3.56199	0.638725	5.57672	2.45101e-08	5.7298e-07
RALYL	19.3399	-2.74923	0.493587	-5.56991	2.5487e-08	5.92625e-07
CELF4	31.598	1.54276	0.279843	5.51294	3.52888e-08	7.93929e-07
STRA6	1140.24	-1.41505	0.257107	-5.50376	3.71776e-08	8.26772e-07
FAM127C	1703.98	2.55081	0.464582	5.49056	4.00672e-08	8.88755e-07
HOXD11	111.114	2.5743	0.468904	5.49004	4.01837e-08	8.89065e-07
LOC100505817	280.361	5.14301	0.937844	5.48386	4.16146e-08	9.1838e-07
TMEM92	54.9535	-1.22656	0.223846	-5.47951	4.26495e-08	9.3883e-07
CA7	118.364	1.084	0.197871	5.47834	4.29338e-08	9.43892e-07
ARHGAP29	213.101	1.08928	0.199006	5.47358	4.4103e-08	9.67143e-07
LDLRAD4	112.769	1.32232	0.241739	5.47005	4.49911e-08	9.81655e-07
RAPGEF3	320.671	3.42731	0.628754	5.45095	5.01018e-08	1.08498e-06
FOXF1	633.172	-1.57418	0.288979	-5.44738	5.11176e-08	1.10559e-06
ESPNL	22.2746	-1.93832	0.356747	-5.4333	5.53205e-08	1.18614e-06
ARHGAP23	365.537	2.2779	0.420129	5.42191	5.89648e-08	1.25651e-06
EOMES	460.789	1.60902	0.296958	5.41835	6.01515e-08	1.28023e-06
FOXD4L1	160.226	-1.07508	0.198619	-5.41277	6.20576e-08	1.31596e-06
CRABP2	1687.91	-1.12214	0.20826	-5.38815	7.11867e-08	1.48951e-06
PCDH8	29.6118	-1.43274	0.266033	-5.38559	7.22087e-08	1.50545e-06
KCNH5	425.919	1.56587	0.291513	5.37151	7.80797e-08	1.61812e-06
ZNF676	7.29599	-5.53205	1.03331	-5.35372	8.61634e-08	1.77084e-06
CHFR	70.4886	-1.7754	0.332322	-5.34241	9.17214e-08	1.86956e-06
CELF5	106.056	-1.4018	0.262416	-5.34191	9.19731e-08	1.8725e-06
PGR	370.234	-1.91675	0.359338	-5.33413	9.60057e-08	1.95002e-06
CCDC170	65.9081	-1.0157	0.190583	-5.32944	9.85155e-08	1.99632e-06
CACNA1H	1662.72	-1.03646	0.194545	-5.32761	9.95162e-08	2.01103e-06
SP100	63.5527	2.93352	0.55356	5.29938	1.16197e-07	2.30085e-06
SH3BP5	740.74	-1.25728	0.237318	-5.29789	1.17149e-07	2.31623e-06
FLVCR2	2062.75	1.69513	0.320209	5.29383	1.19781e-07	2.35569e-06
TAL1	4685.96	-1.84284	0.34854	-5.28732	1.24124e-07	2.41916e-06
KIAA1456	102.534	-1.59871	0.304539	-5.24961	1.52424e-07	2.92471e-06
CHST2	1864.29	1.8136	0.345641	5.24708	1.54531e-07	2.96187e-06
PLCE1	1920.15	1.7495	0.3339	5.23959	1.60931e-07	3.07435e-06
HLA-DQB1	83.0116	2.15371	0.411121	5.23863	1.61775e-07	3.08708e-06
HECW2	233.384	3.52868	0.674372	5.23255	1.67191e-07	3.17992e-06
BOK	797.141	1.8957	0.363002	5.2223	1.76719e-07	3.33918e-06
LRP2	124.833	3.91759	0.752868	5.20355	1.95515e-07	3.6506e-06
ANXA1	29454.9	2.03367	0.390848	5.20322	1.95867e-07	3.65324e-06
MLIP	22.8564	-1.58019	0.303966	-5.19858	2.00821e-07	3.7376e-06
EMILIN2	448.443	3.474	0.669605	5.18814	2.12406e-07	3.92373e-06
CCBE1	21.3157	3.18923	0.615348	5.18282	2.1856e-07	4.02456e-06
ESR1	148.403	3.35743	0.648009	5.18114	2.20533e-07	4.05659e-06
NPSR1	11.052	6.53997	1.26289	5.17856	2.23607e-07	4.09576e-06
C2CD4A	248.634	1.70576	0.331199	5.15026	2.60128e-07	4.68069e-06
SETBP1	551.857	-2.1934	0.426455	-5.14334	2.69897e-07	4.82623e-06
C5AR1	52.7897	-1.59895	0.311086	-5.13989	2.74906e-07	4.90085e-06
RASGEF1A	496.856	1.60492	0.312925	5.12877	2.9164e-07	5.1673e-06
ABCB4	39.2151	2.22225	0.433766	5.12315	3.00473e-07	5.31296e-06
CRYGD	186.642	1.04373	0.203933	5.118	3.08787e-07	5.44243e-06
FLJ46906	446.069	1.07264	0.210052	5.10656	3.28083e-07	5.74841e-06
ARID3C	38.9287	-1.20084	0.235433	-5.10054	3.38678e-07	5.90903e-06
SYK	2578.12	2.3112	0.453184	5.09992	3.39792e-07	5.91177e-06
LOC101927239	4.87214	5.36146	1.05363	5.08856	3.60795e-07	6.21485e-06
PP12613	40.4042	2.68156	0.527539	5.08314	3.7125e-07	6.37594e-06
SLC16A12	188.706	4.45768	0.87822	5.07581	3.85858e-07	6.58723e-06
LRFN5	632.025	-1.70961	0.336808	-5.07593	3.85615e-07	6.58723e-06
MAPK10	15.8902	-3.10267	0.612134	-5.0686	4.0075e-07	6.76207e-06
CD177	16.388	7.10777	1.40246	5.06806	4.01895e-07	6.77479e-06
KCNN2	385.482	1.26797	0.250344	5.06491	4.086e-07	6.87446e-06
PPP1R3B	602.903	1.42784	0.282342	5.05714	4.25581e-07	7.1421e-06
LINC00305	7.21934	-4.68713	0.926988	-5.0563	4.27462e-07	7.1571e-06
KL	75.405	-1.52033	0.300831	-5.05375	4.33207e-07	7.2463e-06
FGF9	235.301	1.09196	0.2164	5.04605	4.51026e-07	7.51536e-06
HEY2	112.869	2.13718	0.424983	5.02887	4.93385e-07	8.14297e-06
ITIH4	63.4257	-1.1058	0.221841	-4.98463	6.20816e-07	1.00267e-05
NRXN3	116.675	4.23108	0.84882	4.98466	6.20724e-07	1.00267e-05
ARHGEF28	398.794	1.72188	0.346548	4.96865	6.74189e-07	1.07982e-05
VIT	301.807	-1.48085	0.298132	-4.96709	6.79637e-07	1.08754e-05
C1QTNF2	26.0002	-1.21886	0.246023	-4.95423	7.26157e-07	1.15559e-05
CHMP4C	61.0436	-4.25973	0.862423	-4.93925	7.84224e-07	1.2379e-05
SULF1	105.38	-1.25704	0.254662	-4.93612	7.96939e-07	1.25328e-05
VCAM1	527.48	2.55171	0.518602	4.92037	8.63823e-07	1.34626e-05
FAM110C	49.1398	1.48268	0.301457	4.91838	8.72648e-07	1.35636e-05
DLG2	258.821	-1.87695	0.382231	-4.91051	9.08395e-07	1.40688e-05
PLA2R1	64.4319	5.44251	1.10987	4.90374	9.40302e-07	1.44596e-05
UGT2A1	31.7049	-2.35534	0.480574	-4.9011	9.53005e-07	1.46161e-05
B3GAT1	745.78	-1.10099	0.225062	-4.89193	9.98519e-07	1.522e-05
LOC101928674	20.5476	-1.93497	0.396291	-4.88269	1.04649e-06	1.58675e-05
MIR155HG	152.716	3.91374	0.802958	4.87415	1.09276e-06	1.6454e-05
SGCG	33.2196	1.79088	0.368272	4.86292	1.15664e-06	1.72808e-05
HMSD	98.9522	2.07543	0.426869	4.862	1.16207e-06	1.7347e-05
IL21R	234.545	2.04104	0.420108	4.85836	1.18362e-06	1.76536e-05
SLC16A14	3535.67	-1.70488	0.35116	-4.85499	1.2039e-06	1.79252e-05
WDR72	146.369	4.47797	0.924062	4.84596	1.26e-06	1.86451e-05
GPC6-AS1	4.10018	-5.21075	1.07518	-4.8464	1.25721e-06	1.86451e-05
PDE6B	377.201	1.44485	0.298851	4.83468	1.33357e-06	1.96001e-05
NLRC5	2409.33	1.52804	0.316119	4.83376	1.33979e-06	1.96616e-05
PLAT	162.749	-1.60782	0.333288	-4.82413	1.40617e-06	2.05143e-05
EMX2OS	134.619	6.0198	1.24982	4.81652	1.46086e-06	2.11873e-05
ITGB8	872.963	2.33589	0.485563	4.81067	1.50425e-06	2.17552e-05
NPSR1-AS1	41.3839	2.70093	0.561845	4.80725	1.53018e-06	2.20819e-05
LOC101927969	56.7221	-1.8677	0.389891	-4.7903	1.6653e-06	2.37748e-05
IRX6	444.435	1.24804	0.26117	4.77865	1.7648e-06	2.49896e-05
ADGRL3	1483.14	-1.25492	0.262905	-4.77326	1.81268e-06	2.55632e-05
PRR15	1450.54	1.14767	0.240591	4.77019	1.84049e-06	2.58294e-05
KIF5A	721.105	3.53385	0.742216	4.76121	1.92431e-06	2.68496e-05
C1orf54	14.1404	-2.09201	0.43971	-4.75771	1.958e-06	2.72483e-05
GPRIN2	43.9974	1.52833	0.321238	4.75762	1.95887e-06	2.72483e-05
MEOX1	12.3207	-4.44838	0.936068	-4.7522	2.01218e-06	2.78967e-05
LINC00960	161.256	1.54789	0.326921	4.73475	2.19325e-06	3.00269e-05
PRODH	11005.2	1.08333	0.228831	4.73421	2.19909e-06	3.00832e-05
GABRB1	29.2112	1.36261	0.289019	4.71459	2.42195e-06	3.27956e-05
EPB41L4A-AS2	51.1978	2.08275	0.442924	4.70226	2.57292e-06	3.45432e-05
SCGB3A2	140.745	4.09919	0.873141	4.69476	2.66917e-06	3.57015e-05
RPH3A	10.928	-3.46844	0.73965	-4.6893	2.74142e-06	3.64947e-05
LINC01018	551.881	-1.38143	0.295113	-4.68102	2.85446e-06	3.7739e-05
ZYG11A	552.35	1.06155	0.22701	4.67625	2.92175e-06	3.85111e-05
CHRM3	131.632	1.35413	0.289856	4.67175	2.98647e-06	3.92152e-05
RAB27B	186.369	1.5799	0.338706	4.66454	3.09314e-06	4.0341e-05
THY1	1219.09	3.91086	0.840809	4.65131	3.29834e-06	4.26327e-05
LOC441178	271.777	-1.28703	0.276901	-4.64797	3.35221e-06	4.31947e-05
THBS1	301.238	-1.23065	0.265526	-4.63477	3.57341e-06	4.57372e-05
ENOX1	418.703	-1.39741	0.301689	-4.63195	3.62235e-06	4.62349e-05
TCEAL5	88.6579	4.24449	0.917179	4.62776	3.69637e-06	4.70068e-05
SAMD9	125.102	1.65131	0.357035	4.62507	3.74473e-06	4.75868e-05
ACTN2	377.745	1.17505	0.254482	4.61741	3.88565e-06	4.89474e-05
SLITRK3	543.776	-1.02754	0.222953	-4.60879	4.05027e-06	5.0763e-05
KANK4	39.07	-1.20924	0.262787	-4.6016	4.1926e-06	5.22449e-05
MUM1L1	3.93867	-4.96372	1.08028	-4.59484	4.33074e-06	5.39275e-05
MX1	54.3181	2.67656	0.582623	4.59399	4.34857e-06	5.41107e-05
PHOX2B	242.583	3.58845	0.781853	4.58968	4.43925e-06	5.51204e-05
SCN7A	8.00875	-3.81859	0.835445	-4.57072	4.86041e-06	5.96245e-05
CD4	37.2767	-1.12638	0.247025	-4.55979	5.12048e-06	6.25052e-05
SARDH	39.6142	-2.03584	0.446752	-4.55697	5.18977e-06	6.32175e-05
SH3GL3	5357.26	1.09525	0.240513	4.55379	5.26868e-06	6.3999e-05
DRAIC	17.2684	-1.64814	0.362795	-4.54289	5.54891e-06	6.68412e-05
ABCG1	29.6181	1.69341	0.373062	4.53921	5.64641e-06	6.78744e-05
NKX2-5	20.1358	-3.55027	0.782245	-4.53856	5.66396e-06	6.80381e-05
TUNAR	783.02	-1.4958	0.330445	-4.52664	5.99302e-06	7.15945e-05
OLFM1	109.792	-2.65501	0.586839	-4.52426	6.06079e-06	7.22049e-05
PCDHGA9	65.3494	-1.48977	0.330391	-4.50912	6.50977e-06	7.67109e-05
NDP	60.5333	1.37948	0.306696	4.49787	6.86379e-06	8.01206e-05
NFAM1	23.7967	-1.40829	0.313212	-4.49628	6.91535e-06	8.0614e-05
CCDC122	150.419	-1.11053	0.247711	-4.48314	7.3552e-06	8.5226e-05
MKRN3	21.2184	2.25904	0.504496	4.47782	7.54093e-06	8.69881e-05
PCDH7	614.986	-1.49557	0.334107	-4.47633	7.59367e-06	8.74633e-05
HOXB7	16.4139	-3.98356	0.891728	-4.46724	7.92367e-06	9.0842e-05
TGFA	196.715	1.78033	0.398586	4.46661	7.94689e-06	9.0928e-05
CRIP3	303.213	1.20127	0.269062	4.46466	8.01972e-06	9.16404e-05
CALB1	303.29	3.61924	0.810778	4.46391	8.04777e-06	9.19004e-05
MAGEH1	1810.78	-1.18046	0.264535	-4.4624	8.1045e-06	9.22941e-05
SCN2A	21.9592	-2.39135	0.536079	-4.46082	8.16479e-06	9.28089e-05
PRKCQ	750.608	1.69647	0.380408	4.4596	8.21137e-06	9.32162e-05
ETS1	2926.53	1.12768	0.252973	4.45771	8.28404e-06	9.38569e-05
TNNT1	1675.19	-1.16274	0.26113	-4.45272	8.47899e-06	9.5753e-05
KLHL35	26.5372	-1.34065	0.302199	-4.43631	9.15128e-06	0.00010261
LOC101928841	7.22831	-2.60095	0.586976	-4.4311	9.37536e-06	0.000104717
DLEC1	150.592	2.70835	0.611724	4.42741	9.53708e-06	0.000106318
ST6GALNAC3	31.1432	4.19877	0.948906	4.42486	9.65052e-06	0.000107238
HTR1B	24.2753	4.57601	1.03743	4.4109	1.02943e-05	0.000113663
TNFSF10	176.668	1.33268	0.302199	4.40994	1.034e-05	0.000114023
UG0898H09	360	-1.01299	0.230838	-4.38832	1.14227e-05	0.000124851
TIAM1	711.716	2.07348	0.472996	4.38372	1.1667e-05	0.000127078
MIR4454	15.6064	3.08805	0.704527	4.38315	1.16975e-05	0.000127133
PCSK1N	391.709	4.63834	1.05958	4.37753	1.20031e-05	0.000129936
ACSS3	11.8881	-1.63144	0.372973	-4.37414	1.21911e-05	0.000131509
LOC400043	70.7464	5.27099	1.20593	4.37088	1.23749e-05	0.000133243
HPD	32.6857	-1.68219	0.385185	-4.36723	1.25835e-05	0.000135321
NINJ2	28.424	-1.07042	0.245719	-4.35626	1.32301e-05	0.000141399
KCNK9	25.1204	-1.35671	0.312201	-4.34562	1.38881e-05	0.000147431
SPOCK2	129.255	2.19231	0.506427	4.32897	1.49807e-05	0.000157775
LOC100505715	24.5562	-2.02891	0.468993	-4.3261	1.51773e-05	0.000159169
PSMB8-AS1	108.859	2.84476	0.657973	4.32352	1.53557e-05	0.000160748
PROM1	3943.21	2.43969	0.569178	4.28634	1.81643e-05	0.000186106
AMPD3	148.248	1.28903	0.301703	4.27251	1.93284e-05	0.000196295
GPR37	1848.39	1.18708	0.277839	4.27254	1.9326e-05	0.000196295
ASCL1	289.039	3.91025	0.919075	4.25455	2.09469e-05	0.000210634
ZNF418	8.54425	-2.20602	0.518837	-4.25186	2.12001e-05	0.000212687
ANKUB1	52.8023	-1.16202	0.27341	-4.2501	2.13677e-05	0.000214246
PRPH	349.708	1.54528	0.363993	4.24535	2.18257e-05	0.000218333
LEFTY2	23.682	-3.80053	0.895537	-4.24385	2.19714e-05	0.000219284
PRRX1	3724.31	4.42742	1.04693	4.22894	2.34797e-05	0.000232332
CHAC1	3537.81	1.824	0.431452	4.22758	2.36221e-05	0.000233342
NEK3	130.268	1.30489	0.309149	4.2209	2.43329e-05	0.000239409
LINC00482	20.9109	-1.10014	0.260969	-4.21561	2.49109e-05	0.000244403
B4GALNT2	60.6755	4.6767	1.1193	4.17824	2.93775e-05	0.000281537
HOGA1	18.1322	-1.22689	0.294724	-4.16284	3.1432e-05	0.000298689
EYA2	281.865	5.04321	1.2128	4.15832	3.20595e-05	0.000303882
TAF7L	72.5411	-1.12804	0.271298	-4.15792	3.2116e-05	0.000304251
MACROD2	24.8156	-2.9541	0.712868	-4.14396	3.41356e-05	0.000319544
IKZF2	101.132	1.39404	0.336866	4.13826	3.49952e-05	0.000326358
GFRA1	4.01556	-5.85319	1.41464	-4.13757	3.51007e-05	0.000327166
GJA1	776.212	2.20063	0.533494	4.12493	3.70849e-05	0.000343814
GALNT5	1906.49	2.36996	0.575585	4.11748	3.83033e-05	0.000352901
LEPR	961.805	1.53206	0.372323	4.11488	3.87387e-05	0.000355918
RUNX2	90.6813	2.21527	0.54085	4.0959	4.2053e-05	0.000383317
NR2E3	38.0868	-1.46906	0.359151	-4.09036	4.30707e-05	0.000391359
DOC2B	1519.52	2.22667	0.545634	4.08088	4.48664e-05	0.000405974
POF1B	4354.6	1.13385	0.278216	4.07543	4.59302e-05	0.000413443
ABLIM2	64.2054	-1.29792	0.318859	-4.07051	4.69113e-05	0.000420964
FRZB	18.6991	-1.85969	0.457356	-4.06618	4.77905e-05	0.000427747
JPH4	63.8971	-1.0506	0.258749	-4.06029	4.90125e-05	0.000435985
PLIN4	66.3378	-1.26162	0.311678	-4.04783	5.16953e-05	0.000457037
ADAMTSL3	48.8085	2.45462	0.606668	4.04608	5.20831e-05	0.000460231
IGFBP7	84.5298	2.68892	0.665074	4.04305	5.27614e-05	0.000465513
HRH2	100.25	-1.89152	0.468313	-4.03902	5.36754e-05	0.000472137
CNTN3	250	3.39834	0.841609	4.03791	5.39298e-05	0.000474134
AMZ1	35.5839	2.45241	0.607567	4.03644	5.4269e-05	0.00047591
ERBB2	2960.79	1.8578	0.460517	4.03417	5.47966e-05	0.000479809
GNG11	314.199	1.11112	0.27556	4.03222	5.52532e-05	0.000483319
ZNF578	5.37291	-3.57771	0.889716	-4.02118	5.79062e-05	0.000502723
SH3GL2	189.201	1.54148	0.383748	4.0169	5.89694e-05	0.000509912
TPTEP1	5728.1	1.02257	0.254852	4.01238	6.01087e-05	0.000517185
SPHK1	4622.71	1.65008	0.411822	4.00678	6.1553e-05	0.000527519
MYBPC1	717.988	1.60376	0.400284	4.00655	6.16133e-05	0.000527775
MIAT	1436.6	2.26587	0.568131	3.9883	6.65498e-05	0.000563108
BTBD17	23.7157	-3.49598	0.879447	-3.9752	7.03204e-05	0.000590089
ZNF35	478.441	2.23761	0.56512	3.95953	7.50986e-05	0.000622772
SHBG	39.6374	-1.02572	0.259119	-3.95851	7.54188e-05	0.000624599
CLDN11	107.489	3.22065	0.814267	3.95527	7.64487e-05	0.000632068
SERPINI1	715.724	1.53452	0.388127	3.95365	7.69668e-05	0.00063514
SLC25A48	204.521	1.23196	0.311986	3.94879	7.85478e-05	0.000646342
SLCO4C1	304.049	1.06807	0.270621	3.94674	7.92218e-05	0.000650963
FOXJ1	19.4665	-1.57356	0.398928	-3.94446	7.99803e-05	0.0006558
PTGER1	21.5722	1.14312	0.289809	3.9444	7.99996e-05	0.0006558
COL14A1	100.454	3.41251	0.865607	3.94233	8.06927e-05	0.000660545
LINC01239	11.2283	-2.87366	0.730866	-3.93185	8.42955e-05	0.000686474
SLC34A3	25.933	-1.50589	0.382988	-3.93193	8.42651e-05	0.000686474
ADAMTS10	190.137	-1.20141	0.305692	-3.93013	8.49005e-05	0.000690105
JAKMIP1	32.0528	4.7262	1.20453	3.92368	8.72048e-05	0.000705512
RYR2	1570.85	1.19662	0.304981	3.92358	8.72434e-05	0.000705512
ABCC2	243.64	1.34052	0.34176	3.9224	8.76696e-05	0.000707969
CREB5	12.6859	-2.07366	0.528834	-3.92119	8.8111e-05	0.000710103
PXDN	482.871	3.27532	0.837484	3.91091	9.19506e-05	0.000737391
MCTP1	70.9214	-1.02771	0.262993	-3.90776	9.31557e-05	0.000745675
SELENBP1	17.1732	-4.16597	1.07053	-3.89151	9.96207e-05	0.000789411
DPY19L2P1	198.333	2.61585	0.673061	3.88649	0.000101703	0.000801884
FOXD4L4	22.845	-1.22666	0.315644	-3.88621	0.000101821	0.000802447
ZNF141	4.30704	-4.31072	1.11199	-3.87658	0.000105933	0.000829581
AANAT	14.6058	-1.16849	0.301708	-3.87292	0.000107541	0.00084103
MYL3	13.4289	-1.77417	0.458197	-3.87206	0.000107919	0.00084361
CGB1	10.942	3.47241	0.90096	3.85412	0.000116144	0.000898991
MS4A2	361.956	1.24111	0.322941	3.84315	0.000121466	0.000932281
C11orf70	72.132	-2.05283	0.534417	-3.84125	0.00012241	0.000938276
CAPN9	26.6628	-1.16422	0.303127	-3.84068	0.000122693	0.00094003
FBXO17	1962.33	2.98741	0.779809	3.83095	0.000127652	0.000973295
LPL	395.955	1.71978	0.449522	3.82579	0.000130355	0.000989993
WNT7B	222.698	1.17441	0.309246	3.79764	0.00014608	0.00109362
ACKR3	128.24	1.87622	0.496498	3.77891	0.000157518	0.00116367
FSIP2	51.0038	-1.02007	0.270384	-3.7727	0.000161493	0.00118798
PDLIM3	176.612	8.51338	2.25812	3.77012	0.00016317	0.00119778
ZNF600	9.53584	-2.16652	0.574642	-3.77022	0.000163106	0.00119778
DLL1	2768.63	1.10076	0.292042	3.7692	0.000163773	0.00120169
PAX5	34.2917	-1.38265	0.367448	-3.76286	0.00016798	0.00122737
LOC101926889	16.8706	2.21626	0.58948	3.75969	0.000170122	0.00123885
HTRA3	585.358	-1.433	0.38388	-3.73292	0.000189271	0.0013589
PSMB8	2669.85	1.94898	0.522524	3.72992	0.000191537	0.00137232
CLIC2	47.4405	-1.04257	0.280575	-3.71582	0.000202546	0.00144104
SLCO1A2	40.9614	4.19376	1.13075	3.70884	0.000208212	0.00147397
PLA2G3	131.767	1.06007	0.28726	3.69028	0.000224008	0.00156996
SNCG	9.31764	-4.4797	1.21412	-3.68966	0.000224552	0.00157271
FOXA2	345.354	3.72858	1.01348	3.67899	0.000234158	0.00163055
ECM2	216.283	2.54516	0.692329	3.67622	0.000236713	0.0016457
PRAME	1505.61	1.05843	0.28804	3.6746	0.000238224	0.00165455
DCAF12L2	261.134	-3.88735	1.05891	-3.67108	0.000241528	0.00167483
FOXC2	78.105	1.41914	0.386599	3.67082	0.000241772	0.00167483
RIMS2	1324.32	1.13524	0.309709	3.6655	0.000246856	0.00170732
APCDD1	60.7534	1.76485	0.481641	3.66424	0.00024807	0.00171231
ARHGAP4	5092.57	1.15921	0.316826	3.65883	0.000253369	0.00173919
PARK2	182.002	-1.04715	0.286319	-3.6573	0.000254884	0.00174821
UNC13C	3.52447	-4.01614	1.09989	-3.65139	0.00026082	0.00178328
CNTNAP5	19.8769	-3.7589	1.03037	-3.64811	0.000264179	0.00180269
COLEC11	46.4379	-2.14381	0.588481	-3.64295	0.00026953	0.00183416
POMC	40.8708	3.37761	0.92775	3.64065	0.000271952	0.00184919
SLC12A1	6.25974	-2.69478	0.740541	-3.63894	0.00027376	0.00185974
IGF1	7.01108	5.13934	1.41822	3.62381	0.000290295	0.00195704
FAM109B	19.4558	-1.07772	0.297521	-3.62232	0.000291968	0.00196679
LOC102724153	69.584	3.35338	0.925754	3.62233	0.000291966	0.00196679
HOXC11	1334.95	3.07288	0.84942	3.61762	0.000297322	0.00199975
TENM1	342.584	1.50344	0.41586	3.61525	0.000300055	0.00201422
DNAI1	22.4558	-1.29722	0.359149	-3.61193	0.000303931	0.00203709
NUPR1	211.065	2.57393	0.712744	3.6113	0.000304663	0.00204012
NCF2	16.8484	3.23271	0.895928	3.60822	0.000308305	0.00205987
KCNJ2	235.599	5.07454	1.41357	3.58987	0.000330847	0.00219041
PARVA	32.7905	-2.18516	0.609635	-3.58437	0.000337893	0.0022277
FCGBP	42.4974	-1.34323	0.374804	-3.58381	0.000338617	0.00223078
FAM71E1	149.466	-1.54201	0.430467	-3.58217	0.000340753	0.00224315
PAK7	56.4011	1.60432	0.449578	3.56849	0.000359038	0.00233955
SEMA3C	661.999	1.17033	0.328331	3.56448	0.000364583	0.00236594
MLC1	9.89488	-2.7642	0.77566	-3.56367	0.000365701	0.0023711
NCKAP5	6.27042	-3.90396	1.09551	-3.56361	0.000365793	0.0023711
FOLH1B	20.8058	3.61719	1.01865	3.55097	0.000383807	0.00246301
IQCA1	70.2376	7.56428	2.13246	3.54721	0.000389331	0.00249569
SIDT1	84.2075	1.2105	0.341971	3.53978	0.000400464	0.00255384
PPP1R3C	135.98	1.19323	0.337342	3.53715	0.000404474	0.00257563
KDM4E	7.18938	-2.00106	0.566175	-3.53435	0.000408783	0.00259925
APOBEC3D	38.7095	-1.03023	0.291522	-3.53396	0.000409378	0.00260112
ZNF365	137.465	1.14883	0.325255	3.53208	0.000412303	0.00261397
IL22RA1	117.869	1.39225	0.3944	3.53004	0.000415493	0.00263034
RGS7	69.9581	1.23282	0.349297	3.52942	0.00041647	0.00263557
KLHL14	136.169	1.0916	0.309321	3.52903	0.000417083	0.00263579
LINC00365	237.805	1.14713	0.325462	3.52462	0.000424092	0.00267478
POSTN	161.965	-2.64992	0.753731	-3.51573	0.000438548	0.00275409
FOXB1	11.0562	4.08667	1.16399	3.51091	0.000446574	0.0027975
LOC388780	24.1307	-1.18823	0.33951	-3.49985	0.000465524	0.00290154
ETV7	97.0483	2.85895	0.816996	3.49934	0.000466403	0.00290598
GPR143	19.6794	-1.57648	0.450656	-3.4982	0.000468412	0.00291535
CD44	1064.77	1.65922	0.474458	3.49709	0.000470355	0.0029222
ST8SIA6	13.7201	2.06336	0.590241	3.4958	0.000472649	0.00293435
ZNF469	132.009	-2.22488	0.63814	-3.48651	0.000489364	0.00302836
LINC00472	51.7214	1.75912	0.504796	3.48481	0.000492494	0.00304339
ICAM2	12.3465	-2.37363	0.681258	-3.48419	0.000493635	0.00304936
TWIST2	605.836	3.26817	0.938051	3.484	0.000493979	0.00305039
CLEC18B	33.2491	-1.08271	0.310955	-3.48188	0.000497897	0.00307022
DCAF4L1	401.167	1.37193	0.394057	3.48154	0.000498536	0.00307307
C10orf10	442.862	1.36447	0.392094	3.47996	0.000501483	0.00308575
NEURL3	29.4906	-1.25528	0.361681	-3.47068	0.000519146	0.00317753
CLSTN2	175.951	1.29741	0.373976	3.46922	0.000521976	0.00319149
AMBN	329.723	-2.74282	0.791438	-3.46562	0.000529005	0.00322649
MEG3	26.5167	-1.0679	0.309189	-3.45386	0.00055263	0.00335172
CUX2	938.748	-1.08603	0.314683	-3.4512	0.000558102	0.00338018
AKR1C2	13.705	-2.99688	0.870037	-3.44454	0.000572029	0.00345247
LINC00965	14.4983	-1.04771	0.304473	-3.44106	0.000579441	0.00349235
CALR3	14.6249	1.3978	0.406515	3.43848	0.000584982	0.00352452
MGC12916	133.118	1.03704	0.302736	3.42557	0.0006135	0.00367084
TDGF1P3	12.0909	-1.68586	0.494206	-3.41125	0.000646665	0.00383882
SLFN12	63.3475	-1.12291	0.329406	-3.40888	0.000652295	0.00386946
KCNK12	38.2049	1.03302	0.303076	3.40846	0.000653299	0.00387262
PDE4B	99.2101	-1.60311	0.470342	-3.40839	0.000653473	0.00387262
SLC19A3	923.202	1.46071	0.428706	3.40725	0.000656199	0.00388479
LOC100128239	20.2853	-1.44484	0.42468	-3.40218	0.000668496	0.00394863
HDX	30.5098	-1.00164	0.294422	-3.40206	0.000668791	0.00394863
CLDN9	10.5863	-1.36992	0.403429	-3.39569	0.000684547	0.00403201
SERPINA1	6.51067	-3.37064	0.992764	-3.39521	0.000685771	0.00403644
TRPM6	106.771	1.46238	0.431383	3.38997	0.000699003	0.00409487
LOC401286	21.0585	-1.67799	0.49588	-3.38386	0.000714735	0.00417294
THBS2	2404.98	-2.08872	0.618099	-3.37926	0.000726816	0.0042335
LRRC37A6P	8.8802	2.25708	0.668026	3.37873	0.000728213	0.00424021
TFAP2D	146.573	6.34418	1.8799	3.37474	0.000738865	0.00428641
PLVAP	5.41772	-2.76545	0.819812	-3.37327	0.000742815	0.00430623
STXBP2	2084.96	1.83851	0.545072	3.37298	0.000743606	0.00430814
KDR	22.3698	2.68451	0.796868	3.36882	0.000754896	0.00435754
ARHGEF34P	290.799	1.53554	0.456309	3.36513	0.00076508	0.00440461
TFPI2	254.899	1.31451	0.390653	3.36489	0.000765735	0.00440691
C9orf47	5.63377	1.94326	0.581616	3.34114	0.000834363	0.00474675
CD38	55.4676	2.2658	0.678839	3.33775	0.000844583	0.00479703
MYH14	77.7693	3.03285	0.909026	3.33638	0.000848784	0.00481901
OR2A1-AS1	14.1302	1.96953	0.590385	3.33602	0.000849871	0.00482233
ANGPTL2	710.66	1.43143	0.429107	3.33584	0.000850424	0.00482389
LEFTY1	20.1167	-1.78602	0.537684	-3.32169	0.000894744	0.00504067
C8orf31	34.6345	-1.43046	0.430659	-3.32157	0.00089514	0.00504126
NME5	41.2236	5.59654	1.68499	3.32141	0.00089565	0.0050425
PDCL3P4	717.926	1.29594	0.390498	3.3187	0.00090439	0.00508675
SERTAD4	458.011	1.39549	0.420617	3.31772	0.000907538	0.00510115
CRYAA	61.7132	-2.38475	0.719043	-3.31656	0.00091133	0.00511749
HAGLR	151.824	1.02885	0.311045	3.30771	0.000940631	0.0052565
HSD17B3	80.5485	-1.77624	0.537743	-3.30314	0.000956081	0.0053274
QRFPR	4.36278	4.19492	1.27131	3.2997	0.000967886	0.00537935
RENBP	3373.91	1.26485	0.38411	3.29293	0.000991504	0.00547902
HOTAIR	469.897	2.84267	0.864203	3.28936	0.00100416	0.00552433
ZNF253	4.84473	-2.95674	0.89909	-3.28859	0.00100689	0.00553758
ADCYAP1	10.5427	5.24468	1.59631	3.28551	0.00101799	0.00559153
TRIM54	2657.62	-1.02039	0.311356	-3.27726	0.00104821	0.00572672
ARHGAP36	243.157	-1.23686	0.378739	-3.26572	0.00109185	0.00593709
PTPN6	157.229	1.50533	0.462904	3.25193	0.00114625	0.00617756
BCL2L14	26.4058	-1.62306	0.500496	-3.2429	0.0011832	0.00633452
LINC01168	12.432	3.81803	1.17977	3.23625	0.0012111	0.00644407
ARHGEF5	444.37	1.53653	0.476709	3.22322	0.0012676	0.0067077
BAALC-AS2	3.7436	-3.7021	1.1499	-3.21949	0.00128419	0.00677725
CCDC85A	38.6455	2.94571	0.915526	3.2175	0.00129312	0.00680826
SCARNA21	10.7754	1.07201	0.333948	3.21012	0.00132678	0.00695505
NR2F2-AS1	30.5564	-1.16524	0.364538	-3.19648	0.00139114	0.00723126
PTCHD2	32.8627	-1.06018	0.332206	-3.19134	0.00141616	0.00732838
ANKRD1	77.7905	2.665	0.836838	3.18461	0.0014495	0.00746973
SLC8A1-AS1	32.0303	-1.11069	0.348974	-3.18272	0.00145901	0.00750977
SLC16A7	321.792	1.70474	0.535827	3.18151	0.00146512	0.00753675
HGFAC	18.4937	-1.22146	0.384744	-3.17474	0.00149969	0.00767819
SLC7A14	4.18499	-3.71258	1.16974	-3.17384	0.00150436	0.00769978
LINC01602	20.5608	-1.3988	0.441074	-3.17134	0.00151739	0.0077531
GSX1	25.7306	6.76513	2.13433	3.16967	0.00152611	0.00778354
TMEM47	7976.71	1.45131	0.458028	3.16861	0.00153171	0.00780293
SYT1	350.564	-1.50478	0.475829	-3.16244	0.0015645	0.00794865
HOXD10	12.0401	2.37143	0.752683	3.15064	0.00162912	0.00822909
DPYD	8.00056	-1.96233	0.624075	-3.14438	0.00166439	0.00838041
OLIG3	162.806	-1.1765	0.375707	-3.13142	0.00173964	0.00868867
PKP3	16.4666	-1.05803	0.338393	-3.12663	0.00176822	0.00878989
UNC5C	291.099	1.78465	0.571416	3.1232	0.00178894	0.00887357
DOK5	3.78793	-3.10247	0.993412	-3.12304	0.00178993	0.00887598
SSC5D	47.9216	-1.02097	0.327524	-3.11722	0.00182562	0.00901944
SIGLEC10	10.6159	-1.88504	0.608071	-3.10003	0.00193499	0.00945476
S100P	16.0996	1.71009	0.553449	3.08988	0.00200237	0.00972374
MYBPC2	22.5433	-1.35098	0.438042	-3.08413	0.00204146	0.00986934
