# Supplementary material for: Targeting NHE6 gene expression identifies lysosome and neurodevelopmental mechanisms in a haploid in vitro cell model
Source: Biol Open. 2023 Nov 29;12(11):bio059778. doi: 10.1242/bio.059778 (PMC10695175; doi:10.1242/bio.059778)
Supplement: Table S4. DEGs from Experiment 1 using STAR pipeline [file biolopen-12-059778-TableS4.xlsx]

## Sheet: Table S4
Table S4. DEGs from Experiment 1 using STAR pipeline
	baseMean	log2FoldChange	lfcSE	stat	pvalue	padj
FAM19A5	69.4715	-5.87971	0.198117	-29.678	1.48e-193	2.68e-189
COL11A1	118.108	-7.74471	0.308266	-25.1235	2.75e-139	2.5e-135
PAK6	523.632	3.92852	0.196369	20.0058	4.9e-89	2.97e-85
PTPRN2	148.404	-6.03963	0.314837	-19.1833	5.1e-82	2.31e-78
FUT9	31.2221	-8.52215	0.492792	-17.2936	5.25e-67	1.91e-63
IGFBP5	3596.48	-2.36161	0.139039	-16.9852	1.06e-64	3.2e-61
DIRC3	35.3221	-2.5847	0.17275	-14.9621	1.3e-50	2.62e-47
RAB39B	14.5735	-5.68543	0.387713	-14.664	1.1e-48	1.81e-45
CDK14	272.484	-1.72532	0.118278	-14.587	3.4e-48	4.44e-45
SLC9A6	995.508	-2.07125	0.15422	-13.4304	4.01e-41	4.55e-38
HIST1H1C	166.699	-1.07424	0.0824969	-13.0216	9.22e-39	8.81e-36
KIAA1324L	503.309	3.54053	0.27845	12.7151	4.87e-37	4.42e-34
SLC16A3	5677.71	1.48377	0.116828	12.7005	5.87e-37	4.92e-34
PDE11A	147.903	-2.09929	0.167314	-12.547	4.13e-36	3.26e-33
AHNAK2	138.315	-1.79153	0.143557	-12.4796	9.65e-36	7.3e-33
SPARCL1	272.39	-2.67982	0.219393	-12.2147	2.59e-34	1.74e-31
LAMA2	305.013	-2.17792	0.184175	-11.8253	2.89e-32	1.69e-29
KIAA1210	7.47579	-4.42009	0.389397	-11.3511	7.32e-30	3.59e-27
CPED1	37.2693	-2.57246	0.229694	-11.1995	4.1e-29	1.91e-26
C3	25.2973	-1.80368	0.163565	-11.0273	2.82e-28	1.22e-25
GLIS3	126.328	-1.97709	0.180311	-10.9649	5.64e-28	2.32e-25
IFITM2	26.5918	-2.74698	0.25057	-10.9629	5.76e-28	2.32e-25
TDGF1	64.5397	-1.87957	0.171796	-10.9407	7.36e-28	2.9e-25
LMO1	28.6341	-2.52748	0.231295	-10.9275	8.51e-28	3.29e-25
CILP2	33.953	-1.44989	0.135988	-10.6618	1.54e-26	5.46e-24
KCTD11	98.0699	2.20421	0.209033	10.5448	5.37e-26	1.81e-23
FOLH1	266.059	2.95916	0.2863	10.3359	4.85e-25	1.52e-22
LSAMP	6.81232	-3.93826	0.381384	-10.3262	5.36e-25	1.65e-22
CABYR	137.852	1.58036	0.154591	10.2228	1.57e-24	4.52e-22
ZNF43	4.58456	-6.00545	0.587862	-10.2158	1.69e-24	4.78e-22
SLC10A2	7.61888	-4.52878	0.447257	-10.1257	4.25e-24	1.19e-21
VSTM2L	38.7087	-1.34137	0.13587	-9.87248	5.48e-23	1.46e-20
PPP1R3F	295.83	-1.23291	0.125039	-9.86017	6.19e-23	1.63e-20
ZNF208	6.37177	-4.49804	0.466132	-9.64971	4.93e-22	1.15e-19
TRO	24.1731	-1.9105	0.198516	-9.62395	6.34e-22	1.46e-19
TCF24	176.226	2.02477	0.215047	9.41545	4.71e-21	1.03e-18
FOXD4L1	39.6323	-1.56672	0.167513	-9.35285	8.53e-21	1.84e-18
P2RY1	247.166	1.23924	0.132514	9.35179	8.62e-21	1.84e-18
ZNF729	3.34818	-5.62144	0.604603	-9.29774	1.43e-20	2.96e-18
COL5A2	500.571	-1.60049	0.178935	-8.94453	3.74e-19	6.92e-17
LINC00925	57.0292	1.20952	0.13588	8.90138	5.52e-19	1.01e-16
SNCAIP	101.459	-1.33747	0.152941	-8.74503	2.23e-18	3.78e-16
ZNF214	42.6661	2.61216	0.301722	8.65751	4.82e-18	8.03e-16
ZNF90	2.32614	-5.26224	0.609311	-8.63637	5.8e-18	9.08e-16
PPP1R3G	48.3286	1.37509	0.159994	8.59466	8.35e-18	1.24e-15
TRIML2	199.169	-1.33188	0.156912	-8.48804	2.1e-17	3.08e-15
RGS14	122.284	1.64107	0.195655	8.38755	4.96e-17	6.93e-15
ASTN1	8.80134	-2.68169	0.320489	-8.36747	5.89e-17	8.16e-15
AP3B2	94.3168	-1.08313	0.12996	-8.33435	7.79e-17	1.07e-14
ZSCAN18	195.405	-1.979	0.240308	-8.23528	1.79e-16	2.31e-14
GLMP	259.224	3.24387	0.394444	8.2239	1.97e-16	2.52e-14
ZNF793	11.8805	-1.97351	0.244226	-8.08069	6.44e-16	7.9e-14
GADL1	103.894	-1.3938	0.176023	-7.9183	2.41e-15	2.8e-13
ST8SIA4	217.512	1.09874	0.140871	7.79959	6.21e-15	6.71e-13
EBF4	194.442	-1.11424	0.143781	-7.74953	9.22e-15	9.57e-13
GABRQ	44.2051	1.46069	0.189545	7.70631	1.3e-14	1.31e-12
ARID3C	16.772	-1.47638	0.191823	-7.69657	1.4e-14	1.4e-12
COL7A1	58.3401	-1.09311	0.142329	-7.68017	1.59e-14	1.58e-12
ADGRG6	315.158	2.00024	0.265112	7.54488	4.53e-14	4.44e-12
GXYLT2	80.5782	1.1489	0.152311	7.54309	4.59e-14	4.48e-12
GATA5	25.7723	-1.42024	0.1903	-7.46315	8.45e-14	7.86e-12
PCDHB12	51.5501	1.11732	0.149922	7.45266	9.15e-14	8.43e-12
IL3RA	34.5752	-1.65058	0.224417	-7.35499	1.91e-13	1.67e-11
FHIT	256.5	-1.60482	0.220501	-7.2781	3.39e-13	2.89e-11
FAM71F1	18.0705	-1.73055	0.237924	-7.27356	3.5e-13	2.97e-11
RALYL	6.22307	-2.89499	0.398176	-7.27064	3.58e-13	3.02e-11
PRRX2	82.4065	1.29597	0.178678	7.2531	4.07e-13	3.38e-11
CHMP4C	16.1841	-4.33514	0.600312	-7.22148	5.14e-13	4.15e-11
ZNF582-AS1	26.6426	-1.25002	0.175572	-7.11969	1.08e-12	8.28e-11
ZNF676	3.0188	-4.57095	0.64774	-7.05677	1.7e-12	1.27e-10
DHRS2	42.2811	-1.09478	0.155292	-7.04982	1.79e-12	1.33e-10
HRASLS5	973.971	2.69042	0.381744	7.04771	1.82e-12	1.35e-10
EHF	7.94497	-2.3808	0.339346	-7.01584	2.29e-12	1.66e-10
PFKFB2	378.388	1.07345	0.153673	6.98528	2.84e-12	2.03e-10
FZD8	246.039	1.36092	0.195058	6.97699	3.02e-12	2.15e-10
SALL4	16.9116	-1.60835	0.230795	-6.96874	3.2e-12	2.27e-10
CHL1	123.637	-2.32189	0.334941	-6.93223	4.14e-12	2.86e-10
MAML2	334.01	-1.00508	0.145224	-6.92091	4.49e-12	3.07e-10
TMEM200B	187.094	1.10987	0.162524	6.82892	8.56e-12	5.57e-10
ADAM8	63.8117	-1.08577	0.159536	-6.80581	1e-11	6.25e-10
COL3A1	7.61405	-2.71694	0.399817	-6.79546	1.08e-11	6.64e-10
DDIT4	4034.89	2.62083	0.386774	6.77614	1.23e-11	7.54e-10
ZNF404	12.185	-1.64274	0.244759	-6.71165	1.92e-11	1.14e-09
OLIG1	125.595	-1.16348	0.173841	-6.69274	2.19e-11	1.27e-09
SNHG18	48.4135	1.0999	0.164494	6.68657	2.28e-11	1.32e-09
GPR1	97.3286	-1.32169	0.197815	-6.68146	2.37e-11	1.36e-09
ZNF582	48.9001	-1.06906	0.160695	-6.65273	2.88e-11	1.61e-09
CCR6	24.255	-1.39837	0.210237	-6.65141	2.9e-11	1.62e-09
C15orf56	13.7322	4.90514	0.738217	6.64458	3.04e-11	1.67e-09
CNPY1	170.017	1.06759	0.161559	6.60805	3.89e-11	2.11e-09
CNTNAP5	8.45876	-3.95076	0.598521	-6.60087	4.09e-11	2.21e-09
SCN9A	484.112	-1.10955	0.168385	-6.58936	4.42e-11	2.37e-09
ACTL8	182.834	-1.84916	0.282989	-6.53437	6.39e-11	3.33e-09
SERPING1	25.5808	1.58755	0.2442	6.50103	7.98e-11	4.03e-09
ENPP2	31.2527	-2.08202	0.320311	-6.5	8.03e-11	4.05e-09
C14orf39	18.5951	-1.87871	0.289266	-6.49475	8.32e-11	4.18e-09
NR5A1	9.39003	-1.6902	0.26117	-6.47167	9.69e-11	4.79e-09
MLIP	10.1344	-1.56214	0.244201	-6.39692	1.59e-10	7.55e-09
PDZRN3	23.5512	-1.84013	0.288364	-6.38126	1.76e-10	8.2e-09
BMP2	746.259	2.27606	0.357227	6.37147	1.87e-10	8.71e-09
SSPO	22.1351	-1.94732	0.306809	-6.34699	2.2e-10	1e-08
S1PR3	46.9217	2.02325	0.31885	6.34545	2.22e-10	1.01e-08
ARHGAP22	120.452	2.06231	0.325236	6.34096	2.28e-10	1.03e-08
C9orf135	459.968	5.02403	0.802714	6.25881	3.88e-10	1.68e-08
FOS	49.8448	-1.01743	0.162549	-6.25922	3.87e-10	1.68e-08
ENTPD2	51.1149	1.16849	0.186717	6.25809	3.9e-10	1.68e-08
PLXNB3	27.799	-1.13639	0.182014	-6.24341	4.28e-10	1.82e-08
AKR1C1	60.1259	-1.63245	0.261593	-6.2404	4.36e-10	1.86e-08
PCSK9	195.556	2.67911	0.430326	6.22578	4.79e-10	2.02e-08
NEGR1	4.41233	-3.53024	0.56761	-6.21947	4.99e-10	2.1e-08
TSPAN6	52.423	-1.40218	0.226864	-6.1807	6.38e-10	2.64e-08
EPHA7	402.459	-1.66925	0.27024	-6.17692	6.54e-10	2.7e-08
EYS	75.405	-1.3615	0.22072	-6.16846	6.9e-10	2.83e-08
GJB6	163.54	1.76029	0.285701	6.16131	7.21e-10	2.95e-08
OLFM1	29.6684	-2.91688	0.473623	-6.15865	7.34e-10	2.99e-08
RHOD	116.115	9.42533	1.53639	6.13471	8.53e-10	3.44e-08
SDSL	260.926	-1.66958	0.272427	-6.12853	8.87e-10	3.54e-08
FAM129A	654.769	1.44436	0.238879	6.04644	1.48e-09	5.71e-08
BOLA3-AS1	411.733	1.04484	0.172957	6.04101	1.53e-09	5.88e-08
PYGM	19.9342	-1.25581	0.208289	-6.02916	1.65e-09	6.25e-08
ATP8B1	34.2275	1.31874	0.219345	6.01216	1.83e-09	6.88e-08
PRSS8	13.1172	-1.97456	0.328572	-6.00953	1.86e-09	6.94e-08
AEBP1	390.167	5.55197	0.926558	5.99204	2.07e-09	7.66e-08
MACROD2	6.63551	-2.47029	0.412675	-5.98605	2.15e-09	7.88e-08
CDH13	73.806	6.78712	1.13716	5.96848	2.39e-09	8.68e-08
DUSP8	377.357	1.01579	0.170682	5.95133	2.66e-09	9.52e-08
CNRIP1	114.633	-1.99357	0.335254	-5.94645	2.74e-09	9.79e-08
TMEM155	91.475	3.54576	0.597892	5.93044	3.02e-09	1.08e-07
TTC39B	73.021	1.15812	0.195346	5.92854	3.06e-09	1.08e-07
CA8	228.26	-1.23441	0.209252	-5.89914	3.65e-09	1.27e-07
FSTL4	60.5392	2.59439	0.439943	5.89711	3.7e-09	1.28e-07
CLIC3	19.8353	-1.14791	0.194819	-5.89218	3.81e-09	1.31e-07
BACH2	90.2257	1.19712	0.203182	5.89185	3.82e-09	1.31e-07
SP8	258.695	1.27317	0.216549	5.87936	4.12e-09	1.41e-07
NR2E3	13.3249	-1.5462	0.263228	-5.87401	4.25e-09	1.45e-07
ESPNL	6.23134	-2.11838	0.361201	-5.86484	4.5e-09	1.52e-07
ALPK3	20.0358	-1.0846	0.185052	-5.86103	4.6e-09	1.55e-07
GFRA1	1.76048	-4.35746	0.750383	-5.80698	6.36e-09	2.05e-07
MUM1L1	1.15709	-4.19582	0.732692	-5.72658	1.02e-08	3.13e-07
NEU4	6.13401	-2.25745	0.394255	-5.72588	1.03e-08	3.13e-07
PDK4	13.5803	2.27983	0.3991	5.71244	1.11e-08	3.37e-07
COLEC12	107.815	5.91242	1.0394	5.68829	1.28e-08	3.82e-07
GABRB2	7.67446	-1.69781	0.29942	-5.67033	1.43e-08	4.23e-07
LINC00304	6.38626	-2.24478	0.39635	-5.66363	1.48e-08	4.38e-07
NCKAP5	2.6365	-3.50802	0.620927	-5.64965	1.61e-08	4.73e-07
CRYGD	51.481	1.40246	0.248453	5.64478	1.65e-08	4.86e-07
IL20RA	114.898	1.34973	0.239396	5.63808	1.72e-08	5.04e-07
CASP10	16.8042	-1.38234	0.245404	-5.6329	1.77e-08	5.17e-07
ZNF578	1.47779	-4.07875	0.725001	-5.62586	1.85e-08	5.36e-07
BCRP3	6.15189	-1.90035	0.338559	-5.61306	1.99e-08	5.74e-07
MYO15B	18.2003	-1.38453	0.247608	-5.59163	2.25e-08	6.39e-07
HIST1H4H	16.1236	-1.24471	0.223346	-5.57302	2.5e-08	6.96e-07
C1QTNF2	7.30254	-1.52796	0.274212	-5.5722	2.52e-08	6.97e-07
METTL7A	517.45	-1.21479	0.218328	-5.56405	2.64e-08	7.29e-07
CALHM2	356.002	1.58659	0.285654	5.55424	2.79e-08	7.64e-07
KLHL1	1.0561	-4.13716	0.744873	-5.55418	2.79e-08	7.64e-07
BTBD17	6.75325	-3.07712	0.554649	-5.54787	2.89e-08	7.89e-07
HAND2	170.266	1.96525	0.354294	5.54694	2.91e-08	7.91e-07
CRIP3	117.9	1.83329	0.331161	5.53596	3.1e-08	8.34e-07
LOC401286	8.71634	-1.98228	0.360229	-5.50284	3.74e-08	9.83e-07
BBOX1-AS1	68.3597	3.00637	0.547265	5.49344	3.94e-08	1.03e-06
LOC100505715	8.69086	-1.67036	0.304121	-5.4924	3.97e-08	1.03e-06
SRPX2	10.0028	-1.5294	0.279309	-5.47566	4.36e-08	1.13e-06
WDR66	24.1871	-1.01336	0.18514	-5.47349	4.41e-08	1.14e-06
KCNK9	8.27215	-1.54288	0.283756	-5.43734	5.41e-08	1.36e-06
GPRC5A	22.6292	4.2927	0.791148	5.42591	5.77e-08	1.44e-06
LOC101928100	94.4848	1.40318	0.258794	5.42199	5.89e-08	1.47e-06
C2CD4A	68.0502	2.24405	0.416801	5.38399	7.29e-08	1.76e-06
TTLL2	10.1204	2.11357	0.393	5.37803	7.53e-08	1.81e-06
PRKG1	1.46756	-3.89032	0.725477	-5.36243	8.21e-08	1.96e-06
RASAL3	3.9633	-2.63988	0.494349	-5.34012	9.29e-08	2.19e-06
LINC00305	2.47568	-3.48079	0.652061	-5.33814	9.39e-08	2.21e-06
OLFML2B	40.3801	1.41071	0.264707	5.32931	9.86e-08	2.3e-06
EMX2OS	38.1794	6.09696	1.14437	5.3278	9.94e-08	2.32e-06
SLC2A5	132.501	-2.64127	0.496476	-5.32004	1.04e-07	2.41e-06
PARK2	51.7292	-1.51276	0.284523	-5.31684	1.06e-07	2.43e-06
SCN2A	7.54895	-1.78062	0.334907	-5.31675	1.06e-07	2.43e-06
MUC20	18.6869	-1.24924	0.235254	-5.31018	1.1e-07	2.51e-06
RPH3A	3.54758	-2.93466	0.553437	-5.30261	1.14e-07	2.6e-06
OAS2	44.8006	-1.76024	0.332068	-5.30085	1.15e-07	2.63e-06
ITIH4	20.8992	-1.15786	0.218735	-5.29346	1.2e-07	2.72e-06
P3H2	2.69998	-2.84535	0.537837	-5.29036	1.22e-07	2.74e-06
UNC13C	1.85887	-3.32161	0.629558	-5.27609	1.32e-07	2.94e-06
C5AR1	14.8898	-1.83792	0.348648	-5.27157	1.35e-07	3.01e-06
CX3CL1	3.99555	-3.03461	0.575953	-5.26884	1.37e-07	3.05e-06
ATE1-AS1	10.4345	-1.29737	0.246291	-5.26763	1.38e-07	3.06e-06
STK31	23.2806	1.90912	0.362617	5.26485	1.4e-07	3.1e-06
AKR1C3	41.5803	-1.81084	0.344445	-5.25728	1.46e-07	3.21e-06
ISLR2	20.6828	-1.04021	0.198157	-5.24942	1.53e-07	3.33e-06
FCGRT	326.922	3.59486	0.68588	5.24124	1.59e-07	3.47e-06
NPR3	454.672	6.20766	1.18493	5.23883	1.62e-07	3.51e-06
HS3ST3B1	48.8268	1.56354	0.299251	5.22483	1.74e-07	3.76e-06
GALNT6	333.365	1.28347	0.246019	5.21696	1.82e-07	3.9e-06
CCDC33	2.29331	-3.0936	0.594004	-5.20805	1.91e-07	4.07e-06
BARX2	1.57271	-3.55559	0.68346	-5.20234	1.97e-07	4.18e-06
TBX18	1.38853	-3.8621	0.745336	-5.18169	2.2e-07	4.61e-06
B4GALNT2	19.0478	4.5959	0.889768	5.16529	2.4e-07	4.99e-06
ACSS3	3.60523	-1.9697	0.381555	-5.1623	2.44e-07	5.03e-06
TCEAL2	230.884	1.47673	0.286141	5.16084	2.46e-07	5.06e-06
RNF224	8.45877	-1.42988	0.277238	-5.15761	2.5e-07	5.12e-06
ESRG	331.321	2.67052	0.517961	5.15584	2.52e-07	5.16e-06
EMX2	86.5198	6.66771	1.29511	5.14839	2.63e-07	5.32e-06
ARSI	40.08	-1.17088	0.227902	-5.13766	2.78e-07	5.6e-06
SCN7A	3.11997	-2.8459	0.554131	-5.13579	2.81e-07	5.65e-06
OVOL2	112.796	1.14305	0.22263	5.13432	2.83e-07	5.69e-06
ZNF141	1.17218	-4.04755	0.789199	-5.12868	2.92e-07	5.85e-06
ALDH1A2	1651.92	3.41352	0.669221	5.10074	3.38e-07	6.61e-06
FAM127C	464.565	2.95065	0.579011	5.09602	3.47e-07	6.74e-06
EDNRA	54.383	3.03552	0.595721	5.09553	3.48e-07	6.75e-06
PAX7	1.10329	-4.27649	0.840381	-5.08875	3.6e-07	6.97e-06
PLEKHD1	26.3079	3.08988	0.607308	5.08783	3.62e-07	6.99e-06
CD44	294.887	2.89651	0.571266	5.07033	3.97e-07	7.61e-06
GBX2	133.908	1.20125	0.237951	5.04833	4.46e-07	8.43e-06
KCNE3	61.2284	1.21729	0.241179	5.04724	4.48e-07	8.47e-06
DLG2	95.0057	-1.60622	0.319044	-5.03447	4.79e-07	8.92e-06
PHOX2B	64.0627	4.73003	0.941702	5.02285	5.09e-07	9.4e-06
LOC101927239	9.82927	6.33822	1.26611	5.00605	5.56e-07	1.02e-05
MGARP	150.334	3.52204	0.705192	4.99444	5.9e-07	1.08e-05
PCK2	3535.54	1.09744	0.219743	4.9942	5.91e-07	1.08e-05
CABP1	76.0537	-1.20067	0.240763	-4.98693	6.13e-07	1.11e-05
TLR2	35.4394	1.15626	0.23209	4.98193	6.3e-07	1.13e-05
ALOX5	39.6492	1.10721	0.223365	4.95696	7.16e-07	1.28e-05
KLHL35	8.7364	-1.37225	0.277028	-4.95346	7.29e-07	1.3e-05
WDR11-AS1	43.0654	4.53749	0.916922	4.94861	7.47e-07	1.32e-05
ZYG11A	160.971	1.38459	0.280078	4.94358	7.67e-07	1.35e-05
SLC34A3	13.8035	-1.48003	0.299767	-4.93727	7.92e-07	1.39e-05
CLEC18B	11.3249	-1.15629	0.234574	-4.92931	8.25e-07	1.45e-05
CHD5	13.5979	-1.20918	0.245465	-4.9261	8.39e-07	1.46e-05
HGFAC	8.94553	-1.46808	0.299017	-4.90969	9.12e-07	1.58e-05
SEMA3B-AS1	11.276	-1.21293	0.247189	-4.90688	9.25e-07	1.6e-05
LINC00562	17.0626	-1.01268	0.20731	-4.88486	1.04e-06	1.77e-05
BEX2	3.5408	-2.94845	0.603849	-4.88276	1.05e-06	1.78e-05
EPHX2	24.0555	-1.41784	0.290626	-4.87857	1.07e-06	1.82e-05
CECR7	2.97053	-2.2616	0.464595	-4.8679	1.13e-06	1.9e-05
CXCL14	2145.65	4.08857	0.840728	4.86313	1.16e-06	1.94e-05
SARDH	12.6902	-1.60567	0.330204	-4.86267	1.16e-06	1.95e-05
RPE65	2.42436	-2.60717	0.537617	-4.84949	1.24e-06	2.07e-05
HELT	73.9156	5.12721	1.06055	4.83448	1.33e-06	2.22e-05
ADAMTS6	28.8818	1.16709	0.242514	4.81245	1.49e-06	2.44e-05
ART3	2.53134	-2.76463	0.575331	-4.80529	1.55e-06	2.51e-05
CRYAA	2.87741	-2.39429	0.498316	-4.80475	1.55e-06	2.52e-05
CLIC2	12.8621	-1.34954	0.281319	-4.79717	1.61e-06	2.61e-05
MYBPC2	8.69664	-1.62811	0.339411	-4.79688	1.61e-06	2.61e-05
FLJ46906	185.879	1.24285	0.259684	4.78603	1.7e-06	2.73e-05
TEX19	144.579	-1.28733	0.269444	-4.77775	1.77e-06	2.84e-05
HOXD11	31.6136	2.83432	0.593337	4.77692	1.78e-06	2.85e-05
FLVCR2	382.839	1.93993	0.406245	4.77528	1.79e-06	2.86e-05
BOLL	3.58099	4.72757	0.993055	4.76063	1.93e-06	3.05e-05
SCARF1	17.3753	-1.03841	0.218375	-4.75515	1.98e-06	3.12e-05
ANKUB1	16.4364	-1.21471	0.255474	-4.75473	1.99e-06	3.12e-05
ACTN2	112.192	1.52112	0.319943	4.75434	1.99e-06	3.13e-05
ANO9	48.2169	1.45463	0.306577	4.74472	2.09e-06	3.27e-05
UG0898H09	95.1439	-1.31276	0.276951	-4.74004	2.14e-06	3.33e-05
EGFR	40.8154	5.74793	1.21404	4.73456	2.2e-06	3.4e-05
SIX2	318.545	1.34626	0.286932	4.69192	2.71e-06	4.14e-05
SSTR2	19.7598	1.14291	0.243882	4.68633	2.78e-06	4.23e-05
KIF5A	213.981	4.0488	0.864688	4.68238	2.84e-06	4.3e-05
PGAM2	22.7195	-1.08678	0.232608	-4.67215	2.98e-06	4.49e-05
FOXF1	172.206	-1.77304	0.379915	-4.66694	3.06e-06	4.59e-05
PLIN4	19.5187	-1.55017	0.332692	-4.65947	3.17e-06	4.75e-05
KIAA1456	30.0428	-1.5513	0.333187	-4.65594	3.23e-06	4.81e-05
KLF4	1626.68	2.89954	0.62346	4.65072	3.31e-06	4.93e-05
FAM66A	11.4352	-1.1389	0.244912	-4.65026	3.32e-06	4.93e-05
FCGBP	12.1281	-1.47107	0.317233	-4.6372	3.53e-06	5.22e-05
FGF12	22.0053	-1.14421	0.248661	-4.6015	4.19e-06	6.07e-05
HOXC13-AS	22.2835	1.87334	0.408222	4.58903	4.45e-06	6.41e-05
GABRB1	10.8333	1.7316	0.377818	4.58316	4.58e-06	6.58e-05
CHST2	497.567	2.03225	0.443582	4.58145	4.62e-06	6.62e-05
KLRG2	904.624	1.08907	0.237893	4.57799	4.69e-06	6.72e-05
HCG4	12.6741	1.60946	0.351714	4.57605	4.74e-06	6.77e-05
SLC8A2	11.8429	-1.19027	0.260122	-4.57579	4.74e-06	6.78e-05
LVCAT1	13.5017	1.7251	0.377548	4.56923	4.9e-06	6.98e-05
COLEC11	14.504	-2.17117	0.475522	-4.56587	4.97e-06	7.08e-05
LINC00458	120.726	-2.00056	0.438448	-4.56282	5.05e-06	7.15e-05
CYB5R2	11.1672	-1.0101	0.221472	-4.56084	5.09e-06	7.19e-05
BAALC-AS2	2.30462	-2.66416	0.585716	-4.54855	5.4e-06	7.55e-05
TEX13B	3.69935	-2.27838	0.501391	-4.54413	5.52e-06	7.7e-05
LOC400043	19.0603	6.31669	1.3914	4.53981	5.63e-06	7.82e-05
CHFR	20.8558	-1.49612	0.330411	-4.52805	5.95e-06	8.21e-05
SCGB3A2	82.4073	4.16472	0.919763	4.52803	5.95e-06	8.21e-05
NLRP2	29.1819	7.42204	1.63928	4.52762	5.97e-06	8.22e-05
PDE6B	195.827	2.01938	0.44611	4.52665	5.99e-06	8.25e-05
PIK3AP1	1060.81	1.40403	0.310314	4.52455	6.05e-06	8.32e-05
KL	21.1638	-1.45129	0.320899	-4.52258	6.11e-06	8.38e-05
HHIP	254.52	1.0722	0.237337	4.51763	6.25e-06	8.55e-05
ANGPTL2	190.497	2.34031	0.518733	4.51158	6.43e-06	8.74e-05
ZNF600	2.45665	-2.31052	0.513428	-4.50017	6.79e-06	9.13e-05
AANAT	6.48797	-1.38337	0.30757	-4.49774	6.87e-06	9.21e-05
CALB1	85.8427	4.20772	0.936685	4.49214	7.05e-06	9.41e-05
NDP	16.0841	1.6665	0.371361	4.48756	7.2e-06	9.56e-05
SLC16A12	48.8352	4.88634	1.08935	4.48555	7.27e-06	9.64e-05
SP100	20.0701	2.5031	0.558239	4.48393	7.33e-06	9.7e-05
FGF17	2.96407	-2.28484	0.512189	-4.46093	8.16e-06	0.000106567
FAM71E1	23.6596	-1.77763	0.398767	-4.45781	8.28e-06	0.000107743
ABLIM2	24.8969	-1.45871	0.327353	-4.45609	8.35e-06	0.000108378
ZNF469	36.1273	-2.74841	0.617069	-4.45397	8.43e-06	0.000109373
EPHB1	321.419	2.70285	0.607221	4.45119	8.54e-06	0.000110408
LOC441178	111.238	-1.49066	0.33525	-4.44643	8.73e-06	0.000112642
MGC12916	37.753	1.62591	0.366284	4.43894	9.04e-06	0.000115904
ACADL	84.6107	1.65769	0.373651	4.43647	9.14e-06	0.00011698
KCNIP1	3.42117	-2.37742	0.536394	-4.43222	9.33e-06	0.000118945
SERPINB9	3207.37	1.12726	0.25434	4.43212	9.33e-06	0.000118945
LOC100505817	120.753	4.45026	1.00544	4.42617	9.59e-06	0.000122016
DPY19L2P2	48.76	-1.19879	0.27103	-4.42309	9.73e-06	0.00012351
LOC101927969	18.618	-1.55042	0.350812	-4.41952	9.89e-06	0.000124955
ESR1	42.4936	3.36069	0.762992	4.40461	1.06e-05	0.000132846
PRPH	39.2529	1.68628	0.383073	4.40197	1.07e-05	0.000134385
LINC00673	48.4198	1.86982	0.425716	4.39218	1.12e-05	0.00013962
BOK	232.335	1.94016	0.4422	4.38752	1.15e-05	0.000142445
TFAP2D	43.312	7.51783	1.71377	4.38672	1.15e-05	0.000142725
SETBP1	147.044	-2.32214	0.529845	-4.38268	1.17e-05	0.00014506
VAMP8	109.207	3.49306	0.797017	4.38267	1.17e-05	0.00014506
CACNA1H	461.304	-1.07102	0.244779	-4.37547	1.21e-05	0.000149283
GPR143	6.78591	-1.48517	0.34015	-4.36623	1.26e-05	0.000154934
HOXB7	4.56261	-2.23364	0.512176	-4.36109	1.29e-05	0.000158172
FRZB	5.69441	-1.55865	0.357858	-4.35548	1.33e-05	0.000161863
HOGA1	5.17578	-1.45403	0.336476	-4.32136	1.55e-05	0.000186043
NFAM1	7.19211	-1.36342	0.317278	-4.29723	1.73e-05	0.000204783
TRIM17	26.703	1.88441	0.440777	4.2752	1.91e-05	0.000223206
MIR155HG	40.575	4.13014	0.966523	4.27319	1.93e-05	0.000224937
ARL11	6.40576	-1.53613	0.360263	-4.26391	2.01e-05	0.00023225
TMIE	12.8947	-1.04612	0.245335	-4.26403	2.01e-05	0.00023225
LOC101928674	8.30528	-1.21881	0.286006	-4.26147	2.03e-05	0.000234504
CDH15	8.89301	-1.49411	0.351182	-4.25451	2.1e-05	0.000241462
CD4	13.9881	-1.14438	0.269501	-4.24631	2.17e-05	0.000249357
RASGEF1A	134.979	1.81646	0.428352	4.24057	2.23e-05	0.000254852
ARHGAP29	57.8894	1.1086	0.261467	4.23991	2.24e-05	0.000255277
DGCR9	5.98827	-1.5516	0.366174	-4.23732	2.26e-05	0.000258075
CHST13	62.6399	1.004	0.237057	4.23527	2.28e-05	0.000260119
ABCB4	13.2146	1.99043	0.470522	4.23026	2.33e-05	0.000265315
PSMB9	173.121	1.02335	0.24231	4.22331	2.41e-05	0.000272097
LRFN5	183.39	-1.7955	0.427128	-4.20366	2.63e-05	0.000293372
PGR	98.3568	-1.94515	0.463962	-4.19248	2.76e-05	0.000305578
ANXA1	7796.07	2.10839	0.502981	4.19179	2.77e-05	0.000305952
IL15RA	49.0258	1.33363	0.319489	4.17427	2.99e-05	0.000327684
EOMES	123.721	1.61348	0.387015	4.16904	3.06e-05	0.000333879
TGFBR3L	46.5019	1.14488	0.274749	4.16702	3.09e-05	0.000336443
TLX3	225.61	2.80055	0.673699	4.15697	3.22e-05	0.000349488
LCN12	9.81692	-1.11507	0.268252	-4.15679	3.23e-05	0.000349551
THY1	329.597	4.49406	1.08176	4.15438	3.26e-05	0.000352625
PCDH8	8.37308	-1.27332	0.306613	-4.15287	3.28e-05	0.000354128
C3orf49	10.8922	-1.04874	0.25332	-4.14	3.47e-05	0.000372381
HMSD	47.8142	2.2767	0.550241	4.13764	3.51e-05	0.000375553
MIR4454	12.2586	4.74435	1.14677	4.13714	3.52e-05	0.000376161
TAL1	1277.59	-1.872	0.452503	-4.137	3.52e-05	0.000376168
HLA-H	129.437	1.15924	0.280717	4.12957	3.63e-05	0.000385622
LOC101928841	2.16277	-2.00282	0.485089	-4.12877	3.65e-05	0.000386695
CREB5	3.90146	-1.69146	0.410847	-4.117	3.84e-05	0.000404384
BDNF	15.4329	3.12512	0.75978	4.11319	3.9e-05	0.000409403
LINC00152	43.1549	1.58412	0.385141	4.11308	3.9e-05	0.000409403
POF1B	1162.8	1.42492	0.346895	4.10763	4e-05	0.00041725
PLA2R1	19.3413	5.14092	1.25234	4.10504	4.04e-05	0.00042124
ETNPPL	7.6414	3.27301	0.798531	4.09879	4.15e-05	0.000431285
TBC1D10C	5.22989	-1.51632	0.370423	-4.09349	4.25e-05	0.000438758
RAPGEF3	103.339	3.16904	0.775981	4.08391	4.43e-05	0.000454666
SATL1	10.5824	-1.23492	0.302701	-4.07966	4.51e-05	0.000461484
B3GAT1	221.134	-1.16049	0.285058	-4.07109	4.68e-05	0.000477198
SLCO1A2	12.7318	4.19501	1.03064	4.07031	4.69e-05	0.000478512
PLCD1	927.302	1.21834	0.300244	4.05783	4.95e-05	0.000500881
GPC6-AS1	2.01677	-2.71616	0.670775	-4.04929	5.14e-05	0.00051702
CHAC1	948.398	2.20216	0.546645	4.02849	5.61e-05	0.000558349
DEF6	3.4495	-1.57938	0.392275	-4.0262	5.67e-05	0.000563199
WDR72	39.6053	3.78771	0.94112	4.02468	5.71e-05	0.000566533
PRR15	411.975	1.32757	0.330054	4.02228	5.76e-05	0.000571722
PRKCQ	203.234	1.94916	0.485081	4.01822	5.86e-05	0.00058039
ZNF471	39.554	-1.07117	0.266673	-4.01679	5.9e-05	0.000582644
PPP1R3B	167.876	1.53988	0.384555	4.00431	6.22e-05	0.000610638
ARTN	8.20015	-1.42772	0.356643	-4.00322	6.25e-05	0.000612778
CLDN11	29.1054	4.13954	1.03674	3.99284	6.53e-05	0.000636437
CTSO	55.2962	-1.03544	0.259409	-3.99154	6.56e-05	0.000638586
SLC6A13	1.52324	-2.89633	0.725796	-3.99056	6.59e-05	0.000640881
RBP1	920.682	1.10371	0.276713	3.98864	6.65e-05	0.000645048
PRODH	878.222	1.02668	0.257475	3.9875	6.68e-05	0.000647808
UGT1A6	2.73267	-2.28724	0.574886	-3.9786	6.93e-05	0.000668961
PRR18	7.87261	-1.23624	0.310803	-3.97758	6.96e-05	0.000671144
DMRT1	7.75788	3.52876	0.889142	3.96873	7.23e-05	0.000690718
ARHGAP23	139.638	1.83469	0.462697	3.96522	7.33e-05	0.000699831
SPHK1	1277.25	2.05086	0.518061	3.95872	7.54e-05	0.00071496
LRP2	37.0475	2.81	0.711299	3.95052	7.8e-05	0.000733817
DPP4	107.853	1.18567	0.300292	3.94838	7.87e-05	0.000738892
LINC01097	4.05774	-1.58421	0.401232	-3.94837	7.87e-05	0.000738892
AMPD3	41.161	1.47289	0.373205	3.9466	7.93e-05	0.000743982
ARHGAP4	1429.84	1.54155	0.39317	3.92083	8.82e-05	0.000818925
ZNF606	86.7095	-1.24512	0.317701	-3.91916	8.89e-05	0.000822791
PCSK1N	104.434	5.171	1.32214	3.91107	9.19e-05	0.000847951
TCEAL5	24.6659	3.98297	1.0207	3.90219	9.53e-05	0.000873906
EMILIN2	122.03	3.29528	0.84575	3.89629	9.77e-05	0.000892258
MIR210HG	132.942	1.11746	0.286841	3.89576	9.79e-05	0.000892664
SCN4B	35.2772	-1.04584	0.269535	-3.88018	0.000104381	0.00094312
RAB27B	49.3748	1.69833	0.437746	3.87971	0.000104581	0.000944456
SPATA6L	51.2921	1.2061	0.311232	3.87524	0.00010652	0.000960728
SERPINA1	3.35282	-2.08877	0.539975	-3.86826	0.000109613	0.000983533
TENM2	18.7984	-1.0363	0.26811	-3.86518	0.000111005	0.000994066
ECM2	69.5762	3.02235	0.78227	3.86356	0.000111745	0.000998717
GPR37	491.968	1.37207	0.355455	3.86005	0.000113365	0.0010122
CNN1	3.9394	-1.86042	0.484501	-3.83987	0.000123101	0.00109322
TAF7L	21.7999	-1.16633	0.303865	-3.83832	0.000123879	0.00109958
PPP1R3C	35.4582	1.70413	0.444127	3.83704	0.000124526	0.00110479
CELF4	12.1972	1.08993	0.284387	3.83256	0.000126817	0.00112291
KCNH5	123.762	1.40277	0.366325	3.82932	0.0001285	0.00113505
NR4A3	58.5584	1.21137	0.316335	3.82941	0.000128452	0.00113505
HTR1B	7.6841	5.00467	1.30783	3.82669	0.00012988	0.0011439
MEOX1	3.79372	-2.3162	0.605354	-3.82618	0.000130145	0.00114568
IRX4	11.2726	-2.47339	0.64872	-3.81272	0.000137447	0.00119892
STRA6	361.533	-1.22745	0.322223	-3.8093	0.000139359	0.00121093
SLC25A48	66.5054	1.49226	0.392588	3.8011	0.000144057	0.00124698
NPSR1-AS1	13.6653	2.20448	0.580298	3.79887	0.000145359	0.00125585
ASIC2	2.54943	4.36051	1.14886	3.79551	0.000147342	0.00126774
C9orf135-AS1	19.9833	2.4935	0.657118	3.7946	0.00014788	0.0012687
HES2	80.8171	1.03008	0.272337	3.78237	0.00015534	0.0013201
IL21R	35.1409	2.12232	0.561225	3.78159	0.000155828	0.00132363
MST1R	7.35702	-1.15381	0.305609	-3.77545	0.000159719	0.00135195
HKDC1	1.46469	-2.84023	0.753986	-3.76695	0.000165252	0.00139002
TRAT1	4.44634	-1.66362	0.441908	-3.76462	0.000166802	0.00140046
C1QTNF6	33.857	-1.10946	0.294942	-3.76164	0.000168805	0.001414
SYT1	95.9326	-2.08121	0.554524	-3.75315	0.000174624	0.0014567
PITX3	24.2141	1.34418	0.358714	3.74721	0.000178814	0.0014855
SORCS2	2.13373	-2.41277	0.643929	-3.74695	0.000178999	0.00148569
PMS2P9	31.1569	1.04743	0.279555	3.74679	0.000179115	0.00148597
NPSR1	3.90732	5.01111	1.3381	3.74494	0.000180435	0.00149623
APOE	1607.33	1.72976	0.46205	3.74367	0.000181354	0.00149974
GPRIN2	14.9342	1.60869	0.429725	3.74354	0.000181448	0.00149984
FSCN2	7.96933	-1.0755	0.287634	-3.73912	0.000184667	0.00152159
SGCG	12.283	1.65205	0.442322	3.73494	0.000187757	0.00154215
POMC	11.8237	3.37597	0.904029	3.73436	0.00018819	0.00154439
GPR35	5.90707	-1.2445	0.334036	-3.72565	0.000194815	0.0015922
PCDHGA9	13.1032	-1.19265	0.320769	-3.71809	0.000200734	0.00163506
NYX	5.33756	-1.75406	0.472522	-3.71212	0.00020553	0.00166776
LAMP5	6.43186	-1.38277	0.372547	-3.71167	0.000205898	0.00167
GPR22	2.57626	-1.81507	0.489343	-3.70919	0.000207923	0.00168267
DPYD	3.44531	-1.55197	0.418695	-3.70669	0.000209986	0.00169558
NCMAP	21.6534	1.64517	0.446354	3.6858	0.000227989	0.0018191
LINC00960	53.143	1.51972	0.412604	3.68324	0.000230289	0.00183503
ITIH3	0.859103	-3.26208	0.88833	-3.67215	0.000240518	0.00190567
RGMB-AS1	35.2558	1.20804	0.329863	3.66224	0.000250021	0.00196637
HRK	94.1184	1.19803	0.32741	3.65911	0.000253091	0.00198879
ADAMTS8	17.4049	-2.02446	0.554038	-3.65402	0.00025817	0.00201822
CLDN10-AS1	0.726286	-3.16909	0.868638	-3.64834	0.000263936	0.00205975
TES	845.906	1.09361	0.301477	3.6275	0.000286181	0.00220865
CLDN9	2.81809	-1.70531	0.470172	-3.62698	0.000286752	0.00221024
ETS1	785.621	1.17308	0.323876	3.62201	0.000292321	0.002247
ATF3	1162.29	1.08974	0.30114	3.61872	0.000296065	0.00227313
LEFTY1	5.74771	-1.58005	0.436693	-3.61821	0.00029665	0.0022759
FLJ43315	5.75672	-1.24851	0.345085	-3.61798	0.00029691	0.00227693
KCNJ2	62.0346	5.22051	1.44443	3.61423	0.000301246	0.00230047
MLC1	3.43755	-2.0242	0.560643	-3.6105	0.000305604	0.00232804
HDX	9.17742	-1.15697	0.320999	-3.60429	0.000313005	0.00237826
COL1A2	5.65644	4.35699	1.21218	3.59433	0.000325227	0.00245781
NUPR1	56.8518	3.02544	0.841728	3.59432	0.000325235	0.00245781
SLC16A14	951.177	-1.55559	0.432853	-3.59381	0.000325882	0.00246074
SH3GL3	1629.82	1.12124	0.312387	3.58927	0.0003316	0.00249759
PLCE1	503.773	1.4837	0.413459	3.5885	0.000332589	0.002504
CALR3	5.29434	1.79333	0.499925	3.58719	0.000334261	0.00251555
DOK5	1.8392	-2.2563	0.629472	-3.58443	0.000337814	0.00253913
HLA-DQB1	24.9189	1.80242	0.503314	3.58111	0.000342137	0.00256843
MYBPHL	1.04814	-3.10055	0.868657	-3.56936	0.000357849	0.00265563
CD38	16.5011	2.46332	0.690744	3.56618	0.000362217	0.00268038
ARGFX	4.93566	-2.27812	0.639047	-3.56487	0.000364032	0.00269271
NRP2	164.513	1.62905	0.457173	3.56332	0.00036619	0.00270438
FAM222A-AS1	10.6992	-1.28572	0.36134	-3.55819	0.000373422	0.00275319
FBXO17	576.891	3.21307	0.903622	3.55577	0.000376874	0.00277449
PSMB8-AS1	17.6097	1.9624	0.551903	3.5557	0.000376977	0.00277449
SLC12A1	2.40573	-1.86186	0.523638	-3.55563	0.000377075	0.00277449
CLEC2L	10.4324	-1.38115	0.388848	-3.55189	0.000382475	0.00280626
LINC01168	3.68988	3.86475	1.09028	3.54473	0.000393011	0.00286849
ETV7	28.3916	2.55965	0.723272	3.53898	0.000401676	0.00291532
ZNF667	0.763009	-3.64328	1.03104	-3.53361	0.000409922	0.00296214
MIR33B	2.30341	3.52802	0.999033	3.53144	0.000413306	0.00297948
MAPK10	5.68515	-1.49712	0.424603	-3.52594	0.000421989	0.00302884
FOXJ1	5.33937	-1.36308	0.386821	-3.5238	0.000425408	0.00304627
SLC26A9	8.13141	-1.0601	0.301005	-3.52186	0.000428534	0.00306371
ST6GALNAC3	8.79154	3.43789	0.976392	3.52102	0.000429897	0.00307224
RRN3P2	36.882	2.17885	0.619642	3.5163	0.000437607	0.00311263
SSC5D	16.5522	-1.23536	0.351635	-3.51318	0.000442775	0.00314323
HSD17B3	23.7826	-1.50717	0.429049	-3.51281	0.000443389	0.00314636
DOC2B	666.114	2.44931	0.697987	3.50911	0.000449611	0.00318181
RUNX2	25.6199	2.44236	0.696782	3.5052	0.000456272	0.00321641
SYK	690.683	2.01405	0.574882	3.50342	0.000459321	0.00322912
ATXN1	121.066	1.01494	0.289948	3.50041	0.000464546	0.00325703
IRX6	129.413	1.18069	0.337326	3.50013	0.000465026	0.00325913
KDR	6.90235	3.04986	0.87195	3.49774	0.000469211	0.00328339
HRAT92	3.68008	-1.348	0.385641	-3.49548	0.000473208	0.00330599
ECHDC2	18.2207	1.47413	0.421827	3.49463	0.000474715	0.00331169
C10orf10	119.155	1.72388	0.494749	3.48436	0.00049332	0.00342045
AMZ1	11.2808	2.24362	0.644419	3.48162	0.000498386	0.00345162
CD177	4.95974	5.33809	1.53998	3.46633	0.000527608	0.00361538
LINC00682	2.77558	3.92979	1.13415	3.46496	0.000530312	0.00363254
SPARC	3372.31	-1.23958	0.359017	-3.4527	0.000555	0.00376471
C15orf59-AS1	4.25986	-1.5152	0.439332	-3.44886	0.00056295	0.00380442
HECW2	66.0976	2.81747	0.817079	3.44822	0.000564294	0.00381067
SYT6	229	1.94098	0.565053	3.43505	0.000592445	0.00397122
HOXC11	412.807	3.35689	0.979216	3.42814	0.000607724	0.0040512
AKAP14	7.26715	-1.17636	0.343544	-3.42417	0.00061667	0.0040955
ITGB8	225.417	2.17686	0.636432	3.42041	0.000625269	0.00414078
NLRC5	691.085	1.37603	0.40237	3.41982	0.000626637	0.00414832
CLDN7	47.0429	1.32995	0.389231	3.41687	0.000633462	0.00418988
ADM2	410.193	1.2679	0.371763	3.41051	0.000648425	0.00427542
CPLX3	1.35053	-2.45072	0.71879	-3.4095	0.000650818	0.00428963
LOC389332	11.9396	1.13978	0.334849	3.40386	0.000664408	0.00436969
DCAF12L2	72.3446	-3.95871	1.16343	-3.40262	0.000667437	0.00438643
TRPM6	32.1235	1.52143	0.447466	3.40011	0.000673588	0.00441567
NWD1	1.50736	-2.25889	0.665516	-3.39419	0.000688323	0.00448864
SYCE3	2.45563	-1.78939	0.528166	-3.38793	0.000704229	0.00457686
VIT	87.789	-1.2163	0.359327	-3.38494	0.000711943	0.00462173
SLC4A1	1.3379	-2.78123	0.825457	-3.36932	0.000753535	0.00484526
SBSN	1.544	-2.23646	0.663805	-3.36915	0.000753992	0.00484648
SDPR	1.31445	-2.79512	0.829854	-3.3682	0.000756595	0.00486149
ADRB1	19.8051	1.04317	0.310181	3.36311	0.000770702	0.00492959
PRSS33	11.5896	2.82544	0.840607	3.36119	0.000776082	0.00495061
PPP1R1C	28.6828	1.97396	0.589245	3.34999	0.000808145	0.00510775
ERBB2	806.154	1.97127	0.588833	3.34775	0.000814691	0.00514374
PDCD1LG2	2.49637	-1.95655	0.58448	-3.3475	0.000815428	0.00514482
LAPTM5	0.823385	-2.75828	0.824541	-3.34523	0.000822132	0.00517838
LOC102724153	12.9366	2.83697	0.848099	3.3451	0.000822535	0.00517886
C11orf70	20.7345	-1.67537	0.501774	-3.33889	0.000841141	0.00527223
PROM1	1048.61	2.43435	0.72969	3.33614	0.000849491	0.0053154
SH2D1A	1.66275	-2.53383	0.759832	-3.33472	0.000853841	0.00533526
ST8SIA6	5.87067	1.67711	0.503077	3.3337	0.000856983	0.0053512
NME5	11.9216	5.14453	1.5452	3.32935	0.000870482	0.00541315
NKG7	6.55965	-1.16268	0.349318	-3.32844	0.000873343	0.00542909
COL5A1	1.58294	-2.45075	0.736523	-3.32746	0.000876429	0.0054464
FAM110C	13.4127	1.13606	0.341898	3.32281	0.00089117	0.00551723
CCBE1	6.06955	2.33193	0.702274	3.32055	0.000898409	0.00554589
CFAP47	1.91185	3.3811	1.0198	3.31546	0.000914929	0.00563074
TCP11	7.20342	-1.1332	0.343308	-3.30082	0.000964016	0.00587211
LOC100128398	2.49295	-2.19662	0.666458	-3.29597	0.000980834	0.00595925
PRRX1	1011.15	4.23598	1.28588	3.29423	0.000986931	0.00598956
HSPB7	2.25617	-2.17713	0.661502	-3.29119	0.000997657	0.00604455
NRXN3	31.6582	3.32854	1.01143	3.29091	0.000998652	0.00604856
KCNC3	19.4275	-1.61487	0.490775	-3.29046	0.00100024	0.00605205
ZNF418	2.42276	-1.75627	0.534052	-3.28857	0.00100699	0.00607877
ABCA12	3.70469	-1.80441	0.549093	-3.28617	0.00101558	0.00611842
ASCL1	77.0627	3.54108	1.07813	3.28447	0.00102174	0.00615349
AMBN	90.0305	-2.70124	0.822806	-3.28297	0.00102721	0.00618439
PRR29	4.39419	-1.3481	0.410857	-3.2812	0.00103366	0.00621291
FEZF2	2.54613	-1.80313	0.549666	-3.28041	0.00103658	0.00622595
MYBPC1	244.755	1.70944	0.521331	3.27899	0.00104181	0.0062536
ARHGEF28	109.814	1.53201	0.467966	3.27377	0.00106123	0.00635779
LRRTM1	13.7509	3.44107	1.05168	3.27197	0.00106803	0.00639197
ZMAT4	4.70462	-1.6238	0.497142	-3.26626	0.00108977	0.0065004
MAB21L3	4.30409	-1.43464	0.439348	-3.26537	0.0010932	0.00651682
NBEAP1	4.14415	-1.32052	0.404476	-3.26478	0.0010955	0.00652838
HS3ST6	12.9225	1.36717	0.419077	3.26233	0.00110502	0.00657074
TNFSF10	47.9346	1.31705	0.403717	3.2623	0.00110514	0.00657074
RASSF1-AS1	10.1933	1.53339	0.470275	3.26062	0.00111168	0.00660312
SERPINE3	4.6714	-1.19116	0.365879	-3.25562	0.00113144	0.00670076
LUCAT1	0.601225	-3.18121	0.978016	-3.25271	0.00114309	0.00676535
PMEL	55.3829	1.03402	0.318112	3.25048	0.00115209	0.00680533
GSTA1	2.18564	-1.75114	0.539801	-3.24405	0.00117842	0.00693826
CD8B	1.3012	3.38905	1.04481	3.24369	0.00117994	0.00694046
PP12613	5.93153	2.86997	0.885294	3.24183	0.00118766	0.00697748
HEY2	31.422	1.53551	0.473693	3.24158	0.00118868	0.00698059
PLVAP	1.87446	-2.11325	0.652752	-3.23745	0.00120604	0.00706422
FAM47C	2.41708	-1.936	0.598428	-3.23514	0.00121584	0.00711704
SPINK1	9.92975	2.44481	0.757885	3.22583	0.00125607	0.00732889
ENOX1	120.204	-1.17879	0.365689	-3.22348	0.00126642	0.00737977
RGAG1	18.1631	-1.01795	0.316511	-3.21616	0.00129919	0.00755136
EDN2	6.13606	-1.31111	0.408207	-3.21188	0.00131871	0.00764766
BEAN1	2.77454	-1.78338	0.555901	-3.20809	0.00133619	0.00772193
TUNAR	214.646	-1.33261	0.415404	-3.20798	0.00133673	0.00772255
PSD4	7.6364	-1.03525	0.323055	-3.20458	0.00135262	0.00779947
IQCA1	19.679	4.67636	1.45944	3.20422	0.00135428	0.00780407
PTPRZ1	1.08012	-2.52377	0.789922	-3.19496	0.00139849	0.00802829
SLC7A8	332.6	1.33096	0.416717	3.19392	0.00140354	0.00804959
SPON1	3.95924	-1.2152	0.380527	-3.19347	0.00140573	0.00805962
SLC19A3	247.827	1.74748	0.547583	3.19126	0.00141654	0.00811134
PLA1A	0.824479	-2.65452	0.832713	-3.1878	0.00143361	0.00818329
SLC2A3	584.256	1.34443	0.423309	3.17599	0.00149326	0.00845731
LINC01239	4.61036	-1.5629	0.492236	-3.17511	0.00149782	0.00847783
TMEM25	2.93765	-1.52919	0.483859	-3.1604	0.00157553	0.00885027
LAMB3	1.15985	-2.23004	0.706221	-3.15771	0.00159016	0.00891431
RMST	2.85221	-2.50274	0.793904	-3.15245	0.00161907	0.00905413
CNGA3	1.2915	-2.38266	0.755916	-3.15202	0.00162145	0.00906177
NOL4	10.5852	-1.87075	0.594241	-3.14814	0.00164313	0.00915755
TPTEP1	2647.42	1.04432	0.332009	3.14547	0.00165819	0.00923294
ZNF35	133.875	2.28855	0.728318	3.14223	0.00167665	0.0093242
C8orf31	12.1209	-1.33663	0.42553	-3.14109	0.00168323	0.00934373
EPB41L4A-AS2	15.0602	1.84076	0.586001	3.14122	0.00168245	0.00934373
ZFP92	11.6164	1.3353	0.425107	3.1411	0.00168313	0.00934373
VCAM1	145.965	1.98156	0.631097	3.13987	0.00169025	0.00937698
NKX2-5	5.49882	-1.98225	0.632571	-3.13364	0.00172652	0.00952867
ADAMTS10	60.8775	-1.01818	0.325731	-3.12583	0.00177307	0.00973523
MIAT	405.182	2.03857	0.653307	3.12039	0.00180613	0.00987795
HTRA3	159.016	-1.53049	0.490605	-3.1196	0.00181098	0.00990147
HLA-F	4.83437	2.80157	0.898252	3.11891	0.0018152	0.00991561
ZNF667-AS1	0.796971	-2.78555	0.893905	-3.11617	0.0018322	0.0099784
