# Supplementary material for: Targeting NHE6 gene expression identifies lysosome and neurodevelopmental mechanisms in a haploid in vitro cell model
Source: Biol Open. 2023 Nov 29;12(11):bio059778. doi: 10.1242/bio.059778 (PMC10695175; doi:10.1242/bio.059778)
Supplement: Table S5. Nanostring gene list [file biolopen-12-059778-TableS5.xlsx]

## Sheet: Table S5
Table S5. Nanostring gene list
Gene ID	Description	HUGO Gene	Probe NSID	Tot Isoforms	Isoforms Hit By Probe	# Hit	Isoforms Not Hit By Probe	# Not Hit
ATP6AP1	also referred to as AC45 subunit	ATP6AP1	NM_001183.4:1641	2	XM_011531179.1;NM_001183.5	2		0
ATP6AP2	also referred to as M8-9 subunit, adaptor b/t vATPase and WNT proteins (LRP6, Fz)	ATP6AP2	NM_005765.2:419	1	NM_005765.2	1		0
ATP6V0A1	vATPase subunit	ATP6V0A1	NM_001130021.1:654	21	XM_017024771.1;XM_017024774.1;NM_001130021.1;XM_017024766.1;XR_934483.2;XM_005257463.2;XR_001752539.1;XM_017024772.1;XM_005257459.1;XM_017024769.1;XM_005257461.1;NM_005177.3;XM_017024770.1;XR_001752540.1;XR_001752538.1;XM_011524908.1;XM_017024767.1;XR_934484.2;XM_017024773.1;NM_001130020.1;XM_017024768.1	21		0
ATP6V0A2	vATPase subunit	ATP6V0A2	NM_012463.3:5445	1	NM_012463.3	1		0
ATP6V0A4	vATPase subunit	ATP6V0A4	NM_130840.2:565	5	XM_005250394.3;NM_130841.2;XM_005250393.1;NM_020632.2;NM_130840.2	5		0
ATP6V0B	vATPase subunit	ATP6V0B	NM_004047.3:716	3	NM_001294333.1;NM_001039457.2;NM_004047.4	3		0
ATP6V0C	vATPase subunit	ATP6V0C	NM_001198569.1:186	2	NM_001694.3;NM_001198569.1	2		0
ATP6V0D1	vATPase subunit	ATP6V0D1	NM_004691.4:970	4	XM_011523446.1;NM_004691.4;XM_011523444.1;XM_011523445.1	4		0
ATP6V0D2	vATPase subunit	ATP6V0D2	NM_152565.1:480	1	NM_152565.1	1		0
ATP6V0E1	vATPase subunit	ATP6V0E1	NM_003945.3:354	1	NM_003945.3	1		0
ATP6V0E2	vATPase subunit	ATP6V0E2	NR_110612.1:2509	4	NM_145230.3;NM_001289990.1;NR_110612.1;NM_001100592.2	4		0
ATP6V1A	vATPase subunit	ATP6V1A	NM_001690.2:1320	1	NM_001690.3	1		0
ATP6V1B1	vATPase subunit	ATP6V1B1	NM_001692.3:735	2	XM_011532907.2;NM_001692.3	2		0
ATP6V1B2	vATPase subunit	ATP6V1B2	NM_001693.3:2756	2	NM_001693.3;XR_001745543.1	2		0
ATP6V1C1	vATPase subunit	ATP6V1C1	NM_001695.4:3730	1	NM_001695.4	1		0
ATP6V1C2	vATPase subunit	ATP6V1C2	XR_922657.1:1982	12	NM_001039362.1;XR_922662.2;XM_017003745.1;XR_922664.2;XR_922663.2;XR_922658.2;XM_011510339.2;NM_144583.3;XM_011510340.2;XR_922657.2	10	XR_922661.1;XM_011510341.2	2
ATP6V1D	vATPase subunit	ATP6V1D	NM_015994.2:390	1	NM_015994.3	1		0
ATP6V1E1	vATPase subunit	ATP6V1E1	NM_001039367.1:1103	3	NM_001039367.1;NM_001696.3;NM_001039366.1	3		0
ATP6V1E2	vATPase subunit	ATP6V1E2	XM_005264633.1:1036	11	XM_017005225.1;XM_017005226.1;XM_011533152.2;XM_011533149.2;XM_005264634.2;XM_005264633.2;XM_011533153.2;XM_011533150.2;XM_011533151.2;XM_011533148.2;NM_001318063.1	11		0
ATP6V1F	vATPase subunit	ATP6V1F	NM_001198909.1:673	2	NM_004231.3;NM_001198909.1	2		0
ATP6V1G1	vATPase subunit	ATP6V1G1	NM_004888.3:1363	1	NM_004888.3	1		0
ATP6V1G2	vATPase subunit	ATP6V1G2	NM_130463.2:920	3	NM_130463.3;NM_001204078.1;NM_138282.2	3		0
ATP6V1G3	vATPase subunit	ATP6V1G3	NM_133262.2:72	6	NM_133262.2;NM_133326.1;XM_006711163.3;XM_011509187.2;XM_011509186.2;NM_001320218.1	6		0
ATP6V1H	vATPase subunit	ATP6V1H	NM_213620.1:490	5	NM_015941.3;NM_213619.2;XM_011517542.1;XM_006716455.2;NM_213620.2	5		0
CTSA	Cathepsin	CTSA	NM_001127695.1:1540	4	NM_000308.3;NR_133656.1;NM_001167594.2;NM_001127695.2	4		0
CTSB	Cathepsin	CTSB	NM_147780.2:1054	14	XM_017013098.1;NM_147780.3;XM_006716244.2;NM_001317237.1;NM_147781.3;XM_017013097.1;NM_001908.4;XM_011543812.2;XM_017013100.1;XM_017013099.1;NM_147782.3;XM_017013101.1;NM_147783.3;XM_006716245.2	14		0
CTSC	Cathepsin	CTSC	NM_001114173.1:260	3	NM_001114173.2;NM_001814.5;NM_148170.4	3		0
CTSD	Cathepsin	CTSD	NM_001909.3:1495	1	NM_001909.4	1		0
CTSF	Cathepsin	CTSF	NM_003793.3:655	2	NM_003793.3;XM_011545328.2	2		0
CTSK	Cathepsin	CTSK	NM_000396.2:415	1	NM_000396.3	1		0
CTSL	Cathepsin	CTSL	NM_001912.4:1072	8	XM_005251716.3;NM_001257972.1;NM_001257971.1;NM_001912.4;NM_001257973.1;NM_145918.2	6	XM_011518263.1;XM_017014293.1	2
CTSS	Cathepsin	CTSS	NM_004079.3:685	2	NM_004079.4;NM_001199739.1	2		0
CTSZ	Cathepsin	CTSZ	NM_001336.3:827	1	NM_001336.3	1		0
LAMP1	Lysosome membrane protein	LAMP1	NM_005561.3:730	2	XM_011537494.1;NM_005561.3	2		0
LAMP2	Lysosome membrane protein	LAMP2	NM_002294.2:380	3	NM_001122606.1;NM_002294.2;NM_013995.2	3		0
M6PR	Transports cathepsins to late endosome	M6PR	NM_001207024.1:1078	3	XM_005253376.2;NM_002355.3;NM_001207024.1	3		0
MITF	transcription factor regulating lysosomal biogenesis	MITF	NM_000248.3:3240	20	NM_198177.2;XM_006713164.2;XM_017006447.1;XM_017006448.1;NM_198158.2;XM_011533722.2;XM_005264755.3;XM_005264754.1;NM_001184967.1;XM_017006445.1;NM_006722.2;XM_011533723.2;NM_198159.2;XM_011533726.1;XM_017006446.1;XM_011533725.1;XM_017006444.1;NM_000248.3;NM_198178.2	19	NM_001184968.1	1
NPC1	Lysosome storage disorder - Niemann-Pick	NPC1	NM_000271.3:3300	10	NM_000271.4;XM_017025787.1;XM_005258277.1;XM_005258278.4;XM_017025785.1;XM_005258279.2;XM_017025786.1;XM_006722479.3;XM_011526015.1;XM_017025784.1	10		0
NPC2	Lysosome storage disorder - Niemann-Pick	NPC2	NM_006432.3:193	2	XM_017020930.1;NM_006432.3	2		0
RAB7	Lysosome membrane protein	RAB7A	NM_004637.5:277	1	NM_004637.5	1		0
RILP	Rab interaxting lysosomal protein	RILP	XM_005256811.1:1110	4	XR_001752657.1;XM_017025195.1;NM_031430.2	3		0
TFE3	transcription factor regulating lysosomal biogenesis	TFE3	NM_006521.3:2935	2	NM_001282142.1;NM_006521.5	2		0
TFEB	transcription factor regulating lysosomal biogenesis-including vATPase subunit genes	TFEB	NM_007162.2:2026	11	NM_001271943.1;XM_011514915.1;XM_005249411.1;NM_001271944.1;XM_006715213.2;XM_005249412.1;XM_006715212.3;NM_001167827.2;NM_001271945.1;XM_011514916.2;NM_007162.2	11		0
GAPDH	Housekeeping
HPRT1	Housekeeping
POLR2A	Housekeeping
RPL27	Housekeeping
ACTB	Housekeeping
TUBB	Housekeeping
SLC9A6	Control	SLC9A6
