# Supplementary material for: Targeting NHE6 gene expression identifies lysosome and neurodevelopmental mechanisms in a haploid in vitro cell model
Source: Biol Open. 2023 Nov 29;12(11):bio059778. doi: 10.1242/bio.059778 (PMC10695175; doi:10.1242/bio.059778)
Supplement: Table S6. DEGs from Replication Experiment using HISAT2 pipeline [file biolopen-12-059778-TableS6.xlsx]

## Sheet: Table S6
Table S6. DEGs from Replication Experiment using HISAT2 pipeline
	baseMean	log2FoldChange	lfcSE	stat	pvalue	padj
IQCA1	99.6461	25.2202	2.25996	11.1596	6.42764e-29	3.75439e-25
TFAP2D	167.124	26.0334	2.32634	11.1907	4.52726e-29	3.75439e-25
EGFR	105.856	25.3894	2.26752	11.197	4.21681e-29	3.75439e-25
PDLIM3	182.991	24.5182	2.33786	10.4874	9.86668e-26	4.32235e-22
KRT8	6681.81	-1.23287	0.132757	-9.28666	1.59208e-20	3.48726e-17
NPR3	1522.67	7.21822	0.814936	8.85741	8.18967e-19	1.30462e-15
ISY1-RAB43	61.3282	-25.1962	2.94508	-8.55536	1.175e-17	1.47068e-14
ZFP91-CNTF	49.294	-24.8967	2.94514	-8.4535	2.82689e-17	3.30237e-14
AEBP1	1661.6	5.60614	0.712365	7.86976	3.55314e-15	3.27693e-12
ANKRD20A1	12.3179	22.412	2.94616	7.60717	2.80169e-14	2.13452e-11
CDH13	319.649	5.74347	0.757084	7.5863	3.29161e-14	2.40328e-11
LTBR	276.894	-3.35542	0.443241	-7.57021	3.72623e-14	2.61179e-11
GJA1	674.719	3.83393	0.51728	7.41171	1.24684e-13	7.76524e-11
ANKRD1	354.272	-1.63504	0.223552	-7.3139	2.59505e-13	1.51577e-10
CLDN11	195.46	4.19012	0.575593	7.27966	3.34656e-13	1.83255e-10
PDGFRB	31.3616	-2.41679	0.351388	-6.87783	6.077e-12	2.42017e-09
RIPK4	182.119	-2.69854	0.395413	-6.82462	8.816e-12	3.14217e-09
MICALCL	872.344	1.03996	0.152482	6.82024	9.08889e-12	3.14217e-09
TLX3	527.371	4.62992	0.678998	6.81876	9.1831e-12	3.14217e-09
FOXA2	436.515	-6.49225	0.952423	-6.81656	9.32448e-12	3.14217e-09
PRRX1	3928.67	6.62971	0.987541	6.71335	1.90201e-11	5.84717e-09
SAMD11	4861.83	1.30048	0.199935	6.50451	7.7949e-11	1.8212e-08
SLC2A3	1305.1	-1.33767	0.206309	-6.4838	8.94423e-11	2.0108e-08
PTPN6	211.756	-2.17414	0.336949	-6.45242	1.10078e-10	2.36712e-08
KCNH8	251.37	2.24542	0.350355	6.409	1.46477e-10	2.95026e-08
HSD17B14	548.388	-2.03871	0.318359	-6.40382	1.51539e-10	2.98362e-08
CXCL14	8809.29	3.88342	0.614272	6.32199	2.58219e-10	4.61712e-08
PTCHD1	120.196	3.42264	0.544484	6.28603	3.25696e-10	5.65066e-08
EYA2	393.536	9.13333	1.45682	6.26938	3.62494e-10	6.18083e-08
AMBN	260.212	2.25312	0.362415	6.21697	5.06844e-10	8.4585e-08
VCAM1	268.639	2.40439	0.388807	6.18401	6.24933e-10	9.95519e-08
NTN4	340.001	-2.19907	0.356434	-6.16964	6.84478e-10	1.06143e-07
C4orf19	57.8051	2.82193	0.458679	6.15229	7.6371e-10	1.1637e-07
DIO2	506.822	2.81397	0.459195	6.12806	8.89595e-10	1.2977e-07
DPYSL3	4006.43	1.24555	0.203991	6.1059	1.02223e-09	1.4679e-07
TSPAN7	203.618	1.36768	0.224039	6.10463	1.03037e-09	1.4679e-07
TCEAL5	167.458	4.53782	0.745541	6.08661	1.15326e-09	1.60444e-07
HECW2	277.437	4.21005	0.699699	6.01694	1.77743e-09	2.32432e-07
ERBB2	3225.05	-2.72996	0.458162	-5.95849	2.54579e-09	3.14154e-07
PDE1B	334.964	1.26241	0.212699	5.93517	2.93536e-09	3.54733e-07
GALNT5	1779.45	-2.90964	0.492665	-5.90591	3.507e-09	4.04298e-07
LPPR4	217.918	-1.62116	0.275092	-5.89316	3.78889e-09	4.2834e-07
SPATA6	183.248	1.42026	0.241606	5.87841	4.14225e-09	4.59397e-07
LRRIQ1	89.6209	1.18878	0.202875	5.85964	4.63864e-09	5.01746e-07
EDNRA	174.108	3.62161	0.620427	5.83728	5.30591e-09	5.60093e-07
SLC8A1	166.773	2.82639	0.485172	5.82554	5.69297e-09	5.97353e-07
GTF2IP4	45.2596	5.94126	1.0251	5.79577	6.8009e-09	6.84897e-07
PCDHB2	454.28	2.31673	0.40152	5.76991	7.93157e-09	7.80814e-07
EMILIN2	415.05	3.21647	0.559084	5.7531	8.76198e-09	8.33139e-07
UNC5C	455.315	2.91759	0.508698	5.73541	9.72739e-09	8.92424e-07
PGM5	783.144	2.31045	0.402945	5.73391	9.81406e-09	8.95687e-07
TMEM47	2824.12	1.12975	0.19742	5.72259	1.04912e-08	9.42758e-07
TGFA	98.4379	2.43819	0.428512	5.68989	1.27124e-08	1.09196e-06
OLFML3	1342.23	-1.41537	0.252569	-5.60388	2.09603e-08	1.61801e-06
DCAF4L1	520.17	-1.91146	0.342315	-5.5839	2.35178e-08	1.79175e-06
EPHB1	1284.31	2.96836	0.533707	5.56178	2.67036e-08	1.98287e-06
NTN3	209.358	1.57616	0.283392	5.56177	2.67053e-08	1.98287e-06
CCDC85A	50.574	5.83547	1.05078	5.55345	2.80083e-08	2.05351e-06
CRB2	178.957	-1.1171	0.20133	-5.5486	2.8797e-08	2.09382e-06
SAMD5	160.819	1.21835	0.219818	5.54252	2.98152e-08	2.13525e-06
BMP3	173.848	5.91623	1.07447	5.50617	3.66731e-08	2.52009e-06
CRLF1	2664.97	1.64938	0.299639	5.50456	3.70089e-08	2.53323e-06
KCNJ2	310.719	5.03253	0.915121	5.49931	3.81289e-08	2.57967e-06
PCYT1B	1660.35	-1.03787	0.189395	-5.47993	4.25482e-08	2.83488e-06
APCDD1	72.7852	3.29582	0.601555	5.47884	4.28128e-08	2.8417e-06
MYO3B	121.903	-1.19429	0.218985	-5.45377	4.93136e-08	3.16528e-06
NPY1R	609.361	2.00339	0.367505	5.45134	4.9993e-08	3.19718e-06
KIFAP3	5469.29	1.04656	0.192864	5.42641	5.75004e-08	3.58569e-06
KIAA1549L	361.163	1.25673	0.232781	5.39876	6.71012e-08	4.11124e-06
COL14A1	131.581	4.37933	0.811571	5.39612	6.80986e-08	4.13698e-06
LINGO2	13.8397	7.34884	1.36663	5.37734	7.55951e-08	4.47518e-06
SLC19A3	474.831	-1.6749	0.312012	-5.36806	7.95897e-08	4.69579e-06
IKBKE	147.649	-1.39649	0.260447	-5.36191	8.23485e-08	4.80563e-06
PPP1R3C	88.8418	-1.78321	0.333394	-5.34865	8.86151e-08	5.11852e-06
ARHGAP6	1056.24	-1.11814	0.209204	-5.34473	9.05526e-08	5.18547e-06
HELT	163.088	4.8058	0.903276	5.32042	1.0353e-07	5.76426e-06
ZNF704	1068.43	1.30752	0.245789	5.31968	1.03949e-07	5.76426e-06
EPB41L4A-AS2	64.6523	2.69669	0.507716	5.31141	1.08779e-07	5.93813e-06
WBP5	3437.1	2.53711	0.478317	5.30424	1.13145e-07	6.15725e-06
ACADL	296.879	1.92242	0.363221	5.2927	1.20526e-07	6.49837e-06
RPP25	8156.42	-1.22693	0.231849	-5.29194	1.21025e-07	6.50529e-06
HOOK1	1182.38	-1.08578	0.205279	-5.2893	1.22783e-07	6.5396e-06
ASCL1	199.453	5.86364	1.11236	5.27136	1.35419e-07	7.10466e-06
TFPI2	315.646	2.21736	0.421502	5.2606	1.43585e-07	7.40289e-06
ITLN2	36.113	-2.48012	0.474469	-5.22716	1.72138e-07	8.59364e-06
FRY	1356.97	-1.24616	0.23874	-5.21975	1.79168e-07	8.7943e-06
GNG11	235.001	1.21962	0.233773	5.21709	1.81752e-07	8.87144e-06
RASGEF1B	104.104	1.37985	0.265198	5.20308	1.9601e-07	9.27203e-06
HTR7	554.53	1.43914	0.276794	5.19934	1.99996e-07	9.39553e-06
RAPGEF3	157.531	2.11511	0.407087	5.19572	2.03926e-07	9.52903e-06
KCNN2	259.556	1.48565	0.287331	5.17051	2.33458e-07	1.04094e-05
MIAT	892.492	1.96817	0.380721	5.16959	2.3461e-07	1.04342e-05
AQP4	22.4168	-3.68117	0.714002	-5.15569	2.52702e-07	1.1098e-05
PI15	898.849	-2.38271	0.462198	-5.15517	2.534e-07	1.11008e-05
LOC653602	198.445	1.04725	0.204399	5.12354	2.99852e-07	1.28782e-05
NPW	2476.82	1.12732	0.220341	5.11622	3.11717e-07	1.32901e-05
GSTM2	425.916	-1.61152	0.316166	-5.09707	3.44951e-07	1.45276e-05
NOL4	28.9627	4.01321	0.789578	5.08273	3.72054e-07	1.52681e-05
SERTAD4	308.828	-2.07546	0.40863	-5.07908	3.79268e-07	1.55278e-05
FAM127C	1021.12	2.29004	0.451154	5.07597	3.85531e-07	1.57373e-05
LRP2	144.935	3.12163	0.617326	5.05669	4.26591e-07	1.70277e-05
RAB27B	114.354	-1.79501	0.355141	-5.05436	4.31833e-07	1.71587e-05
EBF1	215.861	1.0295	0.203791	5.05173	4.37819e-07	1.72402e-05
IRAK3	803.583	3.17965	0.630284	5.04478	4.5404e-07	1.76443e-05
FOS	663.72	1.43056	0.284103	5.03536	4.76959e-07	1.83687e-05
KCNJ2-AS1	20.6184	3.47474	0.690554	5.03181	4.85859e-07	1.86026e-05
VWC2	14.5672	7.42231	1.47769	5.0229	5.0896e-07	1.93154e-05
BTBD11	2427.12	1.08048	0.215116	5.02279	5.09258e-07	1.93154e-05
PCSK9	780.225	2.26035	0.450502	5.01742	5.23711e-07	1.9778e-05
NRXN3	193.08	6.38293	1.27854	4.99237	5.96422e-07	2.20424e-05
KCP	57.6685	-1.25034	0.250558	-4.9902	6.03158e-07	2.21575e-05
KCNMB2	47.4738	-3.4587	0.693545	-4.98699	6.13278e-07	2.24822e-05
HAND2	690.751	1.95671	0.39387	4.96792	6.76757e-07	2.46033e-05
ANGPTL2	709.468	2.03477	0.413543	4.92032	8.64007e-07	3.03407e-05
CALCR	47.2096	-3.31604	0.675811	-4.90676	9.2592e-07	3.1876e-05
KCNT2	58.7023	-2.88812	0.592986	-4.87047	1.11334e-06	3.70896e-05
SH3GL2	253.598	1.77634	0.365026	4.86632	1.13693e-06	3.78034e-05
HOXC4	64.6181	1.18174	0.24295	4.86414	1.14954e-06	3.80608e-05
PID1	80.6667	6.25165	1.28787	4.85426	1.20836e-06	3.92878e-05
GPRC5A	193.386	2.52401	0.520899	4.84549	1.263e-06	4.06085e-05
HPD	68.5712	-1.0278	0.212351	-4.84013	1.29756e-06	4.14489e-05
ITGB8	1123.04	2.37355	0.492502	4.81937	1.4401e-06	4.52238e-05
ADAMTSL3	45.0063	3.38182	0.703498	4.80715	1.53097e-06	4.73581e-05
SIDT1	53.9174	1.53783	0.32022	4.80243	1.56751e-06	4.80201e-05
STAP2	161.714	-1.03769	0.217057	-4.78073	1.74663e-06	5.25878e-05
EOMES	354.647	1.3586	0.284778	4.77074	1.83554e-06	5.42396e-05
SOX1	143.303	-1.3778	0.288932	-4.76858	1.85528e-06	5.47307e-05
RCOR2	4698.15	1.85464	0.389225	4.76496	1.88888e-06	5.56284e-05
AMZ1	64.5275	3.62643	0.761899	4.75972	1.93859e-06	5.66496e-05
CD27-AS1	147.675	1.67347	0.352288	4.7503	2.03116e-06	5.79842e-05
TMTC1	1049.88	1.66612	0.351137	4.74492	2.08586e-06	5.90477e-05
CHRM3	57.76	1.84124	0.38813	4.74387	2.09672e-06	5.91639e-05
CNTN1	1492.69	-2.06158	0.434741	-4.74208	2.11536e-06	5.94982e-05
COL19A1	1676.5	1.81119	0.3825	4.73514	2.189e-06	6.12745e-05
FBXO27	226.005	-1.0269	0.217666	-4.71776	2.38453e-06	6.58019e-05
PRKG2	51.3171	4.44519	0.944907	4.70437	2.54656e-06	6.9291e-05
PREX2	1829.32	1.31856	0.280403	4.70237	2.57164e-06	6.97568e-05
KCNS1	27.445	-3.61679	0.77086	-4.69188	2.70701e-06	7.2753e-05
DTNA	518.184	1.40284	0.299727	4.68041	2.86298e-06	7.61274e-05
IFI16	400.15	-3.12325	0.668324	-4.67326	2.96457e-06	7.81176e-05
NOTUM	780.539	1.43077	0.306155	4.67334	2.96342e-06	7.81176e-05
C3orf70	561.031	1.1895	0.254567	4.67264	2.9736e-06	7.82378e-05
RHOB	500.451	-1.16604	0.249966	-4.6648	3.08915e-06	8.04326e-05
SLC25A48	278.22	1.5978	0.342695	4.66244	3.12478e-06	8.10675e-05
FLRT2	4253.21	1.00484	0.215711	4.65825	3.1891e-06	8.21804e-05
ETS1	3075.42	-1.27525	0.27428	-4.64943	3.32847e-06	8.51456e-05
MEST	237.939	1.3909	0.299235	4.64819	3.34863e-06	8.54376e-05
WNT5A	4030.32	1.05844	0.22859	4.63028	3.65172e-06	9.14129e-05
ECEL1	281.892	1.388	0.299754	4.63046	3.64853e-06	9.14129e-05
NUPR1	319.501	-1.21013	0.262458	-4.61075	4.0122e-06	9.8744e-05
MXRA8	1121.21	1.55046	0.336308	4.61023	4.02214e-06	9.885e-05
TMEM108	53.4369	3.26722	0.712099	4.58815	4.47197e-06	0.000106906
PDE6B	226.351	1.034	0.225554	4.58428	4.55563e-06	0.000108315
RENBP	4237.85	-1.62021	0.354272	-4.57334	4.80021e-06	0.000112603
DOC2B	2160.61	2.86356	0.626216	4.57281	4.81234e-06	0.000112736
KLHL41	86.5285	-1.91628	0.419185	-4.57143	4.84401e-06	0.000113175
PKN2-AS1	412.898	-2.77705	0.608883	-4.56089	5.09367e-06	0.000118311
GLB1L3	337.887	-1.52251	0.334078	-4.55735	5.18024e-06	0.000119439
SYT11	1787.87	1.95282	0.428828	4.55386	5.267e-06	0.000120331
ALPPL2	146.801	-1.05158	0.231262	-4.54714	5.43787e-06	0.000122794
ANXA1	26027.3	-1.70941	0.376226	-4.54356	5.53132e-06	0.000123787
ADCY1	1825.62	1.00095	0.220321	4.54314	5.54229e-06	0.000123849
KLHL14	75.743	-1.43129	0.316324	-4.52476	6.04641e-06	0.000132274
RUNX2	67.7337	-1.82907	0.404414	-4.52277	6.10363e-06	0.000133193
MIR155HG	52.4983	3.72016	0.823117	4.5196	6.19578e-06	0.000134581
RAX	195.149	1.7936	0.398123	4.50515	6.63263e-06	0.000142256
DCX	31.9793	2.23606	0.496414	4.50443	6.6551e-06	0.00014239
ARHGAP4	2638.73	1.12937	0.250909	4.50112	6.75948e-06	0.00014392
HOXC9	445.586	2.53091	0.563257	4.49336	7.01092e-06	0.000148193
PPAPDC1A	221.419	1.24409	0.277248	4.48728	7.21388e-06	0.000151207
BMP6	268.548	1.20735	0.269114	4.48638	7.2442e-06	0.000151661
CXCR4	86.7558	1.3756	0.307923	4.46733	7.92003e-06	0.000163274
LPAR4	43.0469	1.34506	0.302403	4.44791	8.67104e-06	0.000175251
GCNT4	232.496	1.67673	0.377184	4.44539	8.7734e-06	0.000176658
SLC12A3	2271.59	1.74746	0.393392	4.44203	8.91129e-06	0.000178869
SPTB	5373.89	1.47766	0.332975	4.43777	9.08967e-06	0.000181396
ARHGAP24	55.5904	1.2169	0.274327	4.43595	9.16676e-06	0.000182249
SH3GL3	4277.25	1.26028	0.284116	4.4358	9.17329e-06	0.000182249
RASGRF2	364.443	-1.33878	0.302051	-4.4323	9.32343e-06	0.000184746
LINC01082	88.4996	-2.49235	0.562336	-4.43213	9.3306e-06	0.000184746
GTF2H2	381.163	-2.33018	0.526078	-4.42934	9.45218e-06	0.000186731
HOXC11	1356.84	2.5742	0.581588	4.42615	9.59282e-06	0.000189013
SNAP25	69.2236	1.34847	0.30547	4.41441	1.01284e-05	0.00019742
IL22RA1	101.401	2.33006	0.529378	4.40151	1.07499e-05	0.000205953
COLEC12	276.255	6.63574	1.5077	4.40123	1.0764e-05	0.000205953
A2M	38.2681	-1.72312	0.392463	-4.39052	1.13082e-05	0.000213758
TWIST2	621.577	4.49044	1.027	4.37239	1.22893e-05	0.000229824
LY96	60.6571	-3.04707	0.697495	-4.36859	1.25054e-05	0.000233119
PPP1R1C	94.0703	-1.73071	0.396346	-4.36666	1.26162e-05	0.000234437
GSX1	13.1615	7.27533	1.66677	4.36492	1.27171e-05	0.000235556
BHMG1	100.128	-1.08356	0.249073	-4.35039	1.35894e-05	0.000248505
KCNF1	281.95	1.17954	0.271479	4.34487	1.3936e-05	0.000252795
CARD16	43.937	6.55097	1.50867	4.34222	1.41052e-05	0.00025481
KIAA1644	2176.65	1.46297	0.339096	4.31433	1.60084e-05	0.000281642
CLDN1	1134.26	-1.82464	0.42312	-4.31234	1.61537e-05	0.000283913
FCGRT	980.543	2.69548	0.625359	4.31029	1.63037e-05	0.000285226
TAPBPL	80.978	1.63425	0.380032	4.3003	1.7057e-05	0.000294043
SULF2	8097.08	1.10827	0.25779	4.29912	1.71477e-05	0.000295095
RBM20	124.325	-1.04557	0.2438	-4.28863	1.79781e-05	0.000304966
SPHK1	5158.13	1.96468	0.458932	4.28097	1.86077e-05	0.000313221
FOSL2	1500.6	1.09281	0.256378	4.26248	2.02174e-05	0.000333902
SNAI2	39.595	3.21611	0.756549	4.25103	2.1279e-05	0.000349132
RSPO3	68.5383	1.74918	0.411898	4.24664	2.16996e-05	0.000353714
ARHGEF15	33.5341	3.15024	0.742152	4.24473	2.18853e-05	0.000355748
ST18	608.084	-1.07494	0.254006	-4.23195	2.31671e-05	0.00037239
SDK1	534.347	1.99695	0.47298	4.22205	2.42089e-05	0.000383555
SERTM1	282.288	1.20585	0.285769	4.21966	2.44669e-05	0.000385898
TRPV3	67.8029	1.32199	0.313245	4.22031	2.43972e-05	0.000385898
LOC400927-CSNK1E	71.0145	2.56522	0.60812	4.21828	2.46175e-05	0.000386882
PLA2G3	56.6915	1.26331	0.299595	4.21672	2.47879e-05	0.00038921
PLCD1	3611.36	1.43896	0.34148	4.2139	2.51004e-05	0.00039166
POU6F2	253.433	-1.0116	0.24037	-4.20849	2.57077e-05	0.000399713
KLF4	7413.87	2.29963	0.547086	4.2034	2.62931e-05	0.000405218
C2CD4B	11.764	6.13421	1.45983	4.202	2.64567e-05	0.000406668
GSAP	82.1528	-2.34686	0.558734	-4.20032	2.66538e-05	0.00040816
ESRRB	19.8214	3.87338	0.924021	4.19188	2.76655e-05	0.000419726
CLSTN2	157.571	1.99581	0.47614	4.19165	2.76934e-05	0.000419785
F3	2678.22	1.26632	0.302723	4.18308	2.87584e-05	0.000432489
DPY19L2P1	48.3528	2.82134	0.675875	4.17436	2.98826e-05	0.000445644
PAK7	70.1295	2.26967	0.54377	4.17396	2.99347e-05	0.000445664
PLCL1	36.9159	1.12624	0.270086	4.16994	3.04682e-05	0.000451688
IKZF2	63.1964	1.49424	0.35898	4.16247	3.14828e-05	0.000463201
TRANK1	192.71	-1.23746	0.298941	-4.13948	3.48091e-05	0.000500377
PTPRR	41.631	1.74981	0.422851	4.13813	3.50149e-05	0.0005021
RP1	5.24846	5.95259	1.44452	4.12081	3.7755e-05	0.000533502
CRYAA	36.2519	-2.87292	0.697396	-4.1195	3.79691e-05	0.000535695
CEACAM1	32.7132	-4.02854	0.982108	-4.10193	4.09719e-05	0.000567551
GABRA5	923.705	1.01751	0.248199	4.09958	4.13898e-05	0.000572434
ARHGEF28	224.07	2.43472	0.594522	4.09525	4.21712e-05	0.000580948
CNTNAP2	2225.47	2.84735	0.695347	4.09487	4.2241e-05	0.000581453
MLF1	77.5728	-4.18806	1.02508	-4.0856	4.39627e-05	0.000601843
EMP1	1680.24	1.48161	0.362841	4.08335	4.43918e-05	0.000605823
LRRC37A6P	20.3581	2.2926	0.561627	4.08206	4.46382e-05	0.000607767
MIR6723	21.3774	1.03075	0.252897	4.07576	4.58642e-05	0.00062108
SAMD9	102.914	1.85627	0.45569	4.07353	4.63055e-05	0.000626572
RNF165	128.847	2.68602	0.659557	4.07246	4.65183e-05	0.000628966
UGT3A2	240.908	2.07508	0.509927	4.06937	4.71396e-05	0.000634916
ACTN2	320.217	1.19274	0.293153	4.06864	4.72878e-05	0.000635447
RNU6-9	106.906	1.3587	0.334385	4.06327	4.83907e-05	0.00064729
TRPC3	69.6154	1.51434	0.372857	4.06145	4.87685e-05	0.000651012
FEZF1-AS1	75.4618	1.29208	0.318165	4.06104	4.88547e-05	0.000651012
CNTN6	6.60633	-6.06481	1.49363	-4.06045	4.89782e-05	0.000651851
RIMS1	9.30829	6.77598	1.66947	4.05877	4.93313e-05	0.000654377
FMN1	18.3046	-3.486	0.863812	-4.0356	5.4462e-05	0.000707441
ALB	20.2782	-3.9073	0.970174	-4.02742	5.63925e-05	0.000729274
EPHA10	135.943	-1.05651	0.26245	-4.02556	5.68411e-05	0.000733991
CCDC177	59.9075	1.24184	0.30882	4.02123	5.78942e-05	0.000745393
ARHGAP23	269.108	2.2574	0.562071	4.01622	5.91392e-05	0.000755869
PCAT7	61.8308	1.20409	0.300227	4.01059	6.0567e-05	0.000769069
S100A14	24.5294	1.47127	0.366835	4.0107	6.05393e-05	0.000769069
MALRD1	101.701	-1.42946	0.356725	-4.00719	6.1446e-05	0.000777414
HBA2	195.742	1.01702	0.25439	3.9979	6.39075e-05	0.000802741
NEB	225.167	-1.43275	0.358518	-3.99632	6.43361e-05	0.000806144
NDST4	17.0868	-3.62171	0.907614	-3.99037	6.59715e-05	0.000819872
RYR2	1814.22	-1.3198	0.331095	-3.98617	6.71498e-05	0.000830979
BOK	745.711	1.586	0.398638	3.97854	6.9339e-05	0.000852122
DMRTA1	377.319	1.06358	0.267346	3.97827	6.94174e-05	0.000852374
CHODL	68.294	1.22474	0.307913	3.97754	6.96305e-05	0.000852374
ICOSLG	1095.35	1.03962	0.261835	3.97052	7.1717e-05	0.000871496
ZNF788	636.906	1.64852	0.415342	3.96908	7.21508e-05	0.000875552
ZNF878	27.6472	2.26822	0.572832	3.95966	7.50551e-05	0.000906211
SLC16A12	120.372	-3.21843	0.814211	-3.95282	7.72347e-05	0.000925075
CDRT1	45.1524	1.29324	0.327293	3.95131	7.7723e-05	0.000929652
LINC01508	8.06022	6.56877	1.66551	3.94401	8.01315e-05	0.000950673
ANKK1	8.01398	6.5609	1.66712	3.93548	8.30305e-05	0.0009791
FEZF1	2123.83	1.03614	0.264055	3.92394	8.71135e-05	0.00101293
ADCYAP1	7.74414	6.51072	1.66381	3.91315	9.10999e-05	0.00104837
MUC4	43.5085	2.50248	0.64039	3.90775	9.31605e-05	0.00106766
DLEC1	222.766	2.73624	0.700519	3.90602	9.38273e-05	0.0010725
LRRTM1	63.6841	3.02328	0.773993	3.90608	9.38063e-05	0.0010725
MAMDC2	44.7669	-1.3972	0.359512	-3.88636	0.000101757	0.00114668
MYBPC1	376.262	1.60291	0.412612	3.88478	0.000102422	0.00115122
FLJ42351	10.9386	-2.54586	0.655769	-3.88226	0.000103492	0.00115878
NPAS4	22.8656	1.45936	0.376551	3.8756	0.000106364	0.00118488
SCARA3	72.3171	8.23846	2.12964	3.86848	0.000109515	0.00120922
EMX1	105.653	1.10595	0.286212	3.86409	0.000111505	0.00122501
BDNF	75.155	2.62795	0.682862	3.84843	0.000118877	0.00128984
CH25H	17.4619	-2.0736	0.5432	-3.81738	0.000134878	0.00142635
SLC4A4	94.7239	4.49804	1.18077	3.80941	0.000139297	0.00146076
LOC100129434	6.77307	6.31773	1.65994	3.80599	0.000141237	0.00147579
PXDN	402.393	4.07561	1.07281	3.79901	0.000145277	0.00150811
ADAMTS12	206.722	2.44446	0.643954	3.79602	0.00014704	0.00152191
GUCA1A	51.632	-2.62888	0.692732	-3.79494	0.000147678	0.0015267
GLYATL2	442.664	1.0828	0.285788	3.78882	0.000151363	0.00155745
KRT15	6.69932	6.30169	1.66437	3.78623	0.000152949	0.00157008
LINC00261	23.5751	-7.90062	2.09765	-3.76641	0.000165613	0.00165736
LGALS12	5.62812	-4.05933	1.07934	-3.76095	0.00016927	0.00168472
LINC01088	4.26821	5.1337	1.36683	3.75591	0.000172712	0.00171081
SEMA3C	572.145	-1.71439	0.456972	-3.75163	0.00017569	0.00173248
FAT3	22.6424	2.44492	0.651732	3.75141	0.00017584	0.00173298
COL17A1	193.623	1.45677	0.388371	3.75098	0.000176146	0.00173502
LINC01101	25.4233	-1.12278	0.299761	-3.74558	0.000179978	0.00176187
SPOCK2	74.646	-1.15645	0.308917	-3.74356	0.000181434	0.00177216
HOXC-AS1	22.5542	1.8334	0.490372	3.73881	0.000184897	0.00180013
PACRG	106.574	-2.14783	0.580197	-3.7019	0.000213988	0.00199144
ECM2	94.4329	1.08361	0.292903	3.69953	0.000215995	0.0020079
MIR4649	3.75707	5.47053	1.47942	3.69776	0.000217509	0.00201768
GRAMD1C	238.444	-1.04905	0.284397	-3.68867	0.000225426	0.00207902
TENM1	489.087	-2.08538	0.565872	-3.68526	0.000228473	0.00210049
HOTAIR	426.137	2.16543	0.588191	3.6815	0.000231867	0.00212612
B3GALT2	76.1933	-1.25733	0.341546	-3.68129	0.000232058	0.00212675
ADCY10	25.6898	-2.73396	0.744771	-3.67087	0.000241722	0.00219922
MINOS1P1	5.66021	1.95426	0.532354	3.67097	0.000241629	0.00219922
CYSLTR1	27.3855	2.17602	0.593281	3.66776	0.000244682	0.00221808
TP63	43.9729	-2.01559	0.551524	-3.65458	0.000257603	0.00231131
ANKRD30B	27.814	-2.08233	0.569711	-3.65507	0.000257113	0.00231131
LINC00648	5.76423	6.08482	1.6671	3.64994	0.000262306	0.0023439
PTX3	23.5871	2.75754	0.756025	3.64743	0.00026488	0.00235968
LINC00654	28.1785	-1.2945	0.354987	-3.64661	0.000265723	0.00236478
MEIS3P1	18.658	-1.17147	0.321742	-3.64102	0.000271565	0.00240699
NLRP2	145.357	-7.09202	1.95149	-3.63416	0.000278887	0.00245699
LOC400043	53.7028	6.00131	1.65331	3.62988	0.000283553	0.00249057
FGF5	42.5482	1.67662	0.462875	3.62218	0.000292135	0.00255348
NEK3	59.8337	-1.37747	0.381841	-3.60745	0.000309224	0.00267979
UNC79	268.679	-1.80844	0.501853	-3.60353	0.000313927	0.00271517
VEPH1	64.3893	1.87386	0.521577	3.59268	0.000327291	0.00280324
ROR1	91.786	-1.49465	0.417248	-3.58218	0.000340744	0.00289146
PRR15	1395.76	1.04257	0.291981	3.57069	0.000356044	0.00300244
TMEM155	227.993	1.76473	0.494477	3.56889	0.000358501	0.0030144
PARK2	66.6812	-1.42707	0.400084	-3.56693	0.000361189	0.00303264
CADPS	271.294	1.38845	0.391808	3.5437	0.000394558	0.00324252
MKX	49.1574	2.22736	0.629479	3.53841	0.000402547	0.00328391
TCEAL8	1348.08	3.59048	1.01827	3.52608	0.000421767	0.00341269
KCNH5	399.974	1.78628	0.507302	3.52113	0.000429713	0.00345565
CLDN23	46.5151	-1.18029	0.335295	-3.52015	0.000431302	0.00346524
RPL23AP87	51.7456	-1.27344	0.361977	-3.51803	0.000434767	0.00348669
TMEM200A	471.446	-1.3442	0.383241	-3.50746	0.000452412	0.00360838
CDCP1	124.769	1.56242	0.446144	3.50206	0.000461674	0.00366893
FRMD4B	1378.06	1.15629	0.330281	3.50093	0.000463636	0.00367948
MAF	3655.62	-2.35392	0.673546	-3.49481	0.000474394	0.00375346
RIMS2	638.824	-1.50136	0.431736	-3.47748	0.000506142	0.00394709
NLRP12	30.4977	-2.35603	0.6778	-3.47599	0.000508963	0.00396204
MTRNR2L8	43.9759	1.10789	0.320551	3.45621	0.000547819	0.00419739
DIRAS3	59.6092	-1.27304	0.369166	-3.44842	0.00056388	0.00430164
SLC12A8	19.3916	-1.12621	0.326983	-3.44425	0.000572646	0.00434205
PPP2R2B	2108.57	-1.38546	0.402241	-3.44436	0.00057242	0.00434205
DDIT4	6017.29	1.0292	0.299178	3.44009	0.000581522	0.00439035
RGS7	58.1831	1.18468	0.344551	3.43833	0.00058532	0.00440763
CGB2	10.6604	-2.94401	0.856621	-3.43678	0.000588683	0.00442535
FOXO3B	265.336	1.64166	0.477672	3.43679	0.000588654	0.00442535
ATP8B4	102.689	-1.24875	0.363428	-3.43602	0.00059032	0.00443196
CPAMD8	116.626	1.07161	0.313292	3.42049	0.000625094	0.0046276
IL1RAPL1	49.7136	-1.06434	0.313124	-3.3991	0.000676078	0.004928
THBS1	1194.24	-1.17713	0.350256	-3.36076	0.000777291	0.00547887
MPZL2	7.0425	4.25638	1.26734	3.35853	0.000783594	0.00551
ALDH1A2	5444.64	-2.06105	0.614569	-3.35365	0.000797538	0.0055834
PCDHGB6	26.7734	-1.95959	0.588138	-3.33184	0.000862724	0.00594709
TRIM34	16.8881	4.22834	1.2698	3.32993	0.000868676	0.00597637
GCGR	7.46071	5.00206	1.50353	3.32688	0.000878233	0.00603738
DLL1	1203.79	1.22895	0.369799	3.32329	0.000889613	0.00610227
PTPRO	4.0176	5.56682	1.67608	3.32134	0.000895858	0.00612968
MMRN1	34.4627	-2.06394	0.622571	-3.31519	0.000915807	0.00622056
CGB8	7.98353	-3.23377	0.977103	-3.30955	0.000934468	0.00631009
LINC00673	99.4231	-1.30034	0.393208	-3.30701	0.000942966	0.00635278
LMX1A	4.24527	5.64435	1.70848	3.30373	0.000954084	0.00641044
TRIM17	110.246	1.44887	0.439221	3.29873	0.000971219	0.00650561
MYOM1	5356.25	-1.6931	0.514427	-3.29123	0.000997494	0.00663354
NPBWR1	3.09744	3.30276	1.00614	3.28259	0.00102858	0.00680402
CDH3	871.867	1.20875	0.368817	3.27737	0.00104779	0.00690764
MAPK15	102.454	1.08582	0.331338	3.27709	0.00104883	0.00691185
XKR4	8.26806	5.35886	1.64105	3.2655	0.0010927	0.00713121
ADGRG2	42.9361	-1.67005	0.512965	-3.25568	0.00113123	0.00732269
HTR1B	31.7177	2.90582	0.893981	3.25043	0.00115232	0.00742359
GAL	4.7347	-5.5825	1.71791	-3.24958	0.00115574	0.00744015
MGARP	402.433	1.92427	0.59343	3.24263	0.00118433	0.0075999
PHYHD1	7.10703	-3.96086	1.22188	-3.24162	0.00118854	0.0076177
EMX2OS	106.708	-3.21069	0.991456	-3.23836	0.0012022	0.00767683
FAM162B	108.786	-1.06772	0.330243	-3.23314	0.00122437	0.00778187
ACKR3	59.822	1.82672	0.565463	3.23049	0.0012358	0.00782896
LRMP	6.84576	-3.02075	0.93798	-3.22048	0.00127976	0.00806085
GRIA3	21.7815	3.20205	0.99471	3.21908	0.00128603	0.00808289
RAET1L	26.616	2.66392	0.832228	3.20095	0.00136976	0.00849338
MYH14	27.571	-3.33081	1.04142	-3.19833	0.00138226	0.00855878
LOC101928710	7.3974	-2.85335	0.893539	-3.19331	0.00140653	0.00868142
MYZAP	4.68394	-5.56904	1.746	-3.1896	0.00142468	0.00878108
GLMP	894.093	2.24948	0.706607	3.18349	0.00145509	0.00891835
MIR4726	3.39775	1.85276	0.583444	3.17556	0.00149548	0.00913075
EBF2	19.6515	3.28436	1.04051	3.15648	0.00159687	0.00963234
AVPR1A	32.3174	1.32103	0.418594	3.15587	0.00160018	0.00964897
LINC00365	133.358	-1.11955	0.355899	-3.1457	0.00165689	0.00990908
