# Supplementary material for: Targeting NHE6 gene expression identifies lysosome and neurodevelopmental mechanisms in a haploid in vitro cell model
Source: Biol Open. 2023 Nov 29;12(11):bio059778. doi: 10.1242/bio.059778 (PMC10695175; doi:10.1242/bio.059778)
Supplement: Table S7. DEGs from Replication Experiment using STAR pipeline [file biolopen-12-059778-TableS7.xlsx]

## Sheet: Table S7
Table S7. DEGs from Replication Experiment using STAR pipeline
	baseMean	log2FoldChange	lfcSE	stat	pvalue	padj
ADGRB1	828.268	-5.00033	0.0964853	-51.8248	0	0
ASTN2	1195.04	1.40942	0.0337948	41.7051	0	0
BMP7	328.655	-5.8621	0.132611	-44.2054	0	0
COL11A1	492.466	-7.29849	0.167826	-43.4886	0	0
FA2H	1691	1.60644	0.0308848	52.0138	0	0
FBXO17	751.627	3.41979	0.0874029	39.1268	0	0
HRASLS5	1086.6	3.52227	0.0907916	38.7951	0	0
IAH1	618.131	2.14235	0.054253	39.4881	0	0
IGFBP5	2448.45	-2.01642	0.0509848	-39.5494	0	0
LAMA2	746.916	-3.01463	0.0689398	-43.7285	0	0
PLCE1	1069.73	2.28725	0.0527862	43.3305	0	0
PRDM16	278.028	-5.41683	0.135073	-40.103	0	0
RIMS4	1829.7	-1.42428	0.03248	-43.8511	0	0
SLC4A8	1145.94	1.37135	0.0312392	43.8983	0	0
THBS2	1309.25	-5.25231	0.134859	-38.9465	0	0
PSMB8	1086.34	2.78863	0.0745426	37.4099	2.7e-306	2.71e-303
SLC9A6	1170.59	-2.56448	0.0691318	-37.0955	3.32e-301	3.02e-298
KIAA1324L	539.104	5.07811	0.142873	35.5427	1.08e-276	9.34e-274
FOXF1	140.801	-3.34062	0.0947608	-35.2532	3.06e-272	2.55e-269
PTPN3	697.268	1.18707	0.0338348	35.0844	1.17e-269	9.29e-267
RAB15	15401	1.32535	0.0379824	34.8937	9.26e-267	6.81e-264
SETBP1	239.656	-3.91722	0.112502	-34.8189	1.26e-265	8.9e-263
TNNT1	427.261	-2.15438	0.0626976	-34.3614	9.51e-259	6.49e-256
SLIT3	485.815	2.34532	0.0716089	32.7518	2.86e-235	1.89e-232
NLRC5	1003.29	2.14545	0.0660726	32.4712	2.72e-231	1.73e-228
TBC1D23	3831.52	1.03157	0.0322765	31.9604	3.87e-224	2.39e-221
TIAM1	301.519	3.91338	0.126847	30.8511	5.41e-209	3.23e-206
PAK6	590.08	2.75302	0.0918228	29.9818	1.69e-197	9.81e-195
SLC1A6	342.089	-2.65933	0.0911245	-29.1835	3.15e-187	1.72e-184
SYK	1203.89	2.62947	0.0941613	27.9251	1.32e-171	6.16e-169
RASGEF1A	148.406	2.27198	0.0816862	27.8135	2.98e-170	1.36e-167
TCEAL2	269.007	2.04621	0.077043	26.5594	2e-155	8.51e-153
MAP2	1196.95	2.3931	0.0923167	25.9227	3.69e-148	1.44e-145
RGAG4	555.342	-1.30099	0.0502106	-25.9107	5.05e-148	1.93e-145
POF1B	783.877	3.29086	0.127113	25.8893	8.8e-148	3.3e-145
PTPRN2	181.492	-7.50722	0.293586	-25.5707	3.23e-144	1.14e-141
FAM19A5	103.374	-6.08104	0.241072	-25.2249	2.13e-140	7.42e-138
C9orf135	859.417	5.40856	0.218531	24.7496	3.13e-135	1.03e-132
ELFN2	191.031	-1.6202	0.0660698	-24.5226	8.48e-133	2.7e-130
LINC01551	108.99	-6.44921	0.26419	-24.4113	1.3e-131	4.06e-129
SCGB3A2	100.743	4.9948	0.20465	24.4065	1.46e-131	4.5e-129
SLC16A2	213.504	-1.45811	0.0606022	-24.0603	6.51e-128	1.94e-125
JPH3	1101.89	-1.06992	0.0445176	-24.0337	1.24e-127	3.63e-125
PDZD4	1228.33	-1.08331	0.0463088	-23.3932	5.02e-121	1.41e-118
HTRA3	166.792	-2.8839	0.125343	-23.0081	3.87e-117	1.01e-114
LRFN5	164.999	-2.28889	0.0995608	-22.9899	5.88e-117	1.52e-114
PAX2	169.006	-3.09781	0.134896	-22.9645	1.06e-116	2.69e-114
CDK14	336.829	-2.10683	0.0923705	-22.8085	3.77e-115	9.37e-113
FOLH1	349.724	3.46746	0.155144	22.35	1.21e-110	2.92e-108
NSG1	4652.79	1.18219	0.0530583	22.281	5.65e-110	1.35e-107
CADM1	133.078	-7.45526	0.334629	-22.2792	5.88e-110	1.39e-107
GPR37	554.782	2.07563	0.0944635	21.9728	5.24e-107	1.19e-104
ATP8A2	230.655	-2.31237	0.105271	-21.9659	6.11e-107	1.37e-104
SDSL	347.149	-1.84507	0.0840862	-21.9426	1.02e-106	2.24e-104
ADAM12	105.88	1.79705	0.0836145	21.4921	1.85e-102	3.97e-100
HRH2	58.0572	-3.88869	0.183253	-21.2204	6.19e-100	1.25e-97
SP8	188.694	1.59298	0.0750714	21.2195	6.3e-100	1.25e-97
KCNK1	622.688	1.26452	0.0602568	20.9855	8.9e-98	1.67e-95
C10orf10	82.5108	2.0778	0.099265	20.9318	2.75e-97	5.05e-95
BACH2	118.268	1.77013	0.0846775	20.9043	4.89e-97	8.9e-95
PRKCQ	290.233	2.17746	0.104295	20.8778	8.52e-97	1.54e-94
DNAJC6	1585.39	1.06846	0.0512539	20.8465	1.64e-96	2.93e-94
KCTD8	203.206	1.44874	0.0695328	20.8354	2.07e-96	3.66e-94
KCNAB2	422.661	1.79296	0.0880203	20.3698	3.1e-92	5.33e-90
FLVCR2	437.598	2.32661	0.115008	20.23	5.33e-91	8.86e-89
TMEM132E	43.5993	-4.27651	0.211614	-20.209	8.15e-91	1.34e-88
ITPR2	4521.05	1.04014	0.0515113	20.1925	1.14e-90	1.86e-88
TRHDE	406.27	2.23466	0.111065	20.1203	4.9e-90	7.93e-88
PROS1	213.735	1.17792	0.0586722	20.0763	1.19e-89	1.88e-87
SNX19	461.02	-2.30551	0.115655	-19.9343	2.05e-88	3.19e-86
ST8SIA4	173.717	1.77585	0.0892164	19.905	3.68e-88	5.68e-86
BBOX1-AS1	77.0019	3.49073	0.175469	19.8938	4.61e-88	7.05e-86
ARHGEF5	113.319	1.53373	0.0772429	19.8559	9.8e-88	1.49e-85
CALHM2	547.658	1.74039	0.0882551	19.72	1.45e-86	2.17e-84
SLC1A1	211.281	-1.35815	0.0690573	-19.6669	4.14e-86	6.13e-84
CXXC4	65.4834	-2.30219	0.117448	-19.6017	1.5e-85	2.18e-83
MGMT	552.194	1.32735	0.0677766	19.5841	2.11e-85	3.06e-83
COL5A2	795.886	-1.29305	0.0662051	-19.5309	5.99e-85	8.61e-83
STARD13	112.994	-2.07589	0.106924	-19.4147	5.8e-84	8.21e-82
RGS14	108.942	2.19252	0.112938	19.4135	5.94e-84	8.34e-82
GSTP1	65677.9	1.00341	0.0518909	19.3368	2.63e-83	3.67e-81
BTN3A3	198.949	1.44281	0.0750214	19.2319	2e-82	2.75e-80
PROM1	1561.57	3.29684	0.171888	19.1801	5.42e-82	7.4e-80
ZNF469	47.6056	-4.03631	0.210703	-19.1564	8.56e-82	1.16e-79
TAL1	1510.72	-1.13012	0.0591764	-19.0975	2.65e-81	3.57e-79
FZD8	224.301	1.56074	0.0819515	19.0447	7.28e-81	9.59e-79
HOXD13	1611.13	1.12749	0.0594428	18.9677	3.15e-80	4.1e-78
KIF5A	256.046	3.81799	0.201656	18.9331	6.08e-80	7.85e-78
GRIP1	201.127	-1.2753	0.0675596	-18.8767	1.77e-79	2.27e-77
B3GAT1	157.914	-2.17644	0.116917	-18.6152	2.42e-77	2.95e-75
KCNC1	288.501	-1.71115	0.0920524	-18.5889	3.95e-77	4.78e-75
NHSL2	134.119	-1.41317	0.0764497	-18.4849	2.73e-76	3.28e-74
PYGB	9433.25	1.15374	0.0624679	18.4693	3.64e-76	4.33e-74
ZNF804A	60.8916	-6.38493	0.347991	-18.348	3.43e-75	3.99e-73
CNTN3	64.5373	5.85696	0.322849	18.1415	1.5e-73	1.74e-71
FAM155B	1825.91	-1.03032	0.0568029	-18.1386	1.58e-73	1.82e-71
HPSE	1834.55	1.03941	0.057453	18.0916	3.71e-73	4.23e-71
CALB1	104.595	3.36456	0.186651	18.0259	1.22e-72	1.36e-70
VIT	305.003	-1.12577	0.0624755	-18.0194	1.37e-72	1.53e-70
SIM2	583.027	-1.11428	0.0620181	-17.967	3.53e-72	3.88e-70
FABP3	258.596	1.78889	0.100296	17.836	3.71e-71	3.96e-69
HLA-B	11121.8	1.05438	0.0591312	17.8312	4.04e-71	4.28e-69
SLITRK3	121.237	-1.55407	0.0883869	-17.5826	3.35e-69	3.44e-67
MS4A2	224.95	1.50308	0.0863281	17.4112	6.78e-68	6.89e-66
ADGRG6	313.437	1.82336	0.105916	17.2151	2.04e-66	2.01e-64
SIX2	392.809	1.56447	0.0913051	17.1346	8.2e-66	7.91e-64
TRABD2B	50.4045	-2.31118	0.136221	-16.9664	1.46e-64	1.38e-62
TRHDE-AS1	239.124	1.45027	0.0855503	16.9523	1.85e-64	1.75e-62
METTL7A	624.171	-1.80346	0.106458	-16.9405	2.26e-64	2.13e-62
PHOX2B	135.722	5.59164	0.330866	16.9	4.5e-64	4.21e-62
VWA1	7396.04	1.40733	0.0833312	16.8883	5.48e-64	5.11e-62
B4GALNT2	60.6047	5.75969	0.342341	16.8244	1.62e-63	1.5e-61
PGBD5	372.04	-1.00632	0.0603082	-16.6862	1.65e-62	1.5e-60
IL20RA	117.506	1.71635	0.102869	16.6849	1.69e-62	1.52e-60
C9orf135-AS1	35.2208	2.69987	0.161913	16.6748	2e-62	1.79e-60
SPARCL1	111.754	-1.42747	0.0856431	-16.6676	2.25e-62	2.01e-60
DLG2	110.505	-2.28663	0.138388	-16.5233	2.49e-61	2.19e-59
KCNN3	57.3637	-1.99145	0.121041	-16.4526	8.03e-61	6.95e-59
IFITM2	36.0303	-3.61303	0.2197	-16.4453	9.07e-61	7.81e-59
LOC101928100	100.05	1.97159	0.120193	16.4035	1.81e-60	1.54e-58
EMX2	104.694	7.6772	0.469615	16.3479	4.5e-60	3.83e-58
NRG2	139.045	-1.26921	0.0776544	-16.3443	4.77e-60	4.04e-58
PDCL3P4	270.332	1.61153	0.0987335	16.3221	6.88e-60	5.79e-58
FAM102B	4561.99	1.09815	0.0673426	16.3069	8.82e-60	7.39e-58
ZNF544	964.124	2.52656	0.156182	16.177	7.33e-59	6.06e-57
MYO5C	898.692	1.10511	0.0683848	16.1601	9.64e-59	7.91e-57
PIK3AP1	1189.23	1.33978	0.0829808	16.1456	1.22e-58	9.96e-57
CHMP4C	30.8445	-4.09394	0.254937	-16.0586	4.97e-58	3.99e-56
LOC729739	84.346	-3.59918	0.224667	-16.02	9.26e-58	7.4e-56
DSEL	449.198	-1.27807	0.0801287	-15.9502	2.84e-57	2.23e-55
NQO1	2741.14	-1.3924	0.0894547	-15.5654	1.25e-54	9.34e-53
PCDHB3	107.235	1.19924	0.0773076	15.5125	2.85e-54	2.11e-52
CD24	3952.12	1.02731	0.0668199	15.3743	2.43e-53	1.78e-51
SLCO4C1	108.046	1.07944	0.0703585	15.342	4e-53	2.89e-51
ADAMTS10	34.6753	-2.47907	0.162914	-15.2171	2.72e-52	1.93e-50
LOC441178	82.9825	-1.55482	0.102472	-15.1732	5.32e-52	3.71e-50
LUZP2	638.592	1.92469	0.127925	15.0455	3.7e-51	2.53e-49
LINC00707	70.6234	3.00601	0.199937	15.0348	4.34e-51	2.96e-49
AP3B2	97.4422	-1.12361	0.0748092	-15.0197	5.46e-51	3.7e-49
FRMD6	933.475	1.08188	0.072294	14.965	1.24e-50	8.37e-49
BMP2	570.404	3.06679	0.206321	14.8642	5.63e-50	3.71e-48
AKR1C3	33.9851	-2.07407	0.139609	-14.8563	6.34e-50	4.16e-48
ZSCAN18	211.623	-1.72467	0.116829	-14.7624	2.56e-49	1.66e-47
GBX2	113.794	1.24114	0.0841118	14.7558	2.82e-49	1.82e-47
SHROOM3	1663.84	-1.08995	0.0739309	-14.7428	3.42e-49	2.2e-47
RBMS3	45.89	-2.73369	0.187114	-14.6098	2.43e-48	1.53e-46
RNF43	80.3143	1.54724	0.106069	14.5872	3.39e-48	2.11e-46
KCNG1	429.679	-1.24545	0.0862438	-14.441	2.86e-47	1.74e-45
DCAF12L2	74.8265	-8.28248	0.573705	-14.4368	3.04e-47	1.85e-45
ATXN1	119.566	1.26229	0.0874676	14.4315	3.28e-47	1.99e-45
MGAT5B	391.531	-1.1748	0.0814733	-14.4195	3.9e-47	2.36e-45
LOC100505817	228.954	7.10518	0.493437	14.3994	5.22e-47	3.15e-45
LAMA4	682.123	1.25244	0.0872216	14.3593	9.31e-47	5.53e-45
SAMD12	93.2937	1.91268	0.134141	14.2588	3.95e-46	2.32e-44
ARC	117.968	-1.31259	0.0924099	-14.204	8.66e-46	5.04e-44
ESR1	51.5928	3.44309	0.243042	14.1667	1.47e-45	8.53e-44
KL	32.4625	-2.29599	0.162137	-14.1608	1.6e-45	9.22e-44
EGLN3	1008.12	-1.2944	0.0916634	-14.1212	2.81e-45	1.61e-43
CD38	23.7343	3.34476	0.237669	14.0732	5.55e-45	3.11e-43
RARRES3	170.217	1.2784	0.0908617	14.0697	5.83e-45	3.26e-43
UNC13A	40.8269	-1.83584	0.130869	-14.0281	1.05e-44	5.83e-43
CHI3L2	437.327	2.99431	0.21487	13.9355	3.86e-44	2.12e-42
C3orf80	59.2013	-1.32356	0.0956735	-13.8341	1.59e-43	8.54e-42
KCTD11	82.7609	2.96791	0.216509	13.708	9.09e-43	4.8e-41
ST8SIA5	161.321	-1.07538	0.0785134	-13.6968	1.06e-42	5.58e-41
RPLP0P2	63.4406	1.58553	0.115827	13.6888	1.18e-42	6.22e-41
IRX6	290.302	1.49906	0.109787	13.6543	1.9e-42	9.96e-41
BEND5	103.916	-1.21768	0.0892935	-13.6369	2.42e-42	1.26e-40
NEUROG2	1840.04	1.63337	0.119775	13.637	2.41e-42	1.26e-40
KIT	263.511	-1.08145	0.0796873	-13.5712	5.94e-42	3.04e-40
LMO3	257.604	-1.52045	0.112939	-13.4626	2.6e-41	1.3e-39
TMEM255A	63.8041	-1.31811	0.0979387	-13.4585	2.75e-41	1.37e-39
SERPINF1	5823.7	1.26445	0.0941228	13.434	3.82e-41	1.9e-39
CHST2	915.535	3.12491	0.233836	13.3636	9.86e-41	4.83e-39
HOXB6	88.1869	-1.23949	0.0929971	-13.3283	1.58e-40	7.71e-39
SOGA3	356.556	-1.35516	0.102169	-13.2639	3.75e-40	1.8e-38
LINC00982	26.6457	-5.91254	0.448175	-13.1925	9.69e-40	4.6e-38
PCDHB12	31.049	2.18166	0.165466	13.185	1.07e-39	5.06e-38
RAB39B	25.7265	-5.70686	0.43649	-13.0744	4.61e-39	2.15e-37
SLC22A31	73.4559	-1.51279	0.116151	-13.0243	8.9e-39	4.14e-37
FAM13C	83.4864	-1.17487	0.0903887	-12.9979	1.26e-38	5.83e-37
EVX1	177.329	1.11888	0.0860849	12.9974	1.27e-38	5.86e-37
FUT9	26.6103	-7.75074	0.600298	-12.9115	3.88e-38	1.76e-36
PLD5	160.372	-1.28931	0.0999886	-12.8946	4.83e-38	2.19e-36
TM4SF1	136.532	1.22804	0.095368	12.8769	6.07e-38	2.74e-36
RHOD	154.682	9.24018	0.719276	12.8465	9e-38	4.04e-36
ENO2	9607.85	1.10365	0.0859757	12.8367	1.02e-37	4.57e-36
COL4A6	2141.29	-1.29565	0.101109	-12.8145	1.36e-37	6.06e-36
GXYLT2	90.9512	1.50578	0.117731	12.79	1.87e-37	8.27e-36
WDR11-AS1	57.5803	5.02229	0.392763	12.7871	1.94e-37	8.57e-36
HMSD	52.4658	2.02469	0.158404	12.7818	2.07e-37	9.14e-36
MX1	28.9969	2.77525	0.218441	12.7048	5.56e-37	2.43e-35
S100A16	64.0352	2.67335	0.211381	12.6471	1.16e-36	5.01e-35
PSMB9	196.39	1.41777	0.112181	12.6382	1.3e-36	5.59e-35
SP100	21.4818	2.67917	0.211999	12.6377	1.31e-36	5.62e-35
ATAD3C	112.078	1.71449	0.135886	12.6171	1.7e-36	7.27e-35
ARHGEF34P	41.0951	1.81669	0.144256	12.5936	2.29e-36	9.77e-35
PIK3IP1	86.8161	1.12569	0.0893989	12.5918	2.34e-36	9.98e-35
NAV2	66.9161	-1.38965	0.110652	-12.5588	3.56e-36	1.51e-34
CNKSR2	42.1291	-1.76046	0.140368	-12.5418	4.41e-36	1.87e-34
TNFSF10	30.4831	2.01134	0.160431	12.5371	4.68e-36	1.98e-34
TCF24	132.42	2.02386	0.161967	12.4956	7.89e-36	3.29e-34
STK31	25.6264	2.57744	0.206575	12.477	9.97e-36	4.14e-34
LMO1	47.9933	-2.05096	0.1645	-12.4678	1.12e-35	4.64e-34
ARHGAP22	102.14	2.35963	0.190149	12.4094	2.32e-35	9.53e-34
BTNL9	41.3864	-1.76617	0.142558	-12.3891	2.99e-35	1.22e-33
TDGF1	95.4047	-1.30653	0.106165	-12.3066	8.34e-35	3.33e-33
THY1	29.3452	-2.50856	0.2046	-12.2608	1.47e-34	5.81e-33
CDH23	101.056	-1.08034	0.0881878	-12.2504	1.67e-34	6.57e-33
LOC101927239	18.3693	7.3495	0.608148	12.0851	1.27e-33	4.83e-32
ST6GAL1	12478.1	1.1286	0.0937793	12.0346	2.34e-33	8.83e-32
SYT6	359.285	1.41784	0.117819	12.034	2.35e-33	8.87e-32
ARHGAP36	58.9729	-2.88001	0.239345	-12.0328	2.39e-33	8.98e-32
CSMD1	41.2066	-3.95762	0.331253	-11.9474	6.7e-33	2.49e-31
GLMP	274.809	4.33561	0.363839	11.9163	9.74e-33	3.59e-31
ADAM8	102.965	-1.15088	0.0966898	-11.9028	1.14e-32	4.18e-31
ATP8B3	92.6307	-1.03906	0.0877761	-11.8376	2.49e-32	8.88e-31
TMEM133	75.1484	1.06491	0.0899715	11.836	2.54e-32	9.03e-31
VSTM2L	37.9535	-1.87657	0.158669	-11.827	2.83e-32	1e-30
HCP5	30.4531	1.76694	0.149471	11.8213	3.03e-32	1.07e-30
LRRC4B	16.9565	-2.7984	0.2377	-11.7728	5.39e-32	1.87e-30
DGCR5	74.4743	-1.03314	0.0887315	-11.6434	2.48e-31	8.37e-30
GABRD	55.2421	-1.42121	0.123315	-11.5251	9.86e-31	3.26e-29
SLC17A5	1488.42	1.01569	0.0884592	11.4821	1.62e-30	5.31e-29
SLC10A2	26.1758	-6.76408	0.589414	-11.4759	1.74e-30	5.69e-29
HLA-DQB1	21.0078	4.2563	0.371235	11.4652	1.97e-30	6.42e-29
STXBP2	729.203	2.95115	0.257797	11.4475	2.42e-30	7.84e-29
POMC	14.8922	3.00085	0.262155	11.4468	2.44e-30	7.89e-29
PFKFB2	512.988	1.18764	0.104046	11.4146	3.54e-30	1.14e-28
EPHX2	26.1152	-1.95979	0.172928	-11.333	9.01e-30	2.84e-28
GABRB3	2824.58	-1.00225	0.088478	-11.3277	9.57e-30	3.01e-28
ANK1	182.245	-1.12584	0.0997441	-11.2873	1.52e-29	4.75e-28
ZNF423	171.897	-1.34745	0.119424	-11.2829	1.59e-29	4.99e-28
THRB	1214.32	-1.33843	0.118788	-11.2674	1.9e-29	5.92e-28
ZNF385A	375.063	1.01835	0.0904427	11.2596	2.08e-29	6.45e-28
ARL15	493.919	1.22714	0.109112	11.2467	2.41e-29	7.45e-28
NECAB2	96.5898	-1.10189	0.0980132	-11.2422	2.53e-29	7.81e-28
GSTA3	31.1608	2.31659	0.206563	11.2149	3.44e-29	1.06e-27
ARHGEF6	1043.05	-1.89824	0.169809	-11.1787	5.19e-29	1.58e-27
GRIP2	45.7235	-1.30101	0.11661	-11.1569	6.62e-29	2.01e-27
FGF12	23.0574	-2.33961	0.210759	-11.1009	1.24e-28	3.73e-27
VAMP8	186.547	3.14885	0.284464	11.0694	1.77e-28	5.27e-27
LINC00907	24.2639	1.88075	0.169922	11.0683	1.79e-28	5.33e-27
ALDH1A2	1651.81	3.7033	0.335145	11.0498	2.2e-28	6.52e-27
HOXD11	37.245	1.62333	0.147408	11.0125	3.33e-28	9.78e-27
GLIS3	171.221	-1.23923	0.112651	-11.0006	3.79e-28	1.11e-26
LOX	662.429	-1.06336	0.0969784	-10.9649	5.64e-28	1.65e-26
FBN3	231.338	-1.03163	0.0941201	-10.9608	5.9e-28	1.72e-26
IGSF1	100.062	-1.99939	0.183336	-10.9056	1.08e-27	3.14e-26
MATK	1587.39	-1.1823	0.108765	-10.8703	1.6e-27	4.6e-26
DHRS2	117.646	-1.09371	0.100723	-10.8586	1.81e-27	5.21e-26
TNNI3	14.2796	-3.4166	0.315762	-10.8202	2.76e-27	7.89e-26
BNC1	99.3128	2.10025	0.194123	10.8192	2.79e-27	7.97e-26
BOLA3-AS1	373.474	1.07585	0.0999323	10.7658	4.99e-27	1.42e-25
P2RY1	350.167	1.53574	0.143143	10.7287	7.46e-27	2.11e-25
PSMB8-AS1	18.7307	2.4918	0.233403	10.676	1.32e-26	3.68e-25
WDR72	36.6554	4.30246	0.403108	10.6732	1.36e-26	3.78e-25
CAV1	136.863	-1.01175	0.0948495	-10.6669	1.45e-26	4.04e-25
EFS	13.4634	-3.17237	0.298197	-10.6385	1.97e-26	5.42e-25
KCNK12	32.0663	2.32752	0.218917	10.632	2.12e-26	5.81e-25
PHLDA1	463.256	-1.10424	0.104207	-10.5966	3.09e-26	8.43e-25
ZNF702P	47.3863	-1.30126	0.122936	-10.5848	3.5e-26	9.53e-25
LRRC7	16.6909	-2.83888	0.268751	-10.5632	4.41e-26	1.19e-24
CHL1	128.731	-2.14017	0.204248	-10.4783	1.09e-25	2.9e-24
MGARP	120.908	3.55039	0.339342	10.4626	1.28e-25	3.4e-24
SEPP1	16.7415	2.85721	0.273169	10.4595	1.33e-25	3.5e-24
APOE	2187.57	2.28936	0.21904	10.4518	1.44e-25	3.79e-24
LTBP1	82.2611	1.03797	0.0995605	10.4256	1.9e-25	4.97e-24
ESRG	406.803	2.50141	0.240226	10.4128	2.17e-25	5.65e-24
PCAT14	99.5446	2.95472	0.284262	10.3944	2.63e-25	6.81e-24
PLA2R1	20.0677	6.5159	0.62695	10.393	2.67e-25	6.9e-24
KLRG2	1114.27	1.4698	0.141719	10.3713	3.35e-25	8.62e-24
FAM49A	52.2921	-1.09396	0.105936	-10.3266	5.34e-25	1.36e-23
ABCA1	546.711	1.07172	0.103885	10.3164	5.94e-25	1.51e-23
WNT7B	74.2734	2.32859	0.225877	10.3091	6.41e-25	1.62e-23
IFI35	113.111	1.31351	0.127456	10.3056	6.65e-25	1.68e-23
KCND3	16.7691	-2.45027	0.237909	-10.2992	7.11e-25	1.79e-23
HKDC1	11.0838	-3.78051	0.367422	-10.2893	7.88e-25	1.98e-23
OAS2	47.2115	-2.02401	0.196836	-10.2827	8.43e-25	2.12e-23
ENOX1	134.367	-1.93798	0.188577	-10.2769	8.96e-25	2.24e-23
ARSI	50.7015	-1.32806	0.129399	-10.2633	1.03e-24	2.57e-23
FAM198A	53.9446	-1.35134	0.13232	-10.2126	1.74e-24	4.32e-23
KIAA1462	315.76	1.00323	0.0987669	10.1576	3.07e-24	7.55e-23
FAM26E	54.0698	1.10973	0.109285	10.1544	3.17e-24	7.79e-23
STRA6	322.472	-1.76481	0.174113	-10.136	3.82e-24	9.39e-23
FHIT	356.179	-1.65815	0.163769	-10.125	4.28e-24	1.05e-22
KIAA1456	33.6331	-1.80783	0.179156	-10.0908	6.07e-24	1.47e-22
MOBP	1424.97	1.94066	0.192395	10.0869	6.31e-24	1.53e-22
FAM155A	80.4793	-4.42271	0.439369	-10.066	7.81e-24	1.88e-22
LINC01023	50.5166	-1.20301	0.120259	-10.0035	1.47e-23	3.5e-22
TUNAR	389.787	-2.74535	0.274951	-9.98488	1.78e-23	4.2e-22
ENPP2	101.378	-3.18847	0.320165	-9.95882	2.31e-23	5.45e-22
DTX1	52.2102	-2.37922	0.2394	-9.93827	2.84e-23	6.63e-22
ZMAT1	38.6822	-1.2903	0.130081	-9.91924	3.43e-23	7.98e-22
NTRK1	52.3374	-1.33471	0.134798	-9.90155	4.1e-23	9.44e-22
ADGRE2	28.1025	-1.69156	0.17106	-9.88868	4.66e-23	1.07e-21
SGK1	444.286	1.36535	0.138295	9.87272	5.47e-23	1.25e-21
LINC00649	140.927	1.45664	0.147745	9.85917	6.26e-23	1.43e-21
FAM167A	25.2722	-1.67076	0.169962	-9.83015	8.35e-23	1.89e-21
MME	1004.81	-1.22207	0.124435	-9.82089	9.15e-23	2.07e-21
IRX4	10.6641	-4.29662	0.438467	-9.79918	1.14e-22	2.54e-21
DUSP6	84.9172	-1.40836	0.143839	-9.79122	1.23e-22	2.74e-21
ZNF214	33.8644	1.43123	0.146424	9.77455	1.45e-22	3.21e-21
PRODH	902.567	1.34145	0.137967	9.72296	2.41e-22	5.27e-21
PHOSPHO1	103.486	1.1705	0.12077	9.69198	3.26e-22	7.07e-21
LINC01096	16.9651	2.44556	0.253665	9.64091	5.37e-22	1.15e-20
HOTAIR	141.605	3.56359	0.371054	9.60396	7.69e-22	1.64e-20
FSTL4	54.8288	3.29627	0.343886	9.58535	9.21e-22	1.95e-20
STC1	13.263	-2.79101	0.291197	-9.5846	9.28e-22	1.96e-20
EPHA4	2234.03	-1.00568	0.104976	-9.58009	9.7e-22	2.04e-20
OCLN	529.345	1.3492	0.140839	9.57971	9.73e-22	2.05e-20
PKHD1	13.7238	-2.96051	0.309506	-9.56528	1.12e-21	2.34e-20
PTGER4	38.4241	-1.17399	0.122755	-9.56366	1.14e-21	2.38e-20
HPGD	1924.62	1.82975	0.191478	9.55592	1.22e-21	2.55e-20
PRSS33	14.987	3.50568	0.36771	9.53383	1.52e-21	3.14e-20
ABCC2	99.9589	2.16643	0.227287	9.5317	1.55e-21	3.19e-20
GABRQ	38.7028	1.19981	0.126105	9.51435	1.83e-21	3.76e-20
HTRA1	512.992	-1.21564	0.12811	-9.489	2.33e-21	4.78e-20
FCGRT	342.226	3.88579	0.410359	9.46925	2.82e-21	5.75e-20
C1QTNF6	36.077	-1.38685	0.147041	-9.43167	4.04e-21	8.19e-20
CELF5	26.8166	-1.62018	0.171981	-9.42074	4.48e-21	9.07e-20
LEPR	137.477	1.86099	0.197686	9.41384	4.78e-21	9.67e-20
GEM	205.591	1.09961	0.117535	9.35564	8.31e-21	1.66e-19
C2CD4A	42.3091	1.65289	0.176891	9.34413	9.26e-21	1.85e-19
MORF4L2-AS1	70.343	-1.11813	0.119744	-9.33767	9.85e-21	1.96e-19
FST	17.0878	2.541	0.273148	9.30264	1.37e-20	2.71e-19
TLE1	194.396	1.08453	0.116806	9.28484	1.62e-20	3.19e-19
GFRA1	7.27998	-5.87168	0.633747	-9.26502	1.95e-20	3.83e-19
ZNF582-AS1	35.1771	-1.33394	0.144019	-9.26228	2e-20	3.92e-19
NLGN4X	7.17	-5.82992	0.629876	-9.25566	2.13e-20	4.16e-19
FRMPD3	49.4738	-1.08777	0.117911	-9.2253	2.83e-20	5.48e-19
GUCY1A3	647.111	1.44388	0.156949	9.19967	3.59e-20	6.91e-19
DUSP8	404.074	1.08567	0.118244	9.18163	4.25e-20	8.13e-19
PAX5	33.3788	-1.61774	0.176495	-9.16589	4.91e-20	9.36e-19
BRINP3	8.00675	-5.74747	0.628527	-9.14435	6e-20	1.13e-18
SEMA6B	1682.53	-1.00864	0.110393	-9.13684	6.43e-20	1.21e-18
HS3ST3B1	29.6068	1.30303	0.143043	9.10939	8.28e-20	1.55e-18
DOC2B	869.27	3.7308	0.40968	9.10663	8.5e-20	1.59e-18
KLF4	2257.25	3.34377	0.367347	9.10247	8.83e-20	1.64e-18
DLK1	25.2735	-2.20493	0.242434	-9.09495	9.46e-20	1.76e-18
ARID5B	3190.75	1.38381	0.152262	9.08838	1.01e-19	1.87e-18
MET	3449.83	1.43515	0.157939	9.08675	1.02e-19	1.89e-18
HEY2	34.8429	3.52812	0.388816	9.07399	1.15e-19	2.12e-18
LOC102724153	25.9749	3.96534	0.439169	9.0292	1.73e-19	3.17e-18
C20orf166-AS1	8.31083	-3.6012	0.400825	-8.98446	2.6e-19	4.71e-18
HOXC11	443.928	3.57761	0.401762	8.90481	5.35e-19	9.56e-18
GATA5	25.903	-2.27115	0.255664	-8.88336	6.49e-19	1.15e-17
EPHA3	726.263	-2.21648	0.249548	-8.88198	6.57e-19	1.17e-17
B3GALT1	13.6344	-2.17381	0.244762	-8.88133	6.61e-19	1.17e-17
ACTL8	241.309	-1.81625	0.205664	-8.83117	1.04e-18	1.82e-17
C15orf56	12.5416	2.53552	0.287779	8.81067	1.24e-18	2.18e-17
LINC01168	9.48938	3.36958	0.383727	8.78121	1.62e-18	2.81e-17
TENM1	154.15	3.00839	0.342593	8.78124	1.62e-18	2.81e-17
LINC00894	57.0444	-1.09995	0.125374	-8.77339	1.73e-18	3.01e-17
NCF2	12.9655	3.59679	0.411043	8.75039	2.13e-18	3.67e-17
SCN2B	9.3398	-2.64919	0.303074	-8.74106	2.31e-18	3.97e-17
C5	41.8477	-1.15775	0.132985	-8.70587	3.15e-18	5.38e-17
PRPH	54.3346	1.48351	0.171281	8.66125	4.67e-18	7.91e-17
CRIP3	140.482	1.04404	0.121081	8.62266	6.54e-18	1.1e-16
RRAD	29.4081	1.68421	0.196675	8.56343	1.1e-17	1.82e-16
TRDN	12.6136	2.15256	0.252052	8.54016	1.34e-17	2.22e-16
INSM1	179.734	1.03174	0.120828	8.53887	1.36e-17	2.24e-16
SPINK1	9.65148	3.2579	0.382415	8.51928	1.61e-17	2.64e-16
TDO2	21.447	-1.67132	0.196983	-8.4846	2.16e-17	3.53e-16
KCNC3	27.9233	-2.04165	0.24112	-8.46738	2.51e-17	4.08e-16
CD44	497.372	2.02637	0.239395	8.46457	2.57e-17	4.17e-16
OVOL2	118.347	1.52783	0.180799	8.45046	2.9e-17	4.68e-16
TMEM155	69.7996	2.8231	0.334187	8.44767	2.97e-17	4.78e-16
SERPINI1	179.891	1.9207	0.227499	8.44266	3.1e-17	4.98e-16
EMX2OS	34.5685	5.1128	0.606145	8.43495	3.31e-17	5.31e-16
HCK	75.9097	1.24886	0.148131	8.43079	3.43e-17	5.5e-16
KCNH5	130.002	2.72744	0.324667	8.40071	4.44e-17	7.03e-16
SHISA8	238.481	-1.16522	0.139262	-8.36713	5.9e-17	9.3e-16
SSPO	17.1457	-1.75141	0.210068	-8.33735	7.6e-17	1.19e-15
GRIN1	11.7005	2.16208	0.259428	8.33403	7.81e-17	1.22e-15
WIF1	8.43113	-3.19368	0.38326	-8.33293	7.89e-17	1.23e-15
PDE11A	255.987	-1.27191	0.152647	-8.33237	7.92e-17	1.23e-15
ETV5	108.217	-1.0623	0.127576	-8.32686	8.3e-17	1.29e-15
SYT3	18.4672	-1.45564	0.175165	-8.31011	9.56e-17	1.48e-15
ETV7	28.0252	2.86798	0.345394	8.30351	1.01e-16	1.56e-15
FAAH2	50.6129	1.30524	0.157426	8.29115	1.12e-16	1.73e-15
IL15RA	48.2178	1.85779	0.224315	8.28206	1.21e-16	1.85e-15
ASTN1	8.72114	-3.64708	0.440812	-8.27354	1.3e-16	1.98e-15
LINC00458	42.8868	-1.98908	0.241345	-8.24165	1.7e-16	2.57e-15
SPATA6L	40.8975	1.09484	0.132902	8.238	1.75e-16	2.64e-15
NPR3	469.617	6.83077	0.829552	8.23429	1.81e-16	2.72e-15
AMPD3	39.3973	1.20359	0.1462	8.23249	1.83e-16	2.76e-15
PLEKHD1	23.6084	2.56727	0.312047	8.22718	1.92e-16	2.87e-15
ZNF471	45.1063	-1.04088	0.126614	-8.22092	2.02e-16	3.02e-15
TRPM6	43.9973	1.91668	0.234463	8.17478	2.96e-16	4.39e-15
EGFEM1P	66.5304	-1.5806	0.193646	-8.16233	3.29e-16	4.85e-15
GRID1	260.161	-1.71679	0.21066	-8.14959	3.65e-16	5.38e-15
GPRIN2	11.9763	2.21785	0.272724	8.13222	4.22e-16	6.17e-15
VIM	11622.6	-1.19497	0.146995	-8.12932	4.32e-16	6.31e-15
CLDND2	36.7988	-1.19466	0.147279	-8.11155	5e-16	7.25e-15
FOSB	84.1675	-1.20463	0.148526	-8.11054	5.04e-16	7.31e-15
PLIN4	35.7582	-1.16336	0.144163	-8.06973	7.05e-16	1.01e-14
LINC01351	6.95895	-3.19674	0.396405	-8.06431	7.37e-16	1.06e-14
DUSP10	158.347	1.3742	0.170651	8.05274	8.1e-16	1.16e-14
MIR4454	22.5268	3.67342	0.457301	8.03284	9.52e-16	1.35e-14
RANBP17	4.69538	5.13887	0.640278	8.02599	1.01e-15	1.43e-14
DLEC1	90.7954	3.07295	0.38579	7.96533	1.65e-15	2.29e-14
ABLIM2	20.0616	-1.40814	0.17701	-7.95514	1.79e-15	2.48e-14
LINC01569	43.7075	-1.13481	0.142718	-7.95141	1.84e-15	2.55e-14
C14orf39	18.0985	-1.7637	0.222281	-7.93456	2.11e-15	2.91e-14
HLA-H	220.169	1.14042	0.143935	7.92313	2.32e-15	3.18e-14
ADAMTS8	15.8909	-2.06578	0.260892	-7.91812	2.41e-15	3.3e-14
COLEC11	7.46874	-2.76475	0.351403	-7.86774	3.61e-15	4.88e-14
SH3RF2	8.30752	3.1395	0.399597	7.85667	3.94e-15	5.31e-14
SEMA3C	173.131	2.44947	0.312239	7.84486	4.33e-15	5.83e-14
EPCAM	124.102	1.21171	0.154736	7.83081	4.85e-15	6.5e-14
S100A13	1665.17	1.18362	0.151256	7.82527	5.07e-15	6.78e-14
DMRT1	11.3162	3.43852	0.440055	7.81384	5.55e-15	7.39e-14
FOXJ1	14.3077	-1.53129	0.196756	-7.78269	7.1e-15	9.4e-14
COLEC12	84.5388	6.60191	0.848914	7.77689	7.43e-15	9.82e-14
AKNAD1	144.089	1.28428	0.165696	7.7508	9.13e-15	1.2e-13
NFASC	48.5125	-1.24192	0.160469	-7.73934	9.99e-15	1.31e-13
C5AR1	14.2328	-1.7781	0.230308	-7.72055	1.16e-14	1.51e-13
FGF4	8.03241	-2.81084	0.364827	-7.70458	1.31e-14	1.7e-13
C8orf31	13.6275	-1.82629	0.237266	-7.69719	1.39e-14	1.8e-13
PIFO	84.9623	1.74936	0.227489	7.68986	1.47e-14	1.91e-13
NCKAP5	7.09149	-2.96799	0.386483	-7.67949	1.6e-14	2.06e-13
FAM124B	69.6667	-1.54194	0.20145	-7.65418	1.95e-14	2.5e-13
LINC00472	13.1234	2.49236	0.325885	7.64796	2.04e-14	2.62e-13
CXCL14	2653.77	4.26198	0.557543	7.64422	2.1e-14	2.69e-13
APLN	196.001	-1.5451	0.202158	-7.64306	2.12e-14	2.71e-13
SALL4	25.0843	-2.01932	0.264762	-7.62692	2.4e-14	3.06e-13
ANKRD24	39.912	-1.15304	0.151324	-7.61965	2.54e-14	3.23e-13
BHLHE41	45.3419	1.18678	0.15643	7.58666	3.28e-14	4.13e-13
CCDC146	49.4406	1.56634	0.206556	7.5831	3.37e-14	4.24e-13
CDH13	98.428	5.74062	0.76533	7.50085	6.34e-14	7.86e-13
LINC00682	5.68123	5.15114	0.687952	7.48764	7.01e-14	8.64e-13
VSNL1	45.1298	-2.53346	0.33939	-7.46475	8.35e-14	1.03e-12
PDE4D	7.10668	2.78875	0.374506	7.44647	9.59e-14	1.18e-12
GRIA2	111.393	-1.4158	0.19015	-7.4457	9.64e-14	1.18e-12
IL11	20.9529	-1.41623	0.190301	-7.44206	9.91e-14	1.21e-12
GJB6	116.199	1.10064	0.148037	7.43492	1.05e-13	1.28e-12
SLC44A5	53.2252	-1.22647	0.166458	-7.36803	1.73e-13	2.08e-12
HAND1	31.8983	1.62991	0.222248	7.33374	2.24e-13	2.68e-12
KLRB1	8.84203	2.22279	0.303185	7.33148	2.28e-13	2.72e-12
RIMS2	199.13	2.14194	0.292241	7.32935	2.31e-13	2.76e-12
ACKR3	17.4954	3.07575	0.419665	7.32906	2.32e-13	2.76e-12
NLRP2	70.2514	6.10862	0.834435	7.32066	2.47e-13	2.93e-12
PROB1	169.226	1.01028	0.138197	7.31043	2.66e-13	3.16e-12
MKRN3	7.92826	2.21399	0.303032	7.30612	2.75e-13	3.26e-12
MYBPC1	149.973	2.25496	0.308714	7.30436	2.79e-13	3.3e-12
ZNF404	9.75632	-2.00925	0.275423	-7.29515	2.98e-13	3.53e-12
LOC103611081	3.75543	-4.89525	0.671688	-7.28799	3.15e-13	3.7e-12
SAMD9	30.6947	2.64412	0.362912	7.28584	3.2e-13	3.75e-12
BEX2	6.21215	-3.3277	0.457656	-7.27118	3.56e-13	4.17e-12
SPHK1	1560.96	2.56134	0.352912	7.25771	3.94e-13	4.59e-12
SLC16A12	36.7838	3.8958	0.538249	7.23792	4.56e-13	5.28e-12
C11orf72	33.24	1.13274	0.156629	7.23197	4.76e-13	5.51e-12
VAV3	27.9917	1.3769	0.190526	7.22683	4.94e-13	5.71e-12
OLFM1	26.9174	-3.01935	0.417863	-7.22571	4.99e-13	5.76e-12
SPATA18	9.44668	3.69342	0.512468	7.20714	5.71e-13	6.57e-12
LDLRAD4	14.2757	1.51397	0.210819	7.18139	6.9e-13	7.9e-12
ETNPPL	7.78681	2.33864	0.325687	7.18064	6.94e-13	7.94e-12
MTMR11	76.1084	1.15052	0.16038	7.17372	7.3e-13	8.32e-12
LINC00403	8.76545	3.89431	0.542951	7.17248	7.37e-13	8.39e-12
LINC01260	9.12331	3.1443	0.4396	7.15264	8.51e-13	9.68e-12
ATE1-AS1	20.3463	-1.48158	0.207425	-7.14274	9.15e-13	1.04e-11
EPHB1	393.307	3.30091	0.462527	7.13668	9.56e-13	1.08e-11
BDNF	16.6917	3.93427	0.551411	7.13492	9.68e-13	1.1e-11
TRO	40.8925	-1.76702	0.248116	-7.12175	1.07e-12	1.2e-11
TP63	15.3797	2.88658	0.405368	7.12089	1.07e-12	1.21e-11
NEFM	5.65663	-3.54129	0.49812	-7.10931	1.17e-12	1.31e-11
NID2	2440.09	1.2852	0.181422	7.08402	1.4e-12	1.56e-11
NRXN3	60.3696	5.68092	0.80236	7.08026	1.44e-12	1.6e-11
MVP	123.436	1.65975	0.234603	7.07473	1.5e-12	1.67e-11
CHRNA6	14.4045	1.54947	0.219316	7.06502	1.61e-12	1.78e-11
CLSTN2	49.6345	2.38858	0.338192	7.06279	1.63e-12	1.81e-11
HECW2	88.1502	4.22031	0.598605	7.05025	1.79e-12	1.97e-11
HTR1B	10.7061	4.91154	0.697066	7.04602	1.84e-12	2.03e-11
S1PR3	24.0017	2.02492	0.288336	7.02277	2.18e-12	2.38e-11
FLJ44635	14.6568	-1.40122	0.199951	-7.00782	2.42e-12	2.65e-11
SLC7A10	45.8	-1.09843	0.156898	-7.00096	2.54e-12	2.78e-11
RGAG1	19.3267	-1.41504	0.202385	-6.99185	2.71e-12	2.95e-11
CACNA1H	362.284	-1.28126	0.183305	-6.9898	2.75e-12	2.99e-11
GLYATL2	148.961	1.45832	0.208634	6.98981	2.75e-12	2.99e-11
FAM41C	5.55135	2.981	0.427235	6.97742	3.01e-12	3.25e-11
ATP8B1	24.6947	1.21227	0.17375	6.97707	3.01e-12	3.26e-11
KIAA1210	9.55353	-4.3533	0.624299	-6.9731	3.1e-12	3.35e-11
FOXP2	83.9667	-1.25084	0.179397	-6.97246	3.11e-12	3.36e-11
AFF3	109.583	-1.8975	0.273659	-6.93381	4.1e-12	4.37e-11
DNAJB5-AS1	6.30061	2.9754	0.429435	6.92864	4.25e-12	4.52e-11
NKX2-5	7.75197	-2.90862	0.420478	-6.9174	4.6e-12	4.89e-11
LOC100505715	14.1437	-1.49427	0.216072	-6.9156	4.66e-12	4.94e-11
PDE3A	7.43842	3.04082	0.443304	6.85946	6.91e-12	7.23e-11
TPTEP1	3389.68	1.21673	0.177439	6.85715	7.02e-12	7.34e-11
DMRT2	47.0412	1.13193	0.165337	6.84617	7.59e-12	7.89e-11
AEBP1	517.528	5.1205	0.748243	6.84337	7.74e-12	8.04e-11
RMST	3.33108	-4.45834	0.652021	-6.83772	8.05e-12	8.36e-11
LINC01186	7.22266	-2.4771	0.362685	-6.8299	8.5e-12	8.79e-11
CX3CL1	4.99549	-3.73586	0.548327	-6.8132	9.55e-12	9.83e-11
LINC00673	31.944	2.02552	0.297327	6.81246	9.59e-12	9.87e-11
ITGB8	325.279	2.78242	0.409086	6.80155	1.03e-11	1.06e-10
GPC5	23.7113	-1.11346	0.163777	-6.79862	1.06e-11	1.08e-10
ISLR2	18.4429	-1.55634	0.228986	-6.79666	1.07e-11	1.1e-10
CD177	9.45397	5.19877	0.765095	6.79493	1.08e-11	1.11e-10
EMILIN2	126.464	3.48895	0.514007	6.78774	1.14e-11	1.16e-10
SEMA4A	64.4506	1.60708	0.237525	6.76594	1.32e-11	1.34e-10
ANO9	38.3548	1.01649	0.150546	6.752	1.46e-11	1.47e-10
SERPING1	13.1	1.80724	0.269264	6.71178	1.92e-11	1.92e-10
CASP10	24.4518	-1.56457	0.233151	-6.71052	1.94e-11	1.94e-10
UNQ6494	19.7814	-1.13136	0.168812	-6.70188	2.06e-11	2.05e-10
LINC00960	57.9108	1.51891	0.227173	6.68615	2.29e-11	2.27e-10
CUX2	401.772	-1.95432	0.292832	-6.67386	2.49e-11	2.46e-10
GLIS3-AS1	12.763	2.60518	0.390691	6.66814	2.59e-11	2.55e-10
ASXL3	44.0579	1.28554	0.193132	6.65624	2.81e-11	2.76e-10
SERPINB9	3377.98	1.22945	0.184975	6.6466	3e-11	2.94e-10
CA8	187.034	-1.25283	0.188528	-6.64529	3.03e-11	2.96e-10
GRAMD1B	815.629	-1.3732	0.206665	-6.64458	3.04e-11	2.98e-10
NGEF	640.022	1.41364	0.213058	6.63498	3.25e-11	3.17e-10
ANO3	2.60506	-4.36903	0.659869	-6.62105	3.57e-11	3.46e-10
MLC1	6.639	-2.3132	0.350059	-6.60804	3.89e-11	3.76e-10
BTBD17	4.32242	-4.07658	0.616929	-6.60786	3.9e-11	3.76e-10
SOX6	557.765	1.19359	0.180648	6.60725	3.92e-11	3.77e-10
A4GALT	2738.75	1.37321	0.20792	6.60452	3.99e-11	3.84e-10
BCL2L14	13.2618	-1.57855	0.239075	-6.60274	4.04e-11	3.88e-10
ZYG11A	202.734	1.30637	0.197877	6.60194	4.06e-11	3.9e-10
GPR1	73.1873	-1.07103	0.162348	-6.59713	4.19e-11	4.02e-10
BOK	238.14	1.92823	0.292445	6.5935	4.3e-11	4.11e-10
PRR15	441.582	1.51073	0.229509	6.58243	4.63e-11	4.41e-10
EYA2	120.002	8.57952	1.30395	6.57964	4.72e-11	4.49e-10
2019-03-03	666.596	1.09243	0.166286	6.5696	5.05e-11	4.79e-10
LOC101927746	14.3282	1.3956	0.212777	6.55898	5.42e-11	5.13e-10
ALDH3A1	80.0492	1.49441	0.228906	6.52851	6.64e-11	6.22e-10
UNC13C	5.17503	-3.16915	0.485509	-6.52749	6.69e-11	6.26e-10
LINC00269	5.74061	-2.63815	0.404348	-6.52444	6.83e-11	6.39e-10
MGC12916	16.3029	1.42925	0.219101	6.52326	6.88e-11	6.43e-10
SLCO1A2	6.80861	4.43393	0.680645	6.51431	7.3e-11	6.81e-10
FAM181B	12.8745	-1.54602	0.237517	-6.5091	7.56e-11	7.02e-10
CNRIP1	162.34	-1.92492	0.295976	-6.50362	7.84e-11	7.26e-10
F8	101.73	-1.10279	0.16967	-6.49961	8.05e-11	7.45e-10
HOXC13-AS	22.0315	1.54649	0.238592	6.48172	9.07e-11	8.36e-10
ARX	674.502	-1.4269	0.221021	-6.45594	1.08e-10	9.84e-10
TEX19	110.534	-1.40701	0.218577	-6.43711	1.22e-10	1.11e-09
MIR99AHG	147.696	-1.14992	0.179264	-6.41469	1.41e-10	1.28e-09
DNMT3L	18.422	2.53688	0.39551	6.4142	1.42e-10	1.28e-09
TRIM17	42.0855	1.62343	0.253387	6.40691	1.49e-10	1.34e-09
ARHGAP29	63.7081	1.21092	0.189009	6.40671	1.49e-10	1.34e-09
NPSR1	4.5105	5.57378	0.870036	6.40639	1.49e-10	1.34e-09
PROCR	792.674	1.06665	0.166821	6.39396	1.62e-10	1.45e-09
TCEAL5	50.4463	4.95259	0.775083	6.38975	1.66e-10	1.49e-09
HOPX	30.852	1.06914	0.167477	6.38377	1.73e-10	1.55e-09
NRP2	239.295	1.17061	0.183689	6.37281	1.86e-10	1.66e-09
LOC100128531	83.2649	1.31208	0.206498	6.35395	2.1e-10	1.86e-09
SNCAIP	166.892	-1.02406	0.16127	-6.34999	2.15e-10	1.91e-09
RENBP	1319.64	1.88762	0.29795	6.33537	2.37e-10	2.1e-09
PYGM	27.9522	-1.06335	0.168501	-6.31064	2.78e-10	2.45e-09
FOXA2	134.133	5.9255	0.941129	6.29617	3.05e-10	2.68e-09
PLAC9	6.37706	-2.44158	0.388781	-6.28009	3.38e-10	2.95e-09
CNTNAP5	3.63577	-4.08684	0.651844	-6.26965	3.62e-10	3.15e-09
EDNRA	53.8717	3.58084	0.571554	6.26508	3.73e-10	3.24e-09
RAB36	66.0083	-1.50196	0.23976	-6.26441	3.74e-10	3.25e-09
CHIA	54.2503	1.36298	0.217703	6.26071	3.83e-10	3.32e-09
COL5A1	3.31251	-4.13834	0.662045	-6.25084	4.08e-10	3.53e-09
PHACTR3	4.93455	-2.75554	0.441011	-6.24823	4.15e-10	3.58e-09
SLC35F3	10.9764	1.70548	0.274721	6.20805	5.36e-10	4.56e-09
PPP1R3B	201.915	1.78773	0.288485	6.19696	5.76e-10	4.89e-09
SDK2	13.9006	-1.72596	0.279256	-6.18057	6.39e-10	5.39e-09
RASAL3	4.86053	-3.08456	0.500009	-6.16901	6.87e-10	5.78e-09
GPRC5A	58.2984	2.97032	0.482105	6.16115	7.22e-10	6.06e-09
CAMK2B	28.9568	1.50514	0.244537	6.15505	7.51e-10	6.28e-09
SYP	236.003	-1.22421	0.198921	-6.15428	7.54e-10	6.3e-09
SCN2A	7.09327	-1.9865	0.324317	-6.12519	9.06e-10	7.5e-09
LVCAT1	9.88653	1.69472	0.276971	6.11877	9.43e-10	7.78e-09
TMEM139	13.0772	-1.21758	0.199143	-6.11411	9.71e-10	8e-09
OLIG1	71.8548	-1.19239	0.195435	-6.10123	1.05e-09	8.64e-09
DLL1	430.611	1.41722	0.233469	6.07025	1.28e-09	1.04e-08
SYT2	226.642	-1.27642	0.210291	-6.06979	1.28e-09	1.04e-08
HELT	55.1519	4.32132	0.714962	6.04412	1.5e-09	1.22e-08
HOXB5	11.8277	-1.40616	0.232837	-6.03926	1.55e-09	1.25e-08
NRXN2	783.717	-1.23293	0.205003	-6.0142	1.81e-09	1.45e-08
IGFBP7	11.3312	3.29117	0.54784	6.00753	1.88e-09	1.51e-08
MEGF10	12.2714	1.40492	0.2341	6.00139	1.96e-09	1.56e-08
FAM162B	33.3198	1.52619	0.254627	5.99382	2.05e-09	1.63e-08
FLJ35934	22.0093	-1.02655	0.171631	-5.98116	2.22e-09	1.76e-08
ZNF729	2.25162	-4.35595	0.729914	-5.96775	2.41e-09	1.9e-08
TCHH	9.27004	-1.47221	0.247232	-5.95477	2.6e-09	2.05e-08
ZFHX4-AS1	11.9417	-1.40606	0.236251	-5.95154	2.66e-09	2.09e-08
IRF8	47.034	-3.3649	0.56704	-5.93414	2.95e-09	2.31e-08
FGF9	36.1019	1.36722	0.230674	5.92706	3.08e-09	2.41e-08
AREG	3.80118	3.78454	0.639185	5.92089	3.2e-09	2.49e-08
STAC	99.1964	-2.96152	0.500392	-5.9184	3.25e-09	2.53e-08
CLMP	12.5546	-1.39853	0.237185	-5.89637	3.72e-09	2.86e-08
PPARGC1A	7.24139	2.0325	0.344848	5.8939	3.77e-09	2.9e-08
PP12613	9.23707	3.08182	0.523293	5.88928	3.88e-09	2.98e-08
GJA1	197.128	3.45816	0.587574	5.88548	3.97e-09	3.04e-08
ANXA1	7819.44	1.94938	0.331275	5.88447	3.99e-09	3.06e-08
HAND2	210.469	2.13652	0.363111	5.88392	4.01e-09	3.07e-08
LOC101926889	10.2125	2.1833	0.37237	5.86325	4.54e-09	3.46e-08
SNCG	6.92432	-2.47178	0.422041	-5.85673	4.72e-09	3.59e-08
NEURL3	6.38598	-1.92958	0.329527	-5.8556	4.75e-09	3.61e-08
PRSS8	11.1934	-1.48241	0.253163	-5.85555	4.75e-09	3.61e-08
ARHGEF28	75.3372	2.3707	0.404983	5.85382	4.8e-09	3.65e-08
CAPN6	29.605	1.59728	0.273224	5.84603	5.03e-09	3.81e-08
ART3	1.8558	-4.07357	0.698224	-5.83419	5.41e-09	4.08e-08
AKR1E2	6.6746	2.03565	0.349007	5.83268	5.45e-09	4.11e-08
SCARA5	6.77654	3.10672	0.532757	5.8314	5.5e-09	4.14e-08
ITGAL	9.94798	1.77504	0.305382	5.81254	6.15e-09	4.62e-08
CDK5R2	19.2464	-1.01329	0.174435	-5.80898	6.29e-09	4.71e-08
ZNF793	9.54255	-2.05033	0.353614	-5.7982	6.7e-09	5e-08
RASD2	20.958	-1.01023	0.174591	-5.78627	7.2e-09	5.35e-08
MIR155HG	17.0512	3.47319	0.60055	5.78334	7.32e-09	5.43e-08
TTN	30.6445	-1.56402	0.270493	-5.78211	7.38e-09	5.47e-08
ACTN2	105.834	1.43654	0.248613	5.77823	7.55e-09	5.59e-08
LRP2	51.0452	2.72964	0.472687	5.77473	7.71e-09	5.7e-08
ASIC2	3.49963	3.95253	0.684591	5.77356	7.76e-09	5.73e-08
SARDH	7.46676	-2.01	0.348908	-5.76083	8.37e-09	6.15e-08
ALDH1A1	3.9399	2.78305	0.486402	5.72171	1.05e-08	7.7e-08
WAS	66.8181	-1.00031	0.175149	-5.71116	1.12e-08	8.18e-08
RBFOX3	28.9993	-1.05656	0.185148	-5.70655	1.15e-08	8.39e-08
NEGR1	4.14328	-2.57569	0.451465	-5.70518	1.16e-08	8.45e-08
ESX1	16.1738	-2.12154	0.371931	-5.70413	1.17e-08	8.5e-08
COL14A1	44.4045	3.03444	0.532006	5.70377	1.17e-08	8.52e-08
MAGEH1	458.174	-1.44643	0.253718	-5.70093	1.19e-08	8.65e-08
DAZL	299.094	-2.14113	0.375676	-5.6994	1.2e-08	8.72e-08
PLIN5	15.5118	-1.19555	0.20983	-5.69769	1.21e-08	8.8e-08
APLF	43.3263	-1.14563	0.201677	-5.6805	1.34e-08	9.68e-08
EMP1	501.293	1.78306	0.314125	5.67629	1.38e-08	9.9e-08
LINC01159	59.2825	-1.01236	0.17851	-5.67118	1.42e-08	1.02e-07
ATP8B4	36.4048	1.34622	0.237849	5.65999	1.51e-08	1.08e-07
MTUS2	72.7841	1.42486	0.252242	5.64876	1.62e-08	1.15e-07
SH3GL3	1682.96	1.54213	0.273005	5.64872	1.62e-08	1.15e-07
ONECUT1	16.353	-1.09064	0.193531	-5.63549	1.75e-08	1.24e-07
RHBDL3	99.6846	1.09718	0.194742	5.63402	1.76e-08	1.25e-07
ARHGAP23	133.772	1.84169	0.32768	5.62038	1.91e-08	1.35e-07
GUCY1A2	17.6721	-1.76982	0.315265	-5.61376	1.98e-08	1.4e-07
SLC16A14	894.838	-1.59925	0.285209	-5.60728	2.06e-08	1.45e-07
C10orf67	5.5882	-2.12395	0.379327	-5.59926	2.15e-08	1.51e-07
NFAM1	12.4097	-1.39109	0.249361	-5.57863	2.42e-08	1.69e-07
CHST1	6.92502	-1.70412	0.30548	-5.57849	2.43e-08	1.69e-07
ERBB2	979.469	2.62255	0.471186	5.56585	2.61e-08	1.81e-07
PMEL	46.09	1.11362	0.200501	5.55417	2.79e-08	1.93e-07
GABRB1	12.1133	1.72016	0.309964	5.54957	2.86e-08	1.98e-07
PRRX1	1205.81	5.59189	1.00792	5.54793	2.89e-08	2e-07
SIGLEC10	4.99634	-2.12857	0.383903	-5.54454	2.95e-08	2.03e-07
S100A6	1115.95	1.19059	0.214796	5.54288	2.98e-08	2.05e-07
FRMD4B	425.381	1.49535	0.269954	5.53929	3.04e-08	2.09e-07
IL2RG	21.6868	1.68578	0.304799	5.5308	3.19e-08	2.19e-07
EPHA8	13.079	-1.17557	0.212703	-5.52682	3.26e-08	2.24e-07
LINC00494	26.5701	1.10584	0.200197	5.52379	3.32e-08	2.28e-07
QRFPR	1.82347	4.02361	0.728682	5.52177	3.36e-08	2.3e-07
PLCD1	1100.98	1.64276	0.298027	5.5121	3.55e-08	2.42e-07
HLA-F	6.43816	2.66104	0.484523	5.49207	3.97e-08	2.7e-07
LINC00558	7.64019	-1.7753	0.323308	-5.49106	4e-08	2.72e-07
KCNJ12	34.6968	-1.81213	0.331527	-5.46602	4.6e-08	3.1e-07
SCGB2A1	2.16594	3.6811	0.673852	5.46278	4.69e-08	3.15e-07
TGFA	30.2211	2.32101	0.425747	5.45163	4.99e-08	3.35e-07
ADAMTSL3	18.417	2.43884	0.448116	5.44242	5.26e-08	3.51e-07
EHF	7.29044	-1.82435	0.335553	-5.43685	5.42e-08	3.62e-07
CHRM3	21.809	1.88618	0.347301	5.43097	5.6e-08	3.73e-07
NUPR1	96.9648	1.31847	0.244035	5.40282	6.56e-08	4.34e-07
SH3GL2	77.9564	1.89435	0.351594	5.38788	7.13e-08	4.69e-07
S100A4	148.553	1.10535	0.205343	5.38294	7.33e-08	4.81e-07
DAB2	268.442	-1.70818	0.317488	-5.38029	7.44e-08	4.88e-07
TLR1	4.27418	4.4775	0.835036	5.36205	8.23e-08	5.37e-07
STS	599.661	-1.58365	0.295351	-5.36193	8.23e-08	5.37e-07
LIMK2	2560.92	1.07582	0.200686	5.36071	8.29e-08	5.4e-07
SCARNA9L	10.1442	-1.48483	0.277274	-5.35508	8.55e-08	5.55e-07
PTGER2	3.11639	-3.6061	0.674589	-5.34563	9.01e-08	5.84e-07
GABRB2	5.81114	-2.17661	0.407949	-5.33549	9.53e-08	6.16e-07
HMX1	25.8994	-1.13088	0.212262	-5.32775	9.94e-08	6.42e-07
GALNT5	559.939	2.73243	0.513463	5.32157	1.03e-07	6.62e-07
UNC5C	143.092	2.70776	0.509531	5.31422	1.07e-07	6.88e-07
IFI44	2.18772	-3.5684	0.672353	-5.30733	1.11e-07	7.13e-07
ATCAY	12.4321	-1.75631	0.331701	-5.29486	1.19e-07	7.61e-07
LY96	19.832	2.65634	0.501871	5.29288	1.2e-07	7.69e-07
TLX3	165.062	3.98679	0.753442	5.29143	1.21e-07	7.75e-07
GATA3-AS1	10.7163	-1.20208	0.227357	-5.28721	1.24e-07	7.92e-07
SPATA12	6.81474	1.71786	0.325316	5.28058	1.29e-07	8.18e-07
NPSR1-AS1	5.61971	3.37457	0.63952	5.27672	1.32e-07	8.35e-07
ASCL1	60.5877	4.9005	0.929068	5.27465	1.33e-07	8.43e-07
VTRNA1-2	11.2411	-1.29716	0.246299	-5.2666	1.39e-07	8.79e-07
SLC4A4	32.4912	3.45304	0.655713	5.26608	1.39e-07	8.81e-07
CLDN11	60.0154	3.50707	0.66676	5.25986	1.44e-07	9.1e-07
ARTN	13.7323	-1.19009	0.226851	-5.24611	1.55e-07	9.78e-07
FAM196A	12.6548	3.42141	0.653012	5.23943	1.61e-07	1.01e-06
RYR2	579.056	1.51476	0.289158	5.23853	1.62e-07	1.02e-06
EPB41L4A-AS2	20.0897	2.72479	0.520546	5.23449	1.65e-07	1.04e-06
TFAP2D	52.7599	7.89464	1.51032	5.22713	1.72e-07	1.07e-06
BTLA	9.86644	1.25708	0.240914	5.21793	1.81e-07	1.13e-06
CHMP1B2P	2.39018	-3.67928	0.705173	-5.21755	1.81e-07	1.13e-06
LOC389895	279.473	-1.2829	0.246364	-5.20732	1.92e-07	1.19e-06
SSC5D	22.263	-1.08353	0.208168	-5.20507	1.94e-07	1.2e-06
SLC5A12	2.1067	3.65989	0.703832	5.19995	1.99e-07	1.23e-06
SPTB	1613.8	1.57588	0.303236	5.19689	2.03e-07	1.25e-06
GHR	56.2336	1.11976	0.215541	5.19514	2.05e-07	1.26e-06
ADCY1	550.644	1.09644	0.21195	5.17312	2.3e-07	1.41e-06
DDIT4	1773.52	1.30989	0.253235	5.17261	2.31e-07	1.42e-06
IDO1	6.9298	-2.31649	0.449108	-5.15797	2.5e-07	1.52e-06
BOLL	3.87027	3.87071	0.751119	5.15326	2.56e-07	1.56e-06
GCNT4	70.3344	1.88127	0.36558	5.14598	2.66e-07	1.62e-06
IL22RA1	31.6109	2.30239	0.448619	5.13216	2.86e-07	1.74e-06
FAM225A	15.9809	-1.05897	0.206485	-5.12857	2.92e-07	1.77e-06
PPP1R3C	26.5739	1.72781	0.336974	5.12743	2.94e-07	1.78e-06
RGL3	14.6347	1.59509	0.311179	5.12595	2.96e-07	1.79e-06
DRD3	5.08572	2.49354	0.486554	5.12491	2.98e-07	1.8e-06
GRIN3A	63.998	1.04626	0.204311	5.1209	3.04e-07	1.83e-06
SELENBP1	4.79187	-2.63692	0.516066	-5.10965	3.23e-07	1.93e-06
PID1	24.7001	4.98219	0.975439	5.10764	3.26e-07	1.95e-06
OLFML3	413.552	1.41454	0.277015	5.10637	3.28e-07	1.97e-06
ARL11	8.75514	-2.15993	0.423166	-5.1042	3.32e-07	1.99e-06
NR2F2-AS1	14.1669	-1.15511	0.226404	-5.102	3.36e-07	2.01e-06
ITGAM	2.89621	3.88484	0.762941	5.09193	3.54e-07	2.11e-06
PCDH8	13.9683	-1.29498	0.254414	-5.09003	3.58e-07	2.13e-06
NKX1-2	11.4153	-1.55701	0.306099	-5.08662	3.64e-07	2.17e-06
SCARA3	22.5841	6.92689	1.36275	5.08301	3.71e-07	2.21e-06
FEZF1	460.095	1.24171	0.244581	5.07687	3.84e-07	2.28e-06
TPRG1	3.19828	3.06193	0.603424	5.07426	3.89e-07	2.31e-06
TMTC1	330.802	1.71182	0.33798	5.06486	4.09e-07	2.42e-06
PPP1R1C	49.522	1.87186	0.369832	5.06138	4.16e-07	2.46e-06
ADIPOQ-AS1	2.27119	4.05053	0.801143	5.05594	4.28e-07	2.53e-06
MAPK10	12.8247	-1.26863	0.251027	-5.05378	4.33e-07	2.55e-06
ADGRL3	457.239	-1.24519	0.24654	-5.05065	4.4e-07	2.59e-06
BMP3	54.0221	4.64444	0.919762	5.04961	4.43e-07	2.61e-06
MGC16025	5.21934	1.84334	0.366663	5.02734	4.97e-07	2.91e-06
NXPH1	28.5054	-1.07891	0.214638	-5.02664	4.99e-07	2.92e-06
PILRA	16.0902	-1.05654	0.210197	-5.02644	5e-07	2.92e-06
GSTM2	116.115	1.62742	0.323958	5.02354	5.07e-07	2.96e-06
ZNF208	3.83479	-2.76368	0.550256	-5.02253	5.1e-07	2.97e-06
LRG1	3.40258	-2.5196	0.501765	-5.02147	5.13e-07	2.99e-06
PCSK9	231.7	2.23856	0.44617	5.01729	5.24e-07	3.05e-06
IQCA1	31.6632	6.28187	1.25566	5.00284	5.65e-07	3.27e-06
RIMS1	4.8804	4.17723	0.840336	4.9709	6.66e-07	3.8e-06
LOC100133669	7.55982	-1.45846	0.293687	-4.96604	6.83e-07	3.89e-06
PKP2	853.697	-1.34187	0.270984	-4.95185	7.35e-07	4.17e-06
LOC100507487	14.1977	-1.11158	0.224621	-4.94868	7.47e-07	4.24e-06
RAB27B	34.4378	1.72649	0.350259	4.92918	8.26e-07	4.66e-06
PAK7	23.7517	1.88453	0.382569	4.92599	8.39e-07	4.73e-06
GPR85	3.83294	2.27187	0.461644	4.92125	8.6e-07	4.84e-06
TRIM16	989.143	1.10118	0.223799	4.92039	8.64e-07	4.86e-06
DIRAS3	18.0197	1.64227	0.333835	4.91941	8.68e-07	4.88e-06
RAET1L	5.41828	4.60518	0.937744	4.91091	9.07e-07	5.08e-06
RBMS3-AS3	3.28641	-2.97576	0.606724	-4.90464	9.36e-07	5.24e-06
GRAMD1C	75.8293	1.17125	0.238996	4.90074	9.55e-07	5.34e-06
CASS4	4.442	-2.06163	0.420815	-4.89914	9.63e-07	5.38e-06
THRB-AS1	5.37612	-1.65505	0.339685	-4.8723	1.1e-06	6.11e-06
KCNN2	70.6077	1.41922	0.291325	4.87161	1.11e-06	6.13e-06
KCNB1	3.74091	-2.13	0.437433	-4.86932	1.12e-06	6.2e-06
SERTAD4	107.571	2.0864	0.429588	4.85675	1.19e-06	6.58e-06
VCAM1	85.2026	1.95394	0.403998	4.8365	1.32e-06	7.22e-06
WWC3	1387.29	-1.0754	0.222421	-4.83498	1.33e-06	7.27e-06
TRANK1	61.0528	1.21752	0.25203	4.83087	1.36e-06	7.41e-06
LRRC66	13.5177	-1.26026	0.260961	-4.82929	1.37e-06	7.47e-06
TTLL2	7.34905	1.38026	0.285819	4.82916	1.37e-06	7.47e-06
ADCYAP1R1	3.83089	-2.10871	0.437843	-4.81613	1.46e-06	7.96e-06
WNT5A	1211.18	1.11864	0.232632	4.80864	1.52e-06	8.24e-06
CNN1	6.08853	-1.95405	0.406621	-4.80557	1.54e-06	8.36e-06
PDLIM3	58.617	8.79138	1.83609	4.78809	1.68e-06	9.07e-06
SLC8A2	10.7161	-1.06269	0.222181	-4.78302	1.73e-06	9.28e-06
NR2E3	13.7768	-1.06862	0.223828	-4.77427	1.8e-06	9.66e-06
LRRC17	12.213	-1.00876	0.212378	-4.74987	2.04e-06	1.08e-05
MAPK15	105.438	1.02819	0.216584	4.74732	2.06e-06	1.09e-05
ZNF541	4.38575	-1.72681	0.364066	-4.74311	2.1e-06	1.11e-05
THSD4-AS1	3.66308	2.92652	0.61739	4.74015	2.14e-06	1.13e-05
LOC388780	14.1867	-1.26801	0.267685	-4.73695	2.17e-06	1.15e-05
TMEM92	13.6616	-1.1119	0.234837	-4.73476	2.19e-06	1.16e-05
ADAMTSL2	3.12383	-2.52243	0.533731	-4.72603	2.29e-06	1.2e-05
LOC400043	16.3891	5.33722	1.13242	4.71312	2.44e-06	1.28e-05
RHBDL2	14.335	1.61639	0.343188	4.70991	2.48e-06	1.3e-05
KCNJ2	92.1114	4.14946	0.881705	4.70617	2.52e-06	1.32e-05
RBP2	4.12646	3.26026	0.692963	4.70482	2.54e-06	1.33e-05
NLRP12	10.9452	1.91038	0.406811	4.69599	2.65e-06	1.38e-05
FOXE3	6.03099	-1.47018	0.313493	-4.68969	2.74e-06	1.42e-05
CASC1	13.1086	1.48526	0.317161	4.68298	2.83e-06	1.46e-05
FOXH1	12.8062	-1.02563	0.219033	-4.68251	2.83e-06	1.47e-05
AGR2	2.21653	3.7477	0.800528	4.68153	2.85e-06	1.47e-05
VEPH1	25.2797	2.08289	0.445537	4.67502	2.94e-06	1.51e-05
CCL18	2.88344	3.16036	0.676091	4.67445	2.95e-06	1.52e-05
DBX2	2.70635	-2.69644	0.577847	-4.66635	3.07e-06	1.58e-05
TEX13B	3.99811	-2.0346	0.436218	-4.66417	3.1e-06	1.59e-05
KCNA1	2.45377	-2.94091	0.631821	-4.65466	3.25e-06	1.66e-05
TLX1NB	7.45761	-1.26101	0.271639	-4.64224	3.45e-06	1.76e-05
MFAP2	165.036	-3.17049	0.6846	-4.63115	3.64e-06	1.84e-05
RP1	2.35662	3.836	0.829137	4.6265	3.72e-06	1.88e-05
MFAP5	3.08641	2.51811	0.544495	4.62468	3.75e-06	1.9e-05
CDR1	151.733	-1.28698	0.278998	-4.61287	3.97e-06	2e-05
C2CD4B	3.72161	4.52968	0.985079	4.59829	4.26e-06	2.14e-05
LRRC37A6P	6.18092	2.74854	0.597819	4.59762	4.27e-06	2.14e-05
SCN4B	28.9665	-1.17561	0.255905	-4.59393	4.35e-06	2.18e-05
EYA1	81.6421	-2.54373	0.555587	-4.57845	4.68e-06	2.34e-05
PTPRR	13.7664	1.87617	0.410168	4.57415	4.78e-06	2.38e-05
SNAP25	22.1446	1.38538	0.303272	4.56811	4.92e-06	2.45e-05
TM4SF1-AS1	1.52717	3.43949	0.752952	4.56802	4.92e-06	2.45e-05
KCNK15	10.7648	-1.05039	0.230142	-4.56408	5.02e-06	2.49e-05
MIR4767	19.323	-1.12114	0.245826	-4.56071	5.1e-06	2.53e-05
LINC00599	1.85335	-3.24652	0.712046	-4.55943	5.13e-06	2.54e-05
KCNMB2-AS1	4.2769	3.71774	0.816875	4.55117	5.33e-06	2.64e-05
NEFL	6.23492	-1.78129	0.392108	-4.54285	5.55e-06	2.74e-05
LINC01082	29.4202	2.47669	0.545636	4.53909	5.65e-06	2.78e-05
UGT1A6	4.0373	-2.0113	0.443197	-4.53817	5.67e-06	2.79e-05
EGFR	30.1728	5.66578	1.24906	4.53602	5.73e-06	2.82e-05
SCML4	1.21021	3.37428	0.74479	4.53051	5.88e-06	2.89e-05
CALHM1	5.07517	1.9431	0.429856	4.52036	6.17e-06	3.02e-05
ANGPTL2	212.494	1.9218	0.425713	4.5143	6.35e-06	3.1e-05
ADD3-AS1	13.773	-1.12406	0.24922	-4.51032	6.47e-06	3.16e-05
SOSTDC1	19.1789	-1.99959	0.443476	-4.50891	6.52e-06	3.18e-05
FOS	200.698	-1.38954	0.30834	-4.5065	6.59e-06	3.21e-05
SLC24A4	1.60499	3.51714	0.781177	4.50235	6.72e-06	3.27e-05
KIAA0226L	9.26217	1.13875	0.253121	4.49882	6.83e-06	3.32e-05
TAF7L	18.192	-1.44416	0.321194	-4.49623	6.92e-06	3.36e-05
FGF7	7.13735	2.23954	0.499066	4.48746	7.21e-06	3.49e-05
KDR	6.79631	2.61697	0.584137	4.48006	7.46e-06	3.61e-05
TCP11	10.9033	-1.17838	0.263403	-4.47368	7.69e-06	3.71e-05
RRN3P2	27.4948	2.1374	0.478277	4.46895	7.86e-06	3.78e-05
SERPINB12	2.95924	-2.34837	0.525624	-4.46778	7.9e-06	3.8e-05
DPYS	11.3768	1.52225	0.341721	4.45465	8.4e-06	4.03e-05
LINC00158	13.0651	1.88241	0.422846	4.45175	8.52e-06	4.08e-05
SVEP1	2.34873	3.07404	0.690699	4.45062	8.56e-06	4.1e-05
CD48	2.11881	2.92297	0.657274	4.44711	8.7e-06	4.16e-05
SLIT1	101.668	-1.11681	0.251322	-4.44372	8.84e-06	4.22e-05
FAM135B	7.54395	-1.90078	0.427987	-4.44121	8.95e-06	4.26e-05
ZNF264	3.63817	-1.8203	0.409966	-4.44012	8.99e-06	4.28e-05
AMZ1	21.0756	2.78492	0.627869	4.43551	9.19e-06	4.36e-05
MYRFL	6.37354	1.42617	0.322579	4.42115	9.82e-06	4.64e-05
ZNF704	333.241	1.21934	0.276183	4.41498	1.01e-05	4.77e-05
ZNF542P	5.09611	-1.46331	0.331513	-4.41403	1.01e-05	4.79e-05
FRY	397.286	1.16664	0.265503	4.39406	1.11e-05	5.22e-05
C11orf70	15.4893	-1.54432	0.351898	-4.38854	1.14e-05	5.35e-05
RASGRP4	8.97974	-1.23371	0.281786	-4.37818	1.2e-05	5.58e-05
MAP2K4P1	9.17629	-1.19085	0.272207	-4.3748	1.22e-05	5.67e-05
VSTM2B	9.69898	-1.05414	0.24108	-4.37258	1.23e-05	5.72e-05
LOC643770	8.75352	-1.02762	0.235309	-4.36713	1.26e-05	5.85e-05
MC5R	3.21026	2.83942	0.650964	4.36187	1.29e-05	5.99e-05
FAM71F1	13.6607	-1.03662	0.237693	-4.3612	1.29e-05	6e-05
SIDT1	17.8582	1.43715	0.329563	4.36078	1.3e-05	6.01e-05
PHF24	8.79789	1.7497	0.402094	4.35146	1.35e-05	6.24e-05
EDN2	6.45514	-1.46026	0.336598	-4.3383	1.44e-05	6.61e-05
CCDC85A	18.4914	3.19562	0.736928	4.33641	1.45e-05	6.66e-05
HCG4B	7.3322	1.25388	0.28919	4.33584	1.45e-05	6.67e-05
PCSK1N	3.24208	-2.07089	0.478064	-4.33181	1.48e-05	6.78e-05
PDK4	5.98226	1.69118	0.390629	4.32939	1.5e-05	6.85e-05
SLC19A3	146.91	1.50888	0.349652	4.31538	1.59e-05	7.26e-05
KIAA1257	6.77091	1.97884	0.458839	4.31271	1.61e-05	7.34e-05
SOX3	2.55401	-2.99264	0.694015	-4.31207	1.62e-05	7.36e-05
KCNA2	3.23791	-2.0334	0.471915	-4.30883	1.64e-05	7.46e-05
RNLS	2.17734	3.9734	0.923253	4.30369	1.68e-05	7.62e-05
INHBA	2.25557	-3.32587	0.774721	-4.29299	1.76e-05	7.97e-05
PCAT7	12.3266	1.33411	0.310806	4.29244	1.77e-05	7.98e-05
BLACAT1	3.07263	-2.20192	0.513085	-4.29153	1.77e-05	8.01e-05
CLEC18B	7.61396	-1.29968	0.302915	-4.29056	1.78e-05	8.04e-05
SPARC	5324.56	-1.49894	0.34968	-4.28662	1.81e-05	8.17e-05
IL34	8.17719	2.09326	0.488597	4.28422	1.83e-05	8.25e-05
SPINK5	2.10011	3.38046	0.789043	4.28425	1.83e-05	8.25e-05
BEGAIN	25.6013	-1.15852	0.270512	-4.2827	1.85e-05	8.3e-05
CARD16	13.2687	4.07792	0.952975	4.27915	1.88e-05	8.43e-05
KLF14	1.2043	3.39527	0.793575	4.27845	1.88e-05	8.45e-05
LTBR	84.8185	2.44096	0.570587	4.27798	1.89e-05	8.46e-05
NCMAP	14.6752	1.03764	0.242912	4.27167	1.94e-05	8.69e-05
AIRE	3.1997	2.88184	0.675283	4.26761	1.98e-05	8.85e-05
LPAR4	16.3198	1.41308	0.331738	4.25964	2.05e-05	9.15e-05
HRH3	5.76879	-1.34805	0.316738	-4.25603	2.08e-05	9.29e-05
KCNF1	84.1502	1.16787	0.274718	4.25115	2.13e-05	9.48e-05
LOC101928161	1.3358	-3.90281	0.918429	-4.24944	2.14e-05	9.54e-05
LINC01239	4.57696	-1.57401	0.370421	-4.24926	2.14e-05	9.54e-05
KRT17	5.39872	-1.51637	0.357769	-4.2384	2.25e-05	9.98e-05
RAPGEF3	60.3019	1.71594	0.405185	4.23494	2.29e-05	0.000101276
SYT9	1.34863	-3.06784	0.725507	-4.22855	2.35e-05	0.000103809
HECW1	2.19159	3.4579	0.818897	4.22264	2.41e-05	0.0001064
EGF	68.5185	-1.12302	0.266036	-4.22131	2.43e-05	0.000106954
FOLR3	4.47045	1.6268	0.386395	4.21019	2.55e-05	0.000111789
TMEM130	8.37135	-1.17204	0.27926	-4.19695	2.71e-05	0.000118093
PCDHGA7	2.75637	-2.7336	0.651855	-4.19357	2.75e-05	0.00011973
ST8SIA6	5.81844	1.55835	0.37169	4.19261	2.76e-05	0.000120188
OLFML2B	37.351	1.04226	0.248775	4.18956	2.8e-05	0.00012162
BMP6	79.8928	1.13594	0.271648	4.18165	2.89e-05	0.000125668
FLJ36777	9.70032	-1.05662	0.253094	-4.17483	2.98e-05	0.000129262
PRICKLE2	11.1199	-1.05789	0.254015	-4.16467	3.12e-05	0.000134631
GCGR	3.9254	2.79916	0.672842	4.1602	3.18e-05	0.000137077
LOC101928402	25.0219	-1.07951	0.260189	-4.14895	3.34e-05	0.000143603
TRIM54	1812.89	-1.19489	0.288016	-4.1487	3.34e-05	0.000143694
ZNF676	1.94698	-3.04789	0.735089	-4.1463	3.38e-05	0.000145048
FEZF1-AS1	34.7076	1.26328	0.304906	4.1432	3.42e-05	0.000146858
SPOCK2	25.1439	1.13261	0.273525	4.14081	3.46e-05	0.000148163
HSD17B14	190.262	1.6497	0.398652	4.1382	3.5e-05	0.000149722
SGCG	8.34723	1.64039	0.396983	4.13213	3.59e-05	0.000153459
XKR4	2.69892	4.29839	1.04054	4.13092	3.61e-05	0.000154202
KIAA2022	831.235	-1.44906	0.351541	-4.12202	3.76e-05	0.000159922
RASGRF2	121.805	1.27578	0.309741	4.11886	3.81e-05	0.000161917
FOSL2	456.612	1.10568	0.26874	4.1143	3.88e-05	0.000164854
EBF2	7.03793	2.60123	0.632354	4.11357	3.9e-05	0.000165273
DCX	10.0755	2.00707	0.487939	4.11336	3.9e-05	0.000165387
LRRN2	18.7109	-1.42026	0.347189	-4.09073	4.3e-05	0.000181052
LOC403312	14.3831	-1.03421	0.253064	-4.08677	4.37e-05	0.000184012
NEK3	19.9089	1.26515	0.309891	4.08256	4.45e-05	0.000187006
LOC100507661	3.34516	-1.92565	0.472303	-4.07715	4.56e-05	0.000190986
GJA5	1.35489	3.00534	0.737622	4.07436	4.61e-05	0.000193163
CACNA1A	8.92649	-1.05624	0.259513	-4.07009	4.7e-05	0.000196308
MEG3	10.607	-1.04906	0.258243	-4.06228	4.86e-05	0.000202639
EOMES	105.845	1.29013	0.317612	4.06196	4.87e-05	0.000202873
CDH15	7.47743	-1.19702	0.294872	-4.05944	4.92e-05	0.000204721
MUC4	43.0775	1.26814	0.313738	4.04203	5.3e-05	0.000219202
ICA1	60.3732	1.00169	0.248187	4.03602	5.44e-05	0.000224447
LOC101927811	5.10819	2.2191	0.550871	4.02834	5.62e-05	0.000231459
ANKDD1B	5.37156	1.69423	0.420592	4.02821	5.62e-05	0.00023149
CYP4F22	9.9839	-1.12917	0.280927	-4.01946	5.83e-05	0.000239227
ZIK1	5.79259	-1.68365	0.419937	-4.00929	6.09e-05	0.000248904
LOC100507534	6.3379	1.66631	0.415904	4.00647	6.16e-05	0.000251678
PARK2	26.0039	1.24604	0.311608	3.99876	6.37e-05	0.000259305
GALNTL6	3.35	-1.97238	0.495419	-3.98124	6.86e-05	0.000277285
CELF4	9.27962	1.10644	0.279282	3.96172	7.44e-05	0.00029907
GRM3	1.04881	3.48181	0.879488	3.9589	7.53e-05	0.000302366
SLC44A4	5.43388	-1.25292	0.317718	-3.9435	8.03e-05	0.000320788
FOXN4	40.7277	-1.06223	0.269962	-3.93473	8.33e-05	0.000331752
ANKK1	2.76044	4.60519	1.17102	3.93262	8.4e-05	0.000334541
NTN3	71.2644	1.19873	0.304973	3.9306	8.47e-05	0.000336944
LINC01018	122.052	-1.21606	0.309505	-3.92906	8.53e-05	0.000338899
MS4A6E	1.75779	-2.95797	0.755381	-3.91586	9.01e-05	0.000356429
TWIST2	183.224	3.53273	0.902189	3.91573	9.01e-05	0.000356544
TULP2	9.26622	1.18947	0.304121	3.91116	9.19e-05	0.000362838
DOCK2	8.84193	1.15974	0.297644	3.8964	9.76e-05	0.000384559
LHFPL4	7.71051	-1.76585	0.453389	-3.89479	9.83e-05	0.000386802
HSPB7	4.25308	-1.52085	0.391016	-3.88949	0.000100455	0.00039445
PTPN6	78.3515	1.32941	0.34198	3.8874	0.000101324	0.000397618
IKZF2	20.8627	1.31197	0.33751	3.88721	0.000101401	0.00039768
SLC12A1	5.09071	-1.46073	0.376069	-3.88421	0.000102665	0.000402301
KLHL41	26.6145	1.61316	0.415846	3.87924	0.000104784	0.000410001
TMEM173	162.481	-1.09246	0.282005	-3.87392	0.0001071	0.000418736
ARSE	1.89809	-2.60459	0.672892	-3.87074	0.000108506	0.000423392
SSX1	2.48299	-2.21731	0.574774	-3.85771	0.000114452	0.000445116
TRPC3	24.7942	1.28249	0.332666	3.85518	0.000115647	0.000449395
RSPO3	22.7315	1.44502	0.37486	3.85482	0.000115813	0.000449768
CLDN19	1.26799	-2.92908	0.761588	-3.84602	0.000120052	0.000464625
SLC13A3	3.06573	-1.93774	0.50408	-3.84411	0.000120989	0.000467775
LOC440461	2.91166	-1.75216	0.457771	-3.82758	0.000129407	0.000497807
LOC101929448	1.09244	3.5046	0.915947	3.82621	0.000130132	0.000500293
TRIM29	3.33867	2.94332	0.769305	3.82594	0.000130272	0.000500728
IFITM3	6.47227	-1.20419	0.314821	-3.82502	0.000130762	0.00050211
ZIC3	21.3578	-1.43591	0.375958	-3.81935	0.000133806	0.000512251
LOC101927051	8.82479	-1.13232	0.297065	-3.81168	0.000138023	0.000526605
MPPED1	1.70049	-2.87364	0.75624	-3.7999	0.000144752	0.000551177
SEMA3A	88.2437	-2.49781	0.658063	-3.7957	0.000147226	0.000560038
PLA2G3	18.0588	1.07251	0.282596	3.79521	0.000147518	0.000560926
RUNX2	22.637	1.44292	0.380458	3.79258	0.000149092	0.000566347
MXRA8	385.176	1.33894	0.35344	3.7883	0.000151681	0.000575038
PRTG	133.962	-1.32343	0.349477	-3.78688	0.000152549	0.0005781
NPHS1	4.34334	1.58892	0.42108	3.77345	0.000161005	0.000607375
ESRRB	8.45254	2.12597	0.563617	3.772	0.000161941	0.000610322
SPP1	2.68999	-1.96937	0.522621	-3.76826	0.000164387	0.000618547
LOC100128239	6.26216	-1.10839	0.294732	-3.76067	0.000169461	0.000635886
CASC18	2.82832	-1.93689	0.51584	-3.75482	0.000173463	0.000649754
PAPPA	6.55899	1.16198	0.309579	3.75343	0.000174433	0.000652877
LOC102724094	4.51586	-1.48905	0.397032	-3.75045	0.00017652	0.0006603
FLI1	50.2058	-2.14967	0.573359	-3.74926	0.000177355	0.000663295
LEFTY1	6.96704	-1.26011	0.336159	-3.74854	0.000177868	0.000664952
F3	820.614	1.18596	0.316499	3.74712	0.000178874	0.00066832
TDRD15	1.06909	-3.04513	0.81307	-3.74523	0.00018023	0.000672994
GSX1	4.724	5.38611	1.44001	3.74034	0.000183772	0.000685149
APCDD1	22.6039	2.40199	0.642198	3.74027	0.000183824	0.000685209
GRAP2	2.03706	2.34237	0.628113	3.72922	0.00019207	0.000712057
MANEA-AS1	5.04922	-1.18637	0.321085	-3.69489	0.000219984	0.000807085
LOC101928995	0.972279	-2.83317	0.767549	-3.69119	0.000223209	0.000817664
LOC100130238	11.6993	-1.02547	0.277939	-3.68956	0.000224643	0.000822145
FLG	1.49819	-2.68648	0.730189	-3.67916	0.000234005	0.000851662
CFHR3	1.85161	3.46132	0.943388	3.66903	0.000243477	0.000883608
NAV3	1672.27	-1.80116	0.491045	-3.66802	0.00024444	0.000886766
LOC283731	2.2464	-2.26249	0.616991	-3.66698	0.000245435	0.00088987
TAPBPL	33.4856	1.1792	0.321877	3.6635	0.000248792	0.000901042
SERTAD4-AS1	13.724	1.33845	0.365707	3.65991	0.000252301	0.000911824
TEX101	3.35348	-1.6142	0.441433	-3.65672	0.000255467	0.000922394
CYP46A1	3.91559	-1.44489	0.396661	-3.64264	0.000269854	0.000969211
JAKMIP3	94.0222	-1.37953	0.379316	-3.63689	0.00027595	0.000988878
APOF	6.2541	1.26332	0.347715	3.63322	0.000279908	0.00100175
LINC00261	7.53026	5.31415	1.46348	3.63117	0.000282143	0.00100899
LINC00620	4.18993	-1.39815	0.385734	-3.62464	0.000289363	0.00103268
MMRN1	11.7911	1.54499	0.427461	3.61434	0.000301111	0.00107021
ICOSLG	57.4663	1.10596	0.306014	3.61409	0.000301408	0.00107107
IFI16	116.777	2.4558	0.679768	3.6127	0.000303021	0.001076
PTPRO	2.3183	3.80466	1.05471	3.60732	0.000309372	0.00109713
CD27-AS1	51.079	1.01052	0.280342	3.60458	0.000312657	0.00110816
FOXB1	1.88764	3.48281	0.967409	3.60014	0.000318042	0.00112578
WNT16	5.49545	2.09609	0.583719	3.59092	0.000329512	0.00116272
IMPG2	6.78295	1.01443	0.282895	3.58587	0.00033595	0.00118391
LINC01166	2.25995	2.29364	0.640683	3.58	0.000343599	0.00120841
OR2T33	6.33867	1.06216	0.297166	3.5743	0.000351162	0.00123343
RPP25	2443.73	1.01243	0.283831	3.56703	0.000361051	0.00126583
CLDN9	4.73264	-1.46032	0.4094	-3.56698	0.000361125	0.00126586
KRT15	2.59922	3.71847	1.04752	3.5498	0.000385517	0.00134103
ADGRG4	0.917227	-3.03271	0.855795	-3.54373	0.000394514	0.00136834
BRS3	0.859614	-3.27049	0.923301	-3.54217	0.000396843	0.00137542
LUCAT1	1.98398	-2.03045	0.574304	-3.5355	0.000407001	0.00140756
FAM127C	312.877	1.7976	0.510112	3.52392	0.000425205	0.00146575
2019-03-10	6.86491	-1.04441	0.296491	-3.52257	0.000427377	0.0014727
ADCYAP1	2.58941	4.24388	1.20693	3.51625	0.000437694	0.00150581
MEST	71.0127	1.12308	0.320255	3.50683	0.00045348	0.00155368
GAS2L1P2	1.93006	-2.16496	0.617694	-3.50491	0.000456762	0.00156437
LINC00858	1.4372	3.04597	0.870288	3.49996	0.000465332	0.00159087
CDH22	4.02544	-1.62246	0.463973	-3.49689	0.000470715	0.00160755
CCDC141	10.1942	-1.50681	0.431129	-3.49502	0.000474018	0.00161796
CEACAM22P	2.06968	-1.94417	0.556456	-3.49384	0.000476135	0.00162432
IGF1	1.24022	3.11729	0.892626	3.49227	0.00047894	0.00163272
RCOR2	1489.71	1.51586	0.434099	3.49197	0.000479477	0.00163426
VGLL2	1.73374	3.09187	0.88639	3.48816	0.000486352	0.00165533
GGT5	4.40654	1.38515	0.397953	3.48068	0.000500142	0.00169532
LHX5	1.75145	-2.37788	0.683877	-3.47706	0.000506939	0.00171532
CYSLTR1	8.78311	1.74443	0.501898	3.47566	0.000509601	0.00172371
CEACAM1	11.4316	2.12173	0.610614	3.47476	0.000511318	0.00172865
ACADL	91.4905	1.51944	0.43767	3.47166	0.000517254	0.00174651
ALPP	10.0075	1.06232	0.306132	3.47014	0.000520196	0.0017552
DIO2	147.155	1.97691	0.570273	3.4666	0.000527085	0.00177656
CHAD	9.45681	-1.019	0.294084	-3.46501	0.00053021	0.00178615
NLRP7	2.41781	4.12964	1.19293	3.46176	0.000536654	0.00180717
NDP	9.23644	1.29802	0.375273	3.45886	0.000542461	0.00182453
KCNJ2-AS1	6.04686	2.60651	0.754985	3.4524	0.000555619	0.00186526
A1CF	1.7852	-2.43342	0.705303	-3.45017	0.000560232	0.00188
TPRXL	12.1804	1.50991	0.438135	3.44621	0.000568504	0.00190542
LOC100996654	2.70267	-1.7067	0.495463	-3.44464	0.000571811	0.00191516
VWF	6.44682	-1.10069	0.320481	-3.43448	0.000593689	0.00198218
C4orf19	14.7748	1.73983	0.508099	3.4242	0.000616602	0.00205151
ARHGEF15	11.8238	1.89425	0.553946	3.41957	0.000627208	0.00208389
CALCR	16.0681	1.72827	0.505624	3.4181	0.00063061	0.00209374
CLSTN2-AS1	1.78482	2.38861	0.69885	3.41791	0.000631035	0.00209479
CECR7	4.08274	-1.37892	0.40346	-3.41774	0.000631441	0.00209541
ITLN2	10.1552	1.44265	0.422839	3.41182	0.000645318	0.00213775
CD1D	0.958742	3.02826	0.888815	3.40708	0.000656621	0.00217068
WNT6	7.66964	-1.04134	0.306019	-3.40287	0.000666826	0.00220137
CFAP58	4.2455	-1.18742	0.349876	-3.39384	0.000689195	0.00226738
DPY19L2P2	57.6362	-1.04819	0.308933	-3.39294	0.000691478	0.00227371
ALX4	814.577	-1.8938	0.559544	-3.38453	0.000712992	0.00233842
ICAM2	3.7785	-1.75173	0.517645	-3.38404	0.000714289	0.00234226
UGT8	2.21193	2.46112	0.728716	3.37733	0.000731921	0.00239516
THBD	2.24961	4.29834	1.27347	3.37531	0.000737335	0.00241081
CGB1	3.52751	1.4433	0.428849	3.36552	0.000764001	0.00248821
GRIA3	9.92021	1.68937	0.502784	3.36003	0.000779327	0.00253251
ERN2	4.6447	-1.38479	0.412342	-3.35836	0.000784071	0.0025462
ERAS	3.30069	-1.53352	0.457059	-3.3552	0.000793084	0.00257372
SORCS2	2.28887	-1.88477	0.562232	-3.35229	0.000801459	0.00259781
CLDN23	14.4452	1.06344	0.317559	3.34881	0.000811607	0.00262625
TMEM25	5.32379	-1.08665	0.324677	-3.34685	0.000817344	0.00264392
VN1R1	5.47714	-1.36842	0.409411	-3.34242	0.00083052	0.00268019
OLFM3	383.356	-1.52205	0.455584	-3.34088	0.000835136	0.00269366
LINC01508	2.89754	3.86142	1.15712	3.3371	0.000846566	0.00272415
EXOC3L2	3.5449	-1.58467	0.476565	-3.32519	0.00088358	0.00283371
HES5	16.4187	2.07152	0.623853	3.32053	0.000898454	0.00287803
CCR7	1.22197	-2.57834	0.776684	-3.31968	0.00090122	0.00288593
SLITRK1	8.94041	-1.22231	0.368351	-3.31832	0.000905602	0.00289899
GAS6-AS1	10.728	-1.01205	0.305125	-3.31682	0.000910467	0.00291316
UNCX	3.58314	-1.63639	0.493858	-3.31349	0.000921408	0.00294465
DLEU7	3.70818	1.44784	0.437151	3.31198	0.000926386	0.00296007
RAD21L1	0.925977	-2.73641	0.826406	-3.31121	0.000928929	0.0029672
SLC8A1	52.9906	1.90334	0.576245	3.303	0.000956554	0.00304933
LINC00950	5.30562	-1.04971	0.318124	-3.29968	0.000967945	0.00308255
SLC25A48	94.4766	1.29161	0.391652	3.29785	0.000974268	0.00310114
ACVRL1	3.04023	-1.67472	0.508191	-3.29544	0.000982663	0.00312474
PCDHB2	122.938	1.79509	0.545978	3.28784	0.00100959	0.00320024
DCAF4L1	158.307	1.42555	0.434346	3.28207	0.00103048	0.0032589
HPX	5.17849	-1.04892	0.3202	-3.27583	0.00105354	0.00332631
LINC01336	13.4048	1.50708	0.460455	3.27303	0.00106403	0.00335722
LINC00648	1.9702	4.10384	1.25458	3.27108	0.00107137	0.00337758
TBX10	4.04373	-1.18998	0.364095	-3.26831	0.00108191	0.00340912
KRT222	1.00818	-2.63689	0.807518	-3.26542	0.00109301	0.00344013
MIAT	289.922	1.19482	0.366749	3.25786	0.00112254	0.00352457
ZNF585B	7.43667	-1.00306	0.308335	-3.25315	0.00114131	0.0035792
LOC100128770	5.22694	-1.20237	0.369875	-3.25074	0.00115105	0.00360558
FAM110C	4.3381	1.43559	0.443135	3.23962	0.00119691	0.00373882
HAND2-AS1	1.42747	3.63858	1.12452	3.23569	0.00121351	0.00378326
FMN1	9.12176	1.91332	0.591987	3.23203	0.00122915	0.00382515
SOHLH1	1.24436	-2.40192	0.743392	-3.23102	0.00123347	0.00383736
SERPINA1	2.40411	-1.62198	0.502093	-3.23043	0.00123605	0.00384414
IBSP	1.09196	-2.42863	0.752714	-3.22649	0.00125317	0.00389357
PLCH2	2.25759	-1.60672	0.498979	-3.22001	0.00128188	0.00397371
ZNF43	1.55831	-2.43611	0.760327	-3.20403	0.00135519	0.00417324
LOC100129434	2.30316	4.08345	1.27483	3.20313	0.00135942	0.00418355
SLCO1B3	1.07566	3.20634	1.00164	3.2011	0.00136906	0.00420915
LINC01121	4.20272	1.17658	0.368063	3.19669	0.00139014	0.00426709
CA12	2.07425	2.79096	0.873611	3.19473	0.0013996	0.00429476
HOXB7	3.19888	-1.46037	0.457237	-3.19389	0.00140369	0.00430663
KCNT2	19.1196	1.69058	0.529826	3.19083	0.00141866	0.00434835
RIPK4	54.0326	1.74123	0.545706	3.19078	0.0014189	0.00434839
PXDN	121.495	2.94084	0.922177	3.18902	0.00142754	0.00437346
ASB4	1.85511	2.68585	0.842917	3.18637	0.00144069	0.00440881
PKN2-AS1	173.175	2.16043	0.67884	3.18254	0.00145989	0.00446472
IL17REL	2.19832	-2.0049	0.632206	-3.17128	0.00151769	0.0046193
CNTN1	452.423	1.56623	0.494053	3.17016	0.00152355	0.00463565
LOC101928336	1.51207	-2.14323	0.678493	-3.15881	0.00158413	0.00480391
PLVAP	1.19714	-2.53181	0.802331	-3.15556	0.00160189	0.00485239
LOC101927730	1.47132	2.28037	0.722667	3.15549	0.00160228	0.0048528
ANKRD26P1	3.12829	-1.3147	0.416986	-3.15287	0.00161674	0.00488871
LINC01033	1.44309	2.22946	0.707428	3.1515	0.00162437	0.00490725
CCBE1	4.41066	2.17252	0.691692	3.14089	0.00168438	0.00507252
PTCHD1	38.0351	2.07135	0.660181	3.13755	0.00170369	0.00512663
PDZD9	4.25488	-1.20497	0.38469	-3.13231	0.00173437	0.00521237
GAL	1.76301	3.94032	1.26081	3.12523	0.00177664	0.00533189
LSAMP	2.65439	-1.54042	0.493861	-3.11914	0.00181379	0.00543142
B3GNT3	3.964	-1.13798	0.364865	-3.11891	0.00181523	0.00543489
CBFA2T3	5.1659	-1.15411	0.37204	-3.10211	0.00192144	0.00572687
NR5A1	5.51005	-1.20334	0.38862	-3.09646	0.00195848	0.00582454
MIR325HG	1.14034	3.30324	1.06726	3.09508	0.00196762	0.00584889
DDX26B-AS1	3.44162	-1.28002	0.414057	-3.0914	0.00199215	0.00591548
MAP1LC3C	10.3416	-1.59966	0.51789	-3.0888	0.00200969	0.00596476
LINC-ROR	1.47551	2.80365	0.908316	3.08664	0.00202431	0.0060035
GYLTL1B	5.54029	1.54047	0.49977	3.08236	0.0020537	0.00608405
MAGEC1	0.777742	-2.52469	0.819605	-3.08037	0.00206741	0.00612277
CGB7	3.50154	-1.35238	0.439617	-3.07627	0.00209607	0.00620285
GIMAP6	1.2035	3.1101	1.01124	3.07552	0.00210133	0.00621552
RASSF10	1.34942	2.95735	0.962296	3.07322	0.00211759	0.00625879
COL1A2	5.11205	2.27621	0.740912	3.07218	0.00212502	0.0062788
MYOM3	1.79013	1.96866	0.64131	3.06975	0.00214239	0.006323
GSTM2P1	0.818688	-2.5075	0.818979	-3.06174	0.00220051	0.00647881
TDRD5	2.20292	1.94329	0.635594	3.05744	0.00223234	0.00656644
GPR149	5.10125	1.08569	0.355633	3.05283	0.00226692	0.00665792
MIR614	1.70109	3.35011	1.10016	3.04511	0.00232598	0.00681777
ADAMTS5	8.94619	-1.18839	0.390782	-3.04106	0.00235749	0.0069006
SATB2-AS1	4.89961	-1.03875	0.341682	-3.0401	0.00236497	0.0069172
KCNH1	1.27618	-2.14111	0.705146	-3.0364	0.00239419	0.00699089
CYP2W1	3.94523	-1.20616	0.397744	-3.0325	0.00242537	0.00707367
C10orf105	1.77447	-1.9888	0.657298	-3.02573	0.00248037	0.00721277
EFCC1	6.4067	1.3756	0.455123	3.02248	0.00250715	0.00727859
CLDN10-AS1	2.15216	-1.69995	0.563558	-3.01645	0.00255749	0.00740886
TGFB2-AS1	0.920095	-2.46233	0.816805	-3.01459	0.00257329	0.00744671
RAX	60.5799	1.402	0.465314	3.01301	0.00258669	0.00747955
AVPR1A	9.70174	1.17828	0.391139	3.01244	0.00259155	0.00749161
CPSF4L	5.20242	1.09323	0.363153	3.01039	0.00260915	0.00753795
RASL12	1.4349	2.47897	0.823873	3.00893	0.00262172	0.00757054
GUCA1A	17.3374	1.71268	0.569263	3.00859	0.00262467	0.00757705
PHACTR1	4.65696	-1.11588	0.371349	-3.00495	0.00265623	0.00765776
ABCG1	3.93121	1.10156	0.368142	2.99222	0.00276954	0.00795202
CLEC12B	2.62479	-1.60197	0.535648	-2.99071	0.0027833	0.00798672
FZD10-AS1	153.273	-1.98106	0.662814	-2.98887	0.00280012	0.00802537
DSC1	1.73016	-1.95641	0.655212	-2.98592	0.00282731	0.00809358
PNLIP	1.26582	2.88934	0.969356	2.98068	0.00287608	0.00822333
LOC100128398	3.29113	-1.36383	0.458257	-2.97611	0.00291929	0.00833192
ALOX15B	1.97138	-1.63249	0.549461	-2.97107	0.0029676	0.00845213
HAPLN2	3.37056	-1.23033	0.414377	-2.9691	0.0029867	0.00850019
GSAP	29.7591	1.23801	0.417002	2.96884	0.00298928	0.00850628
CTCFL	2.17782	-1.75092	0.590026	-2.96753	0.00300207	0.00854141
SLCO2A1	9.47594	1.22083	0.411635	2.9658	0.00301893	0.00858554
C19orf81	2.2439	-1.58829	0.535594	-2.96547	0.00302218	0.00859348
SP140L	3.15987	1.53131	0.516436	2.96516	0.0030253	0.00860108
LINC01470	0.927277	2.6884	0.906836	2.96459	0.00303088	0.00861566
ALAS2	2.5239	-1.42214	0.479967	-2.96301	0.00304651	0.00865238
APOL4	2.24143	2.63772	0.890391	2.96243	0.00305222	0.00866731
OLR1	1.70892	-2.30536	0.778603	-2.96089	0.00306752	0.00870817
PRMT8	1.19089	3.37187	1.13954	2.95896	0.00308679	0.00875407
SFTA1P	2.11275	-1.68075	0.568085	-2.95863	0.00309012	0.00875977
PLCXD3	1.52072	2.1104	0.713348	2.95845	0.00309194	0.00876318
RNY1	14.2113	-1.6159	0.547268	-2.95267	0.00315034	0.00890888
CALB2	1.55948	2.11748	0.717705	2.95034	0.0031742	0.00897236
COL4A2	2.50297	-1.39812	0.474739	-2.94503	0.00322924	0.00910898
CR1	1.5081	1.99209	0.677945	2.93842	0.00329895	0.00927149
C3orf22	2.74285	3.28286	1.11757	2.9375	0.00330868	0.00929749
FXYD4	2.04887	1.78881	0.610204	2.9315	0.00337334	0.00945615
KHDRBS2	0.837162	-3.20396	1.09336	-2.93038	0.00338549	0.00948404
LGI1	2.75315	2.08394	0.711804	2.92769	0.00341487	0.00955792
VRTN	2.31283	-1.45602	0.498744	-2.91937	0.00350736	0.00979386
C3orf14	0.773668	-2.47991	0.849701	-2.91857	0.00351642	0.00981485
GLDN	1.20411	2.50003	0.857821	2.91439	0.00356382	0.00992643
