# Supplementary material for: Targeting NHE6 gene expression identifies lysosome and neurodevelopmental mechanisms in a haploid in vitro cell model
Source: Biol Open. 2023 Nov 29;12(11):bio059778. doi: 10.1242/bio.059778 (PMC10695175; doi:10.1242/bio.059778)
Supplement: Table S8. DEGs from Combined Experiment using HISAT2 pipeline [file biolopen-12-059778-TableS8.xlsx]

## Sheet: Table S8
Table S8. DEGs from Combined Experiment using HISAT2 pipeline
	baseMean	log2FoldChange	lfcSE	stat	pvalue	padj
FBXO17	2369.79	3.52548	0.0617321	57.1094	0	0
ASTN2	3424.5	1.3648	0.032629	41.8279	0	0
BMP7	1185.53	-5.77133	0.0786518	-73.3782	0	0
RGAG4	1745.29	-1.33893	0.0316618	-42.2886	0	0
NLRC5	2973.48	2.08773	0.054375	38.395	0	0
FOLH1	1195.13	3.4336	0.0883063	38.8828	0	0
LINC01551	292.184	-7.63455	0.203327	-37.5482	0	0
HRASLS5	3599.39	3.2503	0.0869114	37.3979	4.22802e-306	1.03211e-302
SLC9A6	3941.4	-2.41954	0.067384	-35.9067	2.401e-282	5.20989e-279
C9orf135	2390.34	5.44576	0.153589	35.4567	2.28603e-275	4.46439e-272
THBS2	3312.14	-5.3489	0.170989	-31.2821	8.1699e-215	1.45045e-211
SLC4A8	3803.81	1.232	0.0397711	30.9773	1.09028e-210	1.77434e-207
SIX2	1296.64	1.68122	0.0547816	30.6895	7.85832e-207	1.1805e-203
MGMT	1846.08	1.35709	0.0446375	30.4025	5.0853e-203	7.09363e-200
BBOX1-AS1	228.911	3.30672	0.111788	29.5803	2.67596e-192	3.48392e-189
TNNT1	1434.23	-2.06555	0.0705038	-29.297	1.13407e-188	1.3842e-185
HTRA3	545.526	-2.87416	0.099998	-28.7422	1.13384e-181	1.30252e-178
FLVCR2	2313.14	2.23551	0.0799723	27.9535	5.97922e-172	6.48712e-169
PTPRN2	590.109	-7.15478	0.257497	-27.7859	6.42343e-170	6.60227e-167
DCAF12L2	272.788	-9.71394	0.35392	-27.4467	7.60906e-166	7.42986e-163
LRFN5	565.758	-2.61835	0.0967587	-27.0606	2.86957e-161	2.66856e-158
KIAA1324L	1856.55	4.47388	0.166825	26.8179	1.99968e-158	1.77508e-155
SYK	3584.53	2.7367	0.102273	26.7587	9.77835e-158	8.30267e-155
PIK3AP1	4260.21	1.57948	0.0591767	26.6909	6.00033e-157	4.88252e-154
PTPN3	2462.53	1.14976	0.0435323	26.4117	1.0053e-153	7.85298e-151
RASGEF1A	538.214	2.18216	0.0838067	26.038	1.83909e-149	1.38137e-146
KIF5A	855.53	4.01698	0.156223	25.7131	8.34323e-146	6.03463e-143
ATP8A2	622.767	-2.07608	0.0812802	-25.5423	6.69094e-144	4.66669e-141
CDK14	1133.06	-1.90506	0.0766081	-24.8676	1.66858e-136	1.05115e-133
NSG1	16158.9	1.11253	0.0453224	24.547	4.65987e-133	2.84383e-130
IL20RA	424.639	1.75873	0.0720438	24.412	1.27527e-131	7.54687e-129
PRKCQ	927.763	2.19096	0.0899169	24.3666	3.8702e-131	2.22297e-128
ELFN2	671.928	-1.57986	0.0649834	-24.3118	1.47233e-130	8.21518e-128
KCNC1	907.459	-1.59523	0.0674444	-23.6526	1.11056e-123	6.02448e-121
ADGRB1	2588.11	-4.33232	0.1837	-23.5836	5.67403e-123	2.916e-120
STARD13	388.832	-2.01418	0.0856992	-23.5029	3.8082e-122	1.90693e-119
FZD8	966.622	1.62375	0.0694412	23.383	6.35951e-121	3.02914e-118
PLCE1	2919.54	2.29338	0.0987323	23.2282	2.36262e-119	1.04863e-116
FA2H	5730.95	1.44686	0.0622888	23.2283	2.35673e-119	1.04863e-116
HOXD13	5608.44	1.07843	0.0466475	23.1188	2.99931e-118	1.30164e-115
KCNAB2	1254.27	1.63446	0.0710379	23.0083	3.84679e-117	1.59838e-114
GRIP1	625.478	-1.29418	0.0562718	-22.9987	4.80475e-117	1.95483e-114
FUT9	116.547	-9.93044	0.440214	-22.5582	1.1153e-112	4.44503e-110
TAL1	5346.47	-1.2375	0.0556667	-22.2305	1.74375e-109	6.81073e-107
CALHM2	1392.19	1.89663	0.0858251	22.0988	3.24412e-108	1.17323e-105
BACH2	363.931	1.5871	0.0724516	21.9056	2.29516e-106	8.14948e-104
TCEAL2	890.555	1.98327	0.0912031	21.7456	7.60372e-105	2.65166e-102
RAB39B	77.6194	-6.13318	0.290551	-21.1088	6.60507e-99	2.18628e-96
SDSL	1040.65	-2.05751	0.0982128	-20.9495	1.89523e-97	6.06752e-95
PDCL3P4	860.812	1.68035	0.0808178	20.7918	5.13546e-96	1.61759e-93
AP3B2	301.512	-1.22722	0.0592676	-20.7065	3.02577e-95	9.3794e-93
HRH2	129.559	-3.79026	0.186524	-20.3206	8.4607e-92	2.39462e-89
DNAJC6	5446.14	1.03624	0.051066	20.2921	1.50948e-91	4.21123e-89
ADGRG6	1167.39	2.00459	0.0989917	20.2501	3.5476e-91	9.75789e-89
PRDM16	812.736	-4.73319	0.233781	-20.2462	3.83411e-91	1.03995e-88
IGFBP5	11811.3	-2.60644	0.128849	-20.2286	5.48012e-91	1.46604e-88
ZNF544	2650.14	2.60815	0.129231	20.182	1.40818e-90	3.66672e-88
SLC10A2	59.3026	-9.43851	0.471588	-20.0143	4.13282e-89	1.04818e-86
SIM2	1767.77	-1.03665	0.0518418	-19.9964	5.92391e-89	1.48318e-86
LAMA2	1858.52	-2.83442	0.142016	-19.9585	1.26481e-88	3.12664e-86
FOXF1	542.735	-2.84236	0.142586	-19.9344	2.04682e-88	4.99654e-86
TRHDE-AS1	1226.87	1.54923	0.0781718	19.8182	2.07267e-87	4.93624e-85
MGAT5B	1222.23	-1.12616	0.0571971	-19.6892	2.67021e-86	6.13489e-84
IFITM2	109.159	-3.59067	0.183362	-19.5824	2.18335e-85	4.95798e-83
VWA1	25731.2	1.28016	0.0654931	19.5465	4.41461e-85	9.90953e-83
SLC1A6	1110.84	-2.38885	0.122423	-19.5131	8.49989e-85	1.8863e-82
TIAM1	923.59	3.22949	0.165867	19.4704	1.95859e-84	4.29768e-82
ESRG	1216.81	2.69277	0.138913	19.3846	1.0407e-83	2.25821e-81
EMX2	365.517	8.5388	0.449621	18.9911	2.01961e-80	4.15168e-78
PLA2R1	69.6851	6.58283	0.349944	18.8111	6.12283e-79	1.22013e-76
ZNF469	143.909	-4.26189	0.227285	-18.7513	1.88867e-78	3.68839e-76
CALB1	357.447	3.7787	0.202283	18.6802	7.17137e-78	1.37304e-75
COL5A2	2439.2	-1.37337	0.0735652	-18.6688	8.88058e-78	1.68377e-75
PAK6	1298.55	2.74581	0.148598	18.4781	3.10055e-76	5.76672e-74
PRPH	437.019	1.99921	0.108368	18.4484	5.37094e-76	9.89519e-74
ZSCAN18	708.89	-2.0397	0.112113	-18.1932	5.84e-74	1.04632e-71
PHOX2B	375.583	4.94287	0.273092	18.0997	3.20542e-73	5.69079e-71
PYGB	30573.3	1.04392	0.0579599	18.0111	1.59526e-72	2.7816e-70
CHST2	2656.46	2.72835	0.152099	17.938	5.95649e-72	1.02942e-69
RAB15	42876.9	1.30049	0.0729539	17.8262	4.42153e-71	7.50853e-69
KCTD11	311.357	2.69661	0.151651	17.7817	9.79e-71	1.64818e-68
SETBP1	679.917	-3.66083	0.206581	-17.7211	2.88371e-70	4.73243e-68
FAM19A5	329.236	-6.2315	0.352836	-17.6612	8.35007e-70	1.34767e-67
MS4A2	419.685	1.60631	0.0911755	17.6178	1.79753e-69	2.87737e-67
ARHGAP22	377.519	2.35206	0.135086	17.4115	6.74399e-68	1.04527e-65
C3orf80	195.901	-1.20055	0.0695021	-17.2735	7.44379e-67	1.1357e-64
CADM1	500.989	-7.64525	0.445478	-17.1619	5.12039e-66	7.57547e-64
MGARP	554.135	3.73466	0.218031	17.129	9.01873e-66	1.30464e-63
KCTD8	630.558	1.18792	0.0694051	17.1157	1.13267e-65	1.62646e-63
GPR37	1992.81	1.81078	0.105866	17.1045	1.37469e-65	1.95959e-63
DLG2	260.978	-3.23032	0.188936	-17.0975	1.5496e-65	2.19291e-63
BMP2	2478.48	2.87984	0.169539	16.9863	1.03715e-64	1.45715e-62
PROM1	5019.36	3.1539	0.185976	16.9586	1.66129e-64	2.30095e-62
PGBD5	1177.43	-1.02194	0.0606672	-16.845	1.14222e-63	1.57088e-61
AHR	1803.08	1.03424	0.061769	16.7437	6.29288e-63	8.53428e-61
EVX1	647.524	1.20954	0.072422	16.7013	1.28173e-62	1.72627e-60
CXXC4	284.724	-2.26819	0.136115	-16.6639	2.40032e-62	3.21067e-60
BTBD17	19.5297	-7.83566	0.470738	-16.6455	3.26395e-62	4.33617e-60
GBX2	369.79	1.47039	0.0885759	16.6004	6.92728e-62	9.14073e-60
ATXN1	443.792	1.32189	0.0798215	16.5605	1.34406e-61	1.74988e-59
SLC16A2	807.426	-1.36734	0.0826254	-16.5487	1.6366e-61	2.11663e-59
AKR1C3	142.962	-2.48776	0.150662	-16.5122	2.99531e-61	3.84838e-59
PSMB8	2632.73	2.63736	0.160875	16.3939	2.11526e-60	2.63114e-58
COL11A1	1078.85	-8.64484	0.527493	-16.3885	2.30895e-60	2.85389e-58
TMEM155	318.749	3.53926	0.216333	16.3603	3.67533e-60	4.51419e-58
PFKFB2	1577.9	1.20028	0.0737296	16.2795	1.37922e-59	1.68342e-57
LOC101928100	431.956	1.78219	0.109902	16.2161	3.87823e-59	4.67518e-57
LINC00707	192.137	2.4056	0.148801	16.1665	8.68375e-59	1.0404e-56
ZNF804A	185.406	-7.2986	0.45226	-16.1381	1.37821e-58	1.64116e-56
CNKSR2	115.524	-2.14544	0.133544	-16.0654	4.46183e-58	5.24911e-56
SOGA3	1839.86	-1.41084	0.087863	-16.0573	5.08346e-58	5.9446e-56
GABRQ	132.762	1.45515	0.090654	16.0517	5.56567e-58	6.46977e-56
TCF24	508.219	2.10527	0.13137	16.0255	8.48317e-58	9.74517e-56
SERPINF1	19530.4	1.14008	0.0714711	15.9517	2.77373e-57	3.16773e-55
METTL7A	2034.18	-1.76164	0.111291	-15.8292	1.9582e-56	2.22335e-54
LOC100505817	437.732	6.74275	0.4273	15.7799	4.28043e-56	4.83194e-54
BEND5	370.457	-1.1924	0.0755784	-15.7769	4.48338e-56	5.03195e-54
CHL1	462.681	-2.6466	0.168005	-15.7531	6.54097e-56	7.25788e-54
HOTAIR	510.648	3.49163	0.222252	15.7102	1.28752e-55	1.42056e-53
PAX2	507.268	-2.69794	0.173998	-15.5056	3.17744e-54	3.40947e-52
MAP2	3971.08	1.97423	0.127579	15.4745	5.15419e-54	5.50034e-52
SCGB3A2	161.339	4.99116	0.323664	15.4208	1.18626e-53	1.25904e-51
C9orf135-AS1	94.064	2.3878	0.156185	15.2882	9.16217e-53	9.67178e-51
GXYLT2	263.907	1.56732	0.102701	15.261	1.39021e-52	1.45184e-50
ESR1	171.993	3.9095	0.257341	15.1919	4.00069e-52	4.13384e-50
GLMP	918.89	3.96079	0.261644	15.1381	9.07816e-52	9.28206e-50
BTN3A3	859.986	1.41619	0.0941893	15.0356	4.29004e-51	4.29642e-49
FHIT	527.369	-1.53626	0.102584	-14.9756	1.06027e-50	1.05107e-48
VSTM2L	136.38	-1.69814	0.11364	-14.9432	1.72579e-50	1.70217e-48
IAH1	2182.87	1.63559	0.109575	14.9266	2.21288e-50	2.17162e-48
STRA6	1026.92	-1.99985	0.13407	-14.9165	2.57544e-50	2.51479e-48
TRABD2B	137.791	-2.12138	0.142316	-14.9061	3.00668e-50	2.92127e-48
PLD5	553.898	-1.34068	0.0904699	-14.8191	1.10296e-49	1.05587e-47
RHOD	522.8	8.86431	0.600041	14.7728	2.19283e-49	2.07882e-47
SNX19	1349.23	-2.44177	0.165908	-14.7176	4.96931e-49	4.64333e-47
SP8	817.398	1.62971	0.110973	14.6856	7.9719e-49	7.41348e-47
RGS14	370.955	1.85972	0.126749	14.6725	9.6779e-49	8.94246e-47
OVOL2	399.633	1.48653	0.101316	14.6722	9.70763e-49	8.94246e-47
BRINP3	35.2184	-5.61471	0.391315	-14.3483	1.09138e-46	9.55763e-45
ARHGEF34P	449.008	1.74643	0.121823	14.3357	1.30901e-46	1.14124e-44
NLGN4X	24.339	-7.05835	0.492644	-14.3275	1.47338e-46	1.27883e-44
PRODH	12819.5	1.39311	0.0974221	14.2997	2.19665e-46	1.8898e-44
GRIA2	333.526	-1.66225	0.116259	-14.2979	2.25653e-46	1.9328e-44
ALDH1A2	6480.86	3.80715	0.267039	14.2569	4.06219e-46	3.43422e-44
SLC44A3	497.923	1.13796	0.0800727	14.2115	7.77103e-46	6.51333e-44
LOC101927239	8.42509	6.42487	0.455469	14.1061	3.48498e-45	2.88382e-43
FAM129A	3049.87	1.18422	0.0840185	14.0948	4.09052e-45	3.37062e-43
KL	88.3755	-2.36229	0.16789	-14.0705	5.76534e-45	4.73073e-43
WNT7B	253.13	1.9975	0.142279	14.0393	8.96374e-45	7.2636e-43
HLA-B	38042.8	1.03707	0.0744451	13.9307	4.12344e-44	3.2868e-42
FSTL4	205.702	3.49385	0.252678	13.8273	1.74544e-43	1.36347e-41
FCGRT	1135.8	3.97134	0.287544	13.8112	2.18016e-43	1.68954e-41
STXBP2	2450.91	2.65557	0.192391	13.803	2.44608e-43	1.88812e-41
NECAB2	307.592	-1.15774	0.0838951	-13.7998	2.5556e-43	1.96489e-41
WDR11-AS1	160.205	4.82281	0.349988	13.7799	3.367e-43	2.5786e-41
MX1	72.7812	3.3828	0.245794	13.7627	4.27077e-43	3.2327e-41
IFI35	372.057	1.2899	0.0938297	13.7472	5.29184e-43	3.97478e-41
FAM13C	451.308	-1.00416	0.0735073	-13.6608	1.74171e-42	1.27393e-40
HOXC11	1523.77	3.64292	0.270779	13.4535	2.93773e-41	2.07115e-39
KLF4	7319.39	3.29899	0.246021	13.4094	5.3273e-41	3.74233e-39
LINC00982	75.2929	-5.94742	0.443712	-13.4038	5.74629e-41	4.0222e-39
ARC	414.623	-1.09519	0.0825397	-13.2687	3.51578e-40	2.40911e-38
DLK1	114.665	-2.55503	0.193061	-13.2343	5.5604e-40	3.79682e-38
CGREF1	441.801	1.18441	0.0896421	13.2127	7.41612e-40	5.01139e-38
P2RY1	1035.62	1.37152	0.103894	13.2011	8.64266e-40	5.82008e-38
ETV7	103.599	3.57399	0.271178	13.1795	1.15112e-39	7.72515e-38
HLA-A	45777.4	1.42528	0.108449	13.1424	1.88157e-39	1.2456e-37
B3GAT1	572.689	-1.8861	0.143761	-13.1197	2.5389e-39	1.67508e-37
MKRN3	24.9655	2.29343	0.174991	13.1059	3.04442e-39	1.99512e-37
ACTL8	754.399	-2.07654	0.159709	-13.002	1.19162e-38	7.60492e-37
HMSD	109.332	2.23218	0.172395	12.9481	2.40902e-38	1.52746e-36
ENOX1	407.467	-2.0601	0.15955	-12.912	3.85348e-38	2.43542e-36
ARHGEF5	693.347	1.67499	0.129988	12.8858	5.41306e-38	3.3882e-36
TRHDE	2375.42	1.66708	0.129873	12.8363	1.02683e-37	6.38629e-36
B4GALNT2	128.675	6.22413	0.485253	12.8266	1.16427e-37	7.21809e-36
TMEM132E	195.194	-4.54895	0.357392	-12.7282	4.12244e-37	2.50801e-35
THY1	87.7927	-2.33451	0.183749	-12.7049	5.5543e-37	3.36863e-35
PSMB9	382.718	1.70732	0.134475	12.6962	6.21082e-37	3.75514e-35
DSEL	1562.79	-1.13929	0.0899983	-12.659	9.97883e-37	5.9962e-35
VAMP8	548.32	3.62753	0.286916	12.6432	1.21973e-36	7.28441e-35
IL15RA	165.552	1.94004	0.154171	12.5837	2.59508e-36	1.5451e-34
NQO1	7662.49	-1.22992	0.0980113	-12.5487	4.03877e-36	2.39736e-34
IRX4	34.4307	-5.62643	0.450345	-12.4936	8.09158e-36	4.73115e-34
LOC729739	151.816	-3.53747	0.283574	-12.4746	1.02718e-35	5.93485e-34
LOXL1	915.702	-1.07763	0.086556	-12.4501	1.396e-35	8.04201e-34
RNF43	302.681	1.24294	0.100183	12.4066	2.40591e-35	1.37383e-33
PRR15	1532.55	1.53661	0.12458	12.3343	5.91898e-35	3.3216e-33
AMPD3	145.647	1.63925	0.132993	12.3259	6.57304e-35	3.67808e-33
POMC	49.345	3.60668	0.294207	12.259	1.50376e-34	8.39053e-33
SP100	67.579	3.30318	0.26989	12.239	1.9237e-34	1.07031e-32
PHOSPHO1	374.873	1.06601	0.0871891	12.2264	2.24599e-34	1.23904e-32
COL4A6	5889.51	-1.28746	0.105351	-12.2207	2.41121e-34	1.32644e-32
ARX	2205.44	-1.80504	0.148369	-12.1658	4.72507e-34	2.57036e-32
DMRT2	175.048	1.29616	0.106767	12.14	6.48159e-34	3.50634e-32
ST8SIA4	670.235	1.42647	0.11774	12.1154	8.75583e-34	4.68473e-32
ZNF423	485.147	-1.24195	0.102666	-12.0969	1.09624e-33	5.83336e-32
NPR3	1833.29	7.05069	0.583844	12.0763	1.40856e-33	7.45465e-32
GLIS3	584.601	-1.6107	0.133511	-12.0641	1.63343e-33	8.6214e-32
SLITRK3	464.808	-1.52959	0.12694	-12.0498	1.94487e-33	1.02376e-31
RBMS3	147.43	-3.35053	0.278551	-12.0284	2.5194e-33	1.32262e-31
LINC01096	52.7223	2.36959	0.197337	12.0079	3.23122e-33	1.68723e-31
TRPM6	129.495	2.19205	0.182617	12.0035	3.40537e-33	1.76871e-31
ZNF582-AS1	95.0503	-1.54121	0.128612	-11.9834	4.34056e-33	2.24251e-31
LRRC7	42.6799	-3.30937	0.277271	-11.9355	7.73053e-33	3.95208e-31
SPARCL1	759.997	-2.47766	0.208424	-11.8876	1.37314e-32	6.91135e-31
MATK	5753.68	-1.01848	0.0861034	-11.8286	2.77659e-32	1.38273e-30
TUNAR	1027.61	-2.49617	0.212835	-11.7282	9.13956e-32	4.41798e-30
ZNF702P	172.615	-1.24251	0.105974	-11.7246	9.53569e-32	4.59808e-30
LUZP2	2337.26	1.59105	0.136936	11.6189	3.30266e-31	1.56168e-29
C10orf10	406.406	1.97809	0.170269	11.6174	3.3604e-31	1.58153e-29
LOC102724153	127.038	4.50782	0.388803	11.5941	4.41445e-31	2.07235e-29
NHSL2	324.617	-1.29444	0.111708	-11.5877	4.75722e-31	2.22791e-29
LINC00893	103.064	-1.07163	0.0926361	-11.5682	5.97119e-31	2.78309e-29
FAM198A	148.468	-1.27565	0.110531	-11.5411	8.19129e-31	3.79971e-29
KLRG2	3427.9	1.21691	0.106356	11.4418	2.58376e-30	1.17893e-28
CA8	729.066	-1.57304	0.137844	-11.4118	3.65121e-30	1.6544e-28
ARHGEF6	3965.15	-1.68109	0.147551	-11.3933	4.51383e-30	2.03581e-28
NCF2	27.6874	4.63035	0.406531	11.3899	4.69471e-30	2.11251e-28
APOE	7353.6	1.8931	0.166423	11.3752	5.55592e-30	2.49429e-28
DMRT1	30.2693	6.0884	0.535589	11.3677	6.05827e-30	2.71357e-28
HPSE	6245.46	1.08262	0.0953452	11.3548	7.02248e-30	3.1311e-28
GATA5	90.5208	-2.1706	0.19117	-11.3543	7.05817e-30	3.13984e-28
ZNF214	103.472	1.66212	0.146526	11.3435	7.98814e-30	3.53742e-28
PCDHB3	468.254	1.01872	0.0904224	11.2663	1.9252e-29	8.411e-28
SGK1	1263.96	1.38182	0.122899	11.2436	2.49092e-29	1.07861e-27
CD44	1472.63	2.11592	0.188754	11.2099	3.6457e-29	1.56477e-27
ZNF729	10.0301	-6.87166	0.613886	-11.1937	4.37761e-29	1.87479e-27
KIAA1456	102.365	-1.9893	0.17811	-11.1689	5.78657e-29	2.462e-27
IRX6	713.395	1.55621	0.139834	11.129	9.06095e-29	3.80541e-27
MIR4454	20.6853	3.6691	0.330002	11.1184	1.02057e-28	4.2587e-27
EMX2OS	137.896	6.31112	0.56939	11.084	1.50005e-28	6.21964e-27
C2CD4A	216.521	2.0052	0.181951	11.0205	3.04211e-28	1.25336e-26
KCNK1	2685.37	1.15837	0.105181	11.0131	3.30362e-28	1.35539e-26
TDGF1	294.798	-1.74445	0.158728	-10.9902	4.26214e-28	1.73047e-26
ARSI	168.609	-1.60148	0.146315	-10.9454	6.98918e-28	2.82008e-26
EPHX2	80.4885	-2.37878	0.218529	-10.8854	1.35299e-27	5.41447e-26
HOXC13-AS	90.9093	1.88115	0.173385	10.8495	2.00448e-27	7.92418e-26
KCNN3	251.815	-1.73848	0.160609	-10.8243	2.641e-27	1.03775e-25
SLC16A12	179.008	4.77645	0.441657	10.8148	2.92837e-27	1.14836e-25
BOK	833.976	2.22472	0.206054	10.7968	3.56562e-27	1.38711e-25
GAD1	409.42	1.01333	0.0940574	10.7736	4.58914e-27	1.77117e-25
SLCO4C1	351.394	1.25474	0.116549	10.7658	4.99381e-27	1.92355e-25
LINC00960	173.891	1.77944	0.165722	10.7375	6.78449e-27	2.59284e-25
LINC00649	490.06	1.3729	0.128216	10.7077	9.36418e-27	3.56478e-25
ZNF365	155.037	1.27935	0.119562	10.7004	1.01383e-26	3.84447e-25
LINC00458	145.384	-2.84861	0.266876	-10.6739	1.34813e-26	5.08257e-25
WDR72	148.913	4.98211	0.466891	10.6708	1.39413e-26	5.23576e-25
CHI3L2	1211.14	2.24013	0.209965	10.6691	1.42054e-26	5.32469e-25
HLA-H	109.697	3.97221	0.372559	10.662	1.53331e-26	5.72543e-25
CD177	22.7733	7.8642	0.741779	10.6018	2.92265e-26	1.08717e-24
LMO1	133.066	-2.35095	0.221761	-10.6013	2.94001e-26	1.09155e-24
GUCY1A3	2084.48	1.23775	0.116818	10.5956	3.1247e-26	1.15792e-24
EPHB1	1339.18	3.3981	0.321512	10.5691	4.14387e-26	1.52402e-24
BDNF	86.4272	3.81409	0.360957	10.5666	4.25676e-26	1.5626e-24
CXCL14	9406.68	4.27431	0.405027	10.5532	4.912e-26	1.79975e-24
LINC00472	52.2428	2.42881	0.231203	10.5051	8.18536e-26	2.9493e-24
DOC2B	2017.26	3.33846	0.31786	10.5029	8.37432e-26	3.01183e-24
BTNL9	137	-1.4941	0.142583	-10.4788	1.08059e-25	3.86499e-24
GABRD	191.746	-1.13215	0.108301	-10.4537	1.40849e-25	5.01029e-24
BNC1	459.864	2.02801	0.19482	10.4097	2.24039e-25	7.92619e-24
EMILIN2	488.896	3.81186	0.367957	10.3595	3.78773e-25	1.3209e-23
AEBP1	1684.86	5.46115	0.527976	10.3436	4.4759e-25	1.54708e-23
C5AR1	49.2754	-2.06489	0.199644	-10.3428	4.50948e-25	1.55593e-23
ANXA1	29936.5	2.22957	0.215637	10.3395	4.67155e-25	1.60901e-23
LOC103611081	13.9105	-4.62996	0.448716	-10.3182	5.82874e-25	1.99351e-23
STK31	73.3853	2.70303	0.262214	10.3085	6.45082e-25	2.19857e-23
CNTNAP5	13.7135	-7.32488	0.712354	-10.2826	8.43934e-25	2.86629e-23
ABCC2	283.783	2.06012	0.20075	10.2621	1.04433e-24	3.54076e-23
TENM1	447.931	2.59673	0.253331	10.2503	1.17919e-24	3.98416e-23
NPSR1	13.833	7.14508	0.699734	10.2111	1.76798e-24	5.93245e-23
ADAMTS10	130.026	-2.44485	0.239732	-10.1982	2.01897e-24	6.76304e-23
ZMAT1	139.99	-1.21177	0.118868	-10.1942	2.10374e-24	7.0229e-23
DLEC1	204.691	3.61093	0.355382	10.1607	2.96904e-24	9.87774e-23
SAMD12	347.795	1.56403	0.15427	10.1383	3.73587e-24	1.23657e-22
DUSP8	1219.65	1.18957	0.117359	10.1361	3.81887e-24	1.26191e-22
CHAC1	3214.95	1.75934	0.173789	10.1234	4.34837e-24	1.43445e-22
FABP3	562.617	1.73456	0.171513	10.1133	4.82413e-24	1.58871e-22
AHNAK2	510.774	-1.15545	0.114314	-10.1077	5.10924e-24	1.67413e-22
SYT6	1070.91	1.43451	0.141992	10.1028	5.36938e-24	1.75643e-22
ATP8B1	80.4607	2.09174	0.207072	10.1015	5.4396e-24	1.77642e-22
FAM155A	211.04	-4.81545	0.476852	-10.0984	5.61331e-24	1.82704e-22
GSTM3	1120.42	1.01599	0.100862	10.0731	7.26663e-24	2.35731e-22
GFRA1	13.2881	-7.28045	0.723485	-10.063	8.04878e-24	2.60671e-22
SCN2B	28.4645	-2.8368	0.28216	-10.0539	8.83285e-24	2.85591e-22
ZNF471	141.934	-1.22637	0.122245	-10.0321	1.10148e-23	3.5438e-22
FAAH2	175.9	1.30323	0.130068	10.0196	1.25005e-23	4.00859e-22
TNNI3	69.5839	-3.68511	0.36866	-9.99596	1.58745e-23	5.03267e-22
LOC100129534	111.146	-1.12713	0.113026	-9.97226	2.01589e-23	6.36e-22
NRP2	755.681	1.35513	0.13595	9.96787	2.10707e-23	6.63692e-22
TEX19	460.073	-1.62669	0.163299	-9.9614	2.24871e-23	7.06031e-22
TOX	1728.61	-1.11846	0.11277	-9.91805	3.47485e-23	1.0823e-21
PPP1R3B	621.991	1.72177	0.174236	9.88184	4.99055e-23	1.53723e-21
ENPP2	226.572	-3.10893	0.315758	-9.84591	7.13886e-23	2.19551e-21
SALL4	71.0144	-2.21585	0.225272	-9.83632	7.85276e-23	2.3962e-21
ARHGAP29	212.995	1.34004	0.136738	9.80007	1.1251e-22	3.42777e-21
GRIN1	31.9774	2.41604	0.246549	9.79942	1.13235e-22	3.44449e-21
HTRA1	2007.76	-1.07322	0.109549	-9.79674	1.16277e-22	3.52603e-21
PCDHGB2	157.483	-1.11042	0.113357	-9.79583	1.17327e-22	3.55236e-21
LINC00894	173.985	-1.053	0.107611	-9.78524	1.3029e-22	3.93876e-21
PLEKHD1	83.2592	3.56814	0.365536	9.7614	1.64871e-22	4.93828e-21
CILP2	138.869	-1.09045	0.111766	-9.75655	1.72937e-22	5.14829e-21
C15orf56	36.3989	3.25592	0.333822	9.75346	1.78285e-22	5.29137e-21
LRP2	150.322	3.94709	0.404696	9.75323	1.78697e-22	5.29557e-21
BHLHE41	166.656	1.16779	0.119996	9.73192	2.20399e-22	6.50176e-21
RMST	6.90323	-5.0929	0.523459	-9.72932	2.26105e-22	6.66004e-21
GRAMD1B	2193.33	-1.26761	0.130445	-9.71758	2.53744e-22	7.42932e-21
MPDZ	7097.34	1.00467	0.103426	9.71387	2.63159e-22	7.69346e-21
HTR1B	31.1566	4.86644	0.501814	9.6977	3.08372e-22	9.0018e-21
HECW2	281.395	4.43714	0.458697	9.67337	3.91273e-22	1.13877e-20
CNRIP1	509.237	-2.17833	0.22527	-9.66985	4.04988e-22	1.1715e-20
ADAM8	262.863	-1.12809	0.116814	-9.65712	4.58578e-22	1.32088e-20
CD38	70.2855	3.36511	0.348615	9.65281	4.78251e-22	1.37349e-20
CNTN3	255.941	4.62102	0.479356	9.64006	5.41563e-22	1.55076e-20
C1QTNF6	116.35	-1.39561	0.144957	-9.62775	6.10507e-22	1.74307e-20
PDE11A	586.553	-1.47358	0.153396	-9.60635	7.51667e-22	2.13362e-20
CDH13	265.171	5.91235	0.61564	9.60359	7.72077e-22	2.1852e-20
NAV2	200.64	-1.15998	0.120866	-9.59731	8.20574e-22	2.3191e-20
EFS	43.8977	-4.20601	0.438627	-9.58903	8.89167e-22	2.50933e-20
DDIT4	11865.2	2.11477	0.220783	9.57853	9.84319e-22	2.77385e-20
IGSF1	357.77	-1.76969	0.18484	-9.57417	1.02676e-21	2.88928e-20
EPHA7	1767.12	-1.46693	0.153681	-9.54533	1.35679e-21	3.80155e-20
ZYG11A	617.057	1.36588	0.143152	9.54146	1.40839e-21	3.93482e-20
LINC00673	145.958	2.34714	0.246135	9.53597	1.48491e-21	4.13679e-20
HOXD11	126.372	2.26298	0.237388	9.53282	1.53063e-21	4.25809e-20
ITGB8	1084.35	2.85992	0.300142	9.52856	1.59476e-21	4.43016e-20
S1PR3	115.463	1.93181	0.202851	9.52329	1.67788e-21	4.64784e-20
HEY2	122.298	3.07426	0.323125	9.51415	1.83206e-21	5.06057e-20
DAB2	821.923	-1.69116	0.178082	-9.49651	2.17034e-21	5.96965e-20
BOLA3-AS1	1287.37	1.10214	0.116074	9.49515	2.19895e-21	6.03135e-20
AFF3	389.44	-2.03656	0.214903	-9.47666	2.62554e-21	7.16121e-20
ARHGAP23	348.546	2.79775	0.295448	9.46952	2.8113e-21	7.65715e-20
GRID1	981.684	-1.61179	0.170597	-9.44795	3.45535e-21	9.34619e-20
SPHK1	5313.24	2.32238	0.245815	9.4477	3.46347e-21	9.35521e-20
BEX2	17.608	-3.78915	0.401174	-9.44516	3.54869e-21	9.55896e-20
LINC00957	23.0019	2.52749	0.268704	9.40625	5.14157e-21	1.37547e-19
FGF12	74.6421	-2.44715	0.260539	-9.39264	5.85139e-21	1.55896e-19
EPHA3	2449.16	-2.11471	0.22523	-9.38909	6.05197e-21	1.6102e-19
HAND2	680.847	2.10892	0.224742	9.38374	6.36752e-21	1.69186e-19
SYT2	706.559	-1.37798	0.146894	-9.38077	6.54953e-21	1.73549e-19
CHMP4C	88.6191	-3.96048	0.422595	-9.37181	7.12995e-21	1.88163e-19
HS3ST3B1	155.109	1.48873	0.15901	9.36252	7.78567e-21	2.04363e-19
SAMD9	124.24	2.28143	0.243703	9.36149	7.86234e-21	2.06099e-19
TXNIP	3021.21	-1.34632	0.144396	-9.32382	1.12228e-20	2.92169e-19
SHROOM3	4366.6	-1.20376	0.129107	-9.3237	1.12355e-20	2.92169e-19
ABLIM2	53.0558	-1.73792	0.186406	-9.32332	1.12759e-20	2.92827e-19
SNCAIP	527.297	-1.23714	0.13288	-9.31023	1.27558e-20	3.29944e-19
SERPINI1	713.303	1.96086	0.210655	9.30839	1.29787e-20	3.35267e-19
ZNF606	323.183	-1.06357	0.114298	-9.30524	1.3369e-20	3.44892e-19
GPRIN2	42.0612	1.97307	0.212471	9.28634	1.59681e-20	4.10318e-19
PP12613	49.9857	2.95539	0.318366	9.28297	1.64818e-20	4.22961e-19
TPTEP1	7119.45	1.27377	0.137753	9.24675	2.31424e-20	5.9001e-19
COLEC12	389.776	7.91077	0.856368	9.23758	2.52123e-20	6.40275e-19
CDH23	357.125	-1.03441	0.112126	-9.22546	2.82338e-20	7.16074e-19
LINC01168	22.3081	4.49051	0.487054	9.21972	2.97872e-20	7.54493e-19
DUSP10	446.311	1.18402	0.12888	9.18703	4.03839e-20	1.0111e-18
EPCAM	352.988	1.48357	0.161529	9.18453	4.13318e-20	1.03351e-18
KIAA1210	29.5685	-5.03443	0.548493	-9.17866	4.36481e-20	1.08725e-18
THRB	3162.24	-1.3551	0.147646	-9.17802	4.3911e-20	1.09241e-18
PCDHB12	154.949	1.55995	0.170092	9.17121	4.67719e-20	1.1621e-18
EDNRA	193.254	3.65134	0.398481	9.16316	5.03984e-20	1.24902e-18
FRMD4B	1419.02	1.65927	0.181496	9.14216	6.12148e-20	1.50752e-18
NTRK1	166.969	-1.22042	0.133701	-9.12801	6.97731e-20	1.71396e-18
ZNF404	39.4026	-1.87771	0.206343	-9.09995	9.03751e-20	2.20341e-18
MET	14637.4	1.31642	0.144987	9.07962	1.08958e-19	2.63674e-18
CX3CL1	16.4872	-4.87854	0.538506	-9.05939	1.31177e-19	3.15876e-18
CSMD1	120.101	-4.37688	0.483635	-9.04997	1.43002e-19	3.43928e-18
PIFO	330.923	1.68392	0.186204	9.04341	1.51857e-19	3.63878e-18
ARID5B	9565.36	1.26805	0.140307	9.03771	1.59983e-19	3.82413e-18
NPTXR	725.693	-1.07637	0.119129	-9.0353	1.6355e-19	3.90461e-18
ANK1	461.637	-1.02348	0.113353	-9.02916	1.72991e-19	4.12497e-18
AKNAD1	528.001	1.30754	0.144922	9.02235	1.84105e-19	4.37927e-18
KCNK12	71.7917	1.95891	0.21718	9.01975	1.88521e-19	4.47341e-18
LTK	1533.91	1.00915	0.111892	9.01896	1.89879e-19	4.50019e-18
CYS1	244.474	-1.04321	0.115937	-8.99807	2.29724e-19	5.41167e-18
GRIP2	125.989	-1.15121	0.128041	-8.99097	2.45049e-19	5.76574e-18
RGAG1	61.814	-1.42768	0.159348	-8.95948	3.26199e-19	7.62002e-18
CRIP3	336.814	1.28946	0.144265	8.9381	3.95936e-19	9.20503e-18
S100A16	179.302	1.76655	0.197862	8.92818	4.33068e-19	1.00087e-17
ADAM12	304.675	1.28206	0.143852	8.91232	4.99769e-19	1.15366e-17
OAS2	162.707	-1.95046	0.219202	-8.89799	5.68666e-19	1.30499e-17
COLEC11	32.3597	-3.95315	0.444707	-8.88934	6.14722e-19	1.40408e-17
RAD9B	105.146	-1.04827	0.117964	-8.8864	6.31203e-19	1.43501e-17
NID2	6844.65	1.21677	0.13713	8.87311	7.1128e-19	1.60771e-17
KCNH5	414.475	2.21089	0.249626	8.85681	8.23333e-19	1.8524e-17
ASTN1	28.8402	-3.54701	0.400495	-8.85655	8.25258e-19	1.8546e-17
KCNC3	72.0628	-2.24728	0.25437	-8.8347	1.0037e-18	2.24014e-17
SLC22A31	289.328	-1.50981	0.171019	-8.82832	1.06263e-18	2.36897e-17
PCAT14	142.869	2.38377	0.270367	8.81681	1.17768e-18	2.61946e-17
ZXDB	5283.25	-1.03114	0.117268	-8.79305	1.4556e-18	3.2084e-17
ISLR2	71.189	-1.53304	0.174397	-8.7905	1.48902e-18	3.27836e-17
OR2A1-AS1	21.895	2.15014	0.244657	8.78836	1.51754e-18	3.33365e-17
ANKRD24	102.928	-1.09182	0.124357	-8.77976	1.63831e-18	3.59489e-17
ANO3	5.09372	-5.89858	0.67438	-8.74668	2.19725e-18	4.77309e-17
LOC100128531	129.813	1.29287	0.148268	8.71985	2.78581e-18	6.0115e-17
UNC13A	80.8877	-1.79672	0.206197	-8.7136	2.94365e-18	6.33112e-17
SPATA6L	127.456	1.30709	0.150169	8.70412	3.20045e-18	6.83825e-17
PCSK9	794.005	2.40831	0.276713	8.70326	3.22478e-18	6.8827e-17
TCEAL5	139.146	4.72273	0.543131	8.69537	3.45687e-18	7.35395e-17
AKR1C1	229.463	-1.26741	0.145913	-8.68608	3.75166e-18	7.93782e-17
ZNF43	11.2817	-5.71553	0.658445	-8.68035	3.94564e-18	8.33021e-17
LVCAT1	43.4994	1.88909	0.217873	8.67063	4.29749e-18	9.04371e-17
PRSS8	44.2469	-2.24574	0.259964	-8.63868	5.68671e-18	1.18649e-16
HCP5	122.003	1.63079	0.188958	8.63044	6.11174e-18	1.27245e-16
RAPGEF3	278.077	3.23199	0.375132	8.61562	6.9562e-18	1.44212e-16
C20orf166-AS1	18.4353	-3.50015	0.406845	-8.60314	7.7565e-18	1.60293e-16
TLE1	548.388	1.06024	0.123527	8.58306	9.23833e-18	1.90312e-16
APLF	134.248	-1.14917	0.134047	-8.57288	1.00931e-17	2.07265e-16
SERPINB9	13240.4	1.17733	0.13747	8.56428	1.08749e-17	2.2285e-16
LRRC4B	75.8971	-2.35285	0.274766	-8.56308	1.09889e-17	2.24715e-16
RASAL3	12.1	-4.72876	0.552689	-8.55592	1.1693e-17	2.38116e-16
PPP1R3F	896.967	-1.00236	0.117176	-8.55426	1.18626e-17	2.41318e-16
HELT	227.972	5.5006	0.64312	8.55298	1.19946e-17	2.43615e-16
EGFEM1P	158.692	-1.4719	0.172186	-8.5483	1.24916e-17	2.53058e-16
QRFPR	5.31924	5.26635	0.616683	8.5398	1.34453e-17	2.71533e-16
PROS1	1016.3	1.13841	0.133366	8.536	1.38943e-17	2.80022e-16
GPRC5A	147.321	3.33385	0.391225	8.52155	1.57431e-17	3.15007e-16
PYGM	71.2702	-1.46275	0.171821	-8.5132	1.692e-17	3.37864e-16
MYBPC1	620.474	2.17712	0.255879	8.50838	1.76384e-17	3.5149e-16
CUX2	1092.8	-1.81864	0.213769	-8.5075	1.7773e-17	3.53451e-16
CABP1	220.989	-1.20894	0.142624	-8.47646	2.32146e-17	4.58864e-16
TNFSF10	149.238	1.87364	0.221135	8.47284	2.39488e-17	4.72899e-16
SLIT3	2464.64	1.61847	0.191084	8.46993	2.45538e-17	4.83866e-16
RPLP0P2	134.93	1.34816	0.159632	8.4454	3.03016e-17	5.94136e-16
FST	39.5706	3.11858	0.370176	8.42459	3.62002e-17	7.06954e-16
SLC7A8	1628.48	1.02	0.121102	8.42265	3.68068e-17	7.16649e-16
ZNF793	36.2722	-2.02269	0.24025	-8.41911	3.7936e-17	7.379e-16
SHISA8	678.195	-1.05806	0.126082	-8.39181	4.78709e-17	9.23786e-16
RENBP	4079.75	1.80888	0.215988	8.3749	5.52702e-17	1.06029e-15
SNHG18	146.974	1.10931	0.13264	8.36328	6.0999e-17	1.16561e-15
DIRC3	101.864	-2.19464	0.263103	-8.34138	7.34302e-17	1.39225e-15
RBP1	3026.71	1.15251	0.138602	8.31524	9.15657e-17	1.72605e-15
DTX1	234.412	-2.30894	0.277949	-8.30705	9.81109e-17	1.84409e-15
A4GALT	7603.28	1.21497	0.146864	8.27272	1.30933e-16	2.43756e-15
SLC44A5	244.668	-1.64336	0.200269	-8.20579	2.29075e-16	4.20451e-15
OCLN	1250.75	1.1002	0.134247	8.19531	2.49938e-16	4.56172e-15
SH3GL3	5035.84	1.3961	0.170859	8.17104	3.05745e-16	5.54916e-15
ADAMTS8	52.7683	-2.88057	0.353984	-8.13757	4.03287e-16	7.25212e-15
ZNF208	20.5449	-3.67652	0.452093	-8.13222	4.21511e-16	7.55894e-15
APLN	736.003	-1.43101	0.176028	-8.12944	4.31274e-16	7.70571e-15
VCAM1	455.159	2.7793	0.342203	8.12178	4.59385e-16	8.20049e-15
TRIM17	93.494	2.50083	0.308401	8.10901	5.1033e-16	9.06022e-15
GJB6	503.701	1.41487	0.174719	8.098	5.58707e-16	9.88075e-15
NRXN3	168.834	5.71935	0.706444	8.09597	5.68084e-16	1.00218e-14
ARHGAP36	213.126	-2.46286	0.304219	-8.09566	5.69545e-16	1.00385e-14
CASP10	73.6309	-1.7932	0.22349	-8.02364	1.02661e-15	1.77264e-14
NEUROG2	6941.78	1.22608	0.153052	8.01087	1.13897e-15	1.96492e-14
B3GALT1	57.3085	-2.34076	0.292595	-8.00001	1.24409e-15	2.13872e-14
LEPR	789.227	1.94546	0.243697	7.9831	1.427e-15	2.4467e-14
RANBP17	6.55953	6.07055	0.760812	7.97904	1.47474e-15	2.52633e-14
FOXA2	435.29	4.91514	0.616291	7.97534	1.51957e-15	2.60084e-14
NEGR1	14.9673	-4.06511	0.509887	-7.97257	1.55411e-15	2.65763e-14
ALDH3A1	208.714	1.32796	0.166623	7.96982	1.58903e-15	2.71497e-14
DAZL	1740.2	-2.43037	0.305119	-7.96533	1.64779e-15	2.81045e-14
EMP1	1798.57	1.78728	0.224674	7.95497	1.79181e-15	3.03226e-14
EOMES	436.247	1.69384	0.212952	7.95409	1.80457e-15	3.0512e-14
ACKR3	109.452	2.59329	0.326146	7.95133	1.84526e-15	3.11595e-14
WWC3	4214.73	-1.02581	0.129274	-7.93519	2.10178e-15	3.52323e-14
ACTN2	366.545	1.4664	0.184934	7.92928	2.20414e-15	3.69166e-14
POF1B	3839.1	2.0214	0.255505	7.91139	2.54529e-15	4.25573e-14
PSMB8-AS1	132.073	3.03898	0.385293	7.88745	3.08424e-15	5.12178e-14
MME	3085.57	-1.0125	0.128584	-7.8742	3.42937e-15	5.6708e-14
S100A6	3342.53	1.0403	0.132215	7.8682	3.59788e-15	5.93939e-14
TRO	85.3414	-1.71202	0.217621	-7.86697	3.63323e-15	5.98763e-14
EHF	27.0035	-2.30743	0.29385	-7.85242	4.08094e-15	6.69158e-14
GUCY1A2	58.7946	-2.39707	0.306006	-7.83342	4.74764e-15	7.75223e-14
HAND1	98.1172	1.75572	0.224278	7.82833	4.94389e-15	8.06594e-14
ATE1-AS1	85.8479	-1.20863	0.154703	-7.81262	5.60101e-15	9.10759e-14
LINC01018	470.224	-1.69643	0.217163	-7.81178	5.63839e-15	9.16075e-14
VIM	73804.6	-1.20639	0.155044	-7.78093	7.19939e-15	1.161e-13
LOC101927746	38.3907	1.32422	0.170469	7.76808	7.9685e-15	1.27964e-13
SPINK1	22.7996	3.67838	0.473574	7.76727	8.01941e-15	1.2858e-13
ECM2	183.769	2.25973	0.29148	7.75259	9.0035e-15	1.43769e-13
RYR2	1777.63	1.5366	0.198536	7.73968	9.96644e-15	1.58497e-13
SPATA18	27.0657	4.91362	0.636429	7.72061	1.1577e-14	1.83215e-13
NEFM	13.957	-4.12598	0.534503	-7.71929	1.16984e-14	1.84986e-13
MCTP1	58.6847	-1.37311	0.177996	-7.71428	1.2167e-14	1.91466e-13
COL14A1	129.18	4.07579	0.528894	7.70625	1.29572e-14	2.03737e-13
SH3RF2	25.6654	3.61638	0.47	7.69441	1.42144e-14	2.23145e-13
CELF5	86.54	-1.88807	0.245432	-7.69286	1.43883e-14	2.25693e-13
FAM71F1	50.0413	-1.82032	0.236658	-7.69178	1.45104e-14	2.27426e-13
CLDN11	164.953	3.71572	0.483252	7.689	1.48293e-14	2.32239e-13
NUPR1	291.717	1.96782	0.256044	7.6855	1.52406e-14	2.38269e-13
MIR155HG	122.141	4.40214	0.57441	7.66375	1.80578e-14	2.80104e-13
C8orf31	35.1718	-1.94461	0.253945	-7.65759	1.89459e-14	2.93609e-13
SDK2	37.965	-2.62973	0.344579	-7.63173	2.31633e-14	3.56185e-13
ERBB2	3335.41	2.46357	0.322847	7.63074	2.33402e-14	3.58623e-13
SEMA3C	646.232	1.88525	0.247586	7.61453	2.64648e-14	4.05039e-13
SLC16A3	16204.5	1.00679	0.132342	7.60744	2.7958e-14	4.26557e-13
FAM162B	128.546	1.79914	0.236929	7.59357	3.11204e-14	4.73327e-13
NR3C2	675.64	-1.01188	0.133331	-7.58925	3.21755e-14	4.88993e-13
SLC7A10	165.027	-1.08737	0.143871	-7.558	4.09319e-14	6.16313e-13
RAB36	256.038	-1.81406	0.240753	-7.53496	4.88503e-14	7.28242e-13
OLIG1	372.975	-1.47095	0.196176	-7.49811	6.47452e-14	9.60798e-13
ADGRL3	1456.13	-1.40042	0.186942	-7.4912	6.82458e-14	1.00968e-12
PRRX1	4327.05	5.26239	0.702539	7.49053	6.85972e-14	1.01334e-12
ART3	4.8913	-5.45878	0.729787	-7.47996	7.43442e-14	1.09492e-12
C14orf39	49.7108	-2.14855	0.287364	-7.47676	7.61763e-14	1.12022e-12
IL11	73.4604	-1.20548	0.162039	-7.43942	1.0113e-13	1.47496e-12
GPR1	309.584	-1.22281	0.16463	-7.42759	1.10593e-13	1.61056e-12
SEMA4A	176.674	1.40623	0.189514	7.4202	1.16943e-13	1.69923e-12
LMO3	1123.13	-1.37348	0.185134	-7.41885	1.18142e-13	1.71539e-12
TMEM139	31.0883	-1.10214	0.14879	-7.40733	1.28869e-13	1.86421e-12
ITIH4	59.9492	-1.22662	0.166086	-7.38545	1.51934e-13	2.17531e-12
OLFML2B	133.918	1.27666	0.173396	7.36269	1.80238e-13	2.56924e-12
IGFBP7	83.4991	3.55941	0.483819	7.3569	1.88237e-13	2.66963e-12
LOC389895	823.927	-1.26285	0.172067	-7.3393	2.14718e-13	3.02978e-12
LINC00558	21.3346	-2.67577	0.36498	-7.33129	2.27951e-13	3.21188e-12
CLEC18B	30.3425	-1.40065	0.1911	-7.32939	2.31199e-13	3.25529e-12
FAM167A	80.4382	-1.25947	0.172804	-7.28841	3.13624e-13	4.36859e-12
PLCD1	3650.78	1.38522	0.190066	7.28811	3.14338e-13	4.37541e-12
ANO9	127.276	1.29035	0.177238	7.28031	3.33051e-13	4.61943e-12
NLRP2	121.884	9.68223	1.33008	7.27941	3.35273e-13	4.64694e-12
CLSTN2	178.749	2.0849	0.28648	7.27766	3.39648e-13	4.70424e-12
HLA-DQB1	78.7552	3.29786	0.453824	7.26682	3.68041e-13	5.08096e-12
FAM124B	229.612	-1.44043	0.198334	-7.26265	3.79567e-13	5.22733e-12
SH3GL2	233.739	1.9215	0.265135	7.24724	4.25347e-13	5.82511e-12
SSC5D	53.865	-1.4984	0.207075	-7.23602	4.62037e-13	6.29667e-12
UGT1A6	69.8207	-1.95327	0.269979	-7.23491	4.65846e-13	6.34414e-12
SARDH	28.0667	-2.98029	0.411955	-7.2345	4.67244e-13	6.35875e-12
SOX6	1218.83	1.12392	0.155449	7.23019	4.82323e-13	6.55939e-12
UNQ6494	59.7062	-1.47211	0.204058	-7.21419	5.42562e-13	7.35302e-12
SPTB	4381.78	1.47242	0.204882	7.18664	6.64062e-13	8.94378e-12
GALNT5	2019.5	2.81073	0.391271	7.18359	6.79047e-13	9.1362e-12
ADCY1	1852.18	1.05338	0.147068	7.16253	7.92006e-13	1.05939e-11
EPB41L4A-AS2	60.1364	2.51655	0.352064	7.14797	8.80699e-13	1.17481e-11
TLX3	593.412	3.55159	0.497438	7.13977	9.34901e-13	1.24541e-11
GJA1	791.358	2.95093	0.413523	7.13608	9.60308e-13	1.27751e-11
LOC100505715	33.5685	-1.7126	0.240507	-7.12079	1.0731e-12	1.42272e-11
CHN2	2070.55	1.04595	0.147141	7.1085	1.17311e-12	1.55426e-11
LINC01239	10.3912	-3.80747	0.535847	-7.10552	1.19866e-12	1.58703e-11
SPARC	16706.3	-1.6404	0.233353	-7.02972	2.06954e-12	2.68367e-11
SPOCK2	115.231	2.13418	0.303939	7.02174	2.19115e-12	2.83571e-11
LOC441178	235.805	-1.45217	0.20729	-7.00551	2.4609e-12	3.1806e-11
CLMP	26.6603	-2.30448	0.328996	-7.00458	2.47733e-12	3.19972e-11
PRSS33	40.2749	3.34001	0.480045	6.95771	3.4586e-12	4.3951e-11
PDLIM3	203.632	9.95806	1.43123	6.95768	3.4591e-12	4.3951e-11
UNC5C	404.51	2.59999	0.373893	6.95382	3.55514e-12	4.50834e-11
SYT3	79.0771	-1.35766	0.196717	-6.90161	5.14171e-12	6.44082e-11
PCDH8	39.9761	-1.32716	0.192672	-6.88814	5.65251e-12	7.04903e-11
TP63	33.11	2.50328	0.363518	6.88626	5.72764e-12	7.13817e-11
GABRB1	29.4829	1.91351	0.27798	6.88362	5.83495e-12	7.26263e-11
CHMP1B2P	6.19105	-5.55419	0.809451	-6.86168	6.80557e-12	8.42777e-11
SLCO1A2	34.2624	5.02077	0.734839	6.83248	8.34591e-12	1.02701e-10
ADAMTSL3	50.6348	3.24873	0.476096	6.82369	8.87302e-12	1.08913e-10
KLRB1	44.03	2.65686	0.389594	6.81958	9.13083e-12	1.11933e-10
ARHGEF28	343.245	2.38757	0.350109	6.81949	9.1362e-12	1.11933e-10
PLIN4	88.2243	-1.40358	0.205978	-6.81422	9.47769e-12	1.15971e-10
ESX1	75.4973	-2.66177	0.390676	-6.81326	9.54142e-12	1.16678e-10
UNC13C	7.70822	-4.61819	0.678976	-6.80169	1.03396e-11	1.2573e-10
MAP3K14-AS1	43.6929	-1.21185	0.178223	-6.79961	1.04903e-11	1.27404e-10
TRANK1	192.626	1.2808	0.188495	6.79486	1.0842e-11	1.3143e-10
SCARA3	71.1654	9.50829	1.39946	6.79428	1.08855e-11	1.31875e-10
FOLH1B	42.1508	4.74	0.698245	6.78844	1.1335e-11	1.37039e-10
GCNT4	249.325	1.75556	0.259013	6.77788	1.21949e-11	1.47009e-10
FLJ44635	22.8938	-1.27803	0.188746	-6.77117	1.27744e-11	1.53805e-10
CPED1	105.265	-1.62769	0.24122	-6.74773	1.50181e-11	1.78834e-10
C5	133.538	-1.06105	0.157599	-6.7326	1.6666e-11	1.97735e-10
SLC16A14	3628.16	-1.40546	0.20959	-6.70575	2.00369e-11	2.35581e-10
TSPAN5	2222.97	1.03662	0.155076	6.68455	2.31628e-11	2.70866e-10
STS	1701.25	-1.65113	0.247042	-6.68361	2.33132e-11	2.72462e-10
TMTC1	954.8	1.90154	0.284939	6.67352	2.49743e-11	2.91352e-10
LOC101927919	92.8084	1.04257	0.156275	6.67136	2.53441e-11	2.95314e-10
HMX1	82.1924	-1.29271	0.194709	-6.63918	3.15425e-11	3.63418e-10
KCNJ12	103.161	-1.65735	0.249706	-6.63719	3.19724e-11	3.67937e-10
PDE4D	19.3882	2.48168	0.37435	6.62929	3.37313e-11	3.87038e-10
CACNA1H	1478.56	-1.17707	0.177566	-6.62891	3.38167e-11	3.8779e-10
OLFM1	105.673	-3.31319	0.500071	-6.62545	3.46194e-11	3.9653e-10
RUNX2	88.5283	2.25521	0.340609	6.62111	3.56505e-11	4.07861e-10
ARL11	27.3728	-2.25574	0.341087	-6.61338	3.75649e-11	4.28758e-10
MVP	449.725	1.21183	0.183451	6.60571	3.95629e-11	4.50772e-10
LOC100129148	34.725	1.26342	0.191286	6.6049	3.97782e-11	4.52697e-10
AXL	103.332	-1.14083	0.173151	-6.58866	4.43806e-11	5.01859e-10
TGFA	161.159	2.23651	0.339563	6.58644	4.50513e-11	5.08853e-10
EBF4	521.218	-1.00921	0.154187	-6.54537	5.93487e-11	6.59659e-10
GALNT6	997.979	1.01486	0.15544	6.52894	6.62388e-11	7.33736e-10
PDE3A	19.4749	3.75045	0.575702	6.51456	7.29037e-11	8.04826e-10
LOC101926889	21.7303	2.70456	0.415609	6.50746	7.64332e-11	8.41411e-10
PLIN5	51.1341	-1.45154	0.22352	-6.49401	8.35822e-11	9.17009e-10
IQCA1	94.2682	9.2461	1.42535	6.48692	8.76103e-11	9.57974e-10
KCNN2	326.015	1.44111	0.222977	6.46304	1.02618e-10	1.11583e-09
FRY	1467.18	1.16426	0.180163	6.46227	1.03142e-10	1.12091e-09
EPAS1	212.563	1.0056	0.155619	6.46192	1.0338e-10	1.12287e-09
TTLL2	29.7254	1.6521	0.256404	6.44335	1.16866e-10	1.26372e-09
LINC00682	4.84547	5.12514	0.797196	6.42895	1.28488e-10	1.38174e-09
FBXO27	259.255	1.06737	0.166256	6.42005	1.36233e-10	1.46021e-09
SEPP1	225.321	2.1752	0.339094	6.41475	1.41052e-10	1.50937e-09
IL22RA1	119.896	2.0691	0.323118	6.40354	1.51817e-10	1.62101e-09
LINC01260	20.6739	2.97244	0.465633	6.38365	1.7292e-10	1.83531e-09
MTMR11	252.408	1.10812	0.173605	6.38301	1.73643e-10	1.84198e-09
CCDC170	55.6398	-1.15835	0.181494	-6.38229	1.74461e-10	1.84892e-09
TAF7L	60.3358	-1.74045	0.27312	-6.37245	1.86026e-10	1.96692e-09
TMEM31	27.7813	-1.58462	0.248975	-6.36457	1.95834e-10	2.06727e-09
NFAM1	31.0616	-1.34129	0.210943	-6.35857	2.03641e-10	2.14388e-09
AMZ1	52.9267	3.25733	0.512874	6.35113	2.1374e-10	2.24536e-09
DPY19L2P2	163.789	-1.2321	0.194086	-6.3482	2.17849e-10	2.28442e-09
DIRAS3	64.2629	1.36561	0.215307	6.34261	2.25905e-10	2.36425e-09
TMEM255A	352.468	-1.22157	0.192956	-6.33079	2.43903e-10	2.54579e-09
SSPO	30.7748	-2.69001	0.425204	-6.32641	2.50933e-10	2.61638e-09
EGFR	144.923	9.07426	1.43443	6.32603	2.51543e-10	2.62133e-09
SIDT1	74.7123	1.55809	0.246616	6.31787	2.65197e-10	2.75627e-09
MIR99AHG	399.587	-1.16487	0.184543	-6.31217	2.75146e-10	2.85511e-09
COL5A1	3.0228	-5.14549	0.815992	-6.30581	2.86684e-10	2.96696e-09
TRIM16	3461.95	1.01787	0.161806	6.29072	3.15994e-10	3.25477e-09
PTPN6	199.158	1.87353	0.297872	6.2897	3.18071e-10	3.27271e-09
RRAD	70.1418	1.4433	0.229556	6.28736	3.22919e-10	3.32084e-09
PMEL	185.158	1.07022	0.170638	6.27187	3.56736e-10	3.64558e-09
MEGF10	30.1295	1.64097	0.262085	6.26122	3.81988e-10	3.88129e-09
OLIG3	105.936	-1.68872	0.269795	-6.25928	3.86762e-10	3.92368e-09
VSNL1	211.471	-2.65366	0.425265	-6.24	4.37559e-10	4.41379e-09
PTGS2	124.532	1.04242	0.168154	6.19923	5.67389e-10	5.65912e-09
BCL2L14	31.3278	-1.97883	0.320008	-6.18368	6.26227e-10	6.23005e-09
LRRC37A6P	15.3301	2.56009	0.415433	6.16247	7.16208e-10	7.0712e-09
EDN2	18.7007	-1.5464	0.251107	-6.15835	7.35086e-10	7.23928e-09
FOXP2	319.246	-1.23105	0.199949	-6.1568	7.42292e-10	7.30288e-09
HOPX	145.464	1.0108	0.164218	6.15521	7.49766e-10	7.3727e-09
FGF7	30.1645	2.25631	0.367155	6.14538	7.97712e-10	7.81661e-09
IL2RG	58.6088	1.94609	0.316835	6.14228	8.13449e-10	7.96283e-09
HPGD	7281.16	1.51057	0.24659	6.12585	9.02e-10	8.79e-09
GLIS3-AS1	52.1628	2.14439	0.350408	6.1197	9.37496e-10	9.12225e-09
EYS	176.537	-1.21901	0.199493	-6.11055	9.92858e-10	9.64174e-09
EYA2	369.377	6.5233	1.06805	6.10765	1.01108e-09	9.79921e-09
STAC	282.651	-2.7853	0.458243	-6.07822	1.21523e-09	1.1685e-08
NR2F2-AS1	29.3885	-1.52241	0.250568	-6.07585	1.23333e-09	1.18473e-08
NKX2-5	26.0199	-2.92521	0.482955	-6.05691	1.38762e-09	1.32707e-08
FEZF1	2283.45	1.11661	0.184401	6.05531	1.40151e-09	1.33839e-08
MIAT	1323.68	2.2088	0.364966	6.05206	1.43009e-09	1.36301e-08
IRF8	218.23	-3.32652	0.551079	-6.03638	1.57609e-09	1.49705e-08
FOSL2	1205.51	1.21179	0.201827	6.00409	1.92412e-09	1.81003e-08
ARL15	2370.17	1.06804	0.178395	5.98696	2.13795e-09	1.9977e-08
CCDC122	164.347	-1.00454	0.16815	-5.97408	2.31395e-09	2.14982e-08
CHST1	25.7533	-1.62317	0.271972	-5.96814	2.39971e-09	2.2242e-08
RAB27B	147.65	1.70543	0.286036	5.96229	2.48729e-09	2.3021e-08
TFAP2D	176.592	7.87299	1.32133	5.95838	2.54746e-09	2.35445e-08
ADAMTSL2	4.12715	-5.08969	0.85467	-5.95516	2.59822e-09	2.39682e-08
NEFL	39.7014	-3.15889	0.531195	-5.94676	2.73502e-09	2.51707e-08
CCDC146	219.222	1.41143	0.237561	5.94134	2.82695e-09	2.59677e-08
C11orf70	61.3545	-2.43089	0.410643	-5.91973	3.22473e-09	2.93731e-08
PTGER2	7.95225	-5.03047	0.850369	-5.91563	3.30599e-09	3.00851e-08
DBX2	5.68104	-4.426	0.749728	-5.90347	3.55933e-09	3.23153e-08
IGF1	5.90838	5.54071	0.939776	5.89577	3.72928e-09	3.37954e-08
GABRB2	20.7073	-2.63233	0.446962	-5.88939	3.87616e-09	3.50614e-08
ATP8B4	112.224	1.24946	0.212297	5.88543	3.97015e-09	3.58617e-08
KCNJ2	304.429	4.72665	0.80322	5.88463	3.9894e-09	3.60189e-08
MAGEH1	1792.06	-1.22655	0.208449	-5.8842	3.99987e-09	3.60802e-08
FOXJ1	34.7056	-1.55817	0.265018	-5.87947	4.11572e-09	3.70567e-08
SLC8A2	36.412	-1.24405	0.211944	-5.86971	4.36547e-09	3.92149e-08
TMEM92	52.3178	-1.1177	0.190609	-5.86387	4.52203e-09	4.05095e-08
HCK	350.976	1.00879	0.172186	5.85871	4.66477e-09	4.17117e-08
SCN2A	19.1404	-2.83775	0.484911	-5.8521	4.85394e-09	4.33436e-08
DGCR9	21.9728	-1.2838	0.219511	-5.84847	4.96128e-09	4.42011e-08
SLC19A3	770.78	1.77598	0.304705	5.82852	5.59216e-09	4.95055e-08
F3	2351.61	1.3165	0.226604	5.8097	6.25854e-09	5.51548e-08
PAK7	67.0075	2.08529	0.358981	5.80891	6.28794e-09	5.53889e-08
DHRS2	270.404	-1.12721	0.194453	-5.79682	6.75844e-09	5.93727e-08
LINC00907	43.46	1.35183	0.233544	5.78832	7.10951e-09	6.24007e-08
SYS1-DBNDD2	839.574	1.1368	0.196634	5.78127	7.41373e-09	6.49833e-08
ASCL1	270.387	4.63994	0.803046	5.77792	7.56276e-09	6.61411e-08
LINC01351	25.5088	-2.49843	0.432687	-5.77424	7.73028e-09	6.74853e-08
NR2E3	36.7845	-1.54583	0.267882	-5.77059	7.89958e-09	6.88709e-08
AREG	9.12038	3.61077	0.626808	5.76057	8.38306e-09	7.27936e-08
LSAMP	16.6262	-3.4758	0.603408	-5.76029	8.39697e-09	7.2882e-08
KIAA2022	2588.71	-1.38333	0.240181	-5.75955	8.43397e-09	7.31381e-08
COL3A1	33.2039	-1.94377	0.338357	-5.74472	9.20741e-09	7.96683e-08
ADCYAP1R1	13.8454	-3.06394	0.534887	-5.72819	1.01505e-08	8.72875e-08
DLL1	2171.37	1.51748	0.26554	5.71468	1.09912e-08	9.42673e-08
OLFML3	1355.26	1.43531	0.251208	5.71363	1.10592e-08	9.48093e-08
ACADL	286.602	1.54216	0.27095	5.69169	1.25785e-08	1.07504e-07
MUC4	34.9881	2.73013	0.479698	5.69135	1.26036e-08	1.07671e-07
NFASC	155.294	-1.03052	0.181095	-5.69048	1.26683e-08	1.08176e-07
LOC400043	70.5219	5.72207	1.00864	5.67303	1.4029e-08	1.18809e-07
SLC2A5	459.879	-2.17294	0.383799	-5.66166	1.49911e-08	1.26354e-07
SERTAD4	408.973	1.87044	0.330914	5.65235	1.58267e-08	1.32995e-07
ASIC2	5.48717	3.82643	0.678761	5.63737	1.72665e-08	1.44102e-07
SLC25A48	248.147	1.44857	0.257252	5.63096	1.79214e-08	1.49376e-07
CHRM3	97.7533	1.68604	0.300538	5.61007	2.02241e-08	1.67142e-07
PKP2	2827.85	-1.05095	0.18767	-5.60001	2.14336e-08	1.7669e-07
CD27-AS1	138.269	1.54941	0.277087	5.59177	2.24773e-08	1.84669e-07
SLC34A3	29.723	-1.34426	0.240469	-5.59016	2.26858e-08	1.86226e-07
GOLGA8T	132.754	-1.02318	0.183065	-5.58919	2.28133e-08	1.8688e-07
FOLR3	5.29182	2.64579	0.47353	5.58738	2.30519e-08	1.88597e-07
GSTM2	545.749	1.33651	0.239337	5.58421	2.34761e-08	1.91906e-07
CELF4	24.8093	1.37461	0.246507	5.57636	2.45602e-08	2.00349e-07
TTN	39.9619	-1.74091	0.312917	-5.56348	2.64447e-08	2.15093e-07
PPP1R3C	116.046	1.53476	0.276234	5.55603	2.75983e-08	2.24103e-07
CFHR3	6.84353	6.13012	1.10411	5.55208	2.82283e-08	2.28933e-07
DNAJB5-AS1	15.8597	2.13018	0.383931	5.54833	2.88404e-08	2.33509e-07
GPR85	20.2846	2.2203	0.400444	5.5446	2.94635e-08	2.38061e-07
CHRNA6	40.7588	1.21699	0.219629	5.54111	3.00563e-08	2.42485e-07
NCKAP5	10.9721	-3.4833	0.628648	-5.54094	3.00851e-08	2.42581e-07
ANGPTL2	727.387	1.80693	0.327096	5.52416	3.31065e-08	2.65736e-07
APCDD1	70.3462	2.37257	0.429839	5.51967	3.3963e-08	2.72052e-07
GSDMD	178.288	1.17542	0.213012	5.51811	3.42669e-08	2.74261e-07
NPSR1-AS1	31.5988	3.3847	0.61378	5.51451	3.49758e-08	2.79592e-07
NR5A1	23.7495	-1.98955	0.361	-5.51122	3.56354e-08	2.84632e-07
VIT	657.851	-1.09362	0.19883	-5.50029	3.79177e-08	3.01873e-07
ETNPPL	24.2113	2.60221	0.474424	5.48498	4.13517e-08	3.2761e-07
MGC12916	102.498	1.45641	0.265734	5.48071	4.23632e-08	3.35089e-07
FEZF1-AS1	78.4462	1.18655	0.216519	5.48011	4.25059e-08	3.3596e-07
SNAP25	57.6534	1.12844	0.205974	5.47853	4.28874e-08	3.38814e-07
FAM196A	25.5789	4.63343	0.847335	5.46824	4.54529e-08	3.57203e-07
PCAT7	56.9967	1.07121	0.195915	5.46773	4.55826e-08	3.57832e-07
NDP	46.0993	1.57005	0.287298	5.46488	4.63223e-08	3.63159e-07
PPP1R1C	86.8588	1.60931	0.294754	5.45983	4.76603e-08	3.729e-07
CAPN9	26.9913	-1.35214	0.247882	-5.45477	4.90368e-08	3.82903e-07
RPP25	8960.95	1.03927	0.19098	5.44178	5.2751e-08	4.09938e-07
CLDN23	44.9108	1.50794	0.277215	5.4396	5.34002e-08	4.14489e-07
SIGLEC10	9.70098	-2.51663	0.46352	-5.42939	5.65485e-08	4.36669e-07
CGB1	10.0126	3.48679	0.642462	5.42723	5.72357e-08	4.41626e-07
PLAC9	19.3491	-1.95519	0.360325	-5.4262	5.75661e-08	4.43825e-07
GSX1	22.8364	7.3812	1.36097	5.42349	5.84471e-08	4.50439e-07
ALDH1A1	9.04875	3.45037	0.636736	5.41885	5.99849e-08	4.61562e-07
PCDHA11	31.4066	1.83538	0.338717	5.41862	6.00605e-08	4.6178e-07
HECW1	10.041	4.61834	0.857733	5.38436	7.27019e-08	5.53095e-07
SPRY3	331.484	-1.19738	0.222581	-5.37954	7.46766e-08	5.67455e-07
DCAF4L1	487.238	1.57514	0.292811	5.37937	7.47456e-08	5.67758e-07
LDLRAD4	71.0615	1.33738	0.248682	5.37787	7.53727e-08	5.72077e-07
RIMS2	1017.12	1.61087	0.299604	5.37667	7.58746e-08	5.75662e-07
FOXD4L4	22.2187	-1.11319	0.207267	-5.3708	7.83888e-08	5.93355e-07
MLC1	14.9366	-2.45329	0.45734	-5.36425	8.12865e-08	6.13861e-07
LINC00648	7.92288	6.34062	1.18665	5.34328	9.12799e-08	6.8299e-07
IFI16	871.16	2.80309	0.524643	5.34286	9.14939e-08	6.84329e-07
SLC24A4	2.73638	4.80763	0.900061	5.34145	9.22057e-08	6.88862e-07
ZFHX4-AS1	28.0128	-1.58156	0.296603	-5.33226	9.69992e-08	7.22463e-07
ITGAL	20.2413	1.47577	0.276899	5.32964	9.84074e-08	7.32393e-07
TRIM54	3489.86	-1.23638	0.232503	-5.31771	1.05082e-07	7.77623e-07
NCAM1	30.5451	-1.44243	0.271376	-5.31525	1.06513e-07	7.87317e-07
MFAP2	567.228	-3.0304	0.571661	-5.30104	1.15146e-07	8.46324e-07
SLC35F3	41.1851	1.24692	0.235395	5.29716	1.17619e-07	8.63525e-07
KCND3	32.8811	-2.40548	0.454364	-5.29417	1.19557e-07	8.77095e-07
MPPED1	3.88305	-4.47017	0.845729	-5.28558	1.25305e-07	9.16511e-07
FOXB1	9.29628	5.08659	0.962427	5.28517	1.25587e-07	9.18226e-07
SLC5A12	5.88596	4.29736	0.813793	5.28066	1.28722e-07	9.40794e-07
HSD17B14	554.409	1.50618	0.285324	5.27885	1.3e-07	9.49781e-07
GRAMD1C	357.171	1.11487	0.211323	5.27569	1.32254e-07	9.65167e-07
AKR1E2	14.2732	2.41281	0.457445	5.27453	1.33099e-07	9.7061e-07
LOC388780	35.1253	-1.29901	0.246703	-5.26549	1.39813e-07	1.01691e-06
FGF13-AS1	94.3333	-1.09138	0.207476	-5.26024	1.43869e-07	1.04408e-06
LRRC66	42.1321	-1.10167	0.209455	-5.25969	1.44298e-07	1.04681e-06
GAL	7.67225	6.2947	1.19735	5.25721	1.46254e-07	1.05981e-06
LINC00261	18.365	5.60106	1.06647	5.25197	1.50481e-07	1.08882e-06
LINC00950	20.2049	-1.12987	0.215747	-5.23702	1.6319e-07	1.17512e-06
INHBE	436.822	1.28577	0.24572	5.23265	1.67093e-07	1.20234e-06
EPHA8	43.6002	-1.14249	0.218832	-5.22083	1.78127e-07	1.27423e-06
FAM127C	1022.59	1.85838	0.356984	5.20579	1.93174e-07	1.37582e-06
OR2A20P	15.5779	1.561	0.300247	5.19903	2.00332e-07	1.42213e-06
TLR1	18.6377	4.61178	0.88869	5.18942	2.10954e-07	1.49211e-06
FGF9	167.308	1.16893	0.225388	5.1863	2.14514e-07	1.5151e-06
SELENBP1	16.0282	-3.68226	0.713019	-5.16432	2.41315e-07	1.69276e-06
PCDHGA9	67.5339	-1.43923	0.279443	-5.15036	2.5999e-07	1.81399e-06
ADCYAP1	10.1255	6.07772	1.18214	5.14129	2.72861e-07	1.90107e-06
PAX5	72.66	-1.5949	0.310251	-5.1407	2.73721e-07	1.90638e-06
KDR	19.3367	3.76509	0.734236	5.12791	2.92977e-07	2.03252e-06
TAPBPL	66.9766	1.6612	0.32426	5.12304	3.0065e-07	2.08279e-06
LTBR	221.578	2.34603	0.458051	5.12177	3.02677e-07	2.09461e-06
NEK3	97.5412	1.51022	0.294947	5.12031	3.0504e-07	2.10872e-06
PTPRR	38.7098	1.31546	0.257321	5.11215	3.18511e-07	2.1964e-06
EYA1	300.481	-2.80846	0.550327	-5.10326	3.3386e-07	2.29657e-06
PCDHGA7	9.76565	-2.2234	0.435821	-5.10163	3.36736e-07	2.31391e-06
CNR1	1679.79	1.06411	0.208802	5.09627	3.46413e-07	2.37538e-06
RALYL	16.9441	-2.39712	0.470906	-5.09044	3.57235e-07	2.4453e-06
RIPK4	225.121	2.1754	0.428182	5.08054	3.76358e-07	2.56631e-06
CDR1	296.658	-1.25662	0.247431	-5.07865	3.80127e-07	2.58929e-06
PLA2G3	102.529	1.34695	0.26543	5.0746	3.88309e-07	2.64318e-06
HOXD10	10.9259	2.66721	0.526621	5.06477	4.08901e-07	2.77272e-06
ZNF90	5.88741	-4.82505	0.952828	-5.06393	4.10711e-07	2.78402e-06
SCN4B	116.215	-1.09038	0.215431	-5.0614	4.16199e-07	2.81829e-06
KCND2	776.464	-1.20003	0.237537	-5.05199	4.37221e-07	2.95143e-06
ZNF141	3.69726	-4.27193	0.845904	-5.05013	4.41502e-07	2.97724e-06
ABCB4	32.7003	2.00922	0.398283	5.04471	4.54212e-07	3.06084e-06
NCMAP	61.4973	1.23844	0.245549	5.04357	4.56925e-07	3.07593e-06
MIR4649	3.63237	4.56719	0.906636	5.03751	4.71637e-07	3.17169e-06
PXDN	500.71	3.53695	0.705833	5.01103	5.41388e-07	3.6171e-06
ARHGAP19-SLIT1	22.9261	-3.11608	0.622444	-5.00621	5.5512e-07	3.70503e-06
NLRP12	24.0362	2.78347	0.55609	5.00543	5.57361e-07	3.71745e-06
MUM1L1	3.10489	-5.18312	1.03845	-4.99123	5.99966e-07	3.98122e-06
HKDC1	7.40982	-4.35513	0.873068	-4.9883	6.09117e-07	4.04058e-06
GSTA3	85.9321	1.28212	0.257138	4.98611	6.16069e-07	4.08253e-06
CARD6	79.6876	1.01969	0.204672	4.98209	6.28997e-07	4.15973e-06
LOC403312	33.8003	-1.08805	0.21902	-4.9678	6.77168e-07	4.4662e-06
AIRE	6.27404	4.86796	0.980414	4.96521	6.86265e-07	4.52161e-06
SCARA5	19.9949	2.0245	0.408385	4.95733	7.14696e-07	4.69627e-06
FAM181B	40.3821	-1.16594	0.23575	-4.94568	7.58779e-07	4.95924e-06
VTRNA1-2	11.3958	-1.15218	0.233478	-4.93486	8.02072e-07	5.23169e-06
SLC2A3	1935.28	1.20563	0.245006	4.92081	8.6189e-07	5.60128e-06
SCGB2A1	10.3934	2.9601	0.604264	4.89868	9.64804e-07	6.24309e-06
RAB3C	3.65121	-4.77793	0.976003	-4.89541	9.81005e-07	6.34373e-06
MLIP	38.3243	-1.22929	0.251177	-4.89412	9.87442e-07	6.38323e-06
MACROD2	27.9487	-1.777	0.364323	-4.87755	1.07414e-06	6.90938e-06
CCBE1	15.3118	3.65883	0.751151	4.87096	1.11057e-06	7.12965e-06
CA7	91.0719	1.1882	0.243962	4.87042	1.1136e-06	7.14438e-06
SGCG	28.0383	1.96664	0.404547	4.86133	1.166e-06	7.46092e-06
C2CD4B	13.2118	4.20632	0.867581	4.84833	1.24504e-06	7.9433e-06
ZNF676	5.56124	-5.27149	1.08814	-4.84449	1.26938e-06	8.08799e-06
IRAK3	738.314	2.43436	0.502495	4.84455	1.26897e-06	8.08799e-06
SNCG	14.9516	-3.2625	0.673571	-4.84358	1.27518e-06	8.11964e-06
KIAA0226L	19.9243	1.71494	0.354592	4.83639	1.32221e-06	8.39174e-06
LOC100128239	20.7143	-1.14317	0.236422	-4.8353	1.32944e-06	8.43489e-06
NAV3	3701.03	-1.95737	0.404875	-4.8345	1.33477e-06	8.46599e-06
TPRG1	5.87938	3.05957	0.633401	4.83038	1.36275e-06	8.62874e-06
TRIM29	6.84066	5.12961	1.06298	4.82568	1.3953e-06	8.82409e-06
IKZF2	74.3006	1.32559	0.274879	4.82246	1.418e-06	8.94735e-06
ARTN	28.5416	-1.38094	0.287199	-4.80833	1.52198e-06	9.56949e-06
FAM41C	15.2591	1.9315	0.403006	4.79272	1.64532e-06	1.03084e-05
CALHM1	13.6045	1.94921	0.406897	4.79043	1.66426e-06	1.04171e-05
CDH15	19.4085	-1.88312	0.393306	-4.78791	1.68524e-06	1.05383e-05
DNMT3L	47.56	2.08899	0.436813	4.78235	1.73261e-06	1.08172e-05
BEGAIN	97.6165	-1.28489	0.268679	-4.78226	1.73333e-06	1.08182e-05
LINC00269	9.68316	-2.61214	0.547626	-4.76993	1.84289e-06	1.14654e-05
MAPK15	163.796	1.22308	0.256636	4.76582	1.88086e-06	1.16904e-05
LOC100129434	8.55514	5.45518	1.14509	4.76398	1.89813e-06	1.17894e-05
CNN1	14.8033	-2.66723	0.560786	-4.75623	1.97246e-06	1.22325e-05
PID1	59.3901	3.92097	0.825411	4.75032	2.03094e-06	1.25633e-05
LRG1	8.01354	-2.4716	0.522069	-4.73425	2.19865e-06	1.35321e-05
CECR1	72.9824	-1.03206	0.218242	-4.72894	2.25692e-06	1.38777e-05
RAET1L	22.0885	2.91748	0.61913	4.71223	2.45024e-06	1.49768e-05
XKR4	6.69484	5.09707	1.08252	4.70853	2.49507e-06	1.52174e-05
ADAMTS6	70.3214	1.23699	0.263121	4.7012	2.5864e-06	1.57547e-05
TEX13B	10.3955	-2.76321	0.587933	-4.69988	2.60317e-06	1.5847e-05
PKHD1	17.7908	-3.61096	0.768753	-4.69716	2.63802e-06	1.60442e-05
BRCAT54	47.0791	1.01955	0.217496	4.68768	2.76326e-06	1.67433e-05
ETS1	2995.03	1.04566	0.224491	4.65793	3.19397e-06	1.91335e-05
NKG7	15.1932	-1.21058	0.259982	-4.6564	3.21787e-06	1.92707e-05
RPH3A	6.88871	-4.44697	0.959346	-4.63541	3.56223e-06	2.12094e-05
PCDHB2	493.094	1.60566	0.346767	4.63038	3.65001e-06	2.1699e-05
HOXB7	15.1322	-2.71081	0.587961	-4.61052	4.01665e-06	2.37556e-05
CHRNA4	2.37701	-4.7939	1.04037	-4.60787	4.06821e-06	2.40243e-05
KCNK9	23.8464	-1.16519	0.253023	-4.60509	4.12296e-06	2.43135e-05
KCNJ2-AS1	23.6876	2.78779	0.608872	4.57862	4.68047e-06	2.73422e-05
KCNMB2-AS1	6.43886	4.91037	1.0741	4.5716	4.84019e-06	2.82245e-05
TDGF1P3	21.1116	-1.47679	0.323188	-4.56944	4.89031e-06	2.84913e-05
MAPK10	24.4603	-1.73574	0.38063	-4.56016	5.11137e-06	2.97172e-05
TBX18	3.13395	-5.19408	1.13964	-4.55765	5.17298e-06	3.00396e-05
OR2A9P	11.3294	1.57291	0.345289	4.55534	5.22998e-06	3.03255e-05
C4orf19	55.8186	1.67571	0.368191	4.5512	5.33407e-06	3.08558e-05
ZNF578	5.69343	-2.79152	0.614601	-4.542	5.57235e-06	3.212e-05
LINGO2	21.7342	4.13547	0.912224	4.5334	5.80429e-06	3.3329e-05
CLDN9	13.621	-1.40996	0.311334	-4.52878	5.93245e-06	3.39651e-05
LOC100507534	17.8357	1.63999	0.362644	4.52231	6.1168e-06	3.48978e-05
JAKMIP3	202.272	-1.35354	0.300063	-4.51086	6.45644e-06	3.66961e-05
DCX	31.8422	2.77212	0.615019	4.50737	6.56372e-06	3.72516e-05
KLF14	4.61292	2.45744	0.545843	4.5021	6.72838e-06	3.81197e-05
SSX1	5.70222	-3.59169	0.797854	-4.50169	6.74151e-06	3.8183e-05
CRB2	151.345	-1.00542	0.223597	-4.49655	6.90637e-06	3.90601e-05
LINC01508	5.78589	5.25937	1.17044	4.49349	7.00638e-06	3.95684e-05
ACTA2	248.838	-1.0603	0.236549	-4.48236	7.38209e-06	4.14863e-05
SLCO2A1	26.2367	1.82233	0.408182	4.4645	8.02566e-06	4.48321e-05
FAM90A25P	16.3899	-1.24145	0.278096	-4.46409	8.04083e-06	4.48912e-05
ANKFN1	2.52842	4.69414	1.05461	4.45108	8.544e-06	4.75102e-05
ECHDC2	41.7996	1.04458	0.235023	4.44457	8.80677e-06	4.89018e-05
SOX3	6.02039	-2.6321	0.592226	-4.44441	8.81327e-06	4.891e-05
TWIST2	620.688	3.53176	0.796329	4.43505	9.20507e-06	5.07813e-05
CCDC85A	49.0817	3.57968	0.807302	4.43413	9.24443e-06	5.0984e-05
VEPH1	43.4467	2.37031	0.535489	4.42643	9.58038e-06	5.2688e-05
PTPRO	5.34088	5.1428	1.16253	4.4238	9.69784e-06	5.3274e-05
TRPC3	91.2322	1.13979	0.258117	4.4158	1.00639e-05	5.52229e-05
ARID3C	28.0523	-1.46987	0.333068	-4.41312	1.0189e-05	5.5862e-05
RAX	213.824	1.26361	0.287562	4.39423	1.11164e-05	6.04544e-05
RASSF10	6.69407	3.27099	0.744426	4.39398	1.11293e-05	6.05078e-05
GSAP	112.662	1.87653	0.427138	4.39326	1.11663e-05	6.06754e-05
ST8SIA6	12.4395	2.29013	0.521827	4.38868	1.14039e-05	6.19493e-05
LOC440461	13.4949	-1.27051	0.290106	-4.37949	1.1896e-05	6.44608e-05
FCGBP	45.8497	-1.26714	0.289648	-4.37474	1.21575e-05	6.57318e-05
GYLTL1B	16.0752	3.38351	0.773595	4.37375	1.22128e-05	6.59946e-05
KRT17	12.5241	-2.45516	0.561406	-4.37323	1.22419e-05	6.61333e-05
PHF24	29.9466	1.21207	0.278667	4.34952	1.36436e-05	7.29914e-05
ICAM2	17.9508	-2.64631	0.60966	-4.34063	1.42078e-05	7.56649e-05
LPPR4	272.644	1.31527	0.303024	4.34048	1.4217e-05	7.56935e-05
LY96	80.0039	2.11353	0.486998	4.33991	1.4254e-05	7.58699e-05
PTGER1	23.9918	1.05497	0.243507	4.33239	1.475e-05	7.83389e-05
KRT15	5.0198	5.04429	1.1665	4.32431	1.53009e-05	8.11105e-05
ALX4	2834.84	-1.67676	0.387793	-4.32385	1.53328e-05	8.12575e-05
SEMA3A	374.71	-2.31061	0.535705	-4.31321	1.60902e-05	8.50405e-05
IFITM3	22.67	-1.18233	0.275289	-4.29489	1.74783e-05	9.17069e-05
IL21R	146.837	1.98517	0.462484	4.2924	1.76752e-05	9.26906e-05
LOC100507487	31.3642	-1.00902	0.235301	-4.28823	1.80105e-05	9.43728e-05
ENPP5	145.82	1.00295	0.234036	4.28547	1.82357e-05	9.54249e-05
RGL3	40.5302	1.91856	0.448327	4.27937	1.87421e-05	9.79171e-05
NTN3	208.275	1.23704	0.289551	4.27228	1.93486e-05	0.000100924
MC5R	7.07042	2.33029	0.546455	4.26438	2.00457e-05	0.000104254
SRPX2	36.3523	-1.18563	0.278782	-4.25289	2.11029e-05	0.000109431
TCP11	23.7155	-1.55143	0.36518	-4.24838	2.15323e-05	0.00011151
CNTN6	7.12066	4.92386	1.15966	4.24596	2.17657e-05	0.000112569
F2	20.3529	-1.07456	0.253374	-4.241	2.22522e-05	0.000114842
ESPNL	22.6217	-1.22465	0.290518	-4.21539	2.49346e-05	0.000127174
SCN7A	8.75	-2.44457	0.580585	-4.21053	2.5477e-05	0.000129669
MEST	306.174	1.1515	0.273799	4.20566	2.60324e-05	0.000132358
VN1R1	17.3518	-1.12413	0.267305	-4.20541	2.60607e-05	0.000132467
RFTN2	28.2508	1.24584	0.296741	4.19842	2.68782e-05	0.000136233
FOXE3	14.4527	-1.15018	0.274004	-4.19768	2.6966e-05	0.000136607
LOC101928674	25.6602	-1.29848	0.309772	-4.19173	2.76837e-05	0.000140061
SPATA12	21.8283	1.05449	0.251651	4.19029	2.78599e-05	0.00014077
ATCAY	37.1492	-1.67309	0.399964	-4.1831	2.87562e-05	0.000145073
MOBP	4028.46	1.2275	0.293832	4.17757	2.94639e-05	0.000148375
BOLL	9.97595	3.57267	0.855879	4.17427	2.98949e-05	0.00015043
CECR7	9.87545	-2.24445	0.537983	-4.17198	3.01966e-05	0.000151752
SLC4A4	103.305	2.99804	0.718807	4.17085	3.03463e-05	0.000152465
RP1	4.26009	4.81023	1.15415	4.16775	3.07618e-05	0.000154473
LOC100133669	7.38739	-1.52756	0.368265	-4.14798	3.35419e-05	0.000167615
APOF	16.8511	1.66093	0.400431	4.14785	3.35618e-05	0.000167672
C1orf54	15.5089	-1.49652	0.361439	-4.14045	3.4662e-05	0.000172682
ZNF542P	18.643	-1.00917	0.244072	-4.13473	3.55374e-05	0.000176683
SCML4	2.50874	4.68279	1.13293	4.13335	3.57512e-05	0.000177655
HSPB7	8.77155	-2.2176	0.536994	-4.12965	3.63323e-05	0.000180405
SERTAD4-AS1	34.6007	1.58216	0.383403	4.12663	3.68125e-05	0.000182557
SH2D1A	2.96727	-5.1164	1.24001	-4.1261	3.6897e-05	0.000182837
ADIPOQ-AS1	8.17391	3.69792	0.896224	4.12611	3.68953e-05	0.000182837
THSD4-AS1	12.6666	3.63047	0.883095	4.11108	3.93816e-05	0.000194492
PATL2	20.3203	1.30647	0.318491	4.10207	4.09472e-05	0.000201273
DPYS	17.7207	1.74262	0.425302	4.09737	4.17862e-05	0.00020483
CDH22	11.1133	-2.88278	0.703665	-4.09681	4.18875e-05	0.000205275
ASXL3	95.4453	1.21369	0.296318	4.09591	4.20509e-05	0.000205972
BRS3	3.92044	-4.48254	1.09803	-4.08233	4.45855e-05	0.000216972
MEG3	27.6993	-1.01276	0.24834	-4.07813	4.54e-05	0.000220551
C10orf67	10.3727	-1.8511	0.454068	-4.07671	4.56775e-05	0.000221624
FLI1	156.519	-2.34206	0.575114	-4.07234	4.65432e-05	0.000225209
KLRC4-KLRK1	5.86613	2.57721	0.634136	4.06412	4.82139e-05	0.000232372
WBP5	3135.63	1.65145	0.40771	4.05055	5.10969e-05	0.000245269
LINC01082	106.772	1.65876	0.41002	4.04556	5.21979e-05	0.000250153
LEFTY2	21.0221	-2.44284	0.605531	-4.03421	5.47875e-05	0.000260898
ITLN2	28.3272	1.81423	0.45005	4.03118	5.5497e-05	0.000264148
ZIC1	30.7846	1.14011	0.282969	4.0291	5.599e-05	0.00026643
SLC8A1	131.52	1.70602	0.424165	4.02206	5.76908e-05	0.000273524
PGR	417.582	-1.33052	0.330826	-4.0218	5.77547e-05	0.00027376
AVPR1A	28.6085	1.70725	0.424663	4.02025	5.81356e-05	0.000275493
GRIA3	28.7042	2.42093	0.603778	4.00964	6.08113e-05	0.000287481
LOC100507661	3.82027	-3.43674	0.85968	-3.99769	6.39627e-05	0.000300922
GJB7	10.0787	1.66972	0.419494	3.98033	6.88193e-05	0.000321755
DLEU7	10.6889	1.85259	0.467595	3.96196	7.43368e-05	0.000345649
FLG	3.40038	-4.28579	1.08208	-3.96069	7.4735e-05	0.000347417
FOS	431.883	-1.09517	0.276815	-3.95633	7.61101e-05	0.000353137
CTCFL	43.2322	-3.20579	0.810987	-3.95295	7.71937e-05	0.000357825
DDR2	184.921	1.0254	0.259452	3.95218	7.74419e-05	0.000358805
CASC1	32.9	1.5091	0.381997	3.95056	7.79675e-05	0.000360983
NXPH1	59.4373	-1.31458	0.332822	-3.94981	7.82138e-05	0.000362038
ZNF418	13.2831	-1.21347	0.307628	-3.94459	7.99367e-05	0.000369138
SLC13A3	14.0493	-2.78186	0.70569	-3.94204	8.07904e-05	0.000372552
LINC00403	26.1941	1.58129	0.402427	3.92938	8.51646e-05	0.000390601
DNAI1	18.8408	-1.34289	0.342022	-3.92633	8.62518e-05	0.000395402
BLACAT1	9.23604	-2.30329	0.58835	-3.91483	9.04682e-05	0.000412887
KLHL41	110.809	1.26299	0.323374	3.90566	9.39686e-05	0.000427665
IDO1	13.6938	-2.18455	0.559692	-3.90313	9.49582e-05	0.000431767
ECEL1	323.072	1.00847	0.258383	3.90299	9.50107e-05	0.000431886
CLSTN2-AS1	3.48945	3.5171	0.902406	3.89746	9.72052e-05	0.000440404
FAM135B	16.7231	-2.38554	0.61246	-3.89501	9.81927e-05	0.000443998
CARD16	47.8148	3.89096	0.999755	3.89191	9.94566e-05	0.000449084
LGI4	22.2868	-1.09801	0.282747	-3.88337	0.000103017	0.000463126
DRAIC	18.6968	-1.16422	0.300316	-3.87663	0.000105913	0.000474835
COL1A2	13.6546	3.19034	0.823918	3.87215	0.000107878	0.000483202
PCDH7	1057.86	-1.00229	0.258906	-3.87124	0.000108282	0.000484897
TDO2	27.6524	-2.17741	0.562531	-3.87074	0.000108507	0.000485792
COL4A2	8.35345	-1.29813	0.336095	-3.8624	0.000112279	0.00050073
CPLX3	3.60693	-3.69024	0.956429	-3.85835	0.000114156	0.000508289
PCSK1N	13.0339	-2.09912	0.545282	-3.8496	0.00011831	0.000524513
DIO2	366.206	2.0108	0.523648	3.83999	0.00012304	0.000543703
OLFM3	907.007	-1.39916	0.365038	-3.8329	0.000126641	0.000558025
ZNF486	2.10388	-4.62104	1.20655	-3.82997	0.000128159	0.000563191
LEFTY1	21.2338	-1.52513	0.398835	-3.82395	0.00013133	0.000575249
TFPI2	269.719	1.39056	0.363837	3.82192	0.000132416	0.00057942
PCDHGB6	21.126	1.35442	0.357059	3.79326	0.000148684	0.000645975
RHBDL2	14.3034	1.66078	0.438328	3.78889	0.000151324	0.000656274
VCAN	280.419	-1.64066	0.433029	-3.7888	0.000151374	0.000656346
SYT1	225.126	-1.59857	0.422504	-3.78356	0.000154598	0.000669582
HLA-F	7.01881	2.74672	0.726526	3.78062	0.000156441	0.000676665
KCNA1	7.38915	-2.44186	0.647141	-3.77331	0.000161095	0.000695254
TUBB8	14.8938	1.69132	0.4483	3.77274	0.000161465	0.000696699
MUC20	38.1575	-1.2872	0.341366	-3.77073	0.000162773	0.000701564
CLEC2L	28.3583	-1.31647	0.350331	-3.75778	0.000171426	0.00073545
KCNH8	290.521	1.28939	0.343572	3.75288	0.000174812	0.000748499
LINC01097	12.3569	-1.2656	0.337296	-3.75219	0.000175298	0.000750414
CD27	5.09513	2.49059	0.664335	3.749	0.000177543	0.000759194
NPHS1	12.1023	2.21507	0.591919	3.74219	0.000182424	0.000778028
CNTN1	2133.52	1.36243	0.364797	3.73476	0.000187897	0.000798399
TCEAL8	1375.4	2.8443	0.76324	3.72661	0.000194076	0.00082108
POM121L2	8.46544	1.31234	0.352239	3.72571	0.000194766	0.0008233
OTOP3	1.81604	-4.41082	1.18517	-3.72167	0.000197909	0.000835396
FGF4	13.8549	-2.77294	0.745309	-3.72052	0.000198816	0.000838873
SORCS2	6.31818	-1.80532	0.485758	-3.7165	0.000202004	0.000850201
GADL1	845.496	-1.01533	0.273496	-3.71242	0.000205284	0.000862706
BMP3	203.467	2.99347	0.807524	3.70698	0.000209749	0.000880123
2019-03-10	16.9638	-1.18811	0.321363	-3.69709	0.000218086	0.000912384
LINC01602	20.0016	-1.47181	0.398819	-3.69042	0.000223885	0.000935039
LOC102724890	5.33614	3.30434	0.897472	3.68183	0.000231565	0.000963612
ARSE	4.71757	-2.39454	0.650675	-3.68008	0.000233165	0.000969443
SLITRK1	27.4528	-1.30744	0.355491	-3.67783	0.000235229	0.000977192
RBP2	10.8159	2.41951	0.657913	3.67755	0.000235484	0.000978043
SERPING1	66.6408	1.31074	0.356735	3.67425	0.000238544	0.000989283
ZIC3	93.4925	-1.29697	0.35405	-3.66324	0.000249048	0.00102934
CASC18	10.0836	-2.10513	0.575598	-3.6573	0.000254885	0.00105169
FOXO3B	214.33	-1.14087	0.312196	-3.65435	0.000257839	0.00106208
ANKK1	6.47518	4.15617	1.13816	3.65165	0.000260564	0.00107195
LOC101927811	18.8582	2.24549	0.616908	3.63991	0.000272732	0.00111801
GJA5	3.03513	3.44162	0.947839	3.63101	0.000282311	0.00115509
DOCK2	16.1121	1.08596	0.299549	3.62532	0.000288605	0.00117862
HRH3	12.6688	-1.6081	0.443616	-3.62497	0.00028899	0.00117995
RCOR2	5821.04	1.13237	0.312578	3.62267	0.000291579	0.00118853
LOC101241902	4.17687	1.8785	0.5226	3.59452	0.000324992	0.00131213
S100P	16.5114	1.44509	0.402537	3.58996	0.000330725	0.00133362
SPP1	3.08286	-5.17362	1.44925	-3.56986	0.00035717	0.00142992
PRMT8	9.28211	4.91061	1.37843	3.56247	0.000367383	0.0014666
ADD3-AS1	29.5568	-1.17989	0.331297	-3.56143	0.000368838	0.00147145
ZNF264	9.50162	-2.03386	0.573004	-3.54948	0.000385995	0.00153089
C19orf81	7.26002	-2.57049	0.724398	-3.54845	0.000387503	0.00153625
PRICKLE2	47.8581	-1.09621	0.309177	-3.54557	0.000391761	0.0015503
TRDN	21.0899	1.08859	0.307516	3.53993	0.000400229	0.00158028
CSTA	5.04651	3.24659	0.919025	3.53264	0.000411428	0.0016209
LMX1A	8.66134	3.97072	1.12465	3.53063	0.000414564	0.0016316
PTCHD2	30.9875	-1.26182	0.357535	-3.52923	0.000416771	0.00163897
NEURL3	24.0506	-1.70057	0.481952	-3.5285	0.000417914	0.00164247
CCDC33	2.17766	-4.13975	1.17426	-3.52542	0.000422819	0.00166141
MS4A3	9.98937	-2.57072	0.72968	-3.52307	0.000426574	0.00167415
GCGR	7.81014	2.93511	0.833682	3.52065	0.000430484	0.00168611
WIF1	13.7695	-3.51035	0.999283	-3.51287	0.00044329	0.00173279
ZNF667	2.13275	-4.63778	1.32134	-3.50991	0.000448255	0.00174835
HOXC9	485.586	1.58061	0.450337	3.50984	0.000448369	0.00174839
AKR1C2	15.0335	-2.16584	0.617212	-3.50906	0.000449686	0.00175288
SLC12A1	8.19704	-2.13917	0.609762	-3.50821	0.000451139	0.00175819
LINC01336	20.1035	1.81409	0.518557	3.49835	0.000468152	0.00182013
LOC100128770	8.8655	-1.43212	0.40938	-3.49828	0.000468277	0.00182026
SEMA6D	792.882	-1.29193	0.369633	-3.49517	0.000473768	0.00184014
MIA	5.30331	-2.64658	0.757563	-3.49354	0.000476666	0.00185103
AMBN	336.744	-1.59302	0.456785	-3.48746	0.000487635	0.00189099
CALR3	16.8691	1.10439	0.316926	3.48469	0.000492706	0.0019099
RSPO3	58.4426	1.10794	0.317987	3.48422	0.000493569	0.00191248
PKN2-AS1	654.241	1.65584	0.477942	3.46452	0.000531187	0.0020489
RPE65	3.56813	-3.78908	1.09411	-3.46316	0.000533877	0.00205826
ERAS	7.2622	-1.83058	0.529618	-3.45642	0.000547401	0.00210188
B3GNT3	11.7567	-1.36163	0.393975	-3.45614	0.000547974	0.00210367
LRRTM1	59.3268	2.38288	0.689985	3.45353	0.000553304	0.00212205
THBD	8.80471	3.72966	1.08024	3.45261	0.000555195	0.00212847
WBSCR27	24.1783	-1.04295	0.302963	-3.44251	0.000576333	0.00220301
CA12	7.72574	3.38709	0.984649	3.4399	0.00058194	0.00222227
FEV	13.7815	-1.07356	0.313803	-3.42112	0.000623644	0.00236902
CHFR	111.098	-1.13763	0.333041	-3.41589	0.000635749	0.00240845
BACE2	2.18921	3.79857	1.11237	3.41485	0.000638162	0.00241665
FMN1	12.0114	2.61911	0.767497	3.41253	0.000643622	0.00243402
PRKG2	53.0324	2.5741	0.754511	3.41162	0.000645791	0.00244081
LOC100129924	12.4775	-1.12713	0.33067	-3.40862	0.000652931	0.00246732
ABI3	10.535	1.66925	0.490107	3.40589	0.000659485	0.00249064
RNF128	5.42713	-2.9052	0.85563	-3.39539	0.000685301	0.00258131
SYT9	1.83627	-4.42573	1.30348	-3.39532	0.000685477	0.00258131
C3orf14	1.90981	-4.4787	1.32093	-3.39057	0.000697478	0.00262296
LINC01186	9.96707	-2.15301	0.635889	-3.38583	0.000709633	0.00266559
CACNA1B	16.2808	1.8211	0.538042	3.38467	0.000712629	0.00267531
ADAM21	19.1001	1.77551	0.529153	3.35538	0.000792568	0.00294484
DIRAS2	2.99479	4.93813	1.4719	3.35494	0.000793829	0.00294896
MPZL2	11.4362	2.46271	0.734734	3.35185	0.000802749	0.0029787
RRN3P2	229.109	1.23879	0.369897	3.349	0.000811025	0.00300712
LY75	12.0409	2.7844	0.832472	3.34473	0.000823616	0.00304802
RARB	72.9331	1.081	0.324911	3.32707	0.00087764	0.00322412
SPOCK3	209.411	-2.05044	0.617367	-3.32127	0.000896096	0.00328574
ADAMTS5	21.7534	-1.67623	0.505716	-3.31457	0.000917837	0.00335978
IL15	9.38196	2.73656	0.827765	3.30596	0.000946515	0.00345505
FRZB	13.1602	-1.84666	0.559279	-3.30186	0.000960477	0.00349882
ZIK1	12.1459	-2.01165	0.611016	-3.2923	0.000993709	0.00360642
LOC100128398	9.13205	-1.88433	0.57239	-3.29204	0.000994627	0.00360841
RNLS	3.20378	4.37443	1.33169	3.28487	0.00102028	0.00369463
PTPRM	10.8665	-2.03814	0.620558	-3.28437	0.00102209	0.00370005
PLCE1-AS1	1.60959	3.76609	1.14824	3.27987	0.00103855	0.00375417
KCNS1	20.3894	2.18237	0.669665	3.2589	0.00111847	0.00401592
PHACTR3	9.85397	-1.87885	0.576861	-3.25702	0.00112589	0.00403809
MIR4297	2.4982	-1.56752	0.481523	-3.25534	0.00113256	0.00405904
SLCO1B3	13.6431	5.20095	1.60204	3.24646	0.00116849	0.0041725
TEK	1.66835	3.53364	1.08934	3.24382	0.00117938	0.00420372
ABCG1	17.5527	1.77246	0.547177	3.23929	0.00119829	0.00426331
KCNMB2	40.9457	2.089	0.644909	3.23922	0.00119858	0.00426359
PRSS57	2.15734	-4.65743	1.43852	-3.23766	0.00120513	0.004283
HES5	94.1216	3.79753	1.17586	3.22958	0.00123973	0.00439317
DUSP6	164.981	-1.05452	0.327069	-3.22415	0.00126349	0.00446519
EFCC1	18.0889	2.00263	0.624749	3.2055	0.00134828	0.00474937
EBF2	38.467	2.10188	0.656139	3.20341	0.0013581	0.00478053
APOL4	7.34545	3.15407	0.987479	3.19407	0.00140284	0.00491851
GAS2L1P2	5.00873	-2.56799	0.805083	-3.18972	0.00142412	0.00498954
CACNG8	41.7344	-1.10984	0.348733	-3.18249	0.00146015	0.00510294
NTN4	418.604	1.27696	0.401652	3.17926	0.00147649	0.0051536
TRPC4	320.774	-1.6553	0.52112	-3.17643	0.00149098	0.00519398
KRT222	2.46844	-3.51264	1.10742	-3.1719	0.00151443	0.00527284
KCNA2	6.52865	-1.6815	0.530914	-3.16717	0.0015393	0.0053556
CTSO	111.904	-1.18238	0.374023	-3.16124	0.00157099	0.0054513
CALCRL	2.97129	-3.38503	1.07156	-3.15897	0.00158326	0.00548703
ZNF667-AS1	2.26691	-3.64263	1.15423	-3.1559	0.00160003	0.00553908
RBMS3-AS3	4.43552	-3.55207	1.12555	-3.15586	0.00160026	0.00553908
SLITRK4	2.41512	-3.86931	1.22657	-3.15459	0.00160724	0.00556128
PPARGC1A	22.8225	1.31994	0.419077	3.14963	0.00163477	0.00564453
TULP2	14.4667	1.36395	0.435396	3.13266	0.00173228	0.00595278
DEF6	9.5816	-1.70515	0.544522	-3.13147	0.00173935	0.00597288
CD8B	2.67463	3.531	1.12843	3.12913	0.00175325	0.00601533
LINC00305	6.38299	-2.4791	0.79251	-3.12817	0.001759	0.00603291
MIR4767	16.9474	-1.27554	0.407903	-3.12707	0.00176557	0.00605441
CALCR	35.8275	2.27348	0.72854	3.1206	0.00180481	0.0061781
SLC8A3	6.54919	1.9849	0.636539	3.11826	0.00181921	0.00622304
SP140L	7.71903	2.27706	0.730582	3.11678	0.00182841	0.0062534
ZNF347	13.696	-1.07467	0.344955	-3.11539	0.00183704	0.00627635
LINC00858	2.11678	3.76627	1.20938	3.11422	0.0018443	0.00629895
CLDN19	1.91773	-4.4831	1.4419	-3.10916	0.00187617	0.00640332
PDZRN3	65.9874	-1.31292	0.42361	-3.09935	0.00193943	0.00659728
DNM1P46	14.6683	-1.13026	0.366011	-3.08805	0.00201477	0.00681913
ZNF804B	2.72614	3.32151	1.07729	3.08322	0.00204774	0.00692235
FAM66A	8.91914	-1.98899	0.645205	-3.08272	0.00205119	0.0069328
ST6GALNAC3	8.70552	3.15529	1.02432	3.08037	0.00206746	0.00697573
LINC00304	13.8801	-1.77071	0.575293	-3.07793	0.00208441	0.00702373
WNT16	12.2783	2.4227	0.787491	3.07648	0.00209461	0.00705391
CYP4F22	48.886	-1.00956	0.32829	-3.07521	0.00210358	0.00707922
PTCHD1	104.881	1.62879	0.529648	3.07522	0.00210345	0.00707922
CGB2	13.6031	2.02929	0.660632	3.07174	0.00212814	0.00715572
CFAP47	2.73235	3.14623	1.02566	3.06753	0.00215838	0.00724773
ASB5	5.7659	2.33333	0.761789	3.06296	0.0021916	0.00734507
CYYR1	1539.39	-1.25444	0.410455	-3.05623	0.00224142	0.00749146
HAND2-AS1	2.50345	4.0163	1.31673	3.05021	0.00228685	0.00763026
ZNF257	1.74437	-4.34955	1.43497	-3.03111	0.00243657	0.00807599
PDCD1LG2	6.60083	-2.05874	0.679913	-3.02795	0.0024622	0.0081411
DACT2	1.57511	4.00933	1.32736	3.02054	0.00252322	0.00831661
PLVAP	3.6333	-3.22789	1.0694	-3.0184	0.00254115	0.00836866
MYH14	36.3044	2.45011	0.811833	3.01799	0.00254454	0.008377
LOC101928718	7.74843	2.22212	0.736707	3.01628	0.00255893	0.00841729
EYA4	3368.65	-1.15372	0.38264	-3.01516	0.00256848	0.0084449
KIAA1683	3.62428	-2.86723	0.950962	-3.01509	0.00256906	0.0084449
GRM3	1.55968	3.99797	1.32885	3.0086	0.00262454	0.00860264
VAMP5	3.80872	2.84007	0.944667	3.00642	0.00264342	0.00865729
MIR33B	5.16116	1.02431	0.34078	3.00579	0.0026489	0.00867376
MS4A6E	3.4603	-2.68697	0.896245	-2.99802	0.00271736	0.00887859
INHBA	5.42176	-2.72215	0.909897	-2.99171	0.00277416	0.00903997
ACSS3	10.2745	-1.07356	0.359361	-2.9874	0.00281359	0.00915252
HSD17B3	69.5566	-1.34268	0.449623	-2.98623	0.00282441	0.00918227
DPEP1	10.1726	1.39097	0.465898	2.98557	0.00283053	0.00920065
ZNF737	8.87768	-1.56353	0.5242	-2.98269	0.00285726	0.00928134
MIR614	2.60468	2.78966	0.935725	2.98128	0.00287042	0.0093148
OLR1	2.40241	-4.15627	1.39481	-2.9798	0.00288433	0.00935681
MEOX1	9.05294	-2.90957	0.976754	-2.97881	0.00289369	0.00938251
HPX	10.6647	-1.06806	0.359457	-2.97131	0.00296528	0.00957926
POSTN	211.537	-2.00521	0.675824	-2.96706	0.00300661	0.00969712
ARHGEF15	28.6617	1.7684	0.596195	2.96614	0.00301558	0.00972125
LINC01166	4.43442	2.74472	0.925991	2.96409	0.0030358	0.00977996
