# Supplementary material for: Targeting NHE6 gene expression identifies lysosome and neurodevelopmental mechanisms in a haploid in vitro cell model
Source: Biol Open. 2023 Nov 29;12(11):bio059778. doi: 10.1242/bio.059778 (PMC10695175; doi:10.1242/bio.059778)
Supplement: Table S9. DEGs from Combined Experiment using STAR pipeline [file biolopen-12-059778-TableS9.xlsx]

## Sheet: Table S9
Table S9. DEGs from Combined Experiment using STAR pipeline
	baseMean	log2FoldChange	lfcSE	stat	pvalue	padj
ASTN2	1107.69	1.30158	0.0289809	44.9117	0	0
BMP7	340.619	-5.75566	0.0952643	-60.4178	0	0
FBXO17	740.31	3.50953	0.062362	56.2768	0	0
HRASLS5	1112.74	3.31705	0.0880885	37.6559	0	0
NLRC5	906.833	2.0816	0.0538886	38.6279	0	0
PTPRN2	182.91	-7.0965	0.179459	-39.5437	0	0
RGAG4	509.303	-1.34088	0.0314692	-42.6092	0	0
SLC9A6	1135.35	-2.44016	0.0613225	-39.7923	0	0
FOLH1	321.044	3.42067	0.0921641	37.115	1.61e-301	3.49e-298
C9orf135	712.776	5.2218	0.146024	35.7598	4.66e-280	9.09e-277
FAM19A5	94.63	-5.79793	0.162358	-35.7107	2.7e-279	4.78e-276
CADM1	141.585	-6.82959	0.1921	-35.5522	7.68e-277	1.25e-273
SCGB3A2	102.638	4.83599	0.137208	35.2456	4.01e-272	6.01e-269
HTRA3	155.811	-2.86609	0.0857145	-33.4376	3.89e-245	5.42e-242
THBS2	941.292	-5.23439	0.160596	-32.5936	5.06e-233	6.57e-230
SLC4A8	1080.91	1.22812	0.0377032	32.5734	9.76e-233	1.19e-229
KIAA1324L	542.684	4.4649	0.143005	31.222	5.36e-214	5.8e-211
SIX2	377.415	1.68412	0.0551287	30.5488	5.86e-205	6.01e-202
RASGEF1A	155.153	2.18321	0.0718228	30.3972	5.99e-203	5.84e-200
LINC01551	92.1289	-6.89685	0.235252	-29.3169	6.31e-189	5.86e-186
MGMT	532.945	1.35371	0.0463996	29.175	4.03e-187	3.57e-184
LRFN5	172.842	-2.56913	0.0926274	-27.7362	2.56e-169	2.17e-166
ATP8A2	204.374	-2.10987	0.0768739	-27.4459	7.78e-166	6.32e-163
BBOX1-AS1	80.2312	3.30202	0.121204	27.2435	1.98e-163	1.55e-160
CDK14	327.822	-1.88666	0.0700934	-26.9163	1.42e-159	1.06e-156
PTPN3	704.973	1.15123	0.0428938	26.8391	1.13e-158	8.16e-156
KIF5A	263.988	3.95195	0.149459	26.4417	4.55e-154	3.17e-151
PIK3AP1	1203.51	1.57679	0.0596881	26.4171	8.72e-154	5.86e-151
SYK	1019.49	2.72778	0.103847	26.2673	4.54e-152	2.95e-149
FLVCR2	446.424	2.24839	0.0861513	26.0981	3.83e-150	2.41e-147
TNNT1	462.159	-2.06151	0.0795189	-25.9248	3.5e-148	2.01e-145
ELFN2	196.319	-1.57041	0.0606596	-25.8888	8.9e-148	4.96e-145
STARD13	113.913	-1.96615	0.0759851	-25.8754	1.26e-147	6.82e-145
ADGRB1	841.362	-4.304	0.169942	-25.3264	1.64e-141	8.63e-139
NSG1	4511.05	1.12853	0.0455632	24.7685	1.96e-135	1.01e-132
COL11A1	309.95	-7.40855	0.301224	-24.5948	1.43e-133	7.17e-131
KCNC1	260.97	-1.57246	0.064146	-24.5137	1.06e-132	5.14e-130
GRIP1	201.963	-1.24895	0.0515814	-24.2131	1.62e-129	7.7e-127
PRKCQ	266.657	2.19734	0.0911573	24.1049	2.22e-128	1.03e-125
IL20RA	122.208	1.7383	0.0729399	23.8319	1.56e-125	7.07e-123
KCNAB2	366.735	1.60756	0.0675294	23.8053	2.94e-125	1.3e-122
PSMB8	1194.56	2.5202	0.107965	23.3427	1.63e-120	6.92e-118
HOXD13	1616.45	1.0852	0.046649	23.2632	1.05e-119	4.34e-117
ZNF804A	52.4104	-6.69848	0.288379	-23.228	2.37e-119	9.64e-117
FA2H	1702.31	1.48532	0.0644274	23.0542	1.34e-117	5.11e-115
PAK6	469.176	2.95489	0.128931	22.9183	3.05e-116	1.14e-113
TAL1	1549.63	-1.24186	0.0542041	-22.9108	3.63e-116	1.33e-113
IFITM2	33.0945	-3.54586	0.154883	-22.8939	5.35e-116	1.93e-113
PHOX2B	106.892	4.88066	0.214938	22.7073	3.79e-114	1.34e-111
FZD8	245.8	1.63453	0.0725695	22.5237	2.43e-112	7.91e-110
CALHM2	471.326	1.79904	0.0805513	22.3341	1.72e-110	5.51e-108
SDSL	306.099	-2.04323	0.0918272	-22.2508	1.11e-109	3.49e-107
HRH2	44.3492	-3.92802	0.176645	-22.2368	1.51e-109	4.69e-107
EMX2	107.214	7.6716	0.345139	22.2276	1.86e-109	5.67e-107
DNAJC6	1585.7	1.04047	0.0472874	22.003	2.69e-107	7.72e-105
BACH2	106.243	1.5968	0.0727661	21.9443	9.82e-107	2.77e-104
PRDM16	235.904	-4.66121	0.212628	-21.9218	1.61e-106	4.48e-104
PLCE1	821.374	2.24613	0.102994	21.8082	1.94e-105	5.32e-103
SIM2	543.43	-1.01839	0.0468399	-21.742	8.22e-105	2.23e-102
DLG2	101.804	-2.24237	0.103406	-21.6851	2.83e-104	7.57e-102
MYO5C	828.596	1.00022	0.0463788	21.5663	3.73e-103	9.69e-101
PDCL3P4	262.816	1.73054	0.0809693	21.3728	2.39e-101	6.13e-99
TCEAL2	261.968	1.9823	0.0928711	21.3447	4.37e-101	1.11e-98
LOC101928100	102.631	1.82575	0.0856238	21.3229	6.96e-101	1.74e-98
DCAF12L2	79.1699	-8.8745	0.419968	-21.1314	4.09e-99	9.97e-97
ZNF469	41.5692	-4.15176	0.197828	-20.9867	8.68e-98	1.99e-95
ESRG	405.882	2.69626	0.130845	20.6066	2.39e-94	5.13e-92
TIAM1	270.807	3.16446	0.154266	20.513	1.65e-93	3.45e-91
LOC100505817	189.116	6.10929	0.298906	20.4389	7.55e-93	1.56e-90
FOXF1	155.96	-2.83346	0.139237	-20.35	4.64e-92	9.43e-90
IGFBP5	3357.84	-2.60361	0.128122	-20.3214	8.32e-92	1.67e-89
ADGRG6	329.823	2.00354	0.0990572	20.2261	5.77e-91	1.15e-88
LINC00982	26.6727	-5.4528	0.2705	-20.1582	2.28e-90	4.49e-88
ZNF544	835.864	2.58642	0.128477	20.1313	3.92e-90	7.65e-88
SLC1A6	377.196	-2.38086	0.118772	-20.0456	2.2e-89	4.25e-87
PSMB9	194.346	1.49083	0.0751689	19.8331	1.54e-87	2.92e-85
VWA1	7355.65	1.27241	0.0643212	19.7821	4.24e-87	7.95e-85
LAMA2	542.923	-2.77045	0.141682	-19.554	3.82e-85	7.02e-83
SETBP1	194.179	-3.62159	0.186282	-19.4415	3.44e-84	6.21e-82
CALB1	106.62	3.72795	0.193064	19.3094	4.48e-83	8.01e-81
MGAT5B	379.993	-1.09459	0.0568782	-19.2445	1.57e-82	2.76e-80
AKR1C3	38.7505	-2.46087	0.12833	-19.1762	5.85e-82	1.01e-79
TMEM132E	57.5945	-4.24721	0.221875	-19.1423	1.12e-81	1.9e-79
AP3B2	97.0335	-1.14404	0.0598897	-19.1024	2.41e-81	4.02e-79
COL5A2	687.131	-1.36714	0.0719013	-19.0141	1.3e-80	2.14e-78
ZSCAN18	211.906	-2.03869	0.108687	-18.7575	1.68e-78	2.69e-76
RBMS3	45.462	-3.21147	0.17206	-18.6648	9.57e-78	1.5e-75
CXXC4	79.1116	-2.29533	0.123012	-18.6594	1.06e-77	1.65e-75
FUT9	33.3278	-8.10693	0.434982	-18.6374	1.6e-77	2.47e-75
SP100	22.979	2.86662	0.154101	18.6022	3.08e-77	4.66e-75
B4GALNT2	41.1486	5.23651	0.290769	18.0092	1.65e-72	2.46e-70
PYGB	8659.02	1.04437	0.0581037	17.9742	3.1e-72	4.52e-70
HPSE	1856.91	1.12442	0.0628746	17.8835	1.58e-71	2.29e-69
CHST2	745.389	2.74323	0.153641	17.8548	2.65e-71	3.8e-69
SLC16A2	229.983	-1.37425	0.0769759	-17.8529	2.74e-71	3.9e-69
RHOD	150.485	8.12269	0.456428	17.7962	7.56e-71	1.07e-68
PGBD5	331.61	-1.02959	0.0578833	-17.7873	8.86e-71	1.24e-68
C9orf135-AS1	29.744	2.49954	0.14129	17.6909	4.93e-70	6.81e-68
CNKSR2	35.9146	-1.81609	0.103229	-17.5928	2.8e-69	3.84e-67
CHMP4C	25.3014	-3.86144	0.219653	-17.5797	3.52e-69	4.8e-67
ARHGEF5	94.4195	1.75275	0.0999408	17.5379	7.36e-69	9.96e-67
CHL1	129.079	-2.50393	0.143365	-17.4654	2.63e-68	3.54e-66
ARHGAP22	120.537	2.40883	0.138389	17.4063	7.39e-68	9.8e-66
KCTD11	88.7157	2.71984	0.156891	17.3359	2.52e-67	3.3e-65
RAB39B	21.7121	-5.51989	0.318477	-17.3321	2.69e-67	3.5e-65
ARHGEF34P	35.4935	1.87102	0.108038	17.3181	3.43e-67	4.43e-65
RAB15	12480.3	1.30889	0.07574	17.2814	6.5e-67	8.34e-65
MX1	24.8716	2.78711	0.161605	17.2465	1.19e-66	1.5e-64
GPR37	561.693	1.82298	0.106217	17.1628	5.04e-66	6.22e-64
BMP2	722.023	2.89103	0.168678	17.1394	7.54e-66	9.25e-64
KCTD8	181.603	1.19703	0.0702084	17.0497	3.51e-65	4.23e-63
CD38	22.0219	2.9566	0.175193	16.8762	6.73e-64	8e-62
LINC00707	58.7025	2.43797	0.14476	16.8415	1.21e-63	1.43e-61
PROM1	1428.25	3.15029	0.187399	16.8106	2.04e-63	2.38e-61
STRA6	340.85	-1.98108	0.117966	-16.7938	2.71e-63	3.13e-61
TCF24	162	2.12811	0.126761	16.7884	2.97e-63	3.4e-61
TRHDE-AS1	245.952	1.26559	0.0759102	16.6722	2.09e-62	2.35e-60
MGARP	156.73	3.74688	0.226526	16.5406	1.87e-61	2.05e-59
SNX19	392.659	-2.2923	0.138616	-16.5371	1.98e-61	2.16e-59
C3orf80	55.8709	-1.23101	0.0744966	-16.5243	2.45e-61	2.66e-59
SERPINF1	5768.46	1.14469	0.0693732	16.5005	3.64e-61	3.92e-59
ATXN1	129.313	1.30218	0.0795494	16.3695	3.16e-60	3.38e-58
PLD5	172.413	-1.30786	0.0802212	-16.3032	9.37e-60	9.93e-58
AHR	512.382	1.02178	0.0632127	16.1642	9.02e-59	9.45e-57
TRABD2B	42.5871	-2.0665	0.128187	-16.1209	1.82e-58	1.9e-56
METTL7A	585.256	-1.76177	0.109437	-16.0985	2.61e-58	2.71e-56
DUSP8	403.627	1.15943	0.0721085	16.079	3.58e-58	3.69e-56
HLA-B	11704.1	1.0215	0.0635822	16.0658	4.43e-58	4.55e-56
PFKFB2	450.908	1.20577	0.0750707	16.0618	4.73e-58	4.83e-56
VSTM2L	40.1264	-1.69069	0.105347	-16.0487	5.83e-58	5.92e-56
KL	26.4637	-2.2416	0.1397	-16.0458	6.11e-58	6.17e-56
LOC729739	67.6039	-3.56448	0.222375	-16.0291	8e-58	8.04e-56
ESR1	52.2891	3.59501	0.224456	16.0166	9.79e-58	9.79e-56
RIMS4	1965.6	-1.1851	0.0744791	-15.9119	5.24e-57	5.19e-55
LOC101927239	15.2562	6.808	0.429785	15.8405	1.64e-56	1.6e-54
FAM155A	63.5747	-4.80623	0.303873	-15.8166	2.39e-56	2.33e-54
EFS	13.482	-3.66996	0.232241	-15.8024	3e-56	2.91e-54
FSTL4	63.7391	3.2544	0.206591	15.7529	6.57e-56	6.34e-54
MAP2	1144.94	1.97571	0.126561	15.6108	6.15e-55	5.85e-53
EVX1	157.504	1.2157	0.0780974	15.5664	1.23e-54	1.16e-52
DSEL	427.082	-1.17816	0.0757416	-15.555	1.47e-54	1.39e-52
PSMB8-AS1	20.1917	2.45736	0.1581	15.5431	1.77e-54	1.66e-52
CNTN3	78.7698	4.30004	0.277868	15.4752	5.1e-54	4.76e-52
PLA2R1	22.4426	5.99344	0.388826	15.4142	1.31e-53	1.21e-51
WDR11-AS1	55.8645	4.80521	0.312266	15.3882	1.96e-53	1.81e-51
RGS14	117.844	1.85637	0.120927	15.3512	3.47e-53	3.18e-51
MS4A2	252.511	1.47488	0.096629	15.2633	1.34e-52	1.22e-50
HOTAIR	160.303	3.5204	0.230769	15.255	1.52e-52	1.38e-50
B3GAT1	186.237	-1.94818	0.127761	-15.2486	1.68e-52	1.51e-50
LMO1	40.3345	-2.2851	0.150774	-15.1558	6.94e-52	6.09e-50
IAH1	651.279	1.63134	0.10784	15.1275	1.07e-51	9.33e-50
TMEM155	92.3403	3.46588	0.22928	15.1164	1.26e-51	1.1e-49
GXYLT2	82.1876	1.50191	0.1001	15.0041	6.9e-51	5.93e-49
BEND5	110.158	-1.16772	0.0780049	-14.9699	1.16e-50	9.84e-49
EPHX2	25.7533	-2.07305	0.13873	-14.943	1.73e-50	1.45e-48
GABRQ	42.2455	1.44247	0.0970006	14.8708	5.1e-50	4.23e-48
GRIA2	107.544	-1.6158	0.108796	-14.8517	6.78e-50	5.6e-48
SLC10A2	17.0273	-6.90412	0.464944	-14.8494	7.02e-50	5.78e-48
LRRC7	14.8517	-2.92511	0.197247	-14.8297	9.42e-50	7.68e-48
GBX2	131.693	1.39508	0.0944169	14.7758	2.1e-49	1.7e-47
POMC	14.9075	3.26348	0.22163	14.7249	4.46e-49	3.58e-47
GLMP	267.417	3.84033	0.26154	14.6836	8.22e-49	6.51e-47
KIAA1456	31.9336	-1.97468	0.135371	-14.5872	3.39e-48	2.64e-46
DLK1	32.4466	-2.52658	0.173229	-14.5852	3.49e-48	2.71e-46
HMSD	55.4938	2.35288	0.162066	14.5181	9.31e-48	7.17e-46
IFI35	112.432	1.2872	0.0890287	14.4583	2.22e-47	1.7e-45
PAX2	178.372	-2.61259	0.18094	-14.439	2.94e-47	2.23e-45
SP8	238.276	1.62913	0.11389	14.3045	2.05e-46	1.49e-44
ZNF214	32.1735	1.56474	0.110074	14.2153	7.37e-46	5.3e-44
ALDH1A2	1847.56	3.78388	0.266926	14.1758	1.29e-45	9.2e-44
PRPH	49.8961	1.60161	0.113414	14.1218	2.79e-45	1.97e-43
IRX4	10.8811	-4.43173	0.313914	-14.1176	2.96e-45	2.08e-43
WNT7B	73.3891	1.96084	0.139486	14.0576	6.92e-45	4.85e-43
OVOL2	120.815	1.51216	0.10856	13.9293	4.2e-44	2.89e-42
FAM129A	859.464	1.17805	0.084663	13.9145	5.17e-44	3.54e-42
SLC44A3	148.97	1.11768	0.0807143	13.8473	1.32e-43	8.79e-42
C15orf56	11.57	2.88673	0.20869	13.8326	1.62e-43	1.07e-41
THY1	25.5388	-2.32405	0.168157	-13.8207	1.91e-43	1.26e-41
FHIT	308.484	-1.69677	0.1235	-13.739	5.93e-43	3.8e-41
CGREF1	129.312	1.22266	0.089387	13.6783	1.37e-42	8.66e-41
TNNI3	24.6762	-3.46947	0.254107	-13.6536	1.92e-42	1.2e-40
STXBP2	733.609	2.64272	0.194934	13.557	7.2e-42	4.46e-40
ENOX1	125.545	-2.02975	0.15033	-13.502	1.52e-41	9.36e-40
HOXC11	486.631	3.61071	0.267574	13.4943	1.69e-41	1.04e-39
FCGRT	375.781	3.86702	0.286879	13.4796	2.06e-41	1.26e-39
ETV7	32.0985	2.9475	0.219334	13.4384	3.6e-41	2.19e-39
BTN3A3	243.092	1.43202	0.106593	13.4345	3.8e-41	2.3e-39
P2RY1	296.656	1.37141	0.102159	13.4243	4.36e-41	2.63e-39
NECAB2	103.701	-1.09097	0.0814363	-13.3966	6.33e-41	3.8e-39
KLF4	2122.97	3.31694	0.247692	13.3914	6.79e-41	4.06e-39
HOXD11	37.7211	2.27854	0.170544	13.3604	1.03e-40	6.12e-39
ACTL8	217.114	-2.06234	0.154842	-13.319	1.79e-40	1.06e-38
IGSF1	104.038	-1.66797	0.125269	-13.3151	1.89e-40	1.11e-38
ADAMTS10	46.6215	-2.18466	0.164202	-13.3047	2.17e-40	1.27e-38
ARC	117.067	-1.09609	0.082622	-13.2663	3.63e-40	2.11e-38
LOXL1	201.321	-1.0875	0.082178	-13.2335	5.62e-40	3.2e-38
WDR72	43.4449	4.43283	0.338521	13.0947	3.53e-39	1.97e-37
ATF3	1214.29	1.03086	0.0792458	13.0085	1.1e-38	6.03e-37
PRODH	948.751	1.29598	0.0996563	13.0045	1.15e-38	6.32e-37
BRINP3	11.4702	-5.07622	0.390877	-12.9868	1.45e-38	7.94e-37
ZNF582-AS1	32.4931	-1.33545	0.102943	-12.9727	1.75e-38	9.52e-37
GATA5	27.0922	-2.11762	0.163244	-12.9721	1.76e-38	9.56e-37
GLIS3	157.884	-1.63761	0.126522	-12.9433	2.56e-38	1.38e-36
RNF43	84.0574	1.26083	0.0977174	12.9029	4.34e-38	2.33e-36
SOGA3	290.692	-1.29768	0.10185	-12.7411	3.5e-37	1.83e-35
HLA-DQB1	25.6819	3.17971	0.250062	12.7157	4.84e-37	2.51e-35
STK31	23.8923	2.32637	0.18318	12.6999	5.92e-37	3.07e-35
PHOSPHO1	107.509	1.06172	0.0837601	12.6757	8.07e-37	4.14e-35
IL15RA	51.7725	1.90009	0.14997	12.6699	8.69e-37	4.45e-35
AMPD3	43.9302	1.47827	0.116835	12.6526	1.08e-36	5.52e-35
SLITRK3	132.178	-1.52441	0.122008	-12.4944	8.01e-36	4e-34
HCP5	34.7152	1.52271	0.122083	12.4727	1.05e-35	5.24e-34
B3GALT1	15.1352	-2.2419	0.179801	-12.4688	1.11e-35	5.5e-34
C20orf166-AS1	7.99668	-3.18962	0.256079	-12.4556	1.3e-35	6.47e-34
NQO1	2165.4	-1.23153	0.0992594	-12.4072	2.39e-35	1.17e-33
ST8SIA4	190.964	1.43013	0.115293	12.4043	2.48e-35	1.21e-33
SPINK1	11.1457	3.12048	0.251939	12.3859	3.12e-35	1.52e-33
C5AR1	14.6698	-2.08271	0.16845	-12.364	4.09e-35	1.99e-33
ASTN1	9.53247	-3.2817	0.266807	-12.2999	9.07e-35	4.39e-33
COLEC11	11.1376	-3.23136	0.263525	-12.2621	1.45e-34	6.95e-33
PRR15	459.915	1.54833	0.126731	12.2175	2.51e-34	1.19e-32
ARX	640.912	-1.80469	0.148377	-12.1628	4.9e-34	2.31e-32
COL4A6	1713.03	-1.27108	0.104902	-12.1168	8.6e-34	4.01e-32
TRPM6	41.0726	1.81469	0.150248	12.078	1.38e-33	6.35e-32
EMX2OS	41.5789	5.37977	0.446466	12.0497	1.95e-33	8.91e-32
ATAD3C	114.494	1.46017	0.121326	12.035	2.33e-33	1.05e-31
TUNAR	297.051	-2.5038	0.209143	-11.9718	5e-33	2.24e-31
LINC00472	15.1552	2.39025	0.199827	11.9616	5.65e-33	2.52e-31
TDO2	18.9648	-1.87791	0.157259	-11.9415	7.19e-33	3.18e-31
FGF12	23.6831	-2.37148	0.198712	-11.9343	7.84e-33	3.46e-31
ZNF423	143.738	-1.1955	0.100288	-11.9207	9.24e-33	4.05e-31
ZNF702P	50.8776	-1.2599	0.105862	-11.9014	1.16e-32	5.05e-31
NLGN4X	7.44267	-5.56035	0.467273	-11.8996	1.19e-32	5.15e-31
SSPO	20.5096	-2.11241	0.177911	-11.8734	1.63e-32	7.03e-31
SCN2B	8.60064	-2.72322	0.229541	-11.8638	1.83e-32	7.87e-31
TDGF1	84.4337	-1.75481	0.148164	-11.8437	2.32e-32	9.94e-31
DMRT2	50.4568	1.32195	0.111753	11.8292	2.76e-32	1.17e-30
FAM198A	44.2902	-1.26556	0.107457	-11.7774	5.1e-32	2.16e-30
VAMP8	159.661	3.42682	0.291243	11.7662	5.83e-32	2.46e-30
C10orf10	115.686	1.94585	0.165437	11.7619	6.14e-32	2.58e-30
NPR3	527.111	6.88242	0.586334	11.738	8.13e-32	3.4e-30
SPARCL1	215.168	-2.44014	0.208094	-11.7262	9.36e-32	3.91e-30
LUZP2	692.651	1.58223	0.135151	11.7071	1.17e-31	4.88e-30
MATK	1700.89	-1.01603	0.0868235	-11.7023	1.24e-31	5.16e-30
SALL4	21.8286	-2.16591	0.185377	-11.6838	1.54e-31	6.4e-30
COLEC12	111.216	6.79698	0.582195	11.6747	1.72e-31	7.09e-30
ARHGEF6	1141.79	-1.69309	0.145033	-11.6738	1.74e-31	7.15e-30
KCNN3	72.4425	-1.74633	0.149635	-11.6706	1.8e-31	7.41e-30
KLRG2	1061.7	1.24096	0.106464	11.6561	2.14e-31	8.77e-30
LINC00458	85.0208	-2.82663	0.242533	-11.6547	2.17e-31	8.9e-30
ADAMTS8	15.8452	-2.60623	0.223844	-11.6431	2.49e-31	1.02e-29
IRX6	216.486	1.56584	0.134778	11.6179	3.34e-31	1.35e-29
CA8	213.861	-1.58117	0.136702	-11.5666	6.09e-31	2.43e-29
SAMD12	105.568	1.5527	0.134731	11.5244	9.94e-31	3.93e-29
BOLA3-AS1	402.846	1.09397	0.0954766	11.458	2.14e-30	8.38e-29
LINC01096	15.2035	2.37678	0.20826	11.4125	3.62e-30	1.41e-28
NHSL2	103.087	-1.27688	0.11219	-11.3814	5.18e-30	2e-28
APOE	2055.57	1.89165	0.168004	11.2596	2.08e-29	7.87e-28
GPRIN2	14.6848	2.16506	0.192411	11.2523	2.26e-29	8.53e-28
C1QTNF6	34.367	-1.39701	0.124789	-11.195	4.31e-29	1.61e-27
KIAA1210	9.28789	-4.45232	0.398071	-11.1847	4.84e-29	1.79e-27
TRHDE	513.33	1.75565	0.157741	11.1299	8.97e-29	3.28e-27
SDK2	15.5487	-2.24783	0.202051	-11.125	9.48e-29	3.45e-27
ZNF365	44.1805	1.27597	0.114743	11.1203	1e-28	3.63e-27
SGK1	359.077	1.37532	0.124057	11.0863	1.46e-28	5.28e-27
ZNF471	41.6846	-1.20652	0.108867	-11.0825	1.53e-28	5.49e-27
TRO	33.5818	-1.95557	0.176493	-11.0801	1.57e-28	5.61e-27
KCNK1	759.033	1.17034	0.106063	11.0343	2.61e-28	9.28e-27
BTBD17	5.96363	-4.97061	0.450529	-11.0328	2.65e-28	9.42e-27
PPP1R3F	319.368	-1.00506	0.0911497	-11.0265	2.85e-28	1.01e-26
CD44	426.888	2.12798	0.192998	11.0259	2.87e-28	1.01e-26
C14orf39	19.6839	-1.918	0.174119	-11.0155	3.22e-28	1.14e-26
SLC16A12	49.8862	4.54195	0.412465	11.0117	3.35e-28	1.18e-26
HLA-H	181.015	1.29017	0.117199	11.0084	3.48e-28	1.22e-26
ENPP2	65.1574	-2.91373	0.265765	-10.9635	5.72e-28	1.98e-26
SLCO4C1	98.988	1.25128	0.114341	10.9435	7.14e-28	2.47e-26
GUCY1A3	613.756	1.24351	0.113816	10.9257	8.69e-28	3e-26
ARSI	47.5609	-1.54958	0.142015	-10.9114	1.02e-27	3.5e-26
CHI3L2	390.918	2.23107	0.204815	10.8931	1.24e-27	4.26e-26
DOC2B	847.839	3.23928	0.2974	10.892	1.26e-27	4.31e-26
MKRN3	7.38016	2.47131	0.227741	10.8514	1.96e-27	6.7e-26
NCF2	9.7998	3.15718	0.291386	10.835	2.35e-27	7.95e-26
CNTNAP5	6.70339	-5.39955	0.499646	-10.8067	3.2e-27	1.08e-25
ABLIM2	21.7383	-1.64284	0.152095	-10.8014	3.39e-27	1.13e-25
HOXC13-AS	23.766	1.82637	0.169087	10.8014	3.39e-27	1.13e-25
LINC00649	157.326	1.32457	0.122758	10.7901	3.83e-27	1.28e-25
MIR4454	18.8033	3.8658	0.360021	10.7377	6.77e-27	2.23e-25
ARHGAP36	60.6457	-2.40572	0.224816	-10.7008	1.01e-26	3.3e-25
LOC100129534	32.6853	-1.15325	0.108336	-10.645	1.84e-26	5.99e-25
CILP2	40.6113	-1.06761	0.100365	-10.6373	2e-26	6.48e-25
LOC102724153	20.894	3.32589	0.312887	10.6297	2.17e-26	7.02e-25
C2CD4A	62.6827	1.95404	0.184484	10.5919	3.25e-26	1.04e-24
FST	13.2841	2.57434	0.244073	10.5474	5.22e-26	1.66e-24
SEPP1	18.0134	2.18213	0.206998	10.5418	5.54e-26	1.76e-24
CXCL14	2669.29	4.27303	0.405375	10.5409	5.59e-26	1.77e-24
SH3RF2	8.51091	2.82925	0.268682	10.5301	6.28e-26	1.98e-24
EPHB1	387.2	3.35182	0.318871	10.5115	7.64e-26	2.41e-24
OLFM1	30.1611	-3.17127	0.301849	-10.5061	8.09e-26	2.54e-24
LINC00893	39.8698	-1.04083	0.0991366	-10.4989	8.74e-26	2.74e-24
PLEKHD1	26.7826	3.0653	0.292655	10.4741	1.14e-25	3.53e-24
BOK	253.51	2.11254	0.202217	10.4469	1.51e-25	4.68e-24
PCDHB3	122.152	1.00871	0.0966772	10.4338	1.74e-25	5.36e-24
LINC01351	8.99375	-2.45819	0.23574	-10.4275	1.86e-25	5.7e-24
DMRT1	10.2181	3.81789	0.366772	10.4094	2.25e-25	6.87e-24
GFRA1	4.50347	-5.46994	0.52578	-10.4035	2.39e-25	7.29e-24
KCNC3	22.1801	-2.22647	0.214016	-10.4033	2.4e-25	7.29e-24
SYT6	318.972	1.43595	0.138317	10.3816	3.01e-25	9.11e-24
HEY2	35.5567	2.92233	0.281709	10.3735	3.27e-25	9.87e-24
THRB	954.671	-1.43749	0.138706	-10.3636	3.63e-25	1.09e-23
BNC1	129.178	2.01953	0.19501	10.3561	3.93e-25	1.18e-23
LINC00960	59.963	1.7489	0.168975	10.35	4.18e-25	1.25e-23
PPP1R3B	197.133	1.8116	0.175408	10.3279	5.27e-25	1.56e-23
NRP2	217.828	1.3536	0.131594	10.2862	8.13e-25	2.39e-23
GRAMD1B	686.291	-1.29447	0.125918	-10.2803	8.65e-25	2.54e-23
GAD1	124.252	1.00349	0.0976829	10.2729	9.33e-25	2.72e-23
GSTM3	319.05	1.02165	0.099508	10.267	9.92e-25	2.89e-23
RGAG1	18.2804	-1.43924	0.140331	-10.256	1.11e-24	3.23e-23
ADAM8	82.6298	-1.11125	0.108391	-10.2522	1.16e-24	3.35e-23
EMILIN2	140.697	3.79115	0.371075	10.2166	1.67e-24	4.82e-23
ABCC2	92.857	1.84121	0.180571	10.1966	2.05e-24	5.9e-23
PDE11A	206.549	-1.56602	0.153604	-10.1952	2.08e-24	5.98e-23
LINC01168	6.90377	3.39843	0.333473	10.191	2.17e-24	6.23e-23
GABRD	57.5151	-1.08504	0.106642	-10.1746	2.58e-24	7.37e-23
AEBP1	498.274	5.33016	0.524175	10.1687	2.74e-24	7.81e-23
AHNAK2	148.585	-1.14105	0.112781	-10.1174	4.63e-24	1.32e-22
LRP2	48.1318	3.14753	0.313219	10.049	9.28e-24	2.6e-22
FAAH2	55.2146	1.22953	0.122433	10.0425	9.91e-24	2.77e-22
HELT	75.3728	5.14876	0.512709	10.0422	9.94e-24	2.77e-22
TENM1	132.536	2.42936	0.241933	10.0415	1e-23	2.79e-22
ZNF729	3.29599	-4.97776	0.496578	-10.0241	1.19e-23	3.31e-22
CHAC1	908.958	1.75725	0.1755	10.0129	1.34e-23	3.7e-22
BHLHE41	47.9311	1.17769	0.117674	10.0081	1.4e-23	3.87e-22
PYGM	24.4447	-1.29355	0.12957	-9.9834	1.8e-23	4.94e-22
EPHA3	694.989	-2.12664	0.213309	-9.96978	2.07e-23	5.66e-22
SARDH	10.3405	-2.34279	0.235282	-9.95739	2.34e-23	6.4e-22
TOX	497.318	-1.11026	0.111663	-9.94295	2.71e-23	7.39e-22
ZNF404	11.597	-1.83765	0.184914	-9.93786	2.85e-23	7.76e-22
LINC00558	10.2167	-2.45673	0.247308	-9.93389	2.96e-23	8.06e-22
OAS2	49.9245	-1.8736	0.189253	-9.89994	4.17e-23	1.12e-21
TEX19	129.738	-1.60983	0.162698	-9.89456	4.4e-23	1.18e-21
HTR1B	10.198	5.13379	0.518999	9.89171	4.52e-23	1.21e-21
GRIP2	49.0004	-1.01329	0.102498	-9.88593	4.79e-23	1.28e-21
HTRA1	567.315	-1.06819	0.108321	-9.86135	6.12e-23	1.63e-21
AFF3	115.119	-1.94088	0.196995	-9.85245	6.69e-23	1.77e-21
TPTEP1	3168	1.3006	0.132044	9.84978	6.87e-23	1.82e-21
DTX1	70.4842	-2.26523	0.230214	-9.83969	7.59e-23	2e-21
LOC103611081	3.77323	-4.55589	0.463234	-9.83496	7.96e-23	2.09e-21
BTNL9	48.7807	-1.39538	0.141963	-9.82917	8.43e-23	2.22e-21
ZNF606	103.923	-1.03399	0.105293	-9.82014	9.22e-23	2.41e-21
OCLN	582.166	1.15189	0.117352	9.81568	9.64e-23	2.52e-21
BDNF	17.839	3.6784	0.375165	9.80474	1.07e-22	2.8e-21
CSMD1	41.4105	-3.62718	0.369977	-9.8038	1.08e-22	2.82e-21
LOC100505715	11.8689	-1.60177	0.163415	-9.80183	1.11e-22	2.87e-21
CASP10	21.9494	-1.65317	0.169176	-9.77188	1.49e-22	3.85e-21
RPLP0P2	45.8482	1.50885	0.154592	9.76019	1.67e-22	4.31e-21
NPSR1	4.75474	5.48518	0.562048	9.75927	1.68e-22	4.35e-21
LRRC4B	23.2701	-2.33384	0.239246	-9.75496	1.76e-22	4.52e-21
ZMAT1	44.7932	-1.16599	0.11999	-9.71741	2.54e-22	6.46e-21
SYT2	206.633	-1.35518	0.139714	-9.69971	3.02e-22	7.67e-21
GRIN1	12.5616	1.82415	0.188216	9.69183	3.27e-22	8.26e-21
S1PR3	28.1989	1.90742	0.197248	9.67014	4.04e-22	1.01e-20
ARHGAP29	62.6112	1.27926	0.132312	9.66849	4.1e-22	1.02e-20
ZYG11A	189.959	1.34122	0.13884	9.66018	4.45e-22	1.11e-20
MPDZ	2053.13	1.01183	0.104943	9.6417	5.33e-22	1.32e-20
LINC00673	43.5048	2.38843	0.248076	9.62781	6.1e-22	1.51e-20
GUCY1A2	17.8101	-2.15212	0.223899	-9.61201	7.11e-22	1.75e-20
ANKRD24	34.9454	-1.05422	0.109715	-9.60877	7.34e-22	1.81e-20
HS3ST3B1	42.8515	1.59705	0.166208	9.60874	7.34e-22	1.81e-20
SNCAIP	140.858	-1.21509	0.126601	-9.59778	8.17e-22	2e-20
PRSS33	14.7731	2.79229	0.291173	9.5898	8.83e-22	2.15e-20
GRID1	291.229	-1.58652	0.165522	-9.58498	9.25e-22	2.25e-20
DLEC1	77.1652	2.90413	0.303309	9.57482	1.02e-21	2.48e-20
CNRIP1	147.466	-2.14973	0.224608	-9.57104	1.06e-21	2.56e-20
DAB2	232.261	-1.68729	0.176329	-9.56897	1.08e-21	2.61e-20
RMST	3.11338	-4.52942	0.473757	-9.56064	1.17e-21	2.82e-20
EPCAM	110.699	1.47676	0.154732	9.54397	1.37e-21	3.3e-20
EPHA7	499.532	-1.4714	0.154264	-9.53815	1.45e-21	3.48e-20
LVCAT1	12.3831	1.86852	0.196026	9.53204	1.54e-21	3.68e-20
SPRY3	105.584	-1.18762	0.124962	-9.50387	2.02e-21	4.8e-20
PCDHB12	41.0098	1.65175	0.174165	9.48378	2.45e-21	5.8e-20
CELF5	31.7075	-1.48091	0.156245	-9.47816	2.59e-21	6.12e-20
BEX2	5.25219	-3.37216	0.355859	-9.47611	2.64e-21	6.23e-20
SPHK1	1537.23	2.33036	0.246243	9.46367	2.97e-21	6.99e-20
CX3CL1	4.93661	-3.74781	0.396373	-9.45526	3.22e-21	7.55e-20
SHROOM3	1252.39	-1.19661	0.127078	-9.41639	4.67e-21	1.08e-19
C8orf31	12.9251	-1.81151	0.192456	-9.41257	4.84e-21	1.12e-19
CLMP	11.4932	-1.52451	0.162002	-9.41048	4.94e-21	1.14e-19
NAV2	52.9365	-1.1235	0.119497	-9.40198	5.35e-21	1.23e-19
KCNK12	21.8097	2.04149	0.217314	9.39417	5.77e-21	1.33e-19
ANXA1	8433.59	2.22799	0.237254	9.39075	5.96e-21	1.37e-19
TXNIP	846.871	-1.33542	0.142556	-9.36771	7.41e-21	1.7e-19
HAND2	195.796	2.1216	0.226633	9.36143	7.87e-21	1.8e-19
FABP3	183.303	1.38706	0.148193	9.3598	7.99e-21	1.82e-19
SCN2A	7.60193	-2.04671	0.218801	-9.3542	8.42e-21	1.91e-19
CDH13	77.1212	5.78955	0.619084	9.3518	8.62e-21	1.95e-19
ARHGAP23	148.013	2.07965	0.222802	9.33406	1.02e-20	2.3e-19
ESX1	22.1286	-2.63522	0.282377	-9.3323	1.04e-20	2.33e-19
TCEAL5	40.2028	4.71952	0.507944	9.29142	1.52e-20	3.37e-19
SERPINI1	200.906	1.95198	0.210161	9.28802	1.57e-20	3.47e-19
LINC00682	4.51786	4.38638	0.473773	9.2584	2.08e-20	4.56e-19
MET	4138.76	1.3161	0.142558	9.23209	2.65e-20	5.77e-19
ISLR2	20.7168	-1.49279	0.161763	-9.22823	2.75e-20	5.98e-19
NRXN3	49.3507	5.11597	0.554849	9.22048	2.96e-20	6.41e-19
CYS1	69.9218	-1.04387	0.113305	-9.2129	3.17e-20	6.87e-19
ZNF208	5.99361	-3.60642	0.392542	-9.18736	4.03e-20	8.64e-19
SAMD9	34.5868	2.31359	0.252052	9.17901	4.35e-20	9.31e-19
PDE4D	6.36196	2.33062	0.254026	9.17476	4.53e-20	9.67e-19
ITGB8	296.658	2.79146	0.304427	9.16954	4.75e-20	1.01e-18
SPATA6L	50.2759	1.20705	0.131726	9.16336	5.03e-20	1.07e-18
NEGR1	4.74796	-3.57772	0.390767	-9.15563	5.4e-20	1.14e-18
ARL11	7.75332	-2.2874	0.249987	-9.15007	5.69e-20	1.2e-18
PCAT14	63.1431	2.4472	0.267552	9.14665	5.87e-20	1.23e-18
NLRP2	52.3848	6.13469	0.670788	9.1455	5.94e-20	1.24e-18
APLF	42.4208	-1.06776	0.116891	-9.13467	6.56e-20	1.37e-18
NPTXR	208.006	-1.05269	0.11543	-9.11979	7.53e-20	1.57e-18
ANK1	139.723	-1.02743	0.112992	-9.09292	9.64e-20	2.01e-18
S100A16	56.0822	1.68047	0.185397	9.06417	1.26e-19	2.59e-18
RASAL3	4.85644	-2.95781	0.326503	-9.05905	1.32e-19	2.71e-18
ATP8B1	29.6424	1.31843	0.145657	9.05162	1.41e-19	2.89e-18
NTRK1	54.533	-1.17245	0.129754	-9.03596	1.63e-19	3.33e-18
HECW2	84.0459	3.989	0.442017	9.02453	1.8e-19	3.69e-18
TRDN	13.3202	1.70398	0.189101	9.01097	2.04e-19	4.15e-18
PRSS8	13.5052	-2.14778	0.23844	-9.00765	2.11e-19	4.27e-18
FRMD4B	412.342	1.6512	0.183585	8.99421	2.38e-19	4.82e-18
DUSP10	126.375	1.19715	0.133203	8.9874	2.53e-19	5.12e-18
EHF	8.02846	-2.13455	0.238047	-8.96696	3.05e-19	6.13e-18
KCNH5	127.844	2.18197	0.243682	8.95415	3.42e-19	6.87e-18
ARID5B	2710.56	1.27162	0.14257	8.91925	4.69e-19	9.36e-18
TAF7L	19.6116	-1.59734	0.179348	-8.9064	5.27e-19	1.04e-17
CRIP3	135.339	1.30165	0.146392	8.89151	6.03e-19	1.19e-17
RANBP17	3.1832	4.52822	0.509343	8.89032	6.09e-19	1.2e-17
ADAM12	88.1051	1.25974	0.142046	8.8685	7.41e-19	1.45e-17
AKNAD1	163.638	1.26177	0.142456	8.85727	8.2e-19	1.6e-17
EGFEM1P	53.2094	-1.42573	0.161238	-8.84242	9.37e-19	1.82e-17
PIFO	97.8855	1.63867	0.185526	8.8326	1.02e-18	1.99e-17
CD177	7.79839	5.21816	0.593436	8.79312	1.45e-18	2.81e-17
NID2	1985.23	1.20036	0.136667	8.78311	1.59e-18	3.06e-17
SPATA18	8.36736	3.62193	0.41293	8.77131	1.77e-18	3.39e-17
ZXDB	1390.81	-1.02878	0.11743	-8.76083	1.94e-18	3.71e-17
DDIT4	3335.23	2.12072	0.243808	8.69833	3.37e-18	6.36e-17
LMO3	330.998	-1.45918	0.168061	-8.68248	3.87e-18	7.28e-17
GPRC5A	42.1159	3.22905	0.372564	8.6671	4.43e-18	8.29e-17
LTK	510.577	1.00872	0.116412	8.66506	4.51e-18	8.43e-17
TNFSF10	43.2716	1.82392	0.21049	8.66509	4.51e-18	8.43e-17
CABP1	65.5323	-1.20062	0.138633	-8.66046	4.7e-18	8.75e-17
SHISA8	253.288	-1.02234	0.11819	-8.64996	5.15e-18	9.58e-17
EDNRA	55.8881	3.34205	0.386608	8.64456	5.4e-18	1e-16
CUX2	324.545	-1.82478	0.211353	-8.6338	5.93e-18	1.1e-16
SLCO1A2	11.4848	4.28258	0.496085	8.63275	5.99e-18	1.11e-16
AKR1C1	59.9071	-1.27605	0.147987	-8.62273	6.54e-18	1.21e-16
PCSK9	224.795	2.3923	0.277644	8.61643	6.91e-18	1.27e-16
ZNF793	11.6772	-1.9002	0.220616	-8.61315	7.11e-18	1.3e-16
UNQ6494	23.0429	-1.46619	0.1703	-8.60943	7.34e-18	1.34e-16
RENBP	1200.37	1.79551	0.208604	8.60728	7.48e-18	1.37e-16
ETNPPL	8.347	2.2905	0.266151	8.60602	7.56e-18	1.38e-16
ART3	2.30577	-4.03593	0.469761	-8.59145	8.59e-18	1.55e-16
DNAJB5-AS1	7.56106	2.12208	0.247229	8.58346	9.21e-18	1.66e-16
UNC13A	27.7229	-1.60369	0.187193	-8.56702	1.06e-17	1.91e-16
SLIT3	670.933	1.61317	0.188415	8.56179	1.11e-17	1.99e-16
SH3GL3	1730.69	1.50922	0.176353	8.55798	1.15e-17	2.05e-16
PROS1	286.969	1.12867	0.13211	8.54343	1.3e-17	2.32e-16
TLE1	159.46	1.03017	0.120663	8.53757	1.37e-17	2.44e-16
NCKAP5	5.04978	-2.91729	0.342246	-8.52397	1.54e-17	2.73e-16
SLC22A31	106.617	-1.44734	0.169919	-8.51784	1.63e-17	2.87e-16
COL5A1	2.4369	-4.01216	0.47238	-8.4935	2.01e-17	3.52e-16
SERPINB9	3410.03	1.16416	0.137153	8.48798	2.1e-17	3.69e-16
PP12613	8.1372	3.15651	0.372282	8.4788	2.28e-17	3.99e-16
SLC7A8	465.953	1.02953	0.121514	8.47251	2.4e-17	4.21e-16
FLJ44635	12.1936	-1.27615	0.151765	-8.40875	4.14e-17	7.15e-16
ASIC2	3.30629	4.07425	0.487031	8.3655	5.99e-17	1.02e-15
MEGF10	11.1843	1.41394	0.169685	8.33274	7.9e-17	1.33e-15
ANO3	1.86788	-4.19635	0.504847	-8.31214	9.4e-17	1.58e-15
ZNF43	3.79296	-4.67786	0.563455	-8.3021	1.02e-16	1.71e-15
A4GALT	2290.97	1.21786	0.146783	8.29703	1.07e-16	1.78e-15
DIRC3	33.0399	-2.01238	0.242631	-8.294	1.1e-16	1.83e-15
APLN	208.776	-1.42587	0.172254	-8.27774	1.26e-16	2.09e-15
FOXA2	126.014	4.93273	0.596672	8.26708	1.37e-16	2.28e-15
TEX13B	3.85341	-2.70064	0.326687	-8.26676	1.38e-16	2.28e-15
SLC44A5	74.6372	-1.55069	0.187842	-8.25528	1.52e-16	2.51e-15
LINC01260	8.67483	2.18753	0.265162	8.24979	1.59e-16	2.62e-15
PROCR	861.771	1.00114	0.121404	8.24637	1.63e-16	2.69e-15
GABRB1	11.5413	1.68924	0.205181	8.23292	1.83e-16	3e-15
RBP1	866.418	1.14547	0.139482	8.21226	2.17e-16	3.54e-15
EMP1	503.2	1.79154	0.218527	8.19826	2.44e-16	3.97e-15
PLIN5	17.1998	-1.40495	0.171644	-8.18527	2.72e-16	4.39e-15
NEFM	4.51558	-2.70572	0.330778	-8.17988	2.84e-16	4.57e-15
SYT3	24.3285	-1.33826	0.16371	-8.17454	2.97e-16	4.77e-15
GJB6	142.57	1.41355	0.17355	8.14496	3.79e-16	6.05e-15
RAB36	76.1738	-1.77027	0.217424	-8.14202	3.89e-16	6.19e-15
HAND1	28.098	1.76653	0.217414	8.12517	4.47e-16	7.09e-15
PLIN4	27.1223	-1.43253	0.176317	-8.12472	4.48e-16	7.11e-15
CHMP1B2P	2.52587	-3.82116	0.471632	-8.102	5.41e-16	8.54e-15
RAPGEF3	96.3019	2.90098	0.358417	8.09387	5.78e-16	9.1e-15
ANO9	46.6771	1.19839	0.148275	8.08224	6.36e-16	9.99e-15
ACKR3	30.3824	2.62348	0.325061	8.07072	6.99e-16	1.1e-14
TTLL2	8.7396	1.67665	0.207758	8.07022	7.02e-16	1.1e-14
KLRB1	14.0998	2.20866	0.274128	8.05702	7.82e-16	1.22e-14
QRFPR	1.73165	3.90991	0.486145	8.04267	8.79e-16	1.37e-14
NKX2-5	7.2869	-2.94553	0.366332	-8.0406	8.94e-16	1.39e-14
POF1B	1087.86	2.02674	0.25219	8.03655	9.24e-16	1.44e-14
LOC100128531	69.8516	1.26519	0.157439	8.03606	9.28e-16	1.44e-14
MYBPC1	227.215	2.10494	0.262093	8.03128	9.65e-16	1.5e-14
STAC	84.8015	-2.71533	0.339145	-8.00641	1.18e-15	1.82e-14
NEUROG2	2037.67	1.2057	0.150664	8.00258	1.22e-15	1.87e-14
UNC13C	3.53382	-3.41766	0.427412	-7.99618	1.28e-15	1.97e-14
MCTP1	22.8825	-1.05759	0.132468	-7.98375	1.42e-15	2.17e-14
COL14A1	40.1065	3.11343	0.390205	7.97894	1.48e-15	2.25e-14
FAM167A	23.0203	-1.23655	0.155077	-7.97374	1.54e-15	2.34e-14
MLC1	5.30562	-2.22248	0.278896	-7.96883	1.6e-15	2.43e-14
HLA-F	6.13833	2.95063	0.370454	7.96488	1.65e-15	2.51e-14
MIR155HG	34.8846	3.92324	0.49263	7.96387	1.67e-15	2.53e-14
GPR1	89.4337	-1.21656	0.15296	-7.95347	1.81e-15	2.74e-14
MME	871.191	-1.01309	0.127458	-7.94843	1.89e-15	2.85e-14
VSNL1	61.5056	-2.62843	0.330871	-7.94397	1.96e-15	2.95e-14
WWC3	1200.61	-1.02077	0.128597	-7.93774	2.06e-15	3.1e-14
ADCYAP1R1	4.38567	-2.44824	0.308588	-7.9337	2.13e-15	3.19e-14
C11orf70	18.663	-2.22295	0.280202	-7.93339	2.13e-15	3.2e-14
DAZL	517.489	-2.42648	0.306061	-7.92809	2.23e-15	3.33e-14
BCL2L14	10.709	-1.64273	0.207223	-7.92737	2.24e-15	3.34e-14
IL11	23.1643	-1.15625	0.145897	-7.92511	2.28e-15	3.4e-14
SNHG18	42.031	1.08051	0.136433	7.91975	2.38e-15	3.54e-14
KCND3	10.7705	-2.25746	0.285305	-7.91243	2.52e-15	3.74e-14
LINC01018	137.604	-1.6747	0.211799	-7.90702	2.64e-15	3.9e-14
ACTN2	114.646	1.47218	0.186405	7.89772	2.84e-15	4.2e-14
ZFHX4-AS1	10.4995	-1.42125	0.180442	-7.87646	3.37e-15	4.93e-14
LEPR	221.185	1.96999	0.250236	7.87255	3.47e-15	5.09e-14
LOC441178	102.536	-1.53655	0.195238	-7.87012	3.54e-15	5.18e-14
GABRB2	7.14534	-1.93294	0.245663	-7.86826	3.6e-15	5.26e-14
VIM	11459.4	-1.23157	0.156557	-7.8666	3.64e-15	5.32e-14
ATE1-AS1	15.3556	-1.37757	0.175553	-7.84705	4.26e-15	6.21e-14
ALDH3A1	62.5267	1.3466	0.171711	7.84223	4.43e-15	6.44e-14
FAM71F1	17.7933	-1.59097	0.20289	-7.84154	4.45e-15	6.47e-14
TRIM17	34.479	1.86094	0.23741	7.83849	4.56e-15	6.62e-14
PLAC9	6.39009	-1.85429	0.237127	-7.81982	5.29e-15	7.63e-14
CHST1	7.92376	-1.63982	0.210321	-7.79672	6.35e-15	9.11e-14
NR3C2	190.501	-1.00093	0.128583	-7.78431	7.01e-15	1e-13
NR2E3	13.903	-1.30592	0.167898	-7.77807	7.36e-15	1.05e-13
NUPR1	83.4302	1.98169	0.254829	7.77653	7.45e-15	1.06e-13
RYR2	533.939	1.53455	0.197445	7.77204	7.72e-15	1.1e-13
EOMES	123.667	1.69342	0.21816	7.76226	8.34e-15	1.18e-13
VCAM1	133.502	2.52951	0.326601	7.74496	9.56e-15	1.35e-13
S100A6	973.131	1.02706	0.132643	7.74303	9.71e-15	1.37e-13
PRRX1	1249.56	5.25813	0.680242	7.72978	1.08e-14	1.52e-13
ECM2	62.3559	2.25575	0.292651	7.708	1.28e-14	1.79e-13
LOC101927746	13.9381	1.19056	0.154592	7.70125	1.35e-14	1.88e-13
SEMA3C	180.94	1.86937	0.242809	7.69894	1.37e-14	1.91e-13
LOC101926889	8.1462	2.16944	0.282299	7.6849	1.53e-14	2.12e-13
TFAP2D	53.9289	7.26715	0.946983	7.674	1.67e-14	2.3e-13
CNN1	5.10311	-2.13599	0.278494	-7.66981	1.72e-14	2.37e-13
ARHGEF28	102.93	2.20351	0.287399	7.66707	1.76e-14	2.42e-13
ZNF676	2.93191	-3.89868	0.508501	-7.667	1.76e-14	2.42e-13
CLDN11	47.6918	3.60162	0.473218	7.61092	2.72e-14	3.7e-13
SLC7A10	50.2404	-1.03824	0.136435	-7.60982	2.74e-14	3.72e-13
NR2F2-AS1	13.7071	-1.22903	0.161518	-7.60922	2.76e-14	3.74e-13
SEMA4A	54.9167	1.36073	0.178921	7.60519	2.84e-14	3.85e-13
CHN2	622.5	1.03655	0.136356	7.60177	2.92e-14	3.95e-13
FAM124B	66.7186	-1.45002	0.190767	-7.60099	2.94e-14	3.97e-13
SOX6	531.89	1.11685	0.146939	7.60073	2.94e-14	3.97e-13
ERBB2	958.454	2.43811	0.321688	7.5791	3.48e-14	4.68e-13
ADGRL3	453.452	-1.4096	0.186102	-7.57435	3.61e-14	4.84e-13
EPHA8	14.7165	-1.16993	0.155274	-7.53466	4.9e-14	6.5e-13
SLC16A3	4637.14	1.00924	0.133993	7.53203	5e-14	6.63e-13
LSAMP	5.52004	-3.09034	0.410706	-7.52446	5.29e-14	7e-13
PTGER2	2.40493	-3.91601	0.521744	-7.50563	6.11e-14	8.03e-13
CHRNA6	13.8034	1.21301	0.161655	7.5037	6.2e-14	8.13e-13
IGFBP7	13.1311	3.00155	0.400693	7.4909	6.84e-14	8.96e-13
PDE3A	6.76147	3.06445	0.410066	7.47306	7.84e-14	1.02e-12
SPTB	1247.78	1.43489	0.192223	7.4647	8.35e-14	1.08e-12
ADAMTSL3	17.5648	2.5651	0.343872	7.45947	8.69e-14	1.13e-12
LINC00907	19.4932	1.27201	0.170689	7.45223	9.18e-14	1.19e-12
HKDC1	6.1199	-3.46162	0.465159	-7.44181	9.93e-14	1.28e-12
MTMR11	95.2939	1.06523	0.143173	7.44016	1.01e-13	1.29e-12
OLIG1	106.55	-1.46815	0.197456	-7.43529	1.04e-13	1.34e-12
CLSTN2	52.09	1.9712	0.265277	7.43071	1.08e-13	1.39e-12
PDLIM3	60.4739	8.18548	1.10492	7.40819	1.28e-13	1.64e-12
IRF8	61.6594	-3.28118	0.443218	-7.40308	1.33e-13	1.7e-12
LOC389895	234.023	-1.26307	0.170991	-7.38675	1.5e-13	1.92e-12
NFAM1	10.1188	-1.34567	0.182298	-7.38168	1.56e-13	1.98e-12
FAM41C	5.66375	1.93935	0.263323	7.36491	1.77e-13	2.24e-12
OLFML2B	39.7139	1.24421	0.169171	7.35476	1.91e-13	2.41e-12
EGFR	39.2148	5.93468	0.807384	7.3505	1.97e-13	2.48e-12
SIGLEC10	4.83397	-1.89306	0.257928	-7.33948	2.14e-13	2.69e-12
LOC400043	20.1586	5.47374	0.746041	7.33706	2.18e-13	2.74e-12
SCARA3	20.8047	7.01331	0.960379	7.30265	2.82e-13	3.51e-12
FAM162B	37.1675	1.78157	0.244423	7.2889	3.13e-13	3.87e-12
PLCD1	1054.67	1.37333	0.189224	7.2577	3.94e-13	4.86e-12
NPSR1-AS1	11.1562	2.8473	0.393495	7.23591	4.62e-13	5.7e-12
STX11	34.1843	1.0008	0.13839	7.23172	4.77e-13	5.87e-12
GALNT5	597.514	2.79939	0.38767	7.22107	5.16e-13	6.32e-12
IQCA1	28.0297	6.18618	0.858863	7.20275	5.9e-13	7.19e-12
RALYL	7.09078	-1.70851	0.237633	-7.1897	6.49e-13	7.89e-12
KCNJ12	28.9799	-1.69914	0.236681	-7.17902	7.02e-13	8.5e-12
AREG	3.11782	3.18914	0.445118	7.1647	7.8e-13	9.4e-12
CCDC170	18.0373	-1.07658	0.150332	-7.16133	7.99e-13	9.62e-12
LINC01239	4.6646	-1.9297	0.269553	-7.15888	8.13e-13	9.78e-12
EPB41L4A-AS2	18.1479	2.5837	0.361036	7.15636	8.28e-13	9.95e-12
SH3GL2	67.5461	1.90257	0.265897	7.1553	8.35e-13	1e-11
SLC34A3	17.1122	-1.16413	0.162921	-7.14536	8.98e-13	1.07e-11
FAM66A	11.789	-1.0742	0.15034	-7.14515	8.99e-13	1.08e-11
CPED1	33.8612	-1.54649	0.216517	-7.14257	9.16e-13	1.09e-11
LINC00269	4.39473	-2.41292	0.338008	-7.13864	9.43e-13	1.12e-11
GJA1	218.797	2.96776	0.416523	7.12508	1.04e-12	1.24e-11
EDN2	6.06614	-1.61282	0.226443	-7.12241	1.06e-12	1.26e-11
ADCY1	528.665	1.04064	0.146178	7.119	1.09e-12	1.29e-11
SGCG	11.113	1.88313	0.266015	7.07903	1.45e-12	1.71e-11
KCNJ2	85.1362	4.71123	0.668623	7.04618	1.84e-12	2.16e-11
SLC8A2	11.8922	-1.1347	0.161091	-7.04382	1.87e-12	2.19e-11
HPGD	2242.97	1.58145	0.22469	7.03835	1.95e-12	2.27e-11
TLX3	175.851	3.5315	0.501822	7.03735	1.96e-12	2.29e-11
CDH22	4.98996	-2.27628	0.323924	-7.0272	2.11e-12	2.45e-11
KDR	7.66116	2.82226	0.40164	7.02684	2.11e-12	2.46e-11
AKR1E2	6.32887	1.63313	0.233011	7.00881	2.4e-12	2.78e-11
SNCG	5.44657	-2.44528	0.348917	-7.00819	2.41e-12	2.79e-11
NEFL	11.3921	-2.91656	0.416654	-6.99996	2.56e-12	2.96e-11
MUC20	24.1064	-1.00344	0.143646	-6.98549	2.84e-12	3.26e-11
PCDH8	11.622	-1.25792	0.180231	-6.97946	2.96e-12	3.4e-11
IL2RG	17.8621	1.70427	0.244475	6.97115	3.14e-12	3.6e-11
AXL	32.6263	-1.04016	0.151102	-6.88388	5.82e-12	6.53e-11
ALDH1A1	3.7011	2.48283	0.362605	6.84721	7.53e-12	8.37e-11
STS	494.698	-1.63903	0.239504	-6.84345	7.73e-12	8.58e-11
CELF4	10.4764	1.29482	0.189662	6.82701	8.67e-12	9.55e-11
ST8SIA6	6.02704	1.73478	0.254179	6.82501	8.79e-12	9.67e-11
HMX1	23.8035	-1.23716	0.18237	-6.78382	1.17e-11	1.28e-10
TP63	10.5422	2.51082	0.370119	6.78383	1.17e-11	1.28e-10
TRANK1	57.3042	1.19759	0.176723	6.77666	1.23e-11	1.34e-10
FOXJ1	9.83746	-1.50385	0.221933	-6.77613	1.23e-11	1.34e-10
UNC5C	119.5	2.49611	0.368559	6.77261	1.26e-11	1.37e-10
CDH15	8.17869	-1.42746	0.211179	-6.75949	1.38e-11	1.5e-10
ASCL1	76.8812	4.54311	0.674873	6.7318	1.68e-11	1.8e-10
RBMS3-AS3	2.85793	-3.11246	0.462817	-6.72503	1.76e-11	1.88e-10
TSPAN5	635.221	1.04397	0.155265	6.72381	1.77e-11	1.89e-10
SPOCK2	35.3281	1.97726	0.29421	6.72059	1.81e-11	1.93e-10
GCNT4	71.0243	1.75739	0.261651	6.71655	1.86e-11	1.98e-10
SLC16A14	1033.71	-1.40531	0.209575	-6.70552	2.01e-11	2.13e-10
SSC5D	18.5799	-1.23034	0.183577	-6.70201	2.06e-11	2.18e-10
TLR1	5.54787	4.31033	0.644556	6.68728	2.27e-11	2.4e-10
FOXP2	94.3822	-1.22841	0.183718	-6.68637	2.29e-11	2.41e-10
IL22RA1	35.2028	1.99877	0.299011	6.68458	2.32e-11	2.44e-10
FAM196A	9.49544	3.68366	0.551239	6.68251	2.35e-11	2.47e-10
GATA3-AS1	10.978	-1.046	0.156808	-6.67058	2.55e-11	2.67e-10
MAPK15	134.465	1.17528	0.176246	6.6684	2.59e-11	2.71e-10
EYA2	106.815	6.26836	0.941372	6.65875	2.76e-11	2.88e-10
ATP8B4	35.9566	1.12518	0.168984	6.65853	2.77e-11	2.89e-10
GPR85	5.80513	2.09492	0.314669	6.65753	2.78e-11	2.9e-10
VTRNA1-2	9.30115	-1.2073	0.181404	-6.65529	2.83e-11	2.95e-10
KRT17	4.72572	-2.04701	0.308316	-6.63932	3.15e-11	3.27e-10
MFAP2	143.695	-3.04387	0.45929	-6.62734	3.42e-11	3.53e-10
AMZ1	16.7664	2.59126	0.391907	6.61192	3.79e-11	3.9e-10
TMTC1	283.588	1.8722	0.283324	6.608	3.9e-11	4e-10
MVP	123.272	1.20159	0.182122	6.59771	4.18e-11	4.28e-10
PHACTR3	4.56611	-1.72005	0.260721	-6.59731	4.19e-11	4.29e-10
PMEL	54.8367	1.09453	0.166472	6.57483	4.87e-11	4.96e-10
CACNA1H	431.392	-1.1591	0.176431	-6.56973	5.04e-11	5.13e-10
MACROD2	8.15962	-1.55884	0.237278	-6.5697	5.04e-11	5.13e-10
SCGB2A1	3.00323	2.52472	0.384934	6.55884	5.42e-11	5.5e-10
TMEM139	10.8937	-1.01603	0.154991	-6.55537	5.55e-11	5.63e-10
RRN3P2	36.0141	2.29339	0.350455	6.54402	5.99e-11	6.04e-10
GALNT6	309.215	1.0113	0.154668	6.5385	6.21e-11	6.26e-10
SLC5A12	2.25038	3.18723	0.489795	6.50727	7.65e-11	7.65e-10
LEFTY1	6.57215	-1.56225	0.24073	-6.48961	8.61e-11	8.56e-10
CCDC146	67.5821	1.35796	0.209472	6.48279	9e-11	8.94e-10
CACNG8	13.4794	-1.07111	0.165292	-6.48014	9.16e-11	9.09e-10
SCML4	1.19716	3.47909	0.537195	6.4764	9.39e-11	9.31e-10
SPARC	4467.47	-1.63345	0.252438	-6.4707	9.75e-11	9.65e-10
TMEM255A	100.529	-1.20593	0.186372	-6.47056	9.76e-11	9.66e-10
MIR99AHG	148.799	-1.09684	0.169568	-6.46844	9.9e-11	9.79e-10
FRY	404.826	1.16061	0.180222	6.43992	1.2e-10	1.17e-09
FGF7	8.36907	2.07283	0.323007	6.41731	1.39e-10	1.35e-09
BOLL	3.79396	3.22174	0.502124	6.41622	1.4e-10	1.36e-09
TGFA	45.9582	2.22484	0.34786	6.39578	1.6e-10	1.55e-09
COL3A1	9.08324	-1.91582	0.299946	-6.38723	1.69e-10	1.63e-09
OLIG3	31.0144	-1.69746	0.267348	-6.34926	2.16e-10	2.06e-09
SLC35F3	13.0146	1.17398	0.185056	6.34393	2.24e-10	2.13e-09
DNMT3L	15.42	1.87276	0.295319	6.34147	2.28e-10	2.17e-09
CALHM1	4.14977	1.90701	0.300888	6.33794	2.33e-10	2.21e-09
TBX18	1.1976	-3.75816	0.593774	-6.32928	2.46e-10	2.34e-09
FBXO27	77.0209	1.05114	0.166154	6.3263	2.51e-10	2.38e-09
ONECUT1	13.0252	-1.01563	0.16067	-6.32124	2.59e-10	2.45e-09
UGT1A6	3.30918	-2.33751	0.370273	-6.31295	2.74e-10	2.58e-09
DIRAS3	18.2609	1.40028	0.222032	6.30665	2.85e-10	2.68e-09
NPHS1	5.70041	1.71712	0.272526	6.30075	2.96e-10	2.78e-09
TMEM92	15.387	-1.10871	0.176558	-6.27961	3.39e-10	3.16e-09
CTCFL	14.1578	-3.0014	0.478611	-6.27106	3.59e-10	3.33e-09
RRAD	20.4243	1.31245	0.209376	6.26836	3.65e-10	3.38e-09
EYS	59.598	-1.14684	0.183004	-6.26676	3.69e-10	3.41e-09
EYA1	86.2304	-2.73177	0.436167	-6.26312	3.77e-10	3.49e-09
SYP	216.072	-1.00767	0.161018	-6.25809	3.9e-10	3.6e-09
ARTN	10.9658	-1.23789	0.198061	-6.25004	4.1e-10	3.78e-09
HOXB7	4.45358	-2.37167	0.380025	-6.24083	4.35e-10	4e-09
MLIP	16.9596	-1.0447	0.167494	-6.23724	4.45e-10	4.08e-09
PAK7	20.9117	1.84159	0.29565	6.22893	4.7e-10	4.29e-09
PID1	17.2371	3.79274	0.609106	6.22673	4.76e-10	4.35e-09
C10orf67	4.6456	-1.63611	0.263143	-6.21756	5.05e-10	4.6e-09
GSTA3	30.7308	1.28807	0.207182	6.21708	5.06e-10	4.61e-09
FEZF1	442.598	1.13064	0.182009	6.21199	5.23e-10	4.76e-09
IDO1	5.43785	-2.2211	0.358134	-6.20187	5.58e-10	5.06e-09
RPH3A	3.03649	-2.68429	0.432961	-6.19983	5.65e-10	5.12e-09
LRRC37A6P	4.51404	2.66997	0.430711	6.19898	5.68e-10	5.14e-09
DBX2	2.155	-2.80924	0.453909	-6.18898	6.06e-10	5.47e-09
DNAI1	9.71582	-1.19117	0.193203	-6.16539	7.03e-10	6.33e-09
KCNN2	83.4564	1.38784	0.225128	6.16469	7.06e-10	6.35e-09
RAET1L	4.66157	3.84587	0.624496	6.15837	7.35e-10	6.59e-09
TCP11	9.18142	-1.21301	0.197011	-6.15705	7.41e-10	6.65e-09
FLI1	44.8656	-2.3259	0.378783	-6.14045	8.23e-10	7.33e-09
PCSK1N	3.85573	-1.98125	0.322955	-6.13475	8.53e-10	7.58e-09
SLC2A5	133.165	-2.13671	0.348404	-6.13285	8.63e-10	7.67e-09
MIAT	397.784	1.89235	0.308836	6.12735	8.94e-10	7.93e-09
HCK	102.188	1.01023	0.165	6.12259	9.21e-10	8.14e-09
CLEC18B	9.64991	-1.21099	0.198078	-6.1137	9.73e-10	8.59e-09
THSD4-AS1	4.61444	2.90727	0.475754	6.11087	9.91e-10	8.73e-09
MPPED1	1.53579	-3.05472	0.501004	-6.0972	1.08e-09	9.45e-09
RUNX2	27.0506	1.97999	0.325432	6.0842	1.17e-09	1.02e-08
SIDT1	23.4154	1.45232	0.238734	6.08342	1.18e-09	1.02e-08
NR5A1	8.11176	-1.53165	0.252218	-6.07272	1.26e-09	1.09e-08
TPRG1	2.45075	2.68854	0.443002	6.06893	1.29e-09	1.11e-08
RAB27B	41.6091	1.70676	0.281461	6.06395	1.33e-09	1.15e-08
SCN7A	4.03814	-1.80875	0.298523	-6.059	1.37e-09	1.18e-08
MAPK10	9.62855	-1.61811	0.26735	-6.05239	1.43e-09	1.23e-08
RHBDL2	12.476	1.43792	0.237712	6.04901	1.46e-09	1.25e-08
FCGBP	14.2405	-1.14743	0.190389	-6.02677	1.67e-09	1.43e-08
DPY19L2P2	55.2487	-1.21848	0.202321	-6.02251	1.72e-09	1.47e-08
ARL15	707.388	1.07337	0.179075	5.994	2.05e-09	1.73e-08
FOSL2	348.925	1.20824	0.201804	5.98719	2.14e-09	1.8e-08
CECR7	3.73493	-1.68163	0.281091	-5.9825	2.2e-09	1.85e-08
CCDC85A	16.0631	3.2575	0.545926	5.96693	2.42e-09	2.03e-08
C2CD4B	3.84698	3.87677	0.65031	5.96142	2.5e-09	2.1e-08
LRG1	2.66977	-2.17024	0.364088	-5.96076	2.51e-09	2.1e-08
ADAMTSL2	2.2789	-2.64989	0.444623	-5.95987	2.52e-09	2.11e-08
AANAT	8.17107	-1.06702	0.17943	-5.94671	2.74e-09	2.28e-08
SELENBP1	6.13884	-2.42168	0.407431	-5.94378	2.79e-09	2.32e-08
ARID3C	14.0518	-1.17394	0.197614	-5.94057	2.84e-09	2.37e-08
LOC101928674	10.6553	-1.09892	0.185288	-5.93087	3.01e-09	2.51e-08
PPP1R1C	41.1417	1.76204	0.298104	5.91083	3.4e-09	2.82e-08
FOLR3	4.01841	1.62659	0.275812	5.89747	3.69e-09	3.04e-08
MUM1L1	1.09552	-3.35697	0.569595	-5.89361	3.78e-09	3.11e-08
PCDHGA7	2.72467	-2.34278	0.398121	-5.8846	3.99e-09	3.27e-08
PKHD1	7.38559	-2.82699	0.481232	-5.87449	4.24e-09	3.47e-08
RP1	1.70075	3.71574	0.63313	5.86884	4.39e-09	3.58e-08
PTPN6	69.5297	1.45948	0.248738	5.86754	4.42e-09	3.61e-08
SCARA5	6.01299	1.96478	0.334944	5.866	4.46e-09	3.63e-08
LOC100507661	3.4276	-1.75872	0.299992	-5.86254	4.56e-09	3.71e-08
MAGEH1	499.175	-1.22217	0.209369	-5.8374	5.3e-09	4.27e-08
PATL2	10.3915	1.02234	0.175205	5.83509	5.38e-09	4.32e-08
PAX5	20.843	-1.61714	0.277539	-5.82669	5.65e-09	4.54e-08
FEZF1-AS1	35.984	1.26504	0.217465	5.81719	5.98e-09	4.79e-08
DHRS2	78.2978	-1.12445	0.193509	-5.81086	6.22e-09	4.97e-08
LOC100128770	6.37387	-1.35048	0.232785	-5.8014	6.58e-09	5.24e-08
F3	682.017	1.31844	0.227437	5.79694	6.75e-09	5.37e-08
HSPB7	3.26587	-1.92831	0.333557	-5.78104	7.42e-09	5.89e-08
NCAM1	9.52061	-1.16032	0.201056	-5.7711	7.88e-09	6.23e-08
SLCO1B3	4.62166	4.80862	0.833822	5.76696	8.07e-09	6.36e-08
LOC100133669	5.88772	-1.26862	0.220302	-5.75854	8.48e-09	6.66e-08
SLC19A3	220.643	1.76649	0.307155	5.75113	8.87e-09	6.94e-08
ITGAL	7.61137	1.36242	0.237068	5.74694	9.09e-09	7.1e-08
SERTAD4	132.168	1.89005	0.32916	5.74203	9.35e-09	7.3e-08
OLFML3	389.674	1.44376	0.251479	5.74108	9.41e-09	7.34e-08
DLL1	688.489	1.32282	0.230628	5.73571	9.71e-09	7.56e-08
LINC00305	2.48893	-2.43256	0.424222	-5.73415	9.8e-09	7.62e-08
ECHDC2	22.9411	1.17489	0.205019	5.73062	1e-08	7.78e-08
NEURL3	8.34454	-1.40468	0.245232	-5.72797	1.02e-08	7.89e-08
KIAA2022	733.846	-1.38045	0.241097	-5.7257	1.03e-08	7.99e-08
C19orf81	3.0674	-1.93639	0.338715	-5.71686	1.09e-08	8.4e-08
PPP1R3C	32.3272	1.57175	0.275954	5.69571	1.23e-08	9.46e-08
FAM181B	11.3777	-1.16821	0.20541	-5.68721	1.29e-08	9.92e-08
LINC00261	5.49089	4.67492	0.822527	5.68361	1.32e-08	1.01e-07
RGL3	16.5719	1.52117	0.268395	5.66765	1.45e-08	1.11e-07
NLRP12	8.16199	1.96584	0.348336	5.64353	1.67e-08	1.27e-07
GSX1	8.12668	6.01308	1.06644	5.63844	1.72e-08	1.3e-07
TAPBPL	27.329	1.38457	0.246119	5.6256	1.85e-08	1.4e-07
MGC12916	30.7915	1.44199	0.256603	5.61955	1.91e-08	1.45e-07
VEPH1	16.1885	2.17296	0.38751	5.60751	2.05e-08	1.54e-07
HOXD10	3.83967	1.71219	0.305481	5.60489	2.08e-08	1.56e-07
PKP2	798.936	-1.04957	0.188218	-5.57636	2.46e-08	1.83e-07
ACADL	83.0537	1.52089	0.27275	5.57613	2.46e-08	1.83e-07
ZNF541	3.39624	-1.55773	0.279379	-5.57568	2.47e-08	1.83e-07
IFI16	235.096	2.81106	0.504493	5.57206	2.52e-08	1.87e-07
CD48	1.78841	2.70344	0.485626	5.56693	2.59e-08	1.92e-07
VIT	200.273	-1.08826	0.195543	-5.56532	2.62e-08	1.94e-07
CLDN23	13.3273	1.48999	0.26783	5.56321	2.65e-08	1.96e-07
LRRC66	12.6248	-1.03617	0.186299	-5.56185	2.67e-08	1.98e-07
GLIS3-AS1	8.6841	1.9335	0.347726	5.56043	2.69e-08	1.99e-07
BLACAT1	2.80151	-2.23596	0.402694	-5.55251	2.82e-08	2.08e-07
CHRM3	34.999	1.63803	0.295367	5.54574	2.93e-08	2.16e-07
SLC24A4	1.3539	2.93374	0.529024	5.54556	2.93e-08	2.16e-07
DGCR9	6.1502	-1.23061	0.222205	-5.53818	3.06e-08	2.24e-07
SNAP25	17.5991	1.16265	0.209999	5.53647	3.09e-08	2.26e-07
SLC12A1	3.84322	-1.61445	0.291645	-5.53566	3.1e-08	2.27e-07
KIAA0226L	6.90885	1.25259	0.226354	5.53374	3.13e-08	2.3e-07
SEMA3A	107.788	-2.30608	0.417298	-5.52622	3.27e-08	2.39e-07
SH2D1A	1.09206	-3.34855	0.605987	-5.52578	3.28e-08	2.4e-07
RIMS2	293.577	1.59173	0.288183	5.52335	3.33e-08	2.43e-07
SERPINA1	3.00284	-2.01044	0.364142	-5.52102	3.37e-08	2.46e-07
ANGPTL2	205.861	1.80364	0.326898	5.51743	3.44e-08	2.51e-07
SSX1	2.2244	-2.10586	0.382006	-5.51263	3.54e-08	2.57e-07
CLDN9	3.83015	-1.59486	0.290075	-5.4981	3.84e-08	2.78e-07
SLC4A4	32.4736	2.55127	0.464308	5.49479	3.91e-08	2.83e-07
CARD16	13.5476	3.62785	0.661094	5.48764	4.07e-08	2.93e-07
RNF128	2.04678	-2.58212	0.470688	-5.48584	4.12e-08	2.96e-07
LTBR	64.0918	2.32302	0.424899	5.46723	4.57e-08	3.27e-07
SOX3	1.71351	-2.94254	0.538605	-5.46326	4.67e-08	3.34e-07
KCNMB2-AS1	3.85703	3.10525	0.56932	5.45432	4.92e-08	3.5e-07
APCDD1	20.7818	2.19731	0.403033	5.45193	4.98e-08	3.54e-07
FGF9	50.0859	1.19571	0.219536	5.44654	5.14e-08	3.65e-07
LDLRAD4	21.2588	1.25609	0.230939	5.43906	5.36e-08	3.8e-07
GRAMD1C	105.77	1.10318	0.202854	5.43831	5.38e-08	3.81e-07
KHDRBS2	1.07125	-3.5986	0.663773	-5.42143	5.91e-08	4.16e-07
FGF4	4.80603	-2.32223	0.428682	-5.41713	6.06e-08	4.25e-07
SCN4B	33.4204	-1.06862	0.19727	-5.41704	6.06e-08	4.25e-07
ADAMTS6	23.7879	1.04419	0.192905	5.41299	6.2e-08	4.35e-07
NDP	13.2505	1.44789	0.267536	5.41197	6.23e-08	4.37e-07
HSD17B14	181.844	1.4986	0.277104	5.40807	6.37e-08	4.45e-07
ADGRE2	41.8436	-1.27776	0.236656	-5.39924	6.69e-08	4.65e-07
SLC25A48	82.0936	1.38083	0.255743	5.39927	6.69e-08	4.65e-07
THRB-AS1	4.79928	-1.3307	0.246788	-5.39207	6.96e-08	4.83e-07
MS4A6E	1.68117	-2.64415	0.490463	-5.39113	7e-08	4.85e-07
LOC100507534	5.89069	1.61534	0.300209	5.3807	7.42e-08	5.13e-07
LINC01336	12.1259	1.82459	0.339242	5.37842	7.51e-08	5.19e-07
LINC01186	4.27985	-2.20334	0.410073	-5.37304	7.74e-08	5.34e-07
PXDN	143.365	3.34805	0.624333	5.3626	8.2e-08	5.65e-07
FLJ43315	7.06337	-1.0253	0.191341	-5.35853	8.39e-08	5.77e-07
RNLS	1.57905	3.31013	0.617887	5.35717	8.45e-08	5.81e-07
DCAF4L1	138.717	1.5674	0.292585	5.35707	8.46e-08	5.81e-07
CGB1	4.20038	2.02739	0.378877	5.35105	8.74e-08	5.99e-07
ARSE	2.15612	-2.15197	0.402251	-5.34983	8.8e-08	6.03e-07
LINC00950	5.69515	-1.13999	0.213109	-5.34934	8.83e-08	6.04e-07
ZNF264	2.37279	-2.07261	0.387582	-5.34754	8.92e-08	6.1e-07
LOC101929448	1.42968	3.11012	0.581967	5.34415	9.08e-08	6.21e-07
PTPRM	5.10921	-1.61451	0.302268	-5.34133	9.23e-08	6.29e-07
CLDN19	1.09752	-2.75421	0.516011	-5.33749	9.42e-08	6.41e-07
CASS4	5.08481	-1.24999	0.234474	-5.33105	9.76e-08	6.63e-07
IL3RA	53.4939	-1.01604	0.190804	-5.32506	1.01e-07	6.84e-07
FGF13-AS1	37.7244	-1.02393	0.192507	-5.3189	1.04e-07	7.06e-07
CUBN	4.42863	-1.43964	0.270964	-5.31304	1.08e-07	7.28e-07
APOF	6.52738	1.29048	0.243387	5.30217	1.14e-07	7.7e-07
TWIST2	174.965	3.55958	0.671413	5.30162	1.15e-07	7.72e-07
CA7	29.8009	1.01464	0.191432	5.30027	1.16e-07	7.77e-07
GAS2L1P2	1.62541	-2.6014	0.490832	-5.29998	1.16e-07	7.78e-07
GSTM2	142.852	1.27924	0.241447	5.29822	1.17e-07	7.85e-07
FRZB	4.6376	-1.64147	0.310335	-5.28936	1.23e-07	8.22e-07
RPP25	2556.74	1.01803	0.192524	5.28784	1.24e-07	8.28e-07
PLA2G3	30.363	1.31453	0.24867	5.28623	1.25e-07	8.35e-07
ADCYAP1	3.06979	4.59052	0.868413	5.2861	1.25e-07	8.35e-07
LOC100131347	1.38925	-2.67957	0.507001	-5.28514	1.26e-07	8.38e-07
FAM135B	5.67978	-2.14076	0.407548	-5.25279	1.5e-07	9.92e-07
ATCAY	11.6897	-1.51927	0.289251	-5.25243	1.5e-07	9.93e-07
NEK3	29.5839	1.44439	0.275086	5.2507	1.52e-07	1e-06
CCBE1	4.99491	2.51561	0.479434	5.24703	1.55e-07	1.02e-06
MAP2K4P1	7.40828	-1.08351	0.207127	-5.23116	1.68e-07	1.11e-06
FOXB1	3.12436	3.52835	0.675521	5.22316	1.76e-07	1.15e-06
NEU4	6.8901	-1.27368	0.243905	-5.22202	1.77e-07	1.16e-06
BRS3	1.75611	-2.98445	0.571981	-5.21774	1.81e-07	1.18e-06
ABCB4	12.5194	1.33511	0.256118	5.21288	1.86e-07	1.22e-06
CDR1	102.51	-1.2317	0.237396	-5.18841	2.12e-07	1.38e-06
FAM127C	295.511	1.82605	0.35202	5.18733	2.13e-07	1.38e-06
CASC1	13.0908	1.24436	0.240493	5.17421	2.29e-07	1.48e-06
KLF14	1.32693	2.59975	0.502485	5.17378	2.29e-07	1.48e-06
CNR1	486.05	1.07505	0.207973	5.1692	2.35e-07	1.51e-06
KCNA1	2.25501	-1.95887	0.37935	-5.16376	2.42e-07	1.56e-06
ADAMTS5	7.02861	-1.70785	0.331188	-5.15675	2.51e-07	1.61e-06
KCNJ2-AS1	6.67445	2.88713	0.56009	5.15476	2.54e-07	1.63e-06
HDX	7.51152	-1.32264	0.256647	-5.15353	2.56e-07	1.64e-06
GTF2IRD2	10.5547	-1.14525	0.222526	-5.14657	2.65e-07	1.7e-06
TRIM54	1274.84	-1.30011	0.252684	-5.14522	2.67e-07	1.71e-06
CA12	2.70717	3.07293	0.597587	5.14223	2.71e-07	1.73e-06
BEGAIN	30.7917	-1.22421	0.238088	-5.14184	2.72e-07	1.74e-06
HECW1	3.40716	3.71279	0.722341	5.13993	2.75e-07	1.75e-06
LOC388780	10.4697	-1.18439	0.230878	-5.12996	2.9e-07	1.84e-06
ZNF578	1.62521	-2.67812	0.522291	-5.12765	2.93e-07	1.86e-06
CCDC33	1.77764	-2.84649	0.555565	-5.12359	3e-07	1.9e-06
ADGRG4	1.03596	-2.82143	0.551442	-5.11646	3.11e-07	1.97e-06
PHF24	9.82665	1.25557	0.245514	5.11405	3.15e-07	1.99e-06
FRG2	1.34804	2.93508	0.57412	5.1123	3.18e-07	2.01e-06
INHBE	124.742	1.25175	0.245231	5.10436	3.32e-07	2.09e-06
ZNF90	2.01824	-3.02618	0.593348	-5.10018	3.39e-07	2.13e-06
LEFTY2	5.81499	-2.23143	0.437965	-5.09499	3.49e-07	2.18e-06
GSAP	37.6911	1.68197	0.330189	5.09396	3.51e-07	2.2e-06
ETS1	859.939	1.0564	0.207661	5.08713	3.64e-07	2.27e-06
LY96	24.4257	2.0346	0.400844	5.0758	3.86e-07	2.4e-06
RIPK4	63.2316	2.18402	0.430806	5.06962	3.99e-07	2.48e-06
MUC4	33.6137	1.15529	0.228258	5.06135	4.16e-07	2.58e-06
CARD6	23.0027	1.01085	0.199789	5.05959	4.2e-07	2.6e-06
IGF1	2.05222	3.16156	0.624968	5.05875	4.22e-07	2.61e-06
LINC00304	5.863	-1.63927	0.324225	-5.05598	4.28e-07	2.65e-06
DCX	9.23221	2.57823	0.510078	5.05458	4.31e-07	2.67e-06
CFHR3	2.26085	3.8666	0.765381	5.05186	4.38e-07	2.7e-06
C15orf59-AS1	3.01787	-1.97759	0.391633	-5.04961	4.43e-07	2.73e-06
SLC13A3	2.34142	-1.97347	0.391329	-5.043	4.58e-07	2.83e-06
PCDHGA9	12.7313	-1.07162	0.21312	-5.02825	4.95e-07	3.04e-06
HES5	30.5084	2.89618	0.576626	5.02263	5.1e-07	3.12e-06
COL1A2	6.20791	2.41058	0.480208	5.01986	5.17e-07	3.16e-06
AIRE	3.32027	2.53	0.504043	5.01941	5.18e-07	3.17e-06
FIBCD1	3.45321	-1.55861	0.311274	-5.00721	5.52e-07	3.36e-06
RASSF10	1.83918	3.13413	0.628007	4.99059	6.02e-07	3.65e-06
PTPRO	2.61467	3.81196	0.764672	4.9851	6.19e-07	3.75e-06
PRMT8	3.39871	4.34175	0.871225	4.9835	6.24e-07	3.78e-06
LOC101928161	0.937632	-3.4485	0.692032	-4.98315	6.26e-07	3.79e-06
SERPING1	19.9452	1.24385	0.24985	4.97838	6.41e-07	3.87e-06
ICOSLG	52.9147	1.04605	0.210942	4.95894	7.09e-07	4.26e-06
CLEC2L	9.49649	-1.19756	0.241724	-4.95425	7.26e-07	4.36e-06
PCAT7	11.1093	1.07021	0.216136	4.95154	7.36e-07	4.42e-06
LOC100128398	3.11835	-1.68801	0.34121	-4.94712	7.53e-07	4.52e-06
PTPRR	11.7095	1.31065	0.26501	4.94566	7.59e-07	4.55e-06
2019-03-10	7.3907	-1.00638	0.203841	-4.93707	7.93e-07	4.73e-06
ADIPOQ-AS1	2.14848	3.08758	0.625437	4.93668	7.95e-07	4.74e-06
DPYS	7.80179	1.40316	0.284472	4.93251	8.12e-07	4.84e-06
PLVAP	1.65542	-2.5671	0.520842	-4.92875	8.28e-07	4.93e-06
DLEU7	3.73942	1.54688	0.313921	4.9276	8.32e-07	4.95e-06
NAV3	1071.57	-1.94874	0.395662	-4.92526	8.42e-07	5e-06
SLC2A3	534.989	1.20676	0.245131	4.92293	8.53e-07	5.06e-06
KCNA2	2.67687	-1.64031	0.334094	-4.90973	9.12e-07	5.39e-06
CPLX3	1.44232	-2.36246	0.481754	-4.90388	9.4e-07	5.54e-06
USH1C	3.47925	1.89347	0.386127	4.90376	9.4e-07	5.55e-06
NCMAP	19.8286	1.1843	0.241682	4.90024	9.57e-07	5.64e-06
KCND2	227.823	-1.21332	0.247692	-4.8985	9.66e-07	5.69e-06
ZNF257	0.785797	-3.00137	0.612906	-4.89696	9.73e-07	5.73e-06
ZNF141	1.1246	-2.9431	0.601635	-4.89183	9.99e-07	5.87e-06
HRH3	4.24407	-1.31435	0.268728	-4.89101	1e-06	5.89e-06
ESPNL	7.02483	-1.17168	0.239852	-4.88501	1.03e-06	6.06e-06
KIAA1257	6.64796	1.66096	0.340127	4.88335	1.04e-06	6.11e-06
MOBP	1771.4	1.0803	0.22149	4.87742	1.07e-06	6.29e-06
CDH12	0.909327	-2.81786	0.578288	-4.87277	1.1e-06	6.43e-06
LOC100128239	6.80569	-1.00562	0.206465	-4.87065	1.11e-06	6.5e-06
XKR4	2.07475	3.73657	0.768352	4.8631	1.16e-06	6.74e-06
SLCO2A1	9.35545	1.39528	0.288227	4.8409	1.29e-06	7.49e-06
ASIC5	1.37909	-2.6987	0.558506	-4.832	1.35e-06	7.82e-06
SERTAD4-AS1	14.7302	1.48552	0.307493	4.83108	1.36e-06	7.85e-06
GRM3	0.978593	3.02831	0.627595	4.82527	1.4e-06	8.07e-06
AMDHD1	4.65471	1.26197	0.261764	4.82103	1.43e-06	8.23e-06
GYLTL1B	7.24104	1.90989	0.396361	4.81855	1.45e-06	8.32e-06
SPATA12	6.14357	1.10324	0.228979	4.81808	1.45e-06	8.34e-06
CD27-AS1	43.5891	1.03289	0.214638	4.81225	1.49e-06	8.58e-06
ERAS	2.82536	-1.54484	0.321949	-4.79838	1.6e-06	9.17e-06
LUCAT1	1.30893	-2.40987	0.502578	-4.79502	1.63e-06	9.32e-06
KRT222	1.19259	-2.63052	0.54861	-4.79488	1.63e-06	9.32e-06
SLITRK1	7.63307	-1.32913	0.277467	-4.79022	1.67e-06	9.52e-06
ZNF585B	6.74066	-1.06392	0.222708	-4.77718	1.78e-06	1.01e-05
EFCC1	7.19049	1.70412	0.356968	4.77387	1.81e-06	1.03e-05
ANKFN1	1.228	2.94991	0.618905	4.76634	1.88e-06	1.07e-05
TRPC3	29.5159	1.07887	0.226352	4.76632	1.88e-06	1.07e-05
CASC18	3.27799	-1.50615	0.316012	-4.76613	1.88e-06	1.07e-05
CHRNA4	0.941694	-2.81327	0.590762	-4.7621	1.92e-06	1.09e-05
RAB3C	2.03284	-1.9907	0.418393	-4.75796	1.96e-06	1.11e-05
LOC283731	1.9227	-2.03353	0.427512	-4.75666	1.97e-06	1.11e-05
LOC101927811	5.142	1.69519	0.356968	4.74885	2.05e-06	1.15e-05
RFTN2	10.6814	1.03502	0.218106	4.7455	2.08e-06	1.17e-05
FLJ35934	14.4641	-1.08307	0.228514	-4.73961	2.14e-06	1.2e-05
ZIK1	4.1704	-1.74606	0.369023	-4.73158	2.23e-06	1.25e-05
SP140L	3.19661	1.86318	0.393999	4.72889	2.26e-06	1.27e-05
ABCG1	6.43221	1.41311	0.299067	4.72506	2.3e-06	1.29e-05
PPARGC1A	7.74023	1.14163	0.241813	4.72114	2.35e-06	1.31e-05
ICAM2	2.67024	-2.08009	0.442116	-4.70486	2.54e-06	1.41e-05
SORCS2	2.35109	-1.89735	0.404496	-4.69066	2.72e-06	1.51e-05
LINC00648	2.47956	4.53741	0.967639	4.68916	2.74e-06	1.52e-05
ADAM21	5.88107	1.67547	0.357768	4.6831	2.83e-06	1.56e-05
ANKK1	2.38578	3.67591	0.785691	4.67858	2.89e-06	1.59e-05
PDE1B	120.489	1.00397	0.214739	4.67531	2.94e-06	1.62e-05
GCGR	3.89695	1.99992	0.427987	4.67286	2.97e-06	1.63e-05
C1orf54	5.83758	-1.07237	0.229882	-4.66489	3.09e-06	1.69e-05
LINC00858	1.10905	2.91564	0.625341	4.66248	3.12e-06	1.71e-05
TTN	18.441	-1.42056	0.305571	-4.64889	3.34e-06	1.82e-05
SPINK5	1.8983	2.7465	0.592169	4.63804	3.52e-06	1.91e-05
MYBPC2	7.19296	-1.20934	0.261006	-4.63337	3.6e-06	1.95e-05
JAKMIP3	71.0234	-1.22787	0.265392	-4.62664	3.72e-06	2.01e-05
C4orf19	13.1308	1.61271	0.349445	4.61506	3.93e-06	2.12e-05
C3orf22	3.26917	3.39154	0.735667	4.61015	4.02e-06	2.17e-05
MS4A3	3.12712	-2.17713	0.473521	-4.59774	4.27e-06	2.29e-05
GAL	2.34556	4.46229	0.973266	4.58486	4.54e-06	2.42e-05
THBD	2.45979	3.85361	0.845532	4.55762	5.17e-06	2.73e-05
NXPH1	18.3693	-1.35591	0.297842	-4.55245	5.3e-06	2.79e-05
IKZF2	22.7698	1.21078	0.266196	4.54846	5.4e-06	2.84e-05
AVPR1A	8.21485	1.58942	0.350707	4.53205	5.84e-06	3.06e-05
CCDC141	7.93724	-1.57146	0.347842	-4.51773	6.25e-06	3.26e-05
LINC01340	2.22546	-2.33548	0.517323	-4.51455	6.35e-06	3.3e-05
WIF1	4.34195	-2.80519	0.621596	-4.51288	6.4e-06	3.33e-05
LINC01033	1.33063	2.19775	0.487005	4.51279	6.4e-06	3.33e-05
PDCD1LG2	2.47325	-1.60359	0.355589	-4.50968	6.49e-06	3.37e-05
MC5R	2.34085	2.29496	0.509665	4.50287	6.7e-06	3.47e-05
WNT16	5.22356	2.13679	0.47459	4.50239	6.72e-06	3.48e-05
IL15	3.49832	2.2333	0.496314	4.49978	6.8e-06	3.52e-05
NLRP7	1.70154	3.84932	0.855507	4.49946	6.81e-06	3.52e-05
LOC100129434	2.6967	3.73616	0.833082	4.48475	7.3e-06	3.75e-05
LINC01097	4.64771	-1.07911	0.241338	-4.47135	7.77e-06	3.97e-05
LOC440461	3.97145	-1.35016	0.3023	-4.46629	7.96e-06	4.06e-05
ACVRL1	2.62125	-1.61559	0.36199	-4.46308	8.08e-06	4.12e-05
RAX	64.5633	1.2699	0.285217	4.45238	8.49e-06	4.31e-05
LOC102724094	3.02022	-1.61825	0.363822	-4.44791	8.67e-06	4.4e-05
MEOX1	3.25581	-2.21495	0.497991	-4.44776	8.68e-06	4.4e-05
GGT5	4.43398	1.18349	0.266905	4.43414	9.24e-06	4.67e-05
PRICKLE2	10.1654	-1.02486	0.231227	-4.43227	9.32e-06	4.7e-05
BMP3	59.5345	2.97156	0.670888	4.42929	9.45e-06	4.76e-05
IRAK3	224.611	2.05525	0.465733	4.41294	1.02e-05	5.11e-05
GDA	3.13917	1.4283	0.323704	4.41235	1.02e-05	5.12e-05
LINC00620	3.36256	-1.22155	0.277462	-4.40258	1.07e-05	5.34e-05
ZNF667	0.688168	-2.80073	0.637906	-4.39051	1.13e-05	5.63e-05
SLC8A3	2.51017	1.59201	0.362729	4.38898	1.14e-05	5.67e-05
SYT9	1.03071	-2.41086	0.54944	-4.38785	1.14e-05	5.69e-05
CYP46A1	4.80022	-1.12627	0.256775	-4.3862	1.15e-05	5.73e-05
IFI44	1.19399	-2.67528	0.61019	-4.38434	1.16e-05	5.78e-05
FLG	0.890224	-2.65435	0.605708	-4.38223	1.17e-05	5.83e-05
PCDHB2	127.753	1.64378	0.375149	4.38168	1.18e-05	5.84e-05
IL21R	24.1767	1.7565	0.401138	4.37878	1.19e-05	5.92e-05
MPZL2	3.77244	2.1859	0.49987	4.37294	1.23e-05	6.07e-05
ALX4	810.617	-1.67868	0.384299	-4.36817	1.25e-05	6.19e-05
LMX1A	3.05279	2.647	0.60736	4.35821	1.31e-05	6.46e-05
ITLN2	7.75665	1.47992	0.339943	4.35345	1.34e-05	6.59e-05
LHX5	2.24397	-1.63061	0.374978	-4.34855	1.37e-05	6.72e-05
HBA2	2.343	1.67065	0.384645	4.34337	1.4e-05	6.87e-05
LOC101928107	0.694791	-2.48466	0.573251	-4.33434	1.46e-05	7.15e-05
APOL4	2.53557	2.80291	0.64696	4.33243	1.47e-05	7.2e-05
LINC01602	5.80145	-1.25428	0.289858	-4.32722	1.51e-05	7.36e-05
HSD17B3	22.0927	-1.26634	0.293539	-4.31404	1.6e-05	7.77e-05
VCAN	80.3679	-1.62253	0.376412	-4.31053	1.63e-05	7.88e-05
MIR325HG	2.45301	3.29788	0.76587	4.30606	1.66e-05	8e-05
CLDN10-AS1	1.49593	-2.01618	0.470193	-4.28798	1.8e-05	8.63e-05
CALCRL	1.11196	-2.35806	0.550578	-4.28289	1.84e-05	8.82e-05
DIO2	100.496	2.01135	0.470005	4.27943	1.87e-05	8.95e-05
DEF6	4.15988	-1.09827	0.257079	-4.2721	1.94e-05	9.23e-05
KCNB1	3.95182	-1.18155	0.276612	-4.27152	1.94e-05	9.25e-05
CYP4X1	3.30364	1.26317	0.295741	4.2712	1.94e-05	9.26e-05
TUBB8	4.85826	1.4746	0.345706	4.26548	1.99e-05	9.49e-05
SOHLH1	1.03927	-2.29804	0.53944	-4.26004	2.04e-05	9.71e-05
KIAA1683	1.40169	-2.34268	0.550495	-4.25559	2.08e-05	9.9e-05
LPPR4	76.1976	1.31691	0.309654	4.25285	2.11e-05	0.000100097
SLC8A1	39.4006	1.69824	0.399477	4.25115	2.13e-05	0.00010081
LINC00403	11.147	1.58519	0.372975	4.25013	2.14e-05	0.000101173
LINGO2	7.65529	3.21214	0.757164	4.24233	2.21e-05	0.000104527
CD8B	1.06436	2.37762	0.560822	4.23952	2.24e-05	0.000105689
ZNF418	4.23287	-1.02921	0.242945	-4.23638	2.27e-05	0.000107047
GRIA3	11.6322	1.62225	0.383022	4.2354	2.28e-05	0.000107465
SERPINB12	1.83853	-2.09581	0.495092	-4.23317	2.3e-05	0.000108405
LINC01508	2.14298	3.36559	0.795927	4.22852	2.35e-05	0.000110484
S100P	4.90873	1.09104	0.258048	4.22804	2.36e-05	0.000110692
TULP2	7.73969	1.01443	0.240344	4.22073	2.44e-05	0.000114014
GALNTL6	3.53502	-1.37356	0.325557	-4.21909	2.45e-05	0.000114735
LAMP5	5.5748	-1.12366	0.266902	-4.21001	2.55e-05	0.000119245
LINC01166	1.71833	2.116	0.502694	4.20932	2.56e-05	0.000119583
GJA5	0.9902	2.30106	0.546861	4.20776	2.58e-05	0.00012035
ALOX15B	2.00616	-1.5581	0.37065	-4.2037	2.63e-05	0.000122328
DPYD	3.03276	-1.44455	0.343941	-4.2	2.67e-05	0.000124075
AGR2	4.01071	2.12115	0.506913	4.18445	2.86e-05	0.000132217
EBF2	11.7131	1.94315	0.46591	4.17065	3.04e-05	0.000139789
KCNIP1	3.44846	-1.47937	0.354845	-4.16906	3.06e-05	0.000140704
NTN3	66.7032	1.1694	0.28056	4.1681	3.07e-05	0.000141232
PAPPA	4.93967	1.1025	0.265582	4.15127	3.31e-05	0.000150995
ASXL3	28.2065	1.17508	0.283184	4.14952	3.33e-05	0.000152048
MEST	86.6401	1.1238	0.27211	4.12994	3.63e-05	0.000164133
PGR	117.138	-1.30224	0.315849	-4.12299	3.74e-05	0.000168858
ANKDD1B	4.60607	1.26194	0.307331	4.10614	4.02e-05	0.000180605
INSRR	4.25892	-1.08802	0.265254	-4.10181	4.1e-05	0.000183769
TCEAL8	389.601	2.84493	0.693644	4.10143	4.11e-05	0.000184025
ADD3-AS1	10.4622	-1.02594	0.250283	-4.09914	4.15e-05	0.000185601
MYL3	5.12033	-1.1316	0.276064	-4.09906	4.15e-05	0.000185624
RASL12	1.35445	2.78429	0.681036	4.08831	4.35e-05	0.000193678
CHFR	33.658	-1.07191	0.262445	-4.08431	4.42e-05	0.000196866
BAALC-AS2	1.8618	-1.89735	0.464661	-4.08331	4.44e-05	0.000197581
HAND2-AS1	2.18428	3.10822	0.762603	4.07581	4.59e-05	0.000203597
ZIC3	30.7791	-1.25793	0.308766	-4.07406	4.62e-05	0.000204992
DIRAS2	1.14223	3.25414	0.798778	4.0739	4.62e-05	0.000205087
EXOC3L2	2.50504	-1.5682	0.385027	-4.07298	4.64e-05	0.000205711
KLHL41	31.3801	1.25474	0.308198	4.0712	4.68e-05	0.000206774
LOC100996654	2.35589	-1.40649	0.345472	-4.0712	4.68e-05	0.000206774
INHBA	1.66643	-2.35048	0.578036	-4.06633	4.78e-05	0.000210804
LY6H	1.4971	-1.93712	0.476967	-4.06133	4.88e-05	0.000215179
WBP5	910.345	1.65706	0.408658	4.05488	5.02e-05	0.000220752
RSPO3	17.8545	1.11953	0.276336	4.05134	5.09e-05	0.000223609
ST6GALNAC3	3.00737	2.65534	0.658118	4.03474	5.47e-05	0.00023857
BACE2	0.882944	2.20463	0.546594	4.0334	5.5e-05	0.000239775
AKR1C2	1.73047	-1.68837	0.418745	-4.03196	5.53e-05	0.000241087
GPR20	1.23026	-2.2328	0.554761	-4.02479	5.7e-05	0.00024761
LOC643355	0.702606	-2.34615	0.582996	-4.0243	5.71e-05	0.000248072
PLCH2	2.18861	-1.34219	0.334334	-4.01451	5.96e-05	0.000257336
FEV	4.18088	-1.02684	0.256447	-4.00408	6.23e-05	0.00026842
TRIM29	2.43372	2.50992	0.627849	3.99765	6.4e-05	0.000275143
FAM90A25P	2.78309	-1.25457	0.313874	-3.99706	6.41e-05	0.000275716
KRT15	1.9475	3.22054	0.806127	3.99508	6.47e-05	0.000277787
FOS	123.767	-1.13491	0.284172	-3.99375	6.5e-05	0.000279115
PCDH7	302.161	-1.02501	0.256813	-3.99128	6.57e-05	0.000281894
B3GNT3	3.64716	-1.06096	0.265875	-3.99044	6.6e-05	0.000282716
FAM110C	7.95776	1.25846	0.315708	3.98615	6.72e-05	0.000287614
RBP2	6.12805	1.69693	0.425803	3.98524	6.74e-05	0.000288597
LINC01082	34.5175	1.62357	0.408596	3.97353	7.08e-05	0.000301642
TCHH	5.10926	-1.49798	0.377302	-3.97025	7.18e-05	0.000305488
LOC102724890	3.82746	2.04696	0.516462	3.96343	7.39e-05	0.000313744
A1CF	1.52206	-2.21298	0.558789	-3.96032	7.48e-05	0.00031744
LINC01121	6.47203	1.04589	0.264378	3.95602	7.62e-05	0.000322786
CALCR	10.9964	2.00702	0.507784	3.9525	7.73e-05	0.000327218
FENDRR	0.86833	-2.40762	0.609354	-3.9511	7.78e-05	0.000328922
ADGRG3	0.864731	-2.24614	0.568937	-3.94795	7.88e-05	0.000332899
LINC00599	2.04517	-1.72379	0.436833	-3.94611	7.94e-05	0.000335272
LOC101927730	1.89112	1.72088	0.436393	3.94341	8.03e-05	0.000338773
GJB7	4.70235	1.02208	0.259377	3.94053	8.13e-05	0.000342644
LRRTM1	17.773	2.48626	0.631159	3.9392	8.18e-05	0.000344327
ADGRL3-AS1	2.27564	-1.76729	0.448959	-3.93642	8.27e-05	0.000347883
TUBBP5	2.37132	1.71019	0.43518	3.92984	8.5e-05	0.00035608
MAP1LC3C	8.09806	-1.56816	0.399761	-3.92275	8.75e-05	0.000365628
LOC101928710	4.37311	-1.25889	0.321329	-3.91775	8.94e-05	0.000372896
CSTA	1.68859	2.10979	0.545015	3.87107	0.00010836	0.000444848
KLK4	1.03745	-2.79938	0.723168	-3.871	0.000108388	0.000444871
CNTN6	2.85869	2.78735	0.720263	3.8699	0.00010888	0.000446421
KCNS1	6.3871	1.96817	0.509082	3.86612	0.000110582	0.000452921
MFAP5	1.95837	1.94855	0.504512	3.86225	0.00011235	0.000459004
BLK	1.69596	-1.70039	0.440267	-3.86217	0.000112383	0.000459043
ZNF667-AS1	0.806513	-2.25727	0.584552	-3.86154	0.000112675	0.000460043
OLFM3	260.236	-1.40012	0.36265	-3.86079	0.000113022	0.00046134
SYT1	65.2096	-1.59811	0.413965	-3.8605	0.000113155	0.000461713
GPC6-AS1	3.80109	-1.13082	0.292931	-3.86037	0.000113217	0.00046187
POSTN	59.7991	-1.97266	0.511613	-3.85577	0.000115366	0.000470062
ZNF486	0.681539	-2.9674	0.769611	-3.85572	0.000115389	0.000470062
AMBN	96.9779	-1.5615	0.405099	-3.85462	0.000115911	0.000471873
LINC00354	0.857312	2.33718	0.606793	3.85169	0.000117304	0.000477344
RPE65	1.78596	-2.038	0.530251	-3.84346	0.000121309	0.000491874
LRRTM4	4.72422	-1.16052	0.302124	-3.84118	0.000122442	0.00049546
CSF1R	3.45695	-1.20114	0.313107	-3.83621	0.000124947	0.000504758
VRTN	1.51588	-1.7545	0.457653	-3.83369	0.000126235	0.000509436
CLEC2A	2.57583	-1.27515	0.333292	-3.82592	0.000130286	0.000523937
TEX101	3.07201	-1.17512	0.307699	-3.81906	0.00013396	0.000537272
TFPI2	76.9499	1.39765	0.366131	3.81735	0.00013489	0.000540559
ZNF737	2.57033	-1.54859	0.405718	-3.81691	0.000135135	0.000541317
LGI1	1.89124	2.28412	0.601602	3.79672	0.000146623	0.000582906
LOC100130872	4.66391	1.55785	0.410637	3.79374	0.000148396	0.00058875
ABI3	4.24899	1.11671	0.295579	3.77805	0.000158063	0.000624437
CNTN1	601.808	1.36506	0.361392	3.77724	0.000158579	0.000626221
ADAMTS20	1.70614	1.99949	0.529653	3.7751	0.000159943	0.000631223
FOXE3	3.95247	-1.10398	0.292453	-3.77491	0.000160067	0.000631584
ESRRB	15.2466	1.50373	0.398985	3.76888	0.00016398	0.00064585
DOK5	2.51956	-1.40625	0.373589	-3.76417	0.000167103	0.000657369
SPOCK3	60.4339	-2.0249	0.537942	-3.76416	0.000167107	0.000657369
CLEC18C	1.37308	-1.85971	0.494349	-3.76194	0.0001686	0.000662174
CLSTN2-AS1	1.86382	1.55495	0.413371	3.76162	0.000168815	0.000662882
FMN1	5.97843	1.75925	0.4687	3.75346	0.000174407	0.000682995
CFAP47	1.8935	1.95009	0.520034	3.74993	0.000176881	0.000691519
LOC401286	7.0059	-1.33119	0.354992	-3.74992	0.000176888	0.000691519
COL4A2	2.19917	-1.27321	0.339969	-3.74509	0.000180329	0.000704264
TRPC4	93.891	-1.60375	0.428273	-3.7447	0.000180609	0.000705216
SPTLC3	1.10747	2.13536	0.570792	3.74105	0.000183254	0.000714972
APOBEC3H	0.615888	-2.49123	0.666897	-3.73556	0.000187301	0.000729011
BEAN1	2.4636	-1.41383	0.378495	-3.7354	0.000187416	0.000729312
KCNH1	1.53856	-1.57193	0.421277	-3.73135	0.00019046	0.000739683
PRAM1	3.96564	-1.1097	0.29803	-3.72345	0.00019652	0.000760642
MIR614	1.37432	2.82698	0.759767	3.72085	0.000198551	0.00076774
DRD3	5.88802	1.19225	0.320716	3.71745	0.00020124	0.000777059
GJB3	2.68928	1.65909	0.446526	3.71555	0.000202765	0.000782173
NODAL	3.41359	-1.1023	0.297025	-3.71113	0.000206333	0.000794679
AZU1	1.83871	-1.79634	0.484163	-3.71019	0.000207106	0.000797182
ARHGEF15	9.65985	1.45813	0.393154	3.70882	0.000208231	0.000801356
LOC101928995	0.910951	-2.13367	0.57532	-3.70866	0.000208358	0.000801687
TM4SF1-AS1	1.22454	2.1377	0.578178	3.6973	0.000217909	0.000835303
LOC101241902	1.26396	1.79897	0.48701	3.69391	0.000220831	0.000845507
LINC01081	1.12327	1.88956	0.512747	3.68517	0.000228552	0.000873181
POM121L2	2.36062	1.39349	0.378617	3.68048	0.000232797	0.000887836
CLEC7A	1.30916	-1.84226	0.50135	-3.6746	0.000238221	0.00090657
KCNH8	86.1553	1.225	0.333694	3.67102	0.000241585	0.00091758
PRKG2	16.7985	2.18775	0.596706	3.66638	0.000246009	0.00093311
NAT2	0.587784	-2.24228	0.612132	-3.66307	0.000249209	0.000944697
TDRD15	0.651375	-2.63699	0.720031	-3.66234	0.000249925	0.000947228
PALM2	0.975007	1.99638	0.545866	3.65727	0.000254912	0.000964254
SOSTDC1	17.1218	-1.39432	0.382829	-3.64216	0.000270362	0.00101796
SLC13A5	2.94824	-1.25493	0.344812	-3.63945	0.000273217	0.00102771
ASB5	2.46596	1.37221	0.377473	3.63525	0.000277708	0.00104259
PSORS1C1	3.17506	-1.1356	0.312498	-3.63396	0.000279104	0.00104703
FSTL5	1.09651	-2.15343	0.592629	-3.6337	0.000279387	0.00104769
FXYD4	1.92962	1.54545	0.425697	3.6304	0.000282985	0.00105975
AQP5	3.16903	1.09454	0.301952	3.62489	0.000289088	0.00107971
LOC101927780	1.17135	-2.15686	0.596255	-3.61734	0.000297643	0.00110932
HTR7	124.3	1.00768	0.278597	3.61698	0.000298062	0.00111067
LAPTM5	0.891832	-1.93529	0.535565	-3.61355	0.000302034	0.00112375
RCOR2	1741.25	1.12627	0.311825	3.61187	0.000303994	0.0011304
UNC79	168.73	1.06834	0.296221	3.60656	0.00031028	0.00115157
CDC42EP5	2.89735	-1.19941	0.332727	-3.60479	0.000312405	0.00115902
CGB7	2.94349	-1.08872	0.302256	-3.60197	0.000315819	0.00117057
TMEM31	2.82317	-1.12724	0.313371	-3.59715	0.000321718	0.00119108
MYOM3	1.44795	1.7156	0.47754	3.59258	0.000327424	0.00120991
NPR1	1.12242	-1.8288	0.509044	-3.59261	0.000327379	0.00120991
ABCA12	3.58629	-1.28489	0.357848	-3.5906	0.000329913	0.00121818
PRSS57	1.19687	-2.04373	0.569383	-3.58938	0.000331463	0.00122321
ZNF568	2.45577	-1.33416	0.371914	-3.58729	0.000334139	0.00123145
MGAT4C	52.8897	-1.83861	0.513486	-3.58064	0.000342756	0.00126035
PLCE1-AS1	0.830284	2.29414	0.641723	3.57497	0.000350267	0.00128433
FZD10-AS1	162.242	-1.76574	0.495047	-3.56681	0.000361355	0.0013225
TMEM25	4.15152	-1.02773	0.288277	-3.56509	0.000363729	0.00133028
RASGRP4	5.5374	-1.23548	0.346584	-3.56474	0.000364212	0.00133146
C3orf14	0.802186	-2.05414	0.577527	-3.55679	0.000375421	0.00136884
LOC101927438	2.36172	-1.26957	0.357841	-3.54787	0.000388357	0.00141152
SEMA6D	230.752	-1.27446	0.359433	-3.54575	0.000391493	0.0014223
IL1R1	2.72129	2.16265	0.610288	3.54365	0.000394635	0.001433
PCDHA11	5.41882	1.02938	0.290647	3.54169	0.000397578	0.0014428
SLITRK4	0.882447	-2.35112	0.665223	-3.53434	0.000408798	0.00147947
OTOP3	0.892539	-2.17238	0.615194	-3.53122	0.000413655	0.001494
FEZF2	2.4218	-1.36905	0.387943	-3.52901	0.00041712	0.00150512
CACNA1B	6.51972	1.03165	0.292777	3.52367	0.000425616	0.00153323
GATA1	1.25033	-2.02212	0.574065	-3.52246	0.000427561	0.00153938
TCL6	2.66573	1.88515	0.535717	3.51894	0.000433281	0.00155767
GUCA1A	14.8265	1.44419	0.412009	3.50525	0.000456187	0.0016355
CBFA2T3	5.60596	-1.08881	0.310873	-3.50242	0.000461048	0.0016505
ACSM1	3.09072	-1.14144	0.325924	-3.50216	0.000461502	0.00165151
HOXC9	138.747	1.57455	0.449897	3.49981	0.000465598	0.00166495
NDST3	9.60392	-1.08062	0.308888	-3.49842	0.00046803	0.00167272
VWC2	5.49426	2.43907	0.698427	3.49223	0.000479004	0.00170912
BBOX1	0.613532	2.46948	0.707551	3.49018	0.000482688	0.00172195
PKN2-AS1	260.536	1.66901	0.479202	3.48291	0.000496001	0.00176428
ZNF204P	0.803908	2.35512	0.677919	3.47405	0.000512673	0.00181993
ALAS2	1.98249	-1.29468	0.372926	-3.47169	0.000517185	0.00183462
TRIM31-AS1	2.55546	1.15424	0.333331	3.46273	0.000534721	0.00189131
ZMAT4	4.20167	-1.28535	0.371223	-3.46246	0.000535259	0.00189287
KCNMB2	12.2532	1.94564	0.562749	3.45738	0.000545455	0.00192439
MSLN	1.35866	-1.82702	0.529925	-3.44769	0.000565405	0.00198794
CPPED1	4.55518	-1.03271	0.299711	-3.44569	0.000569599	0.00200161
PDZRN3	19.3428	-1.22571	0.355749	-3.44544	0.000570136	0.00200313
CR1	1.72049	1.51427	0.439725	3.44366	0.00057389	0.00201523
MIR33B	2.16194	1.56722	0.455992	3.43695	0.00058831	0.00206252
ELN	0.697925	-2.04174	0.594544	-3.43413	0.000594459	0.00208071
CLEC12B	1.96329	-1.52939	0.446128	-3.42815	0.000607709	0.0021229
LINC00615	1.9334	2.58249	0.753929	3.42538	0.000613949	0.00214201
CPLX2	4.52177	-1.17979	0.344777	-3.4219	0.000621856	0.00216688
PCDH10	3.16791	-1.04125	0.304533	-3.41917	0.000628134	0.00218582
TEK	1.39654	1.71893	0.503523	3.41381	0.00064061	0.00222428
LOC283856	1.95167	-1.24313	0.364731	-3.40835	0.000653569	0.00226484
SCN3A	8.77673	1.17165	0.345083	3.39528	0.000685589	0.00236487
CCDC158	1.34782	-1.73495	0.511064	-3.39479	0.000686818	0.00236869
IFITM5	1.8824	-1.39537	0.41138	-3.39193	0.000694016	0.00239098
SDPR	1.01992	-2.2568	0.666024	-3.38847	0.000702833	0.00241964
LOC101928336	1.48127	-1.66984	0.493512	-3.38359	0.000715443	0.00246088
SLC7A14	2.51357	-1.25946	0.372395	-3.38205	0.000719473	0.002473
ULK2	2.55371	1.31797	0.389875	3.3805	0.000723548	0.00248525
TNFRSF9	1.35348	1.85072	0.548293	3.37542	0.000737033	0.00252801
LOC647859	0.756477	1.91846	0.56861	3.37395	0.000740968	0.00254016
SNAI2	12.4173	1.65522	0.491121	3.37029	0.000750902	0.0025697
SVEP1	1.85226	1.69068	0.502125	3.36705	0.000759778	0.00259734
PTCHD1	30.9022	1.62201	0.482278	3.36322	0.000770391	0.00262763
C20orf202	0.991172	-1.86564	0.560665	-3.32754	0.000876157	0.00295682
DACT2	0.597103	2.25718	0.678891	3.32481	0.000884799	0.00298289
GGTA1P	2.64884	1.17166	0.352477	3.32407	0.000887141	0.0029882
SNX31	1.55292	1.74344	0.524634	3.32315	0.000890064	0.00299649
SPP1	1.41655	-1.91751	0.577061	-3.32289	0.000890885	0.00299874
IL34	7.37652	1.06994	0.322087	3.3219	0.000894065	0.00300685
GRAP2	1.90246	1.28982	0.388474	3.32022	0.00089947	0.00302242
KRTAP3-1	2.00659	2.80303	0.845279	3.3161	0.000912839	0.0030647
TBX10	2.79447	-1.0397	0.314762	-3.30314	0.00095607	0.00319937
ASB4	1.47882	2.13022	0.64565	3.29934	0.000969121	0.00323805
FAM66E	3.08709	-1.06068	0.322237	-3.29162	0.000996136	0.0033192
SPATA4	2.84498	1.06767	0.325542	3.27966	0.00103933	0.00345073
RAPGEF4-AS1	3.04765	1.07695	0.329074	3.27266	0.0010654	0.00352948
LINCR-0001	1.42453	-1.54238	0.471392	-3.27196	0.00106804	0.00353704
CCDC27	2.36908	-1.15059	0.351737	-3.27118	0.00107101	0.00354507
FLJ33534	1.96281	-1.27123	0.388631	-3.27105	0.00107149	0.00354604
C9orf47	0.829758	1.79248	0.549061	3.26462	0.0010961	0.00361785
ARHGEF35	1.31354	1.57852	0.483818	3.26263	0.00110384	0.00364013
NRG1	30.6636	-1.51019	0.462924	-3.26227	0.00110523	0.00364409
MAGEC3	2.519	-1.19478	0.366424	-3.26064	0.00111161	0.00366265
MIR4297	1.11227	-1.8293	0.561071	-3.26038	0.00111264	0.00366419
FCGR1A	0.81389	-2.09779	0.644092	-3.25697	0.00112607	0.0037034
NYX	5.63447	-1.05172	0.323626	-3.24981	0.00115483	0.00378961
P2RY4	1.42797	-1.50082	0.46259	-3.24438	0.00117705	0.00385546
DUSP6	47.4858	-1.09999	0.339389	-3.24111	0.00119067	0.00389549
MYCNOS	3.85245	-1.05441	0.326209	-3.23232	0.00122789	0.00400384
VAMP5	1.57995	1.46078	0.45235	3.22931	0.00124088	0.00404013
GPR22	2.65073	-1.05421	0.326505	-3.22876	0.00124327	0.00404586
UPK1A-AS1	1.65505	1.62792	0.504401	3.22744	0.00124903	0.0040619
RHOXF1	1.40665	-1.69202	0.524462	-3.22621	0.00125443	0.0040781
LHFPL4	6.25241	-1.21788	0.378444	-3.21811	0.00129037	0.00418538
ZNF610	0.904298	-1.71518	0.53304	-3.21774	0.00129205	0.00418924
GUCY2EP	0.868897	-1.81698	0.565298	-3.2142	0.00130809	0.004237
FOXD4L4	2.92277	-1.05567	0.329468	-3.20417	0.00135452	0.00437645
NWD1	1.33925	-1.58135	0.494238	-3.19956	0.00137636	0.00444042
ADRA1B	2.29793	1.38897	0.434216	3.1988	0.00138003	0.00445005
LOC102467147	2.18427	1.4679	0.459347	3.19563	0.00139527	0.00449325
AHSG	1.58484	1.37934	0.431669	3.19537	0.00139652	0.00449506
NTN4	119.349	1.26245	0.395107	3.1952	0.00139734	0.00449623
SLC18A3	1.31745	1.80985	0.566704	3.19363	0.00140494	0.00451844
LINC00348	0.705138	-2.02688	0.634858	-3.19265	0.00140974	0.00453048
RAD51AP2	1.29252	-1.83027	0.575605	-3.17973	0.00147411	0.00471832
LOC101927571	2.81283	-1.01938	0.321229	-3.17338	0.00150677	0.00481575
LGR6	2.0997	1.19383	0.376687	3.1693	0.00152805	0.00487577
MYO1F	1.4088	1.63942	0.517764	3.16635	0.00154363	0.00491583
DSC1	1.76539	-1.44231	0.456205	-3.16154	0.00156937	0.00499207
TNFRSF18	1.98506	-1.29945	0.411272	-3.15958	0.00157999	0.00502102
GJA9-MYCBP	2.05042	1.07314	0.340942	3.14758	0.00164628	0.0052129
SH2D3C	2.86398	-1.00476	0.319702	-3.14282	0.00167329	0.00528985
RSPH1	0.713026	1.8424	0.586694	3.14031	0.00168771	0.00533284
MGC50722	0.518758	-1.92277	0.613125	-3.13602	0.00171256	0.00540347
MAFTRR	5.08295	-1.2976	0.413825	-3.13562	0.00171489	0.00540874
LINC-ROR	1.01597	2.14202	0.683347	3.13459	0.00172092	0.00542353
GOLGA7B	1.82568	-1.39046	0.444168	-3.13049	0.00174513	0.00548936
GAP43	31.8852	-1.28856	0.411842	-3.12878	0.00175531	0.00551781
GALNT9	2.11155	-1.0895	0.348606	-3.1253	0.00177621	0.00557454
IL17REL	2.80071	-1.08635	0.34775	-3.12392	0.00178456	0.00559805
UNCX	4.4239	-1.09802	0.351818	-3.12098	0.00180249	0.00564519
CEACAM22P	1.84524	-1.17887	0.37912	-3.10949	0.00187411	0.00584322
TMC2	1.75327	-1.199	0.386093	-3.10547	0.00189979	0.00591571
ITGAM	1.91958	1.90046	0.61212	3.10471	0.00190464	0.00592609
CGB2	2.84743	1.94146	0.625582	3.10345	0.00191277	0.0059476
CYYR1	458.392	-1.2606	0.40698	-3.09745	0.00195195	0.00605781
NTRK2	0.580151	1.92849	0.622774	3.09661	0.00195744	0.00607002
ZNF878	8.9416	1.12988	0.365037	3.09523	0.00196658	0.00609688
SFTA1P	1.27317	-1.72727	0.558287	-3.09387	0.00197564	0.00611986
TMEM61	0.49815	2.17489	0.70297	3.09386	0.00197571	0.00611986
GRIK1-AS2	1.55424	1.40334	0.453623	3.09362	0.00197732	0.00612387
NR0B1	1.4488	2.45192	0.79343	3.09027	0.00199972	0.00618539
FLJ42969	0.970039	-2.0019	0.647839	-3.09012	0.00200073	0.00618656
LINC01270	1.37238	-1.38878	0.450702	-3.08138	0.00206043	0.00635201
ALDH1L1-AS2	1.7509	1.31048	0.425763	3.07796	0.00208423	0.00642236
SGCZ	5.65078	1.5203	0.494781	3.07267	0.00212154	0.00652598
LINC00993	1.44744	2.27126	0.741345	3.0637	0.00218615	0.00670776
CACNA1F	1.51937	-1.40385	0.458684	-3.0606	0.00220893	0.00676597
ZNF253	1.39949	-1.6663	0.544455	-3.06049	0.00220977	0.00676746
GIMAP6	0.822601	2.12727	0.695481	3.0587	0.00222301	0.00680408
GPR119	1.25438	-1.44621	0.47282	-3.05868	0.00222312	0.00680408
TRAT1	3.14391	-1.23709	0.404615	-3.05745	0.0022323	0.00682743
FOLH1B	0.555866	2.15016	0.703931	3.0545	0.00225437	0.00688783
LRRC25	0.599213	-1.99773	0.655168	-3.04919	0.00229461	0.00699771
DEFB134	1.13646	-1.71118	0.561614	-3.0469	0.00231213	0.00704662
SBK2	0.753968	-1.75357	0.57556	-3.04673	0.00231348	0.00704964
PDZRN3-AS1	0.660607	-2.05217	0.673892	-3.04524	0.00232492	0.00708339
LINC01049	0.444148	2.2121	0.72767	3.03998	0.00236595	0.00719826
HLA-DRA	1.88261	1.25399	0.412939	3.03675	0.00239147	0.0072691
LOC101929181	1.37317	-1.48478	0.489449	-3.03357	0.00241681	0.00733811
CAND1.11	3.27609	1.07005	0.352798	3.03303	0.00242108	0.00734882
LINC01574	0.684622	1.97976	0.653363	3.03011	0.00244468	0.00741352
GJB5	1.50455	-1.36759	0.451855	-3.02661	0.00247316	0.00748939
LINC01366	0.572851	-2.04007	0.674414	-3.02494	0.00248679	0.00752248
KCNT2	11.5835	1.3309	0.440718	3.01985	0.00252903	0.00763605
GDF6	1.62843	1.99194	0.660384	3.01634	0.00255848	0.00771662
KRT7	0.888898	-1.77379	0.589337	-3.00981	0.00261412	0.00787346
EYA4	956.691	-1.13825	0.378409	-3.008	0.00262975	0.00791199
TNC	1.01371	2.16324	0.719374	3.00712	0.0026374	0.00793131
BOK-AS1	2.37192	1.02696	0.341754	3.00498	0.00265599	0.00797616
CDH7	1.22708	2.17757	0.724649	3.005	0.00265585	0.00797616
SEZ6L	1.10215	-1.56943	0.52288	-3.00152	0.00268638	0.00805748
UNC80	0.806299	1.73996	0.579817	3.00087	0.00269206	0.00807204
REM1	2.36883	1.00682	0.335802	2.99826	0.00271528	0.00813166
PDK4	10.1466	1.01352	0.338512	2.99405	0.00275304	0.00823085
LOC100507073	3.25433	1.13231	0.378363	2.99266	0.00276554	0.00826187
ADAM33	1.02087	2.32268	0.776366	2.99173	0.00277401	0.00827956
LOC101927062	0.621387	1.98164	0.662777	2.98991	0.0027906	0.00831889
C1QTNF8	0.756622	-1.99869	0.668892	-2.98805	0.00280761	0.00835937
BARX2	1.23863	-2.12522	0.711272	-2.98791	0.00280895	0.00836207
AGMO	1.29328	-1.53107	0.51275	-2.98599	0.00282661	0.00840823
HDC	3.30262	1.00239	0.335897	2.98423	0.00284296	0.008453
DGCR10	1.01695	-1.68754	0.565509	-2.9841	0.00284414	0.00845522
CCIN	1.2633	-1.33328	0.447514	-2.9793	0.00288906	0.00856654
LINC01377	0.731761	-1.76225	0.593256	-2.97048	0.00297337	0.00878849
FMR1-AS1	2.44078	-1.07596	0.362681	-2.96669	0.00301025	0.00888804
NDUFAF4P1	2.02741	-1.1016	0.371856	-2.96243	0.00305221	0.0090024
SBSN	2.0803	-1.03064	0.348124	-2.96056	0.00307085	0.00905327
FAM19A2	3.4807	-1.01351	0.342352	-2.96042	0.00307215	0.00905574
LOC101928372	0.818908	1.95198	0.660608	2.95483	0.00312843	0.00920075
CXCL11	0.586172	-2.13018	0.724471	-2.94033	0.00327867	0.00958193
EGFLAM	1.43517	-1.34068	0.456457	-2.93715	0.0033124	0.00967325
