# Supplementary material for: Targeting NHE6 gene expression identifies lysosome and neurodevelopmental mechanisms in a haploid in vitro cell model
Source: Biol Open. 2023 Nov 29;12(11):bio059778. doi: 10.1242/bio.059778 (PMC10695175; doi:10.1242/bio.059778)
Supplement: Table S10. Enriched GO terms from common up-regulated DEGs using human refseq as background [file biolopen-12-059778-TableS10.xlsx]

## Sheet: Table S10
Table S10. Enriched GO terms from common up-regulated DEGs using human refseq as background
Category	Term	Count	%	PValue	Genes	List Total	Pop Hits	Pop Total	Fold Enrichment	Bonferroni	Benjamini	FDR
GOTERM_BP_FAT	GO:0030182~neuron differentiation	34	6.74603	6.8615e-07	NRP2, S100A6, LPPR4, EVX1, HELT, FOXA2, ERBB2, GJA1, HOXD10, EPHB1, ALDH1A2, BDNF, CD44, GBX2, PCSK9, UNC5C, TLX3, DCX, SNAP25, EGFR, NRXN3, EMX2, GSX1, NTN4, PTPRR, NEUROG2, LMX1A, SLIT3, NTN3, FEZF1, ASCL1, PRKCQ, HES5, MAP2	398	438	13528	2.63849	0.00156868	0.00156868	0.00119823
GOTERM_BP_FAT	GO:0045165~cell fate commitment	17	3.37302	3.13496e-06	BMP2, FOXA2, EVX1, GSX1, NEUROG2, DLL1, SOX6, HOXD10, KDR, HOXD11, ASCL1, EYA2, HOXC11, HES5, TLX3, RUNX2, KLF4	398	139	13528	4.15704	0.00714713	0.00357998	0.00547451
GOTERM_BP_FAT	GO:0033189~response to vitamin A	9	1.78571	2.52199e-05	CD38, ALDH1A2, BMP2, SP100, CD44, IGFBP7, LRP2, KLF4, MEST	398	42	13528	7.28356	0.0560705	0.0190508	0.0440329
GOTERM_BP_FAT	GO:0006928~cell motion	32	6.34921	2.75418e-05	NRP2, ITGAL, ERBB2, ABI3, EPHB1, VCAM1, BDNF, CD44, OVOL2, GBX2, SEMA3C, UNC5C, TLX3, DCX, SYK, PHOX2B, S100P, NRXN3, ARID5B, MET, EMX2, ANXA1, IGF1, NEUROG2, LMX1A, SLIT3, NTN3, KDR, FEZF1, ASCL1, CDH13, ETS1	398	475	13528	2.28985	0.061072	0.0156307	0.048086
GOTERM_BP_FAT	GO:0042127~regulation of cell proliferation	45	8.92857	2.82321e-05	DLEC1, S100A6, FGF7, FOSL2, FGF9, IGFBP7, ERBB2, PRRX1, GJA1, TP63, HOXD13, IL15, VCAM1, EDNRA, S1PR3, ALDH1A2, CGREF1, BDNF, OVOL2, APOE, HEY2, TEK, TGFA, RUNX2, SYK, EGFR, PTPN6, BMP2, SPHK1, ANXA1, IGF1, GJB6, GAL, KDR, PRKCQ, CDH13, CD38, NUPR1, ETS1, F3, BNC1, AVPR1A, FABP3, KCTD11, KLF4	398	787	13528	1.94352	0.0625538	0.0128361	0.0492909
GOTERM_BP_FAT	GO:0007267~cell-cell signaling	37	7.34127	3.79193e-05	WNT16, FGF9, NDP, GJA1, TP63, IL15, POMC, GJA5, EPHB1, ADCYAP1, HOXD11, BDNF, HTR1B, APOE, TEK, CHRNA6, GAD1, SNAP25, SYK, BMP3, BMP2, TRHDE, KIF5A, NRXN3, PCDHB3, GRIN1, PCDHB2, GAL, ATXN1, GRM3, TNFSF10, WNT7B, HOXC11, CXCL14, AREG, LRP2, CACNA1B	398	600	13528	2.09605	0.0831038	0.0143561	0.0661987
GOTERM_BP_FAT	GO:0014031~mesenchymal cell development	9	1.78571	0.000108043	NRP2, EDNRA, ALDH1A2, BMP2, OVOL2, HAND2, GBX2, EOMES, SEMA3C	398	51	13528	5.99823	0.219027	0.0347001	0.18851
GOTERM_BP_FAT	GO:0048762~mesenchymal cell differentiation	9	1.78571	0.000108043	NRP2, EDNRA, ALDH1A2, BMP2, OVOL2, HAND2, GBX2, EOMES, SEMA3C	398	51	13528	5.99823	0.219027	0.0347001	0.18851
GOTERM_BP_FAT	GO:0001568~blood vessel development	20	3.96825	0.000113609	NRP2, FGF9, LEPR, PRRX1, GJA5, KDR, EDNRA, CDH13, ARHGAP22, CD44, HAND1, APOE, HAND2, HEY2, CCBE1, COL1A2, GBX2, TGFA, SEMA3C, PLCD1	398	245	13528	2.77469	0.228912	0.0319718	0.198213
GOTERM_BP_FAT	GO:0060485~mesenchyme development	9	1.78571	0.000124463	NRP2, EDNRA, ALDH1A2, BMP2, OVOL2, HAND2, GBX2, EOMES, SEMA3C	398	52	13528	5.88288	0.247827	0.0311477	0.21713
GOTERM_BP_FAT	GO:0001944~vasculature development	20	3.96825	0.000155355	NRP2, FGF9, LEPR, PRRX1, GJA5, KDR, EDNRA, CDH13, ARHGAP22, CD44, HAND1, APOE, HAND2, HEY2, CCBE1, COL1A2, GBX2, TGFA, SEMA3C, PLCD1	398	251	13528	2.70836	0.299163	0.0349235	0.270953
GOTERM_BP_FAT	GO:0048812~neuron projection morphogenesis	18	3.57143	0.000184375	EGFR, NRP2, S100A6, LPPR4, NRXN3, ERBB2, GJA1, NEUROG2, LMX1A, EPHB1, NTN3, SLIT3, FEZF1, BDNF, GBX2, UNC5C, DCX, SNAP25	398	213	13528	2.87239	0.344193	0.0376274	0.32149
GOTERM_BP_FAT	GO:0031175~neuron projection development	20	3.96825	0.000202301	EGFR, NRP2, S100A6, LPPR4, NRXN3, ERBB2, GJA1, NEUROG2, LMX1A, EPHB1, NTN3, SLIT3, FEZF1, BDNF, CD44, MAP2, GBX2, UNC5C, DCX, SNAP25	398	256	13528	2.65546	0.370551	0.0378413	0.352695
GOTERM_BP_FAT	GO:0035295~tube development	18	3.57143	0.000271387	BMP2, FGF7, FOXA2, FGF9, HOXD13, TP63, IGF1, GJA5, HOXD11, KDR, EDNRA, ALDH1A2, BDNF, CD44, HAND1, OVOL2, HAND2, GBX2	398	220	13528	2.781	0.462603	0.0466475	0.472872
GOTERM_BP_FAT	GO:0007411~axon guidance	12	2.38095	0.000300011	NRP2, FEZF1, BDNF, NRXN3, ERBB2, GBX2, NEUROG2, LMX1A, UNC5C, EPHB1, SLIT3, NTN3	398	107	13528	3.81196	0.49668	0.0478549	0.522625
GOTERM_BP_FAT	GO:0009891~positive regulation of biosynthetic process	38	7.53968	0.000335742	EVX1, FOXA2, TLR1, TP63, HOXD13, SOX6, HOXD10, OVOL2, HAND1, HAND2, APOE, GUCY1A3, FAM129A, RUNX2, SYK, EGFR, BMP3, BMP2, IKZF2, SP100, GRIN1, GSX1, IGF1, SIX2, NEUROG2, PPARGC1A, BOLL, ABCG1, AHR, ATXN1, ASCL1, PRKCQ, HES5, ETS1, EBF2, AVPR1A, AREG, KLF4	398	695	13528	1.85844	0.536203	0.0499308	0.584697
GOTERM_BP_FAT	GO:0014032~neural crest cell development	7	1.38889	0.000347782	NRP2, EDNRA, ALDH1A2, OVOL2, HAND2, GBX2, SEMA3C	398	33	13528	7.20999	0.548809	0.0485247	0.605605
GOTERM_BP_FAT	GO:0014033~neural crest cell differentiation	7	1.38889	0.000347782	NRP2, EDNRA, ALDH1A2, OVOL2, HAND2, GBX2, SEMA3C	398	33	13528	7.20999	0.548809	0.0485247	0.605605
GOTERM_BP_FAT	GO:0032526~response to retinoic acid	7	1.38889	0.000347782	CD38, BMP2, SP100, IGFBP7, LRP2, KLF4, MEST	398	33	13528	7.20999	0.548809	0.0485247	0.605605
GOTERM_BP_FAT	GO:0035239~tube morphogenesis	13	2.57937	0.0003553	BMP2, FOXA2, HOXD13, TP63, IGF1, KDR, HOXD11, EDNRA, CD44, HAND1, OVOL2, HAND2, GBX2	398	127	13528	3.47929	0.556506	0.046702	0.618657
GOTERM_BP_FAT	GO:0001655~urogenital system development	12	2.38095	0.000381708	ALDH1A2, BDNF, PLCE1, BMP2, HOXC11, CD44, ARID5B, PCSK9, TP63, HOXD13, SIX2, HOXD11	398	110	13528	3.70799	0.582518	0.0473699	0.664495
GOTERM_BP_FAT	GO:0048666~neuron development	23	4.56349	0.000437694	EGFR, NRP2, S100A6, LPPR4, NRXN3, ERBB2, NTN4, GJA1, NEUROG2, LMX1A, HOXD10, EPHB1, NTN3, SLIT3, FEZF1, ASCL1, BDNF, CD44, MAP2, GBX2, UNC5C, DCX, SNAP25	398	339	13528	2.3061	0.632732	0.0513536	0.761608
GOTERM_BP_FAT	GO:0009954~proximal/distal pattern formation	6	1.19048	0.000461353	ALDH1A2, HOXC11, TP63, SP8, HOXD10, HOXD11	398	23	13528	8.86694	0.652093	0.0514217	0.802619
GOTERM_BP_FAT	GO:0008283~cell proliferation	27	5.35714	0.000500014	ERBB2, NDP, FST, TP63, IL15, EDNRA, GBX2, MS4A2, IL15RA, TGFA, RAPGEF3, BHLHE41, SYK, EGFR, CRIP3, EMX2, MET, IGF1, IFI16, CDH13, ASCL1, PLCE1, CHRM3, SERPINF1, AREG, LRP2, EMP1	398	436	13528	2.10488	0.681559	0.0530333	0.869601
GOTERM_BP_FAT	GO:0048514~blood vessel morphogenesis	17	3.37302	0.000500739	NRP2, FGF9, LEPR, PRRX1, KDR, EDNRA, CDH13, ARHGAP22, HAND1, APOE, HAND2, HEY2, CCBE1, GBX2, TGFA, SEMA3C, PLCD1	398	211	13528	2.73853	0.682087	0.0507565	0.870857
GOTERM_BP_FAT	GO:0031328~positive regulation of cellular biosynthetic process	37	7.34127	0.000515698	EVX1, FOXA2, TLR1, TP63, HOXD13, SOX6, HOXD10, OVOL2, HAND1, HAND2, APOE, GUCY1A3, FAM129A, RUNX2, SYK, EGFR, BMP3, BMP2, IKZF2, SP100, GRIN1, GSX1, IGF1, SIX2, NEUROG2, PPARGC1A, BOLL, AHR, ATXN1, ASCL1, PRKCQ, HES5, ETS1, EBF2, AVPR1A, AREG, KLF4	398	685	13528	1.83595	0.692789	0.0500196	0.896763
GOTERM_BP_FAT	GO:0007409~axonogenesis	16	3.1746	0.000575197	NRP2, S100A6, LPPR4, NRXN3, ERBB2, NEUROG2, LMX1A, EPHB1, NTN3, SLIT3, FEZF1, BDNF, GBX2, UNC5C, DCX, SNAP25	398	193	13528	2.81782	0.731909	0.0533741	0.999739
GOTERM_BP_FAT	GO:0048754~branching morphogenesis of a tube	9	1.78571	0.00059915	EDNRA, BMP2, FOXA2, CD44, GBX2, IGF1, HOXD13, KDR, HOXD11	398	65	13528	4.7063	0.746214	0.0533735	1.04116
GOTERM_BP_FAT	GO:0045944~positive regulation of transcription from RNA polymerase II promoter	24	4.7619	0.000618118	BMP3, BMP2, IKZF2, EVX1, FOXA2, GRIN1, GSX1, SIX2, HOXD13, TP63, IGF1, NEUROG2, SOX6, PPARGC1A, HOXD10, AHR, ATXN1, ASCL1, HES5, HAND1, HAND2, ETS1, RUNX2, KLF4	398	371	13528	2.19881	0.757	0.0529574	1.07396
GOTERM_BP_FAT	GO:0033273~response to vitamin	9	1.78571	0.000664659	CD38, ALDH1A2, BMP2, SP100, CD44, IGFBP7, LRP2, KLF4, MEST	398	66	13528	4.63499	0.78156	0.0547846	1.15438
GOTERM_BP_FAT	GO:0001708~cell fate specification	8	1.5873	0.000675456	ASCL1, EYA2, HOXC11, EVX1, FOXA2, TLX3, HOXD10, HOXD11	398	51	13528	5.33176	0.786894	0.0537165	1.17303
GOTERM_BP_FAT	GO:0060173~limb development	11	2.18254	0.000879533	ALDH1A2, RAX, HOXC11, FGF9, PRRX1, TP63, HOXD13, SP8, GJA5, HOXD10, HOXD11	398	103	13528	3.62999	0.866447	0.0670677	1.52488
GOTERM_BP_FAT	GO:0048736~appendage development	11	2.18254	0.000879533	ALDH1A2, RAX, HOXC11, FGF9, PRRX1, TP63, HOXD13, SP8, GJA5, HOXD10, HOXD11	398	103	13528	3.62999	0.866447	0.0670677	1.52488
GOTERM_BP_FAT	GO:0000904~cell morphogenesis involved in differentiation	18	3.57143	0.000884715	NRP2, S100A6, BMP2, LPPR4, NRXN3, ERBB2, EOMES, NEUROG2, LMX1A, EPHB1, NTN3, SLIT3, FEZF1, BDNF, GBX2, UNC5C, DCX, SNAP25	398	244	13528	2.50746	0.868022	0.0652761	1.5338
GOTERM_BP_FAT	GO:0048858~cell projection morphogenesis	18	3.57143	0.000920103	EGFR, NRP2, S100A6, LPPR4, NRXN3, ERBB2, GJA1, NEUROG2, LMX1A, EPHB1, NTN3, SLIT3, FEZF1, BDNF, GBX2, UNC5C, DCX, SNAP25	398	245	13528	2.49722	0.878296	0.0656842	1.59468
GOTERM_BP_FAT	GO:0030326~embryonic limb morphogenesis	10	1.98413	0.0010025	ALDH1A2, HOXC11, FGF9, PRRX1, TP63, HOXD13, SP8, GJA5, HOXD10, HOXD11	398	87	13528	3.90689	0.899226	0.0692038	1.73632
GOTERM_BP_FAT	GO:0035113~embryonic appendage morphogenesis	10	1.98413	0.0010025	ALDH1A2, HOXC11, FGF9, PRRX1, TP63, HOXD13, SP8, GJA5, HOXD10, HOXD11	398	87	13528	3.90689	0.899226	0.0692038	1.73632
GOTERM_BP_FAT	GO:0050679~positive regulation of epithelial cell proliferation	7	1.38889	0.00115869	EGFR, FGF7, FGF9, ERBB2, TGFA, IGF1, KDR	398	41	13528	5.80316	0.929534	0.0772366	2.00426
GOTERM_BP_FAT	GO:0008284~positive regulation of cell proliferation	25	4.96032	0.00120305	S100A6, FGF7, FOSL2, FGF9, ERBB2, PRRX1, TP63, IL15, VCAM1, ALDH1A2, S1PR3, HEY2, TGFA, RUNX2, SYK, EGFR, SPHK1, IGF1, KDR, PRKCQ, CDH13, CD38, F3, BNC1, AVPR1A	398	414	13528	2.05253	0.936342	0.0778126	2.08023
GOTERM_BP_FAT	GO:0048667~cell morphogenesis involved in neuron differentiation	16	3.1746	0.00130169	NRP2, S100A6, LPPR4, NRXN3, ERBB2, NEUROG2, LMX1A, EPHB1, NTN3, SLIT3, FEZF1, BDNF, GBX2, UNC5C, DCX, SNAP25	398	209	13528	2.6021	0.949217	0.0816241	2.24897
GOTERM_BP_FAT	GO:0048663~neuron fate commitment	7	1.38889	0.0013189	ASCL1, HES5, EVX1, FOXA2, GSX1, TLX3, HOXD10	398	42	13528	5.66499	0.951181	0.0804573	2.27839
GOTERM_BP_FAT	GO:0016477~cell migration	19	3.76984	0.00134611	NRP2, PHOX2B, S100P, ARID5B, EMX2, MET, NEUROG2, KDR, FEZF1, VCAM1, ASCL1, CDH13, OVOL2, CD44, GBX2, SEMA3C, TLX3, DCX, SYK	398	276	13528	2.33989	0.954131	0.0799215	2.32487
GOTERM_BP_FAT	GO:0010604~positive regulation of macromolecule metabolic process	42	8.33333	0.00136484	EVX1, FOXA2, TLR1, GJA1, TP63, HOXD13, SOX6, HOXD10, EDNRA, OVOL2, HAND1, APOE, HAND2, PCSK9, FAM129A, RUNX2, SYK, BMP3, BMP2, IKZF2, SP100, GSX1, GRIN1, ESR1, IGF1, SIX2, NEUROG2, PPARGC1A, BOLL, PSMB8, AHR, PSMB9, ATXN1, PRKCQ, CDH13, ASCL1, HES5, ETS1, EBF2, MAPK15, AREG, KLF4	398	857	13528	1.66579	0.956058	0.0789435	2.35686
GOTERM_BP_FAT	GO:0001525~angiogenesis	13	2.57937	0.00139062	NRP2, EDNRA, ARHGAP22, CDH13, HAND1, FGF9, HAND2, LEPR, CCBE1, GBX2, TGFA, PLCD1, KDR	398	148	13528	2.9856	0.958578	0.0783961	2.40087
GOTERM_BP_FAT	GO:0001763~morphogenesis of a branching structure	9	1.78571	0.00142332	EDNRA, BMP2, FOXA2, CD44, GBX2, IGF1, HOXD13, KDR, HOXD11	398	74	13528	4.13391	0.961569	0.0782415	2.45667
GOTERM_BP_FAT	GO:0030808~regulation of nucleotide biosynthetic process	11	2.18254	0.00145908	CALCR, EDNRA, S1PR3, ADCY1, HTR1B, GRM3, APOE, GUCY1A3, NPR3, GCGR, ADCYAP1	398	110	13528	3.39899	0.964592	0.0782518	2.51765
GOTERM_BP_FAT	GO:0030802~regulation of cyclic nucleotide biosynthetic process	11	2.18254	0.00145908	CALCR, EDNRA, S1PR3, ADCY1, HTR1B, GRM3, APOE, GUCY1A3, NPR3, GCGR, ADCYAP1	398	110	13528	3.39899	0.964592	0.0782518	2.51765
GOTERM_BP_FAT	GO:0032990~cell part morphogenesis	18	3.57143	0.00149493	EGFR, NRP2, S100A6, LPPR4, NRXN3, ERBB2, GJA1, NEUROG2, LMX1A, EPHB1, NTN3, SLIT3, FEZF1, BDNF, GBX2, UNC5C, DCX, SNAP25	398	256	13528	2.38992	0.967384	0.0782666	2.57876
GOTERM_BP_FAT	GO:0019932~second-messenger-mediated signaling	17	3.37302	0.00157841	EGFR, CALCR, ADCY1, ERBB2, SPHK1, IGF1, NPR3, GCGR, EDNRA, S1PR3, PLCE1, HTR1B, APOE, CNR1, P2RY1, AVPR1A, MC5R	398	235	13528	2.45885	0.973063	0.0806172	2.7209
GOTERM_BP_FAT	GO:0051960~regulation of nervous system development	15	2.97619	0.00160539	PHOX2B, BMP2, FOXA2, GRIN1, IGF1, DLL1, LMX1A, ASCL1, BDNF, HES5, SERPINF1, TIAM1, APOE, TLX3, SNAP25	398	192	13528	2.65546	0.974678	0.0801526	2.76679
GOTERM_BP_FAT	GO:0007242~intracellular signaling cascade	56	11.1111	0.00165336	RP1, ADCY1, TLR1, RGL3, TP63, RRAD, RASGEF1A, EDNRA, S1PR3, HTR1B, DIRAS2, DIRAS3, APOE, TIAM1, TGFA, GUCY1A3, MC5R, RAPGEF3, RHOD, RAB27B, SYK, EGFR, SP100, LY96, ARHGEF5, DMRT1, ESR1, COLEC12, IFI16, ARHGAP29, PPARGC1A, PRKCQ, PLCE1, COL1A2, RAB15, ASB5, CALCR, ERBB2, DUSP10, GCGR, ALDH1A2, CNR1, P2RY1, PLCD1, DCX, SPHK1, MET, IGF1, NPR3, CDH13, NUPR1, NPHS1, NLRP12, AVPR1A, CHN2, DUSP8	398	1256	13528	1.51548	0.977314	0.0806916	2.84833
GOTERM_BP_FAT	GO:0030799~regulation of cyclic nucleotide metabolic process	11	2.18254	0.00178777	CALCR, EDNRA, S1PR3, ADCY1, HTR1B, GRM3, APOE, GUCY1A3, NPR3, GCGR, ADCYAP1	398	113	13528	3.30876	0.983329	0.0851561	3.0765
GOTERM_BP_FAT	GO:0051674~localization of cell	20	3.96825	0.00182046	NRP2, PHOX2B, S100P, ARID5B, EMX2, MET, NEUROG2, KDR, FEZF1, VCAM1, ASCL1, CDH13, CD44, OVOL2, ETS1, GBX2, SEMA3C, TLX3, DCX, SYK	398	307	13528	2.21433	0.984533	0.0848823	3.13192
GOTERM_BP_FAT	GO:0048870~cell motility	20	3.96825	0.00182046	NRP2, PHOX2B, S100P, ARID5B, EMX2, MET, NEUROG2, KDR, FEZF1, VCAM1, ASCL1, CDH13, CD44, OVOL2, ETS1, GBX2, SEMA3C, TLX3, DCX, SYK	398	307	13528	2.21433	0.984533	0.0848823	3.13192
GOTERM_BP_FAT	GO:0048598~embryonic morphogenesis	20	3.96825	0.00182046	FOXA2, FGF9, PRRX1, EOMES, SIX2, HOXD13, TP63, GJB6, GJA5, HOXD10, HOXD11, ALDH1A2, EYA2, HOXC11, HOXC9, HAND1, OVOL2, GBX2, SP8, KLF4	398	307	13528	2.21433	0.984533	0.0848823	3.13192
GOTERM_BP_FAT	GO:0044057~regulation of system process	20	3.96825	0.00197719	EGFR, SLC8A1, S100P, GRIN1, SPHK1, FST, CALB1, KCNMB2, CD38, PRKCQ, PLCE1, BDNF, HTR1B, GRM3, CHRM3, APOE, AVPR1A, RYR2, GUCY1A3, TLX3	398	309	13528	2.2	0.989201	0.090026	3.39718
GOTERM_BP_FAT	GO:0001822~kidney development	10	1.98413	0.00201229	ALDH1A2, BDNF, PLCE1, BMP2, HOXC11, CD44, ARID5B, PCSK9, SIX2, HOXD11	398	96	13528	3.54062	0.990036	0.0897686	3.4565
GOTERM_BP_FAT	GO:0031667~response to nutrient levels	15	2.97619	0.00204617	CD38, ALDH1A2, SLC8A1, BMP2, SP100, CD44, IGFBP7, LEPR, RYR2, PCSK9, LRP2, PPARGC1A, GCGR, KLF4, MEST	398	197	13528	2.58807	0.99078	0.0894702	3.51372
GOTERM_BP_FAT	GO:0009991~response to extracellular stimulus	16	3.1746	0.00216527	BMP2, SLC8A1, SP100, LEPR, IGFBP7, PPARGC1A, GCGR, ALDH1A2, CD38, CD44, AVPR1A, PCSK9, RYR2, LRP2, KLF4, MEST	398	220	13528	2.472	0.992984	0.0926665	3.71461
GOTERM_BP_FAT	GO:0006140~regulation of nucleotide metabolic process	11	2.18254	0.00217393	CALCR, EDNRA, S1PR3, ADCY1, HTR1B, GRM3, APOE, GUCY1A3, NPR3, GCGR, ADCYAP1	398	116	13528	3.22318	0.993122	0.0913151	3.7292
GOTERM_BP_FAT	GO:0007389~pattern specification process	18	3.57143	0.00236192	RAX, EVX1, FOXA2, FST, EMX2, HOXD13, TP63, DLL1, HOXD10, HOXD11, EDNRA, ASCL1, ALDH1A2, HOXC11, HOXC9, OVOL2, GBX2, SP8	398	267	13528	2.29146	0.99553	0.0970466	4.04546
GOTERM_BP_FAT	GO:0035108~limb morphogenesis	10	1.98413	0.00248827	ALDH1A2, HOXC11, FGF9, PRRX1, TP63, HOXD13, SP8, GJA5, HOXD10, HOXD11	398	99	13528	3.43333	0.996655	0.10018	4.25744
GOTERM_BP_FAT	GO:0035107~appendage morphogenesis	10	1.98413	0.00248827	ALDH1A2, HOXC11, FGF9, PRRX1, TP63, HOXD13, SP8, GJA5, HOXD10, HOXD11	398	99	13528	3.43333	0.996655	0.10018	4.25744
GOTERM_BP_FAT	GO:0045665~negative regulation of neuron differentiation	6	1.19048	0.00255792	PHOX2B, HES5, FOXA2, DLL1, LMX1A, TLX3	398	33	13528	6.17999	0.997149	0.101066	4.37412
GOTERM_BP_FAT	GO:0007584~response to nutrient	12	2.38095	0.00278146	CD38, ALDH1A2, SLC8A1, BMP2, SP100, CD44, IGFBP7, RYR2, LRP2, GCGR, KLF4, MEST	398	140	13528	2.91342	0.998293	0.107564	4.74769
GOTERM_BP_FAT	GO:0001501~skeletal system development	20	3.96825	0.00282775	EGFR, BMP3, AEBP1, BMP2, FGF9, ARID5B, PRRX1, SIX2, HOXD13, TP63, IGF1, NPR3, SOX6, GJA5, HOXD10, HOXD11, HOXC11, HOXC9, COL1A2, RUNX2	398	319	13528	2.13103	0.998465	0.107446	4.82489
GOTERM_BP_FAT	GO:0030030~cell projection organization	22	4.36508	0.00287374	EGFR, NRP2, S100A6, LPPR4, NRXN3, ERBB2, GJA1, NEUROG2, ACTN2, LMX1A, EPHB1, NTN3, SLIT3, FEZF1, CDH13, BDNF, CD44, MAP2, GBX2, UNC5C, DCX, SNAP25	398	368	13528	2.03201	0.998619	0.10732	4.90151
GOTERM_BP_FAT	GO:0019882~antigen processing and presentation	9	1.78571	0.00296581	HLA-DQB1, HLA-H, RAET1L, FCGRT, HLA-B, TAPBPL, PSMB8, PSMB9, HLA-F	398	83	13528	3.68566	0.998882	0.108798	5.05474
GOTERM_BP_FAT	GO:0010557~positive regulation of macromolecule biosynthetic process	33	6.54762	0.00324686	EVX1, FOXA2, TLR1, TP63, HOXD13, SOX6, HOXD10, OVOL2, HAND1, HAND2, FAM129A, RUNX2, SYK, BMP3, BMP2, IKZF2, SP100, GRIN1, GSX1, SIX2, IGF1, NEUROG2, PPARGC1A, BOLL, AHR, ATXN1, ASCL1, PRKCQ, HES5, ETS1, EBF2, AREG, KLF4	398	654	13528	1.71509	0.999413	0.116634	5.52104
GOTERM_BP_FAT	GO:0008593~regulation of Notch signaling pathway	4	0.793651	0.0034722	ASCL1, OVOL2, HEY2, TP63	398	11	13528	12.36	0.99965	0.122311	5.89333
GOTERM_BP_FAT	GO:0051094~positive regulation of developmental process	18	3.57143	0.00353597	PHOX2B, BMP2, FOXA2, FGF9, SPHK1, FST, EOMES, HOXD11, WNT7B, BDNF, SERPINF1, TIAM1, ETS1, F3, HEY2, IL2RG, RUNX2, SYK	398	278	13528	2.20079	0.999698	0.122537	5.99845
GOTERM_BP_FAT	GO:0050767~regulation of neurogenesis	13	2.57937	0.00362715	PHOX2B, BMP2, FOXA2, GRIN1, DLL1, LMX1A, ASCL1, BDNF, HES5, SERPINF1, TIAM1, APOE, TLX3	398	166	13528	2.66186	0.999755	0.123631	6.14854
GOTERM_BP_FAT	GO:0045893~positive regulation of transcription, DNA-dependent	26	5.15873	0.00373427	EVX1, FOXA2, TP63, HOXD13, SOX6, HOXD10, HAND1, OVOL2, HAND2, RUNX2, BMP3, BMP2, SP100, IKZF2, GRIN1, GSX1, SIX2, IGF1, NEUROG2, PPARGC1A, AHR, ATXN1, ASCL1, HES5, ETS1, KLF4	398	477	13528	1.8527	0.999808	0.125191	6.32459
GOTERM_BP_FAT	GO:0003012~muscle system process	13	2.57937	0.00399512	TRDN, EDNRA, SLC8A1, CHRM3, MYBPC1, GUCY1A3, RYR2, GJA1, IGF1, PDE4D, ACTN2, GAL, GJA5	398	168	13528	2.63017	0.999895	0.131432	6.75199
GOTERM_BP_FAT	GO:0051254~positive regulation of RNA metabolic process	26	5.15873	0.00422333	EVX1, FOXA2, TP63, HOXD13, SOX6, HOXD10, HAND1, OVOL2, HAND2, RUNX2, BMP3, BMP2, SP100, IKZF2, GRIN1, GSX1, SIX2, IGF1, NEUROG2, PPARGC1A, AHR, ATXN1, ASCL1, HES5, ETS1, KLF4	398	481	13528	1.83729	0.999938	0.136463	7.1244
GOTERM_BP_FAT	GO:0000902~cell morphogenesis	21	4.16667	0.00429052	EGFR, NRP2, S100A6, BMP2, LPPR4, NRXN3, ERBB2, EOMES, GJA1, NEUROG2, SOX6, LMX1A, EPHB1, NTN3, SLIT3, FEZF1, BDNF, GBX2, UNC5C, DCX, SNAP25	398	356	13528	2.00503	0.999947	0.136562	7.23377
GOTERM_BP_FAT	GO:0045596~negative regulation of cell differentiation	15	2.97619	0.00470344	PHOX2B, FOXA2, FST, SIX2, TP63, IGF1, DLL1, LMX1A, ABCG1, BDNF, HES5, OVOL2, TLX3, TWIST2, KLF4	398	216	13528	2.36041	0.999979	0.146688	7.9033
GOTERM_BP_FAT	GO:0050678~regulation of epithelial cell proliferation	8	1.5873	0.00470546	EGFR, EDNRA, FGF7, FGF9, ERBB2, TGFA, IGF1, KDR	398	71	13528	3.82985	0.999979	0.144782	7.90656
GOTERM_BP_FAT	GO:0022610~biological adhesion	34	6.74603	0.00495858	NRP2, ITGAL, AEBP1, MPZL2, CLSTN2, MYBPC1, IGFBP7, PCDHB12, CLDN11, MEGF10, VCAM1, CD44, ITGB8, TEK, PCDHA11, SYK, EGFR, NRXN3, CNTN6, PCDHB3, PCDHB2, ACTN2, NID2, ECM2, EMILIN2, CLDN23, MUC4, CDH13, COL14A1, HES5, NPHS1, CNTN1, CNTN3, ADAM12	398	701	13528	1.64859	0.999989	0.149965	8.3147
GOTERM_BP_FAT	GO:0007155~cell adhesion	34	6.74603	0.00502621	NRP2, ITGAL, AEBP1, MPZL2, CLSTN2, MYBPC1, IGFBP7, PCDHB12, CLDN11, MEGF10, VCAM1, CD44, ITGB8, TEK, PCDHA11, SYK, EGFR, NRXN3, CNTN6, PCDHB3, PCDHB2, ACTN2, NID2, ECM2, EMILIN2, CLDN23, MUC4, CDH13, COL14A1, HES5, NPHS1, CNTN1, CNTN3, ADAM12	398	700	13528	1.65094	0.99999	0.149882	8.42347
GOTERM_BP_FAT	GO:0030001~metal ion transport	25	4.96032	0.00534585	SLC8A3, CALHM1, SGK1, SLC8A1, TRPM6, TRPC3, KCNAB2, GRIN1, KCNJ2, KCNK1, KCNK12, KCNMB2, KCTD8, KCNS1, SLC24A4, KCNN2, SLC4A8, RYR2, KCNH8, SLC4A4, SCARA5, KCTD11, KCNH5, SLC5A12, CACNA1B	398	465	13528	1.82742	0.999995	0.156618	8.93588
GOTERM_BP_FAT	GO:0003002~regionalization	14	2.77778	0.00546656	ALDH1A2, HOXC11, HOXC9, OVOL2, EVX1, FOXA2, EMX2, GBX2, TP63, HOXD13, DLL1, SP8, HOXD10, HOXD11	398	197	13528	2.41553	0.999996	0.157857	9.12867
GOTERM_BP_FAT	GO:0048730~epidermis morphogenesis	5	0.992063	0.00566886	FGF7, FST, COL1A2, TP63, KLF4	398	25	13528	6.79799	0.999998	0.161192	9.45094
GOTERM_BP_FAT	GO:0045664~regulation of neuron differentiation	11	2.18254	0.00580826	ASCL1, PHOX2B, BDNF, HES5, FOXA2, TIAM1, APOE, GRIN1, DLL1, LMX1A, TLX3	398	133	13528	2.8112	0.999998	0.162813	9.67237
GOTERM_BP_FAT	GO:0007167~enzyme linked receptor protein signaling pathway	20	3.96825	0.00596761	EGFR, BMP2, FGF7, LTK, CD8B, FGF9, ARID5B, ERBB2, FST, MET, EPHB1, ADCYAP1, KDR, PLCE1, TIAM1, TEK, COL1A2, AREG, HPGD, SYK	398	342	13528	1.98772	0.999999	0.164892	9.92486
GOTERM_BP_FAT	GO:0007169~transmembrane receptor protein tyrosine kinase signaling pathway	15	2.97619	0.00644713	EGFR, FGF7, LTK, FGF9, CD8B, ERBB2, ARID5B, MET, EPHB1, ADCYAP1, KDR, PLCE1, TIAM1, TEK, AREG	398	224	13528	2.27611	1	0.174852	10.6807
GOTERM_BP_FAT	GO:0051046~regulation of secretion	14	2.77778	0.00672298	PFKFB2, FST, STXBP2, NLRP2, CD38, PRKCQ, HTR1B, NLRP12, AVPR1A, MS4A2, CHRNA6, RAB27B, SNAP25, SYK	398	202	13528	2.35574	1	0.179526	11.1127
GOTERM_BP_FAT	GO:0048729~tissue morphogenesis	13	2.57937	0.00687997	BMP2, FGF7, FST, EOMES, TP63, HOXD11, ALDH1A2, EYA2, HAND1, OVOL2, CD44, COL1A2, KLF4	398	180	13528	2.45483	1	0.181225	11.3578
GOTERM_BP_FAT	GO:0010628~positive regulation of gene expression	29	5.75397	0.00697136	EVX1, FOXA2, TP63, HOXD13, SOX6, HOXD10, HAND1, OVOL2, HAND2, RUNX2, BMP3, BMP2, SP100, IKZF2, GRIN1, GSX1, ESR1, SIX2, IGF1, NEUROG2, PPARGC1A, AHR, ATXN1, ASCL1, CDH13, HES5, ETS1, EBF2, KLF4	398	581	13528	1.69657	1	0.181334	11.5001
GOTERM_BP_FAT	GO:0060284~regulation of cell development	14	2.77778	0.00756577	PHOX2B, BMP2, FOXA2, GRIN1, DLL1, LMX1A, HOXD11, ASCL1, BDNF, HES5, SERPINF1, TIAM1, APOE, TLX3	398	205	13528	2.32126	1	0.193073	12.4207
GOTERM_BP_FAT	GO:0006813~potassium ion transport	12	2.38095	0.00758632	KCTD8, KCNS1, SLC24A4, KCNAB2, KCNN2, KCNH8, KCNJ2, KCNK1, KCNK12, KCTD11, KCNMB2, KCNH5	398	160	13528	2.54925	1	0.191427	12.4523
GOTERM_BP_FAT	GO:0010033~response to organic substance	34	6.74603	0.00761144	CALCR, ADCY1, IGFBP7, ERBB2, PFKFB2, LEPR, GCGR, EDNRA, IRAK3, ALDH1A2, GSTM3, HTR1B, CD44, APOE, PCSK9, EGFR, SLC8A1, SP100, LY96, GRIN1, ESR1, COLEC12, PDE3A, GAL, ABCG1, ABCB4, CDH13, CD38, PRKCQ, THBD, MAPK15, AVPR1A, FABP3, RYR2	398	721	13528	1.60285	1	0.189919	12.491
GOTERM_BP_FAT	GO:0007423~sensory organ development	15	2.97619	0.00778136	EGFR, RAX, FGF9, ERBB2, PRRX1, SIX2, DLL1, GJB6, EPHB1, ASCL1, ALDH1A2, BDNF, HES5, GBX2, KLF4	398	229	13528	2.22642	1	0.191665	12.7523
GOTERM_BP_FAT	GO:0051173~positive regulation of nitrogen compound metabolic process	31	6.15079	0.00859433	EVX1, FOXA2, TP63, HOXD13, SOX6, HOXD10, OVOL2, HAND1, HAND2, APOE, GUCY1A3, RUNX2, EGFR, BMP3, BMP2, SP100, IKZF2, GRIN1, GSX1, SIX2, IGF1, NEUROG2, PPARGC1A, AHR, ATXN1, ASCL1, HES5, ETS1, EBF2, AREG, KLF4	398	644	13528	1.63616	1	0.207323	13.9923
GOTERM_BP_FAT	GO:0048665~neuron fate specification	4	0.793651	0.00877598	EVX1, FOXA2, TLX3, HOXD10	398	15	13528	9.06399	1	0.209044	14.2671
GOTERM_BP_FAT	GO:0001656~metanephros development	6	1.19048	0.0090011	BDNF, BMP2, HOXC11, CD44, SIX2, HOXD11	398	44	13528	4.63499	1	0.211632	14.6065
GOTERM_BP_FAT	GO:0030817~regulation of cAMP biosynthetic process	9	1.78571	0.00965781	CALCR, EDNRA, S1PR3, ADCY1, HTR1B, GRM3, NPR3, GCGR, ADCYAP1	398	101	13528	3.02881	1	0.223007	15.5893
GOTERM_BP_FAT	GO:0045935~positive regulation of nucleobase, nucleoside, nucleotide and nucleic acid metabolic process	30	5.95238	0.00985932	EVX1, FOXA2, TP63, HOXD13, SOX6, HOXD10, HAND1, OVOL2, HAND2, APOE, GUCY1A3, RUNX2, BMP3, BMP2, SP100, IKZF2, GRIN1, GSX1, SIX2, IGF1, NEUROG2, PPARGC1A, AHR, ATXN1, ASCL1, HES5, ETS1, EBF2, AREG, KLF4	398	624	13528	1.63413	1	0.224866	15.8888
GOTERM_BP_FAT	GO:0030814~regulation of cAMP metabolic process	9	1.78571	0.0108066	CALCR, EDNRA, S1PR3, ADCY1, HTR1B, GRM3, NPR3, GCGR, ADCYAP1	398	103	13528	2.97	1	0.241356	17.283
GOTERM_BP_FAT	GO:0001764~neuron migration	7	1.38889	0.0110032	FEZF1, ASCL1, PHOX2B, MET, NEUROG2, DCX, TLX3	398	64	13528	3.71765	1	0.242843	17.5696
GOTERM_BP_FAT	GO:0007507~heart development	14	2.77778	0.0111386	NRP2, BMP2, ERBB2, PDLIM3, GJA1, SOX6, GJA5, EDNRA, ALDH1A2, PLCE1, HAND1, OVOL2, HAND2, SEMA3C	398	215	13528	2.2133	1	0.243133	17.7666
GOTERM_BP_FAT	GO:0048545~response to steroid hormone stimulus	13	2.57937	0.0112023	CALCR, CD38, ALDH1A2, GSTM3, HTR1B, IGFBP7, ERBB2, LEPR, MAPK15, AVPR1A, ESR1, GAL, ABCB4	398	192	13528	2.3014	1	0.242064	17.859
GOTERM_BP_FAT	GO:0007202~activation of phospholipase C activity	7	1.38889	0.0118313	EGFR, EDNRA, PLCE1, P2RY1, AVPR1A, MS4A2, NPR3	398	65	13528	3.66046	1	0.251508	18.7666
GOTERM_BP_FAT	GO:0010863~positive regulation of phospholipase C activity	7	1.38889	0.0118313	EGFR, EDNRA, PLCE1, P2RY1, AVPR1A, MS4A2, NPR3	398	65	13528	3.66046	1	0.251508	18.7666
GOTERM_BP_FAT	GO:0002053~positive regulation of mesenchymal cell proliferation	4	0.793651	0.0125592	FGF9, PRRX1, TP63, KDR	398	17	13528	7.99764	1	0.26243	19.8054
GOTERM_BP_FAT	GO:0002474~antigen processing and presentation of peptide antigen via MHC class I	4	0.793651	0.0125592	HLA-H, HLA-B, TAPBPL, HLA-F	398	17	13528	7.99764	1	0.26243	19.8054
GOTERM_BP_FAT	GO:0042981~regulation of apoptosis	36	7.14286	0.0126109	ERBB2, MGMT, TP63, PAK7, BDNF, CD44, APOE, TIAM1, BOK, PCSK9, MX1, TWIST2, EGFR, SPHK1, GRIN1, ANXA1, ESR1, IGF1, PDE3A, ACTN2, IFI16, GAL, CARD6, NLRP2, SERPINB9, CDH13, CD38, TNFSF10, NUPR1, CARD16, ETS1, F3, NLRP12, RYR2, KCNH8, PRODH	398	804	13528	1.52194	1	0.26101	19.8786
GOTERM_BP_FAT	GO:0015672~monovalent inorganic cation transport	18	3.57143	0.0128922	SLC8A3, SGK1, SLC8A1, KCNAB2, KCNJ2, KCNK1, KCNK12, KCNMB2, KCTD8, KCNS1, SLC24A4, KCNN2, SLC4A8, KCNH8, SLC4A4, KCTD11, KCNH5, SLC5A12	398	318	13528	1.92396	1	0.263667	20.2763
GOTERM_BP_FAT	GO:0032989~cellular component morphogenesis	21	4.16667	0.0135297	EGFR, NRP2, S100A6, BMP2, LPPR4, NRXN3, ERBB2, EOMES, GJA1, NEUROG2, SOX6, LMX1A, EPHB1, NTN3, SLIT3, FEZF1, BDNF, GBX2, UNC5C, DCX, SNAP25	398	397	13528	1.79796	1	0.272421	21.1707
GOTERM_BP_FAT	GO:0030900~forebrain development	11	2.18254	0.014198	FEZF1, ASCL1, ALDH1A2, RAX, EMX2, GRIN1, GSX1, AVPR1A, NEUROG2, LMX1A, LRP2	398	152	13528	2.4598	1	0.281423	22.0981
GOTERM_BP_FAT	GO:0043067~regulation of programmed cell death	36	7.14286	0.0144893	ERBB2, MGMT, TP63, PAK7, BDNF, CD44, APOE, TIAM1, BOK, PCSK9, MX1, TWIST2, EGFR, SPHK1, GRIN1, ANXA1, ESR1, IGF1, PDE3A, ACTN2, IFI16, GAL, CARD6, NLRP2, SERPINB9, CDH13, CD38, TNFSF10, NUPR1, CARD16, ETS1, F3, NLRP12, RYR2, KCNH8, PRODH	398	812	13528	1.50694	1	0.283904	22.4991
GOTERM_BP_FAT	GO:0010464~regulation of mesenchymal cell proliferation	4	0.793651	0.0147486	FGF9, PRRX1, TP63, KDR	398	18	13528	7.55332	1	0.285803	22.8545
GOTERM_BP_FAT	GO:0006936~muscle contraction	11	2.18254	0.0148087	TRDN, EDNRA, SLC8A1, CHRM3, MYBPC1, RYR2, GJA1, PDE4D, ACTN2, GAL, GJA5	398	153	13528	2.44372	1	0.28442	22.9365
GOTERM_BP_FAT	GO:0051047~positive regulation of secretion	9	1.78571	0.0148599	CD38, PRKCQ, PFKFB2, AVPR1A, NLRP12, MS4A2, NLRP2, SNAP25, SYK	398	109	13528	2.80651	1	0.282921	23.0065
GOTERM_BP_FAT	GO:0060341~regulation of cellular localization	15	2.97619	0.0148791	PFKFB2, FST, STXBP2, NLRP2, CD38, PRKCQ, HTR1B, NLRP12, AVPR1A, RYR2, MS4A2, CHRNA6, RAB27B, SNAP25, SYK	398	248	13528	2.05584	1	0.280933	23.0328
GOTERM_BP_FAT	GO:0045941~positive regulation of transcription	27	5.35714	0.0153467	EVX1, FOXA2, TP63, HOXD13, SOX6, HOXD10, HAND1, OVOL2, HAND2, RUNX2, BMP3, BMP2, SP100, IKZF2, GRIN1, GSX1, SIX2, IGF1, NEUROG2, PPARGC1A, AHR, ATXN1, ASCL1, HES5, ETS1, EBF2, KLF4	398	564	13528	1.62718	1	0.286095	23.6683
GOTERM_BP_FAT	GO:0010941~regulation of cell death	36	7.14286	0.0153575	ERBB2, MGMT, TP63, PAK7, BDNF, CD44, APOE, TIAM1, BOK, PCSK9, MX1, TWIST2, EGFR, SPHK1, GRIN1, ANXA1, ESR1, IGF1, PDE3A, ACTN2, IFI16, GAL, CARD6, NLRP2, SERPINB9, CDH13, CD38, TNFSF10, NUPR1, CARD16, ETS1, F3, NLRP12, RYR2, KCNH8, PRODH	398	815	13528	1.5014	1	0.28399	23.6828
GOTERM_BP_FAT	GO:0010518~positive regulation of phospholipase activity	7	1.38889	0.0155836	EGFR, EDNRA, PLCE1, P2RY1, AVPR1A, MS4A2, NPR3	398	69	13528	3.44826	1	0.285271	23.9883
GOTERM_BP_FAT	GO:0043304~regulation of mast cell degranulation	3	0.595238	0.0163602	STXBP2, MS4A2, SYK	398	7	13528	14.5671	1	0.294931	25.0286
GOTERM_BP_FAT	GO:0009719~response to endogenous stimulus	21	4.16667	0.0164255	CALCR, ADCY1, IGFBP7, LEPR, ERBB2, GRIN1, ESR1, GAL, GCGR, ABCG1, ABCB4, CD38, CDH13, ALDH1A2, PRKCQ, GSTM3, HTR1B, MAPK15, AVPR1A, FABP3, PCSK9	398	405	13528	1.76244	1	0.293653	25.1156
GOTERM_BP_FAT	GO:0016337~cell-cell adhesion	16	3.1746	0.0164545	EGFR, ITGAL, MPZL2, CLSTN2, PCDHB3, PCDHB2, PCDHB12, CLDN11, CLDN23, VCAM1, CDH13, COL14A1, CD44, TEK, PCDHA11, SYK	398	276	13528	1.97043	1	0.291851	25.1541
GOTERM_BP_FAT	GO:0019229~regulation of vasoconstriction	5	0.992063	0.0169074	CD38, PRKCQ, CHRM3, AVPR1A, KCNMB2	398	34	13528	4.99852	1	0.296358	25.7537
GOTERM_BP_FAT	GO:0032583~regulation of gene-specific transcription	10	1.98413	0.0172405	BMP2, IKZF2, HAND1, HES5, EVX1, FOXA2, ETS1, HEY2, IGF1, PPARGC1A	398	134	13528	2.53656	1	0.299015	26.1917
GOTERM_BP_FAT	GO:0010517~regulation of phospholipase activity	7	1.38889	0.0177383	EGFR, EDNRA, PLCE1, P2RY1, AVPR1A, MS4A2, NPR3	398	71	13528	3.35112	1	0.303986	26.842
GOTERM_BP_FAT	GO:0042176~regulation of protein catabolic process	6	1.19048	0.017822	IRAK3, PTPN3, APOE, MAPK15, PCSK9, GJA1	398	52	13528	3.92192	1	0.302963	26.9508
GOTERM_BP_FAT	GO:0007219~Notch signaling pathway	6	1.19048	0.017822	ASCL1, CNTN6, HEY2, CNTN1, TP63, DLL1	398	52	13528	3.92192	1	0.302963	26.9508
GOTERM_BP_FAT	GO:0006811~ion transport	34	6.74603	0.0178761	CALHM1, SLC8A3, KCNAB2, GABRB1, KCNJ2, KCNK12, KCNMB2, KCNS1, SLCO1A2, SLC24A4, SLC4A8, CHRNA6, SLC4A4, ANO9, GABRQ, TRPM6, SLC8A1, SGK1, SLCO4C1, TRPC3, GRIN1, GRIA3, KCNK1, SLC16A3, KCTD8, SLCO1B3, KCNN2, RYR2, KCNH8, SCARA5, KCTD11, KCNH5, CACNA1B, SLC5A12	398	768	13528	1.50476	1	0.301537	27.0209
GOTERM_BP_FAT	GO:0048145~regulation of fibroblast proliferation	5	0.992063	0.0186587	S100A6, FOSL2, NUPR1, SPHK1, IGF1	398	35	13528	4.85571	1	0.310303	28.0298
GOTERM_BP_FAT	GO:0008285~negative regulation of cell proliferation	19	3.76984	0.0203452	DLEC1, PTPN6, BMP2, IGFBP7, ERBB2, GJA1, GJB6, IL15, GAL, CDH13, ALDH1A2, BDNF, CGREF1, NUPR1, OVOL2, APOE, ETS1, FABP3, KLF4	398	361	13528	1.78894	1	0.330996	30.1596
GOTERM_BP_FAT	GO:0051216~cartilage development	7	1.38889	0.0213401	BMP3, BMP2, FGF9, PRRX1, SOX6, RUNX2, HOXD11	398	74	13528	3.21527	1	0.341809	31.3879
GOTERM_BP_FAT	GO:0007498~mesoderm development	7	1.38889	0.0213401	EYA2, HAND1, HCK, EOMES, TP63, KLF4, MEST	398	74	13528	3.21527	1	0.341809	31.3879
GOTERM_BP_FAT	GO:0043300~regulation of leukocyte degranulation	3	0.595238	0.0213941	STXBP2, MS4A2, SYK	398	8	13528	12.7462	1	0.340191	31.4539
GOTERM_BP_FAT	GO:0043583~ear development	8	1.5873	0.0215992	BDNF, HES5, FGF9, PRRX1, GBX2, SIX2, DLL1, GJB6	398	95	13528	2.86231	1	0.340543	31.7044
GOTERM_BP_FAT	GO:0009952~anterior/posterior pattern formation	10	1.98413	0.0222501	ALDH1A2, HOXC11, HOXC9, FOXA2, EMX2, GBX2, HOXD13, DLL1, HOXD10, HOXD11	398	140	13528	2.42785	1	0.346544	32.4935
GOTERM_BP_FAT	GO:0001667~ameboidal cell migration	5	0.992063	0.0224879	NRP2, OVOL2, ARID5B, GBX2, SEMA3C	398	37	13528	4.59324	1	0.347246	32.7797
GOTERM_BP_FAT	GO:0060193~positive regulation of lipase activity	7	1.38889	0.0226429	EGFR, EDNRA, PLCE1, P2RY1, AVPR1A, MS4A2, NPR3	398	75	13528	3.1724	1	0.346907	32.9656
GOTERM_BP_FAT	GO:0009894~regulation of catabolic process	8	1.5873	0.022733	IRAK3, PPP1R3C, PTPN3, APOE, MAPK15, PCSK9, GJA1, IGF1	398	96	13528	2.8325	1	0.345773	33.0734
GOTERM_BP_FAT	GO:0045761~regulation of adenylate cyclase activity	8	1.5873	0.022733	CALCR, EDNRA, S1PR3, ADCY1, GRM3, NPR3, GCGR, ADCYAP1	398	96	13528	2.8325	1	0.345773	33.0734
GOTERM_BP_FAT	GO:0009725~response to hormone stimulus	19	3.76984	0.0235412	CALCR, ADCY1, IGFBP7, LEPR, ERBB2, ESR1, GAL, GCGR, ABCG1, ABCB4, CD38, ALDH1A2, PRKCQ, GSTM3, HTR1B, MAPK15, AVPR1A, FABP3, PCSK9	398	367	13528	1.7597	1	0.353416	34.0334
GOTERM_BP_FAT	GO:0007266~Rho protein signal transduction	5	0.992063	0.0245689	CDH13, APOE, COL1A2, RHOD, ARHGAP29	398	38	13528	4.47236	1	0.363463	35.2354
GOTERM_BP_FAT	GO:0042060~wound healing	12	2.38095	0.0254592	PRKCQ, FGF7, THBD, FOXA2, CD44, ERBB2, F3, P2RY1, IGF1, SERPING1, TFPI2, PROS1	398	191	13528	2.13549	1	0.371617	36.2599
GOTERM_BP_FAT	GO:0031279~regulation of cyclase activity	8	1.5873	0.0263794	CALCR, EDNRA, S1PR3, ADCY1, GRM3, NPR3, GCGR, ADCYAP1	398	99	13528	2.74666	1	0.379893	37.3029
GOTERM_BP_FAT	GO:0033003~regulation of mast cell activation	3	0.595238	0.026979	STXBP2, MS4A2, SYK	398	9	13528	11.33	1	0.384355	37.9738
GOTERM_BP_FAT	GO:0051270~regulation of cell motion	12	2.38095	0.0272118	EGFR, CDH13, SP100, ETS1, APOE, F3, TEK, SPHK1, ABI3, IGF1, UNC5C, KDR	398	193	13528	2.11336	1	0.384651	38.2324
GOTERM_BP_FAT	GO:0009967~positive regulation of signal transduction	16	3.1746	0.0278978	BMP2, LTBR, FGF9, LEPR, ERBB2, PRRX1, ESR1, TP63, IGF1, GJA1, ASCL1, CDH13, TNFSF10, F3, TGFA, SYK	398	295	13528	1.84352	1	0.389928	38.9887
GOTERM_BP_FAT	GO:0048839~inner ear development	7	1.38889	0.0283866	BDNF, HES5, FGF9, PRRX1, GBX2, DLL1, GJB6	398	79	13528	3.01177	1	0.392955	39.5222
GOTERM_BP_FAT	GO:0001755~neural crest cell migration	4	0.793651	0.0287436	NRP2, OVOL2, GBX2, SEMA3C	398	23	13528	5.9113	1	0.394513	39.9091
GOTERM_BP_FAT	GO:0051339~regulation of lyase activity	8	1.5873	0.0290206	CALCR, EDNRA, S1PR3, ADCY1, GRM3, NPR3, GCGR, ADCYAP1	398	101	13528	2.69227	1	0.395194	40.2077
GOTERM_BP_FAT	GO:0001704~formation of primary germ layer	5	0.992063	0.0290695	EYA2, HAND1, FOXA2, EOMES, KLF4	398	40	13528	4.24874	1	0.393456	40.2603
GOTERM_BP_FAT	GO:0021953~central nervous system neuron differentiation	5	0.992063	0.0290695	ASCL1, NEUROG2, LMX1A, DCX, EPHB1	398	40	13528	4.24874	1	0.393456	40.2603
GOTERM_BP_FAT	GO:0051969~regulation of transmission of nerve impulse	10	1.98413	0.0293225	EGFR, CD38, HTR1B, BDNF, GRM3, S100P, APOE, GRIN1, AVPR1A, CALB1	398	147	13528	2.31224	1	0.393884	40.5315
GOTERM_BP_FAT	GO:0048568~embryonic organ development	11	2.18254	0.030484	ALDH1A2, HOXC9, OVOL2, HAND1, FGF9, PRRX1, GBX2, EOMES, SIX2, GJB6, HOXD10	398	172	13528	2.17378	1	0.403709	41.762
GOTERM_BP_FAT	GO:0030902~hindbrain development	6	1.19048	0.0310266	PHOX2B, ALDH1A2, FOXA2, GRIN1, GBX2, LMX1A	398	60	13528	3.39899	1	0.407001	42.3286
GOTERM_BP_FAT	GO:0051050~positive regulation of transport	13	2.57937	0.0320593	EDNRA, CD38, PRKCQ, APOE, PFKFB2, P2RY1, AVPR1A, NLRP12, MS4A2, PCSK9, NLRP2, SNAP25, SYK	398	223	13528	1.98148	1	0.415123	43.3926
GOTERM_BP_FAT	GO:0048608~reproductive structure development	9	1.78571	0.0321778	FGF7, FGF9, LEPR, FST, DMRT1, TP63, HOXD13, DMRT2, KDR	398	126	13528	2.42785	1	0.414052	43.5134
GOTERM_BP_FAT	GO:0050808~synapse organization	6	1.19048	0.0330142	WNT7B, NRXN3, SPOCK2, PCDHB3, ERBB2, PCDHB2	398	61	13528	3.34327	1	0.420021	44.3599
GOTERM_BP_FAT	GO:0007398~ectoderm development	12	2.38095	0.0330668	FGF7, FOXA2, KRT15, RBP2, FST, BNC1, COL1A2, ANXA1, TP63, CSTA, EMP1, KLF4	398	199	13528	2.04965	1	0.418301	44.4127
GOTERM_BP_FAT	GO:0002886~regulation of myeloid leukocyte mediated immunity	3	0.595238	0.0330785	STXBP2, MS4A2, SYK	398	10	13528	10.197	1	0.416206	44.4245
GOTERM_BP_FAT	GO:0045137~development of primary sexual characteristics	9	1.78571	0.0335007	FGF7, FGF9, LEPR, FST, DMRT1, TP63, HOXD13, DMRT2, KDR	398	127	13528	2.40874	1	0.418072	44.8467
GOTERM_BP_FAT	GO:0010647~positive regulation of cell communication	17	3.37302	0.0336852	EGFR, BMP2, LTBR, FGF9, LEPR, ERBB2, PRRX1, ESR1, TP63, IGF1, GJA1, ASCL1, CDH13, TNFSF10, F3, TGFA, SYK	398	329	13528	1.75632	1	0.417652	45.0303
GOTERM_BP_FAT	GO:0050865~regulation of cell activation	11	2.18254	0.033748	VCAM1, CD38, PRKCQ, APOE, ERBB2, STXBP2, MS4A2, IL2RG, IL15, GAL, SYK	398	175	13528	2.13651	1	0.416086	45.0926
GOTERM_BP_FAT	GO:0042325~regulation of phosphorylation	22	4.36508	0.0343167	EGFR, ADCY1, BMP2, PFKFB2, ERBB2, SPHK1, MET, IGF1, EDNRA, ATXN1, IRAK3, PLCE1, DIRAS3, APOE, MAPK15, NLRP12, MS4A2, TGFA, RAPGEF3, FAM129A, DUSP8, SYK	398	466	13528	1.60468	1	0.419292	45.6543
GOTERM_BP_FAT	GO:0050670~regulation of lymphocyte proliferation	7	1.38889	0.0350164	VCAM1, CD38, PRKCQ, ERBB2, IL15, GAL, SYK	398	83	13528	2.86662	1	0.42365	46.3379
GOTERM_BP_FAT	GO:0021515~cell differentiation in spinal cord	4	0.793651	0.0357653	ASCL1, EVX1, GSX1, HOXD10	398	25	13528	5.43839	1	0.42837	47.0605
GOTERM_BP_FAT	GO:0007264~small GTPase mediated signal transduction	16	3.1746	0.0358699	RGL3, RRAD, IGF1, RASGEF1A, ARHGAP29, CDH13, PLCE1, DIRAS2, DIRAS3, APOE, TIAM1, COL1A2, RAB15, RAPGEF3, RHOD, RAB27B	398	305	13528	1.78308	1	0.427184	47.1607
GOTERM_BP_FAT	GO:0006812~cation transport	25	4.96032	0.0360272	SLC8A3, CALHM1, SGK1, SLC8A1, TRPM6, TRPC3, KCNAB2, GRIN1, KCNJ2, KCNK1, KCNK12, KCNMB2, KCTD8, KCNS1, SLC24A4, KCNN2, SLC4A8, RYR2, KCNH8, SLC4A4, SCARA5, KCTD11, KCNH5, SLC5A12, CACNA1B	398	553	13528	1.53662	1	0.426485	47.311
GOTERM_BP_FAT	GO:0031644~regulation of neurological system process	10	1.98413	0.0365282	EGFR, CD38, HTR1B, BDNF, GRM3, S100P, APOE, GRIN1, AVPR1A, CALB1	398	153	13528	2.22157	1	0.42887	47.7872
GOTERM_BP_FAT	GO:0032944~regulation of mononuclear cell proliferation	7	1.38889	0.036817	VCAM1, CD38, PRKCQ, ERBB2, IL15, GAL, SYK	398	84	13528	2.8325	1	0.42934	48.0598
GOTERM_BP_FAT	GO:0070663~regulation of leukocyte proliferation	7	1.38889	0.036817	VCAM1, CD38, PRKCQ, ERBB2, IL15, GAL, SYK	398	84	13528	2.8325	1	0.42934	48.0598
GOTERM_BP_FAT	GO:0006357~regulation of transcription from RNA polymerase II promoter	31	6.15079	0.0369183	FOSL2, EVX1, HELT, FOXA2, FST, TP63, HOXD13, SOX6, HOXD10, HAND1, HAND2, HEY2, RUNX2, TWIST2, BMP3, BMP2, SP100, IKZF2, GRIN1, GSX1, SIX2, IGF1, TLE1, NEUROG2, PPARGC1A, AHR, ATXN1, ASCL1, HES5, ETS1, KLF4	398	727	13528	1.44937	1	0.428152	48.1552
GOTERM_BP_FAT	GO:0019935~cyclic-nucleotide-mediated signaling	9	1.78571	0.03769	CALCR, S1PR3, ADCY1, HTR1B, APOE, CNR1, MC5R, NPR3, GCGR	398	130	13528	2.35315	1	0.432837	48.8758
GOTERM_BP_FAT	GO:0009792~embryonic development ending in birth or egg hatching	17	3.37302	0.0378914	EVX1, FOXA2, FGF9, PRRX1, EOMES, PTPRR, SIX2, DLL1, HOXD10, EDNRA, ALDH1A2, HOXC9, HAND1, OVOL2, HAND2, DNMT3L, GBX2	398	334	13528	1.73003	1	0.432516	49.0624
GOTERM_BP_FAT	GO:0045597~positive regulation of cell differentiation	13	2.57937	0.0380645	PHOX2B, BMP2, BDNF, WNT7B, SERPINF1, FOXA2, ETS1, TIAM1, EOMES, IL2RG, RUNX2, HOXD11, SYK	398	229	13528	1.92956	1	0.431956	49.2222
GOTERM_BP_FAT	GO:0009611~response to wounding	24	4.7619	0.0388885	ITGAL, PTPN6, BMP2, FGF7, FOXA2, LY96, ERBB2, TLR1, CHST2, ANXA1, IGF1, SERPING1, IL15, GAL, PRKCQ, S1PR3, THBD, NUPR1, CD44, F3, P2RY1, MS4A2, TFPI2, PROS1	398	530	13528	1.53917	1	0.43695	49.9764
GOTERM_BP_FAT	GO:0044093~positive regulation of molecular function	26	5.15873	0.039227	CALCR, ADCY1, ERBB2, PFKFB2, GCGR, ADCYAP1, EDNRA, IRAK3, APOE, P2RY1, MS4A2, TGFA, SYK, EGFR, SP100, SPHK1, MET, NPR3, NLRP2, PSMB8, PSMB9, PRKCQ, PLCE1, F3, NLRP12, AVPR1A	398	586	13528	1.50809	1	0.43777	50.2833
GOTERM_BP_FAT	GO:0048167~regulation of synaptic plasticity	6	1.19048	0.0394447	CD38, BDNF, S100P, APOE, GRIN1, CALB1	398	64	13528	3.18656	1	0.437568	50.4796
GOTERM_BP_FAT	GO:0030330~DNA damage response, signal transduction by p53 class mediator	4	0.793651	0.0395764	SP100, NUPR1, TP63, IFI16	398	26	13528	5.22922	1	0.436653	50.598
GOTERM_BP_FAT	GO:0048146~positive regulation of fibroblast proliferation	4	0.793651	0.0395764	S100A6, FOSL2, SPHK1, IGF1	398	26	13528	5.22922	1	0.436653	50.598
GOTERM_BP_FAT	GO:0043616~keratinocyte proliferation	3	0.595238	0.0396577	CDH13, FST, TP63	398	11	13528	9.26999	1	0.435329	50.671
GOTERM_BP_FAT	GO:0055065~metal ion homeostasis	12	2.38095	0.0396883	CALCR, EDNRA, S1PR3, CD38, SLC8A1, PLCE1, APOE, GRIN1, AVPR1A, SLC7A8, RYR2, KDR	398	205	13528	1.98966	1	0.433599	50.6984
GOTERM_BP_FAT	GO:0006916~anti-apoptosis	12	2.38095	0.0409135	PAK7, SERPINB9, CDH13, BDNF, APOE, F3, SPHK1, ANXA1, ESR1, IGF1, TP63, TWIST2	398	206	13528	1.98	1	0.441666	51.7855
GOTERM_BP_FAT	GO:0032940~secretion by cell	12	2.38095	0.0420953	BDNF, NRXN3, BACE2, STXBP2, MS4A2, SYT6, LRP2, GAL, DOC2B, GCGR, SNAP25, SYK	398	207	13528	1.97043	1	0.449189	52.8125
GOTERM_BP_FAT	GO:0060191~regulation of lipase activity	7	1.38889	0.04257	EGFR, EDNRA, PLCE1, P2RY1, AVPR1A, MS4A2, NPR3	398	87	13528	2.73482	1	0.450971	53.2192
GOTERM_BP_FAT	GO:0007204~elevation of cytosolic calcium ion concentration	8	1.5873	0.0431043	CALCR, EDNRA, S1PR3, CD38, SLC8A1, PLCE1, AVPR1A, RYR2	398	110	13528	2.472	1	0.453193	53.673
GOTERM_BP_FAT	GO:0008544~epidermis development	11	2.18254	0.0449902	FGF7, KRT15, RBP2, FST, BNC1, COL1A2, ANXA1, TP63, CSTA, EMP1, KLF4	398	184	13528	2.03201	1	0.465773	55.2418
GOTERM_BP_FAT	GO:0048660~regulation of smooth muscle cell proliferation	5	0.992063	0.0453309	EGFR, CDH13, IGF1, IL15, KLF4	398	46	13528	3.69456	1	0.466372	55.5199
GOTERM_BP_FAT	GO:0042698~ovulation cycle	6	1.19048	0.0465868	EGFR, BMP2, FGF7, ERBB2, LEPR, KDR	398	67	13528	3.04388	1	0.473803	56.5308
GOTERM_BP_FAT	GO:0007616~long-term memory	3	0.595238	0.0466833	ADCY1, GRIN1, SNAP25	398	12	13528	8.49749	1	0.472538	56.6075
GOTERM_BP_FAT	GO:0048566~embryonic gut development	3	0.595238	0.0466833	ALDH1A2, OVOL2, FGF9	398	12	13528	8.49749	1	0.472538	56.6075
GOTERM_BP_FAT	GO:0007160~cell-matrix adhesion	7	1.38889	0.0467023	CD44, ITGB8, TEK, ACTN2, NID2, ECM2, MUC4	398	89	13528	2.67337	1	0.470713	56.6227
GOTERM_BP_FAT	GO:0050804~regulation of synaptic transmission	9	1.78571	0.0470918	EGFR, CD38, HTR1B, BDNF, GRM3, S100P, APOE, GRIN1, CALB1	398	136	13528	2.24933	1	0.471626	56.9311
GOTERM_BP_FAT	GO:0048002~antigen processing and presentation of peptide antigen	4	0.793651	0.0477871	HLA-H, HLA-B, TAPBPL, HLA-F	398	28	13528	4.85571	1	0.474751	57.4766
GOTERM_BP_FAT	GO:0008015~blood circulation	11	2.18254	0.047796	EDNRA, RENBP, APOE, COL1A2, AVPR1A, GUCY1A3, RYR2, SERPING1, NPR3, POMC, GCGR	398	186	13528	2.01016	1	0.472879	57.4835
GOTERM_BP_FAT	GO:0003013~circulatory system process	11	2.18254	0.047796	EDNRA, RENBP, APOE, COL1A2, AVPR1A, GUCY1A3, RYR2, SERPING1, NPR3, POMC, GCGR	398	186	13528	2.01016	1	0.472879	57.4835
GOTERM_BP_FAT	GO:0048878~chemical homeostasis	23	4.56349	0.047991	CALCR, SLC8A1, FGF7, ERBB2, GRIN1, SLC7A8, IGF1, CLDN11, PPARGC1A, ABCG1, KDR, KCNMB2, EDNRA, ATXN1, CD38, S1PR3, PLCE1, APOE, AVPR1A, RYR2, PCSK9, CHRNA6, SCARA5	398	512	13528	1.52689	1	0.472365	57.6354
GOTERM_BP_FAT	GO:0019220~regulation of phosphate metabolic process	22	4.36508	0.0492602	EGFR, ADCY1, BMP2, PFKFB2, ERBB2, SPHK1, MET, IGF1, EDNRA, ATXN1, IRAK3, PLCE1, DIRAS3, APOE, MAPK15, NLRP12, MS4A2, TGFA, RAPGEF3, FAM129A, DUSP8, SYK	398	485	13528	1.54181	1	0.479509	58.6109
GOTERM_BP_FAT	GO:0051174~regulation of phosphorus metabolic process	22	4.36508	0.0492602	EGFR, ADCY1, BMP2, PFKFB2, ERBB2, SPHK1, MET, IGF1, EDNRA, ATXN1, IRAK3, PLCE1, DIRAS3, APOE, MAPK15, NLRP12, MS4A2, TGFA, RAPGEF3, FAM129A, DUSP8, SYK	398	485	13528	1.54181	1	0.479509	58.6109
GOTERM_BP_FAT	GO:0055074~calcium ion homeostasis	11	2.18254	0.0507173	CALCR, EDNRA, S1PR3, CD38, SLC8A1, PLCE1, APOE, GRIN1, AVPR1A, RYR2, KDR	398	188	13528	1.98877	1	0.487795	59.7048
GOTERM_BP_FAT	GO:0043062~extracellular structure organization	10	1.98413	0.0510745	WNT7B, COL14A1, NRXN3, SPOCK2, PCDHB3, ERBB2, COL1A2, PCDHB2, VWA1, ECM2	398	163	13528	2.08527	1	0.488344	59.9688
GOTERM_BP_FAT	GO:0007631~feeding behavior	6	1.19048	0.0517478	HTR1B, BDNF, HELT, LEPR, GRIN1, GAL	398	69	13528	2.95565	1	0.491048	60.4619
GOTERM_BP_FAT	GO:0007187~G-protein signaling, coupled to cyclic nucleotide second messenger	8	1.5873	0.0525587	CALCR, S1PR3, ADCY1, HTR1B, CNR1, MC5R, NPR3, GCGR	398	115	13528	2.36452	1	0.49464	61.0482
GOTERM_BP_FAT	GO:0042493~response to drug	12	2.38095	0.0541129	SLC8A1, BDNF, ERBB2, EMX2, FABP3, RYR2, SEMA3C, PDE3A, LRP2, GAL, MVP, ABCB4	398	216	13528	1.88833	1	0.503104	62.1491
GOTERM_BP_FAT	GO:0043085~positive regulation of catalytic activity	23	4.56349	0.0556364	EGFR, CALCR, ADCY1, PFKFB2, ERBB2, SPHK1, MET, NPR3, NLRP2, GCGR, PSMB8, ADCYAP1, PSMB9, EDNRA, PLCE1, APOE, F3, P2RY1, AVPR1A, NLRP12, MS4A2, TGFA, SYK	398	520	13528	1.5034	1	0.511154	63.1998
GOTERM_BP_FAT	GO:0043405~regulation of MAP kinase activity	9	1.78571	0.0560049	EGFR, IRAK3, PLCE1, APOE, ERBB2, MET, TGFA, DUSP8, SYK	398	141	13528	2.16957	1	0.511624	63.4497
GOTERM_BP_FAT	GO:0002694~regulation of leukocyte activation	10	1.98413	0.0560876	VCAM1, CD38, PRKCQ, ERBB2, STXBP2, MS4A2, IL2RG, IL15, GAL, SYK	398	166	13528	2.04759	1	0.510259	63.5056
GOTERM_BP_FAT	GO:0006816~calcium ion transport	9	1.78571	0.0579078	CALHM1, SLC8A3, TRPM6, SLC8A1, TRPC3, SLC24A4, GRIN1, RYR2, CACNA1B	398	142	13528	2.15429	1	0.519912	64.7153
GOTERM_BP_FAT	GO:0010551~regulation of specific transcription from RNA polymerase II promoter	7	1.38889	0.0580895	IKZF2, HAND1, HES5, EVX1, FOXA2, ETS1, HEY2	398	94	13528	2.53117	1	0.51916	64.8339
GOTERM_BP_FAT	GO:0043066~negative regulation of apoptosis	17	3.37302	0.0584306	EGFR, ERBB2, SPHK1, GRIN1, ESR1, ANXA1, TP63, IGF1, PDE3A, PAK7, CDH13, SERPINB9, BDNF, APOE, F3, KCNH8, TWIST2	398	354	13528	1.63229	1	0.519407	65.0557
GOTERM_BP_FAT	GO:0015718~monocarboxylic acid transport	5	0.992063	0.0584831	SLC16A3, ATP8B1, ANXA1, FABP3, SLCO2A1	398	50	13528	3.39899	1	0.517866	65.0897
GOTERM_BP_FAT	GO:0051480~cytosolic calcium ion homeostasis	8	1.5873	0.0588103	CALCR, EDNRA, S1PR3, CD38, SLC8A1, PLCE1, AVPR1A, RYR2	398	118	13528	2.3044	1	0.518032	65.3009
GOTERM_BP_FAT	GO:0001558~regulation of cell growth	11	2.18254	0.0603235	CD38, PRKCQ, CDH13, PLCE1, CD44, APOE, IGFBP7, SPHK1, AVPR1A, TP63, LMX1A	398	194	13528	1.92727	1	0.525424	66.2624
GOTERM_BP_FAT	GO:0030334~regulation of cell migration	10	1.98413	0.0614094	EGFR, CDH13, APOE, F3, TEK, SPHK1, ABI3, IGF1, UNC5C, KDR	398	169	13528	2.01124	1	0.530097	66.9367
GOTERM_BP_FAT	GO:0010648~negative regulation of cell communication	13	2.57937	0.0621913	ATXN1, CD38, IRAK3, HTR1B, OVOL2, FGF9, HEY2, AVPR1A, NLRP12, TLE1, RUNX2, RGS14, DDIT4	398	248	13528	1.78173	1	0.532893	67.4145
GOTERM_BP_FAT	GO:0009791~post-embryonic development	6	1.19048	0.0630324	HELT, ARID5B, SEMA3C, SEPP1, SOX6, KLF4	398	73	13528	2.79369	1	0.535992	67.9211
GOTERM_BP_FAT	GO:0006869~lipid transport	9	1.78571	0.0638602	APOE, APOF, ATP8B1, ANXA1, FABP3, ABCG1, APOL4, ATP8B4, SLCO2A1	398	145	13528	2.10972	1	0.538968	68.4124
GOTERM_BP_FAT	GO:0043069~negative regulation of programmed cell death	17	3.37302	0.0641241	EGFR, ERBB2, SPHK1, GRIN1, ESR1, ANXA1, TP63, IGF1, PDE3A, PAK7, CDH13, SERPINB9, BDNF, APOE, F3, KCNH8, TWIST2	398	359	13528	1.60955	1	0.538664	68.5676
GOTERM_BP_FAT	GO:0043009~chordate embryonic development	16	3.1746	0.0642236	FOXA2, FGF9, PRRX1, EOMES, PTPRR, SIX2, DLL1, HOXD10, EDNRA, ALDH1A2, HOXC9, HAND1, OVOL2, HAND2, DNMT3L, GBX2	398	331	13528	1.64302	1	0.537421	68.6259
GOTERM_BP_FAT	GO:0014070~response to organic cyclic substance	8	1.5873	0.0655018	EDNRA, PRKCQ, HTR1B, CD44, IGFBP7, LEPR, GRIN1, RYR2	398	121	13528	2.24727	1	0.542893	69.3659
GOTERM_BP_FAT	GO:0042327~positive regulation of phosphorylation	7	1.38889	0.0656528	EGFR, EDNRA, BMP2, MAPK15, IGF1, FAM129A, SYK	398	97	13528	2.45288	1	0.541943	69.4523
GOTERM_BP_FAT	GO:0060548~negative regulation of cell death	17	3.37302	0.0660158	EGFR, ERBB2, SPHK1, GRIN1, ESR1, ANXA1, TP63, IGF1, PDE3A, PAK7, CDH13, SERPINB9, BDNF, APOE, F3, KCNH8, TWIST2	398	360	13528	1.60508	1	0.542191	69.6588
GOTERM_BP_FAT	GO:0007416~synaptogenesis	4	0.793651	0.0664729	NRXN3, SPOCK2, PCDHB3, PCDHB2	398	32	13528	4.24874	1	0.542962	69.9171
GOTERM_BP_FAT	GO:0021954~central nervous system neuron development	4	0.793651	0.0664729	ASCL1, NEUROG2, DCX, EPHB1	398	32	13528	4.24874	1	0.542962	69.9171
GOTERM_BP_FAT	GO:0009593~detection of chemical stimulus	4	0.793651	0.0664729	LY96, RYR2, ABCG1, KCNMB2	398	32	13528	4.24874	1	0.542962	69.9171
GOTERM_BP_FAT	GO:0021761~limbic system development	4	0.793651	0.0664729	RAX, EMX2, GSX1, LMX1A	398	32	13528	4.24874	1	0.542962	69.9171
GOTERM_BP_FAT	GO:0031589~cell-substrate adhesion	7	1.38889	0.0682961	CD44, ITGB8, TEK, ACTN2, NID2, ECM2, MUC4	398	98	13528	2.42785	1	0.551235	70.9268
GOTERM_BP_FAT	GO:0051272~positive regulation of cell motion	7	1.38889	0.0682961	EGFR, CDH13, ETS1, F3, SPHK1, IGF1, KDR	398	98	13528	2.42785	1	0.551235	70.9268
GOTERM_BP_FAT	GO:0051279~regulation of release of sequestered calcium ion into cytosol	3	0.595238	0.0701287	EDNRA, RYR2, MS4A2	398	15	13528	6.79799	1	0.559348	71.9094
GOTERM_BP_FAT	GO:0042771~DNA damage response, signal transduction by p53 class mediator resulting in induction of apoptosis	3	0.595238	0.0701287	NUPR1, TP63, IFI16	398	15	13528	6.79799	1	0.559348	71.9094
GOTERM_BP_FAT	GO:0001709~cell fate determination	4	0.793651	0.0715939	ASCL1, HES5, DLL1, KLF4	398	33	13528	4.11999	1	0.56533	72.6724
GOTERM_BP_FAT	GO:0006939~smooth muscle contraction	4	0.793651	0.0715939	EDNRA, CHRM3, PDE4D, GAL	398	33	13528	4.11999	1	0.56533	72.6724
GOTERM_BP_FAT	GO:0015914~phospholipid transport	4	0.793651	0.0715939	APOE, ATP8B1, ABCG1, ATP8B4	398	33	13528	4.11999	1	0.56533	72.6724
GOTERM_BP_FAT	GO:0060429~epithelium development	12	2.38095	0.0717086	ALDH1A2, GSTM3, BMP2, OVOL2, FOXA2, CD44, ANXA1, TP63, CSTA, EMP1, KDR, HOXD11	398	227	13528	1.79683	1	0.564162	72.7314
GOTERM_BP_FAT	GO:0043279~response to alkaloid	5	0.992063	0.0734491	EDNRA, HTR1B, LEPR, GRIN1, RYR2	398	54	13528	3.14722	1	0.571428	73.6105
GOTERM_BP_FAT	GO:0008217~regulation of blood pressure	7	1.38889	0.0737657	RENBP, COL1A2, AVPR1A, GUCY1A3, NPR3, POMC, GCGR	398	100	13528	2.3793	1	0.571292	73.7675
GOTERM_BP_FAT	GO:0045937~positive regulation of phosphate metabolic process	7	1.38889	0.0737657	EGFR, EDNRA, BMP2, MAPK15, IGF1, FAM129A, SYK	398	100	13528	2.3793	1	0.571292	73.7675
GOTERM_BP_FAT	GO:0010562~positive regulation of phosphorus metabolic process	7	1.38889	0.0737657	EGFR, EDNRA, BMP2, MAPK15, IGF1, FAM129A, SYK	398	100	13528	2.3793	1	0.571292	73.7675
GOTERM_BP_FAT	GO:0009100~glycoprotein metabolic process	11	2.18254	0.0747941	GCNT4, ST6GALNAC3, ST8SIA6, GALNT6, HPSE, ST8SIA4, B4GALNT2, IGF1, LRP2, ABCG1, HS3ST3B1	398	202	13528	1.85094	1	0.574772	74.2716
GOTERM_BP_FAT	GO:0015674~di-, tri-valent inorganic cation transport	10	1.98413	0.0750467	CALHM1, SLC8A3, TRPM6, SLC8A1, TRPC3, SLC24A4, GRIN1, RYR2, SCARA5, CACNA1B	398	176	13528	1.93125	1	0.574303	74.394
GOTERM_BP_FAT	GO:0002697~regulation of immune effector process	7	1.38889	0.0765917	IRAK3, CD8B, STXBP2, MS4A2, SERPING1, IL15, SYK	398	101	13528	2.35574	1	0.580282	75.1307
GOTERM_BP_FAT	GO:0021700~developmental maturation	7	1.38889	0.0765917	HES5, CD44, GRIN1, NTN4, PDE3A, RUNX2, KDR	398	101	13528	2.35574	1	0.580282	75.1307
GOTERM_BP_FAT	GO:0007548~sex differentiation	9	1.78571	0.07687	FGF7, FGF9, LEPR, FST, DMRT1, TP63, HOXD13, DMRT2, KDR	398	151	13528	2.02589	1	0.579928	75.2613
GOTERM_BP_FAT	GO:0017157~regulation of exocytosis	4	0.793651	0.0768862	STXBP2, MS4A2, RAB27B, SYK	398	34	13528	3.99882	1	0.578285	75.2688
GOTERM_BP_FAT	GO:0007190~activation of adenylate cyclase activity	5	0.992063	0.0774666	CALCR, EDNRA, ADCY1, GCGR, ADCYAP1	398	55	13528	3.09	1	0.579423	75.539
GOTERM_BP_FAT	GO:0050671~positive regulation of lymphocyte proliferation	5	0.992063	0.0774666	VCAM1, CD38, PRKCQ, IL15, SYK	398	55	13528	3.09	1	0.579423	75.539
GOTERM_BP_FAT	GO:0006955~immune response	28	5.55556	0.0780775	HLA-DQB1, ITGAL, PXDN, CD8B, TLR1, FCGRT, IL15, IFI35, RAET1L, MS4A2, SEMA3C, IL2RG, HLA-H, SP100, NCF2, LY96, EOMES, STXBP2, COLEC12, SERPING1, HLA-B, PSMB8, HLA-F, PSMB9, TNFSF10, CXCL14, ETS1, AIRE	398	690	13528	1.3793	1	0.580698	75.8203
GOTERM_BP_FAT	GO:0014902~myotube differentiation	3	0.595238	0.0786372	AVPR1A, IGF1, ADAM12	398	16	13528	6.37312	1	0.581711	76.0754
GOTERM_BP_FAT	GO:0007596~blood coagulation	7	1.38889	0.0794783	THBD, FOXA2, F3, P2RY1, SERPING1, TFPI2, PROS1	398	102	13528	2.33264	1	0.584063	76.4539
GOTERM_BP_FAT	GO:0050817~coagulation	7	1.38889	0.0794783	THBD, FOXA2, F3, P2RY1, SERPING1, TFPI2, PROS1	398	102	13528	2.33264	1	0.584063	76.4539
GOTERM_BP_FAT	GO:0009890~negative regulation of biosynthetic process	24	4.7619	0.0800923	BMP2, SP100, HELT, RCOR2, ARID5B, FST, TP63, TLE1, SOX6, EDNRA, ATXN1, HTR1B, HES5, HAND1, OVOL2, APOE, BACE2, MAPK15, HEY2, NLRP12, ATP8B1, RUNX2, TWIST2, KLF4	398	573	13528	1.42366	1	0.585307	76.7268
GOTERM_BP_FAT	GO:0051345~positive regulation of hydrolase activity	10	1.98413	0.0814191	EGFR, EDNRA, PLCE1, F3, P2RY1, AVPR1A, NLRP12, MS4A2, NPR3, NLRP2	398	179	13528	1.89888	1	0.589889	77.306
GOTERM_BP_FAT	GO:0045762~positive regulation of adenylate cyclase activity	5	0.992063	0.0815919	CALCR, EDNRA, ADCY1, GCGR, ADCYAP1	398	56	13528	3.03482	1	0.589024	77.3805
GOTERM_BP_FAT	GO:0070665~positive regulation of leukocyte proliferation	5	0.992063	0.0815919	VCAM1, CD38, PRKCQ, IL15, SYK	398	56	13528	3.03482	1	0.589024	77.3805
GOTERM_BP_FAT	GO:0032946~positive regulation of mononuclear cell proliferation	5	0.992063	0.0815919	VCAM1, CD38, PRKCQ, IL15, SYK	398	56	13528	3.03482	1	0.589024	77.3805
GOTERM_BP_FAT	GO:0010906~regulation of glucose metabolic process	4	0.793651	0.082345	PPP1R3C, PFKFB2, IGF1, PPARGC1A	398	35	13528	3.88457	1	0.590865	77.7022
GOTERM_BP_FAT	GO:0001657~ureteric bud development	4	0.793651	0.082345	BDNF, BMP2, CD44, HOXD11	398	35	13528	3.88457	1	0.590865	77.7022
GOTERM_BP_FAT	GO:0016311~dephosphorylation	9	1.78571	0.08393	PTPN6, MTMR11, EYA2, LPPR4, PTPN3, DUSP10, PTPRR, DUSP8, PTPRO	398	154	13528	1.98643	1	0.596494	78.3653
GOTERM_BP_FAT	GO:0045617~negative regulation of keratinocyte differentiation	2	0.396825	0.0854874	OVOL2, TP63	398	3	13528	22.66	1	0.601884	78.9987
GOTERM_BP_FAT	GO:0045605~negative regulation of epidermal cell differentiation	2	0.396825	0.0854874	OVOL2, TP63	398	3	13528	22.66	1	0.601884	78.9987
GOTERM_BP_FAT	GO:0032803~regulation of low-density lipoprotein receptor catabolic process	2	0.396825	0.0854874	APOE, PCSK9	398	3	13528	22.66	1	0.601884	78.9987
GOTERM_BP_FAT	GO:0031281~positive regulation of cyclase activity	5	0.992063	0.0858236	CALCR, EDNRA, ADCY1, GCGR, ADCYAP1	398	57	13528	2.98157	1	0.601742	79.1331
GOTERM_BP_FAT	GO:0008589~regulation of smoothened signaling pathway	3	0.595238	0.0874476	FGF9, PRRX1, RUNX2	398	17	13528	5.99823	1	0.607299	79.7711
GOTERM_BP_FAT	GO:0007422~peripheral nervous system development	4	0.793651	0.0879656	GSTM3, ERBB2, SERPINI1, HOXD10	398	36	13528	3.77666	1	0.607935	79.9707
GOTERM_BP_FAT	GO:0001707~mesoderm formation	4	0.793651	0.0879656	EYA2, HAND1, EOMES, KLF4	398	36	13528	3.77666	1	0.607935	79.9707
GOTERM_BP_FAT	GO:0031348~negative regulation of defense response	4	0.793651	0.0879656	IRAK3, SERPINF1, APOE, SERPING1	398	36	13528	3.77666	1	0.607935	79.9707
GOTERM_BP_FAT	GO:0019218~regulation of steroid metabolic process	4	0.793651	0.0879656	APOE, IGFBP7, GAL, ABCG1	398	36	13528	3.77666	1	0.607935	79.9707
GOTERM_BP_FAT	GO:0007205~activation of protein kinase C activity by G-protein coupled receptor protein signaling pathway	4	0.793651	0.0879656	EDNRA, PLCE1, SPHK1, MS4A2	398	36	13528	3.77666	1	0.607935	79.9707
GOTERM_BP_FAT	GO:0007265~Ras protein signal transduction	7	1.38889	0.0884995	CDH13, PLCE1, APOE, COL1A2, IGF1, RHOD, ARHGAP29	398	105	13528	2.266	1	0.608634	80.1744
GOTERM_BP_FAT	GO:0043627~response to estrogen stimulus	7	1.38889	0.0884995	CD38, ALDH1A2, GSTM3, LEPR, MAPK15, ESR1, GAL	398	105	13528	2.266	1	0.608634	80.1744
GOTERM_BP_FAT	GO:0040007~growth	10	1.98413	0.09041	PRKCQ, BMP2, NUPR1, HELT, ARID5B, IGF1, SEPP1, DCX, EMP1, HOXD11	398	183	13528	1.85737	1	0.615237	80.8877
GOTERM_BP_FAT	GO:0006874~cellular calcium ion homeostasis	10	1.98413	0.09041	CALCR, EDNRA, S1PR3, CD38, SLC8A1, PLCE1, APOE, GRIN1, AVPR1A, RYR2	398	183	13528	1.85737	1	0.615237	80.8877
GOTERM_BP_FAT	GO:0010876~lipid localization	9	1.78571	0.0913594	APOE, APOF, ATP8B1, ANXA1, FABP3, ABCG1, APOL4, ATP8B4, SLCO2A1	398	157	13528	1.94847	1	0.61765	81.2331
GOTERM_BP_FAT	GO:0002696~positive regulation of leukocyte activation	7	1.38889	0.091626	VCAM1, CD38, PRKCQ, MS4A2, IL2RG, IL15, SYK	398	106	13528	2.24462	1	0.617165	81.329
GOTERM_BP_FAT	GO:0019226~transmission of nerve impulse	16	3.1746	0.0925397	KIF5A, NRXN3, ERBB2, PCDHB3, GRIN1, PCDHB2, CLDN11, KCNMB2, ATXN1, HTR1B, GRM3, APOE, CHRNA6, GAD1, SNAP25, CACNA1B	398	350	13528	1.55383	1	0.619393	81.6543
GOTERM_BP_FAT	GO:0007517~muscle organ development	11	2.18254	0.0931322	AEBP1, HAND1, SGCG, ERBB2, ARID5B, MET, VAMP5, IGF1, TP63, SOX6, HOXD10	398	211	13528	1.77199	1	0.620263	81.8624
GOTERM_BP_FAT	GO:0019722~calcium-mediated signaling	4	0.793651	0.093743	EGFR, PLCE1, SPHK1, AVPR1A	398	37	13528	3.67459	1	0.6212	82.0745
GOTERM_BP_FAT	GO:0009101~glycoprotein biosynthetic process	9	1.78571	0.0939176	GCNT4, ST6GALNAC3, ST8SIA6, GALNT6, ST8SIA4, B4GALNT2, IGF1, LRP2, HS3ST3B1	398	158	13528	1.93614	1	0.620337	82.1347
GOTERM_BP_FAT	GO:0007166~cell surface receptor linked signal transduction	65	12.8968	0.0941481	QRFPR, ADCY1, GPR85, FGF7, FGF9, CD8B, LEPR, FST, TP63, EDNRA, S1PR3, HTR1B, TIAM1, APOE, RSPO3, HEY2, MC5R, MS4A2, NPSR1, SYK, KLRB1, EGFR, KIAA1324L, CNTN6, LY96, ARID5B, TLE1, DLL1, GAL, ASCL1, GRM3, PLCE1, CHRM3, COL1A2, CNTN1, CALCR, ITGAL, WNT16, ERBB2, NDP, POMC, GCGR, GPRC5A, EPHB1, ADCYAP1, ITGB8, CNR1, P2RY1, TEK, PTPN6, FZD8, BMP2, LTK, SPHK1, MET, GRIN1, ANXA1, GRIA3, NPR3, KDR, WNT7B…	398	1856	13528	1.19038	1	0.61971	82.2139
GOTERM_BP_FAT	GO:0051349~positive regulation of lyase activity	5	0.992063	0.0945996	CALCR, EDNRA, ADCY1, GCGR, ADCYAP1	398	59	13528	2.8805	1	0.619991	82.3681
GOTERM_BP_FAT	GO:0055082~cellular chemical homeostasis	17	3.37302	0.0948398	CALCR, SLC8A1, ERBB2, GRIN1, CLDN11, PPARGC1A, KCNMB2, ATXN1, EDNRA, CD38, S1PR3, PLCE1, APOE, AVPR1A, RYR2, CHRNA6, SCARA5	398	380	13528	1.5206	1	0.61941	82.4496
GOTERM_BP_FAT	GO:0055066~di-, tri-valent inorganic cation homeostasis	12	2.38095	0.0948633	CALCR, EDNRA, S1PR3, CD38, SLC8A1, PLCE1, APOE, GRIN1, AVPR1A, RYR2, SCARA5, KDR	398	239	13528	1.70661	1	0.617952	82.4576
GOTERM_BP_FAT	GO:0050801~ion homeostasis	18	3.57143	0.0960543	CALCR, SLC8A1, ERBB2, GRIN1, SLC7A8, CLDN11, KDR, KCNMB2, ATXN1, EDNRA, CD38, S1PR3, PLCE1, APOE, AVPR1A, RYR2, CHRNA6, SCARA5	398	409	13528	1.49589	1	0.621229	82.8563
GOTERM_BP_FAT	GO:0032101~regulation of response to external stimulus	9	1.78571	0.0965165	EDNRA, CDH13, SERPINF1, APOE, F3, GRIN1, NLRP12, SERPING1, KDR	398	159	13528	1.92396	1	0.621545	83.0088
GOTERM_BP_FAT	GO:0033993~response to lipid	3	0.595238	0.096535	EGFR, FABP3, ABCG1	398	18	13528	5.66499	1	0.620083	83.0148
GOTERM_BP_FAT	GO:0046631~alpha-beta T cell activation	3	0.595238	0.096535	EOMES, IL15, SYK	398	18	13528	5.66499	1	0.620083	83.0148
GOTERM_BP_FAT	GO:0032024~positive regulation of insulin secretion	3	0.595238	0.096535	CD38, PFKFB2, SNAP25	398	18	13528	5.66499	1	0.620083	83.0148
GOTERM_BP_FAT	GO:0048562~embryonic organ morphogenesis	8	1.5873	0.0966852	HOXC9, OVOL2, FGF9, PRRX1, GBX2, SIX2, GJB6, HOXD10	398	133	13528	2.04451	1	0.619157	83.0641
GOTERM_BP_FAT	GO:0007599~hemostasis	7	1.38889	0.0980563	THBD, FOXA2, F3, P2RY1, SERPING1, TFPI2, PROS1	398	108	13528	2.20305	1	0.623086	83.5075
GOTERM_BP_FAT	GO:0009953~dorsal/ventral pattern formation	5	0.992063	0.0991405	OVOL2, EVX1, FOXA2, SP8, HOXD11	398	60	13528	2.8325	1	0.625832	83.8503
GOTERM_BP_FAT	GO:0006940~regulation of smooth muscle contraction	4	0.793651	0.0996722	PLCE1, CHRM3, SPHK1, GUCY1A3	398	38	13528	3.57789	1	0.626395	84.0159
GOTERM_BP_FAT	GO:0048332~mesoderm morphogenesis	4	0.793651	0.0996722	EYA2, HAND1, EOMES, KLF4	398	38	13528	3.57789	1	0.626395	84.0159
GOTERM_BP_FAT	GO:0010675~regulation of cellular carbohydrate metabolic process	4	0.793651	0.0996722	PPP1R3C, PFKFB2, IGF1, PPARGC1A	398	38	13528	3.57789	1	0.626395	84.0159
Category	Term	Count	%	PValue	Genes	List Total	Pop Hits	Pop Total	Fold Enrichment	Bonferroni	Benjamini	FDR
GOTERM_CC_FAT	GO:0044459~plasma membrane part	111	22.0238	1.23392e-11	OCLN, GABRB1, TLR1, SLC7A8, SYT6, IL15, S1PR3, HTR1B, DIRAS2, DIRAS3, CD44, APOE, MS4A2, CHRNA6, SLC4A4, SYK, EGFR, HLA-H, NCF2, MPDZ, ACTN2, DLL1, HLA-B, PTPRO, HLA-F, THBD, F3, VAMP5, RAB15, HS3ST3B1, SPTB, ITGAL, LPPR4, ERBB2, FCGRT, KCNJ2, RIMS2, EPHB1, SLCO2A1, KCNMB2, KCNS1, ITGB8, CNR1, P2RY1, TEK, PCDHA11, GABRQ, TRPC3, PTPN3, GRIN1, MET, KCNK1, ABCG1, KDR, ABCB4, MUC4, KCTD8, TNFSF10, GP…	346	2203	12782	1.86136	3.8375e-09	3.8375e-09	1.65795e-08
GOTERM_CC_FAT	GO:0031226~intrinsic to plasma membrane	72	14.2857	2.29031e-10	CD8B, GABRB1, TLR1, SLC7A8, GJA1, IL15, EDNRA, S1PR3, HTR1B, CD44, ATP8B1, MS4A2, MC5R, CHRNA6, SLC4A4, HLA-H, NCF2, NRXN3, PCDHB3, PCDHB2, DLL1, HLA-B, PTPRO, GRM3, FOLH1, THBD, CHRM3, F3, VAMP5, HS3ST3B1, SPTB, CALCR, ITGAL, LPPR4, PCDHB12, KCNJ2, GPRC5A, EPHB1, SLCO2A1, KCNMB2, KCNS1, ITGB8, CNR1, TEK, P2RY1, IL2RG, PCDHA11, PLA2R1, SNAP25, GABRQ, SLC8A1, LTK, TRPC3, TRHDE, GRIN1, MET, KCNK1, …	346	1215	12782	2.18917	7.12285e-08	3.56143e-08	3.07734e-07
GOTERM_CC_FAT	GO:0005887~integral to plasma membrane	70	13.8889	5.72155e-10	CD8B, GABRB1, TLR1, SLC7A8, GJA1, IL15, EDNRA, S1PR3, HTR1B, CD44, ATP8B1, MS4A2, MC5R, CHRNA6, SLC4A4, HLA-H, NCF2, NRXN3, PCDHB3, PCDHB2, DLL1, HLA-B, PTPRO, GRM3, FOLH1, THBD, CHRM3, VAMP5, HS3ST3B1, CALCR, ITGAL, LPPR4, PCDHB12, KCNJ2, GPRC5A, EPHB1, SLCO2A1, KCNMB2, KCNS1, ITGB8, CNR1, TEK, P2RY1, IL2RG, PCDHA11, PLA2R1, SNAP25, GABRQ, SLC8A1, LTK, TRPC3, TRHDE, GRIN1, MET, KCNK1, ABCG1, KDR…	346	1188	12782	2.17673	1.7794e-07	5.93134e-08	7.68769e-07
GOTERM_CC_FAT	GO:0005886~plasma membrane	153	30.3571	5.06706e-09	CALHM1, QRFPR, ADCY1, OCLN, GABRB1, TLR1, SLC7A8, RRAD, SYT6, IL15, MEGF10, S1PR3, HTR1B, DIRAS2, CD44, DIRAS3, TIAM1, SLC2A3, APOE, MS4A2, NPSR1, CHRNA6, SLC4A4, FLVCR2, SYK, KLRB1, EGFR, HLA-H, NCF2, MPDZ, CA12, PTPRR, ACTN2, DLL1, HLA-B, PTPRO, HLA-F, CD38, PLCE1, THBD, F3, COL1A2, VAMP5, RYR2, RAB15, SH3GL2, HS3ST3B1, EMP1, SPTB, ITGAL, LPPR4, ERBB2, FCGRT, KCNJ2, RIMS2, EPHB1, KCNMB2, SLCO2A…	346	3777	12782	1.49647	1.57585e-06	3.93964e-07	6.80829e-06
GOTERM_CC_FAT	GO:0005576~extracellular region	89	17.6587	1.4247e-06	CGB1, HMSD, AEBP1, PXDN, FGF7, FGF9, CD8B, LEPR, IGFBP7, CGB2, FST, SPINK1, FSTL4, IL15, LUZP2, CGREF1, BDNF, OLFML3, CFHR3, CD44, HPSE, APOE, APOF, RSPO3, CCBE1, SEMA3C, TGFA, IL15RA, SEPP1, PRSS33, VWA1, TFPI2, EGFR, RNLS, LY96, OLFML2B, ACTN2, SERPING1, DLL1, HLA-B, GAL, SLIT3, SCGB2A1, ADAMTS6, THBD, SERPINF1, INHBE, F3, COL1A2, SCGB3A2, PLA2G3, ADAM12, PROS1, WNT16, ADAMTSL3, SPOCK2, ERBB2, …	346	2010	12782	1.63575	0.000442984	8.86124e-05	0.00191426
GOTERM_CC_FAT	GO:0031224~intrinsic to membrane	192	38.0952	1.6376e-06	CALHM1, SLC8A3, QRFPR, CALHM2, ADCY1, MPZL2, OCLN, SLC44A3, GABRB1, TLR1, TSPAN5, SLC7A8, SYT6, SIDT1, IL15, MEGF10, S1PR3, HTR1B, CD44, SLC2A3, MS4A2, IL15RA, GXYLT2, UNC5C, CHRNA6, NPSR1, RAB27B, SLC4A4, FLVCR2, KLRB1, EGFR, HLA-H, NCF2, FA2H, CA12, PTPRR, DLL1, COLEC12, HLA-B, PTPRO, HLA-F, FRY, CD38, THBD, GYLTL1B, VAMP8, BACE2, F3, VAMP5, RYR2, BTN3A3, EMP1, HS3ST3B1, SPTB, MVP, GCNT4, ITGAL…	346	5485	12782	1.29315	0.000509165	8.48788e-05	0.00220032
GOTERM_CC_FAT	GO:0044421~extracellular region part	52	10.3175	2.16884e-06	FGF7, FGF9, IGFBP7, LEPR, IL15, CFHR3, CD44, APOE, APOF, IL15RA, TGFA, SEMA3C, SEPP1, VWA1, TFPI2, EGFR, LY96, SERPING1, SLIT3, ADAMTS6, THBD, SERPINF1, F3, COL1A2, PLA2G3, WNT16, ADAMTSL3, SPOCK2, NDP, VCAM1, PCSK9, PLA2R1, ANGPTL2, BMP3, BMP2, NTN4, CHI3L2, IGF1, GRIA3, NID2, ECM2, EMILIN2, MUC4, NTN3, PROM1, CDH13, TNFSF10, WNT7B, COL14A1, CXCL14, AREG, LRP2	346	960	12782	2.00104	0.000674282	9.63539e-05	0.0029141
GOTERM_CC_FAT	GO:0016021~integral to membrane	182	36.1111	1.85095e-05	CALHM1, SLC8A3, QRFPR, CALHM2, ADCY1, MPZL2, OCLN, SLC44A3, GABRB1, TLR1, TSPAN5, SLC7A8, SYT6, SIDT1, IL15, MEGF10, S1PR3, HTR1B, CD44, SLC2A3, MS4A2, IL15RA, GXYLT2, UNC5C, CHRNA6, NPSR1, SLC4A4, FLVCR2, KLRB1, EGFR, HLA-H, NCF2, FA2H, CA12, PTPRR, DLL1, COLEC12, HLA-B, PTPRO, HLA-F, FRY, CD38, THBD, GYLTL1B, VAMP8, BACE2, F3, VAMP5, RYR2, BTN3A3, EMP1, HS3ST3B1, MVP, GCNT4, ITGAL, IL22RA1, LPP…	346	5297	12782	1.2693	0.00573998	0.000719306	0.0248673
GOTERM_CC_FAT	GO:0005615~extracellular space	36	7.14286	0.000210674	FGF7, FGF9, NDP, LEPR, IGFBP7, IL15, VCAM1, CFHR3, APOE, APOF, SEMA3C, PCSK9, IL15RA, TGFA, SEPP1, PLA2R1, ANGPTL2, EGFR, BMP3, BMP2, LY96, CHI3L2, IGF1, SERPING1, SLIT3, PROM1, CDH13, TNFSF10, THBD, SERPINF1, CXCL14, F3, COL1A2, AREG, LRP2, PLA2G3	346	685	12782	1.94149	0.0634257	0.00725427	0.282699
GOTERM_CC_FAT	GO:0005626~insoluble fraction	40	7.93651	0.000620737	NRP2, TP63, IL15, SLCO2A1, PPP1R3C, FOLR3, ATP8B1, B4GALNT2, RAPGEF3, SNAP25, SLC8A1, A4GALT, KIF5A, MPDZ, FA2H, SPHK1, MET, GRIN1, GRIA3, PDE4D, PDE3A, HLA-B, NPR3, SLIT3, ABCB4, SLC16A3, PRKCQ, CD38, FOLH1, PLCE1, VAMP8, BACE2, MAP2, NPHS1, CNTN1, RYR2, ABCC2, LRP2, TAPBPL, EMP1	346	839	12782	1.76125	0.175608	0.0191256	0.830834
GOTERM_CC_FAT	GO:0016324~apical plasma membrane	12	2.38095	0.000947046	EGFR, EPCAM, PROM1, TRPM6, CD44, ERBB2, P2RY1, ATP8B1, GJB6, ABCC2, LRP2, ABCB4	346	133	12782	3.33313	0.255223	0.0264326	1.26502
GOTERM_CC_FAT	GO:0005624~membrane fraction	38	7.53968	0.00114172	NRP2, TP63, IL15, SLCO2A1, PPP1R3C, FOLR3, ATP8B1, B4GALNT2, RAPGEF3, SNAP25, SLC8A1, A4GALT, KIF5A, MPDZ, FA2H, SPHK1, MET, GRIN1, GRIA3, HLA-B, NPR3, SLIT3, ABCB4, SLC16A3, PRKCQ, CD38, FOLH1, PLCE1, VAMP8, BACE2, MAP2, NPHS1, CNTN1, RYR2, ABCC2, LRP2, TAPBPL, EMP1	346	809	12782	1.73523	0.299022	0.0291725	1.52322
GOTERM_CC_FAT	GO:0009986~cell surface	21	4.16667	0.00124157	ITGAL, LPPR4, PTPRR, ABCG1, VCAM1, PROM1, CD38, CDH13, CD44, APOE, BACE2, F3, LRRTM1, CNTN1, MS4A2, TGFA, PCSK9, IL2RG, AREG, SCARA5, SPTB	346	348	12782	2.22927	0.320481	0.0292834	1.65541
GOTERM_CC_FAT	GO:0000267~cell fraction	47	9.3254	0.00134226	NRP2, DPYS, TP63, IL15, POMC, ADCYAP1, SLCO2A1, GSTM3, PPP1R3C, FOLR3, ATP8B1, B4GALNT2, RAPGEF3, SNAP25, SLC8A1, A4GALT, LTK, MOBP, KIF5A, MPDZ, FA2H, SPHK1, MET, GRIN1, GRIA3, PDE4D, PDE3A, HLA-B, NPR3, SLIT3, ABCB4, SLC16A3, PRKCQ, CD38, TNFSF10, FOLH1, PLCE1, VAMP8, BACE2, MAP2, NPHS1, CNTN1, RYR2, ABCC2, LRP2, TAPBPL, EMP1	346	1083	12782	1.60322	0.341455	0.0293965	1.78853
GOTERM_CC_FAT	GO:0045177~apical part of cell	13	2.57937	0.00340222	EGFR, EPCAM, PROM1, VCAM1, TRPM6, CD44, ERBB2, P2RY1, ATP8B1, ABCC2, GJB6, LRP2, ABCB4	346	179	12782	2.68295	0.653507	0.068221	4.47588
GOTERM_CC_FAT	GO:0031012~extracellular matrix	19	3.76984	0.00589925	WNT16, ADAMTSL3, SPOCK2, FGF9, NTN4, GRIA3, NID2, ECM2, EMILIN2, MUC4, NTN3, ADAMTS6, WNT7B, COL14A1, CD44, F3, COL1A2, VWA1, TFPI2	346	345	12782	2.0345	0.841198	0.108639	7.64213
GOTERM_CC_FAT	GO:0042612~MHC class I protein complex	5	0.992063	0.00639869	HLA-H, RAET1L, FCGRT, HLA-B, HLA-F	346	28	12782	6.59682	0.864175	0.110801	8.26365
GOTERM_CC_FAT	GO:0031228~intrinsic to Golgi membrane	6	1.19048	0.00770006	ST6GALNAC3, A4GALT, ST8SIA6, ST8SIA4, CHST2, B4GALNT2	346	46	12782	4.81855	0.909643	0.125021	9.86498
GOTERM_CC_FAT	GO:0045211~postsynaptic membrane	10	1.98413	0.0109284	GRM3, CLSTN2, CHRM3, MPDZ, GABRB1, ERBB2, GRIN1, GRIA3, CHRNA6, GABRQ	346	135	12782	2.73646	0.967204	0.164618	13.7264
GOTERM_CC_FAT	GO:0043005~neuron projection	18	3.57143	0.0114824	CALCR, NRP2, KIF5A, MPDZ, GRIN1, ESR1, TP63, ACTN2, GRIA3, KCNJ2, CDH13, GRM3, CHRM3, APOE, LRRTM1, MAP2, GAD1, SNAP25	346	342	12782	1.94433	0.972448	0.164383	14.3734
GOTERM_CC_FAT	GO:0009897~external side of plasma membrane	11	2.18254	0.0170366	VCAM1, CDH13, LPPR4, CD44, APOE, F3, PCSK9, CNTN1, MS4A2, IL2RG, ABCG1	346	170	12782	2.39038	0.995224	0.224679	20.6168
GOTERM_CC_FAT	GO:0042611~MHC protein complex	6	1.19048	0.0185178	HLA-DQB1, HLA-H, RAET1L, FCGRT, HLA-B, HLA-F	346	57	12782	3.88865	0.997012	0.232202	22.2091
GOTERM_CC_FAT	GO:0005922~connexon complex	4	0.793651	0.0205223	GJB7, GJA1, GJB6, GJA5	346	22	12782	6.71676	0.998418	0.244507	24.3168
GOTERM_CC_FAT	GO:0034702~ion channel complex	12	2.38095	0.0233379	KCTD8, KCNS1, GABRB1, RYR2, CHRNA6, KCNK1, SNAP25, KCTD11, ANO9, GABRQ, KCNMB2, CACNA1B	346	205	12782	2.16247	0.999354	0.263617	27.1883
GOTERM_CC_FAT	GO:0005578~proteinaceous extracellular matrix	16	3.1746	0.0271323	WNT16, ADAMTSL3, SPOCK2, FGF9, NTN4, NID2, ECM2, EMILIN2, MUC4, NTN3, ADAMTS6, WNT7B, COL14A1, COL1A2, VWA1, TFPI2	346	320	12782	1.84711	0.999807	0.289786	30.8987
GOTERM_CC_FAT	GO:0030173~integral to Golgi membrane	5	0.992063	0.0281621	ST6GALNAC3, A4GALT, ST8SIA6, ST8SIA4, B4GALNT2	346	43	12782	4.2956	0.999861	0.289436	31.875
GOTERM_CC_FAT	GO:0000139~Golgi membrane	11	2.18254	0.0295557	ST6GALNAC3, PLCE1, A4GALT, ST8SIA6, CLSTN2, VAMP8, ST8SIA4, CHST2, B4GALNT2, GJA1, ABCB4	346	186	12782	2.18475	0.999911	0.292183	33.176
GOTERM_CC_FAT	GO:0005794~Golgi apparatus	34	6.74603	0.0308241	GCNT4, FGF7, CLSTN2, GALNT6, GALNT5, GJA1, IL15, GPRC5A, ST6GALNAC3, CD44, APOE, B4GALNT2, IL15RA, RAB27B, SNAP25, TRPM6, A4GALT, CHST2, PTPRR, GAL, ABCG1, ABCB4, NTN3, PLCE1, GYLTL1B, ST8SIA6, CXCL14, VAMP8, BACE2, ST8SIA4, VAMP5, SCARA3, LRP2, HS3ST3B1	346	872	12782	1.44041	0.999941	0.293728	34.3401
GOTERM_CC_FAT	GO:0030425~dendrite	10	1.98413	0.0327443	GRM3, CHRM3, MPDZ, APOE, MAP2, GRIN1, TP63, ACTN2, GRIA3, KCNJ2	346	163	12782	2.26639	0.999968	0.30025	36.0666
GOTERM_CC_FAT	GO:0043235~receptor complex	8	1.5873	0.0375937	ITGAL, CD8B, ITGB8, LY96, ERBB2, GRIN1, CHRNA6, SYK	346	116	12782	2.54774	0.999993	0.327825	40.2418
GOTERM_CC_FAT	GO:0030054~cell junction	22	4.36508	0.0415795	OCLN, GJB7, MPDZ, GABRB1, GRIN1, GJA1, SYT6, GRIA3, ACTN2, GJB6, CLDN11, RIMS2, GJA5, CLDN23, ABCB4, FMN1, CHRM3, CD44, CHRNA6, ABCC2, SNAP25, GABRQ	346	518	12782	1.56897	0.999998	0.346921	43.4828
GOTERM_CC_FAT	GO:0005921~gap junction	4	0.793651	0.042434	GJB7, GJA1, GJB6, GJA5	346	29	12782	5.09548	0.999999	0.343879	44.1561
GOTERM_CC_FAT	GO:0005768~endosome	15	2.97619	0.046677	EGFR, SH3GL3, CD8B, GJA1, IL15, KCNK1, ABCG1, VAMP8, APOE, BACE2, AVPR1A, PCSK9, MS4A2, LRP2, SNAP25	346	315	12782	1.75915	1	0.362686	47.3908
GOTERM_CC_FAT	GO:0030141~secretory granule	10	1.98413	0.0553725	CALCR, NCF2, IGF1, STXBP2, SERPING1, ACTN2, GAL, RAB27B, POMC, PROS1	346	180	12782	2.05234	1	0.406108	53.4851
GOTERM_CC_FAT	GO:0045202~synapse	16	3.1746	0.0582705	CLSTN2, MPDZ, ERBB2, GABRB1, GRIN1, SYT6, GRIA3, RIMS2, PRKCQ, GRM3, CHRM3, CHRNA6, DOC2B, GAD1, SNAP25, GABRQ	346	355	12782	1.665	1	0.413436	55.3664
GOTERM_CC_FAT	GO:0042995~cell projection	27	5.35714	0.0588157	CALCR, NRP2, S100A6, ERBB2, ABI3, TP63, KCNJ2, VCAM1, APOE, LRRTM1, GAD1, SNAP25, TRPM6, MPDZ, KIF5A, GRIN1, MET, ESR1, ANXA1, ACTN2, GRIA3, PROM1, CDH13, GRM3, CHRM3, MAP2, LRP2	346	697	12782	1.43105	1	0.40765	55.7123
GOTERM_CC_FAT	GO:0031982~vesicle	26	5.15873	0.0624933	CALCR, TLR1, GJA1, SYT6, POMC, GPRC5A, BDNF, IL15RA, RAB27B, GAD1, EGFR, BMP3, BMP2, NCF2, GRIN1, STXBP2, IGF1, DLL1, SERPING1, ACTN2, GRIA3, GAL, SERPINF1, LRP2, DOC2B, PROS1	346	670	12782	1.43358	1	0.418656	57.9819
GOTERM_CC_FAT	GO:0034703~cation channel complex	8	1.5873	0.0665438	KCTD8, KCNS1, RYR2, KCNK1, SNAP25, KCTD11, KCNMB2, CACNA1B	346	132	12782	2.23892	1	0.430829	60.3566
GOTERM_CC_FAT	GO:0044456~synapse part	12	2.38095	0.0699752	GRM3, CLSTN2, CHRM3, MPDZ, GABRB1, ERBB2, GRIN1, SYT6, GRIA3, CHRNA6, DOC2B, GABRQ	346	246	12782	1.80206	1	0.439257	62.2705
GOTERM_CC_FAT	GO:0005911~cell-cell junction	10	1.98413	0.0720979	OCLN, GJB7, MPDZ, GJA1, CLDN11, GJB6, ABCC2, GJA5, CLDN23, ABCB4	346	190	12782	1.94433	1	0.441106	63.4113
GOTERM_CC_FAT	GO:0019718~rough microsome	2	0.396825	0.0788134	MAP2, TP63	346	3	12782	24.6281	1	0.463507	66.8135
GOTERM_CC_FAT	GO:0043197~dendritic spine	4	0.793651	0.08226	GRM3, GRIN1, ACTN2, GRIA3	346	38	12782	3.88865	1	0.4704	68.4436
GOTERM_CC_FAT	GO:0008076~voltage-gated potassium channel complex	6	1.19048	0.0828373	KCTD8, KCNS1, KCNK1, SNAP25, KCTD11, KCNMB2	346	86	12782	2.57736	1	0.464954	68.7093
GOTERM_CC_FAT	GO:0034705~potassium channel complex	6	1.19048	0.0828373	KCTD8, KCNS1, KCNK1, SNAP25, KCTD11, KCNMB2	346	86	12782	2.57736	1	0.464954	68.7093
GOTERM_CC_FAT	GO:0031988~membrane-bounded vesicle	22	4.36508	0.0896557	EGFR, CALCR, BMP3, BMP2, NCF2, GRIN1, STXBP2, IGF1, GJA1, SYT6, GRIA3, ACTN2, SERPING1, POMC, GAL, BDNF, SERPINF1, LRP2, RAB27B, DOC2B, GAD1, PROS1	346	568	12782	1.43086	1	0.485176	71.6944
GOTERM_CC_FAT	GO:0031201~SNARE complex	3	0.595238	0.0919066	VAMP8, STXBP2, SNAP25	346	19	12782	5.83298	1	0.486388	72.6205
GOTERM_CC_FAT	GO:0045121~membrane raft	8	1.5873	0.0925649	CDH13, SLC8A1, ERBB2, NPHS1, GJA1, MS4A2, SNAP25, EPHB1	346	143	12782	2.0667	1	0.481443	72.886
GOTERM_CC_FAT	GO:0044420~extracellular matrix part	7	1.38889	0.0969074	COL14A1, FGF9, COL1A2, NTN4, GRIA3, NID2, VWA1	346	117	12782	2.21022	1	0.490576	74.5785
GOTERM_CC_FAT	GO:0031093~platelet alpha granule lumen	4	0.793651	0.0981192	IGF1, SERPING1, ACTN2, PROS1	346	41	12782	3.60412	1	0.487842	75.033
Category	Term	Count	%	PValue	Genes	List Total	Pop Hits	Pop Total	Fold Enrichment	Bonferroni	Benjamini	FDR
GOTERM_MF_FAT	GO:0042562~hormone binding	9	1.78571	7.60379e-05	ALDH1A1, CALCR, SCGB2A1, CDH13, LEPR, AVPR1A, ESR1, MC5R, NPR3	379	49	12983	6.29191	0.0463413	0.0463413	0.112845
GOTERM_MF_FAT	GO:0005261~cation channel activity	20	3.96825	0.000447528	CALHM1, TRPM6, TRPC3, KCNAB2, GRIN1, KCNJ2, KCNK1, KCNK12, KCNMB2, KCTD8, KCNS1, KCNN2, RYR2, MS4A2, KCNH8, CHRNA6, SNAP25, KCTD11, KCNH5, CACNA1B	379	275	12983	2.49134	0.243702	0.130346	0.662457
GOTERM_MF_FAT	GO:0005509~calcium ion binding	45	8.92857	0.000739844	SLC8A3, CALHM1, ITGAL, S100A6, PXDN, CLSTN2, SPOCK2, GALNT6, GALNT5, FSTL4, SYT6, PCDHB12, CALB1, CGREF1, SLC24A4, HPSE, CCBE1, PCSK9, PLCD1, PCDHA11, ANO9, TRPM6, SLC8A1, S100A16, S100P, TRPC3, NRXN3, PCDHB3, GRIN1, ANXA1, PCDHB2, ACTN2, COLEC12, DLL1, NID2, SLIT3, CDH13, PLCE1, THBD, RYR2, LRP2, DOC2B, PLA2G3, PROS1, CACNA1B	379	919	12983	1.67739	0.369873	0.14268	1.09295
GOTERM_MF_FAT	GO:0043565~sequence-specific DNA binding	33	6.54762	0.000871083	ETV7, IRX6, FOSL2, BACH2, EVX1, FOXA2, PRRX1, TP63, HOXD13, SOX6, HOXD10, HOXD11, HOXC9, HAND1, OVOL2, HAND2, GBX2, FOXB1, TLX3, PHOX2B, RAX, EMX2, GSX1, ESR1, SIX2, NEUROG2, LMX1A, ASCL1, HOXC11, ETS1, AIRE, KCNH8, KLF4	379	607	12983	1.86235	0.419458	0.127112	1.28566
GOTERM_MF_FAT	GO:0005216~ion channel activity	24	4.7619	0.000950273	CALHM1, TRPM6, TRPC3, KCNAB2, GABRB1, GRIN1, GRIA3, KCNJ2, KCNK1, KCNK12, KCNMB2, KCTD8, KCNS1, KCNN2, RYR2, MS4A2, KCNH8, CHRNA6, SNAP25, ANO9, GABRQ, KCTD11, KCNH5, CACNA1B	379	386	12983	2.1299	0.447473	0.111882	1.40177
GOTERM_MF_FAT	GO:0015267~channel activity	25	4.96032	0.00100075	CALHM1, TRPM6, TRPC3, KCNAB2, GABRB1, GRIN1, GRIA3, KCNJ2, KCNK1, KCNK12, GJA5, KCNMB2, KCTD8, KCNS1, KCNN2, RYR2, MS4A2, KCNH8, CHRNA6, SNAP25, ANO9, GABRQ, KCTD11, KCNH5, CACNA1B	379	412	12983	2.07864	0.464621	0.0988918	1.47571
GOTERM_MF_FAT	GO:0022803~passive transmembrane transporter activity	25	4.96032	0.00103587	CALHM1, TRPM6, TRPC3, KCNAB2, GABRB1, GRIN1, GRIA3, KCNJ2, KCNK1, KCNK12, GJA5, KCNMB2, KCTD8, KCNS1, KCNN2, RYR2, MS4A2, KCNH8, CHRNA6, SNAP25, ANO9, GABRQ, KCTD11, KCNH5, CACNA1B	379	413	12983	2.0736	0.476239	0.0882493	1.52714
GOTERM_MF_FAT	GO:0022838~substrate specific channel activity	24	4.7619	0.00141417	CALHM1, TRPM6, TRPC3, KCNAB2, GABRB1, GRIN1, GRIA3, KCNJ2, KCNK1, KCNK12, KCNMB2, KCTD8, KCNS1, KCNN2, RYR2, MS4A2, KCNH8, CHRNA6, SNAP25, ANO9, GABRQ, KCTD11, KCNH5, CACNA1B	379	398	12983	2.06568	0.586488	0.104509	2.0794
GOTERM_MF_FAT	GO:0046873~metal ion transmembrane transporter activity	21	4.16667	0.00152452	CALHM1, SLC8A1, TRPM6, TRPC3, KCNAB2, GRIN1, KCNJ2, KCNK1, KCNK12, KCNMB2, KCTD8, KCNS1, KCNN2, RYR2, MS4A2, KCNH8, CHRNA6, SNAP25, KCTD11, KCNH5, CACNA1B	379	328	12983	2.19322	0.614041	0.100378	2.23994
GOTERM_MF_FAT	GO:0005267~potassium channel activity	12	2.38095	0.00173949	KCTD8, KCNS1, KCNAB2, KCNN2, KCNH8, KCNJ2, KCNK1, KCNK12, SNAP25, KCTD11, KCNMB2, KCNH5	379	133	12983	3.09076	0.662567	0.102946	2.55201
GOTERM_MF_FAT	GO:0022836~gated channel activity	20	3.96825	0.00187182	TRPC3, KCNAB2, GABRB1, GRIN1, GRIA3, KCNJ2, KCNK1, KCNK12, KCNMB2, KCTD8, KCNS1, KCNN2, RYR2, KCNH8, CHRNA6, SNAP25, GABRQ, KCTD11, KCNH5, CACNA1B	379	310	12983	2.21006	0.689358	0.10083	2.74364
GOTERM_MF_FAT	GO:0004714~transmembrane receptor protein tyrosine kinase activity	8	1.5873	0.00325	EGFR, NRP2, LTK, ERBB2, MET, TEK, EPHB1, KDR	379	67	12983	4.09026	0.868836	0.155724	4.71867
GOTERM_MF_FAT	GO:0003700~transcription factor activity	44	8.73016	0.00400629	ETV7, IRX6, AEBP1, FOSL2, BACH2, EVX1, FOXA2, HELT, PRRX1, TP63, HOXD13, SOX6, HOXD10, HOXD11, HOXC9, HAND1, HAND2, HEY2, GBX2, FOXB1, TLX3, BHLHE41, RUNX2, TWIST2, PHOX2B, RAX, RCOR2, TRIM29, EMX2, GSX1, ESR1, DMRT1, EOMES, DMRT2, SIX2, LMX1A, AHR, ASCL1, HOXC11, ETS1, BNC1, TFAP2D, KCNH8, KLF4	379	975	12983	1.54591	0.91832	0.175261	5.78651
GOTERM_MF_FAT	GO:0005249~voltage-gated potassium channel activity	9	1.78571	0.00870505	KCTD8, KCNS1, KCNAB2, KCNH8, KCNJ2, KCNK1, SNAP25, KCTD11, KCNH5	379	100	12983	3.08303	0.995728	0.322737	12.1749
GOTERM_MF_FAT	GO:0005319~lipid transporter activity	7	1.38889	0.00984192	APOE, APOF, ATP8B1, FABP3, ABCG1, ATP8B4, SLCO2A1	379	63	12983	3.80622	0.997912	0.337313	13.6587
GOTERM_MF_FAT	GO:0004866~endopeptidase inhibitor activity	11	2.18254	0.00989102	SERPINB9, HMSD, RENBP, CARD16, SERPINF1, SPINK1, SERPING1, CSTA, SERPINI1, TFPI2, PROS1	379	145	12983	2.59873	0.997976	0.321364	13.7222
GOTERM_MF_FAT	GO:0030528~transcription regulator activity	60	11.9048	0.0111427	AEBP1, FOSL2, BACH2, EVX1, HELT, FOXA2, PRRX1, HOXD13, TP63, HOXD10, HOXD11, HOXC9, HEY2, FOXB1, BHLHE41, TWIST2, PHOX2B, RAX, SP100, RCOR2, ARID5B, EMX2, ESR1, EOMES, DMRT1, SIX2, DMRT2, TLE1, ACTN2, IFI16, PPARGC1A, AHR, ASCL1, HOXC11, HES5, TFAP2D, KCNH8, IRX6, ETV7, SOX6, HAND1, HAND2, DNMT3L, GBX2, TLX3, RUNX2, TCF24, BMP2, IKZF2, TRIM29, GSX1, NEUROG2, LMX1A, ATXN1, ETS1, EBF2, BNC1, MAPK15…	379	1512	12983	1.35936	0.999081	0.33721	15.3276
GOTERM_MF_FAT	GO:0042802~identical protein binding	30	5.95238	0.0121486	CALHM1, S100A6, HELT, ERBB2, TP63, CLDN11, IRAK3, GSTM3, HAND1, APOE, HAND2, PRMT8, PCSK9, SH3GL3, EGFR, BMP2, S100A16, SP100, IKZF2, ACTN2, NPR3, CLDN23, ABCG1, ATXN1, CDH13, RENBP, COL1A2, RYR2, HPGD, SH3GL2	379	640	12983	1.60575	0.999513	0.345399	16.5976
GOTERM_MF_FAT	GO:0030414~peptidase inhibitor activity	11	2.18254	0.0140586	SERPINB9, HMSD, RENBP, CARD16, SERPINF1, SPINK1, SERPING1, CSTA, SERPINI1, TFPI2, PROS1	379	153	12983	2.46285	0.999854	0.371859	18.9603
GOTERM_MF_FAT	GO:0005516~calmodulin binding	10	1.98413	0.0212411	SLC8A3, ADCY1, SLC8A1, MAP2, KCNN2, GRIN1, SPHK1, RYR2, RRAD, KCNH5	379	140	12983	2.44685	0.999998	0.488222	27.2977
GOTERM_MF_FAT	GO:0004896~cytokine receptor activity	6	1.19048	0.021552	IL22RA1, IL20RA, LEPR, IL21R, IL15RA, IL2RG	379	55	12983	3.73701	0.999999	0.476597	27.6398
GOTERM_MF_FAT	GO:0008289~lipid binding	22	4.36508	0.0228779	SH3GL3, RBP1, RBP2, ESR1, ANXA1, ARHGAP29, CALB1, ABCG1, ALDH1A1, S1PR3, ALDH1A2, PRKCQ, SCGB2A1, APOE, TIAM1, F3, APOF, FABP3, CHN2, DOC2B, APOL4, SH3GL2	379	450	12983	1.67473	0.999999	0.481304	29.0822
GOTERM_MF_FAT	GO:0004713~protein tyrosine kinase activity	11	2.18254	0.023454	EGFR, NRP2, LTK, NEK3, ERBB2, HCK, MET, TEK, EPHB1, KDR, SYK	379	166	12983	2.26997	1	0.474759	29.7005
GOTERM_MF_FAT	GO:0046983~protein dimerization activity	25	4.96032	0.0272088	ITGAL, S100A6, BACH2, FOSL2, HELT, ERBB2, SOX6, IRAK3, HAND1, PRMT8, BOK, HAND2, APOE, GUCY1A3, EGFR, BMP2, IKZF2, S100A16, SP100, ACTN2, NPR3, ABCG1, CDH13, RENBP, HPGD	379	542	12983	1.58007	1	0.511898	33.609
GOTERM_MF_FAT	GO:0005262~calcium channel activity	7	1.38889	0.0274309	CALHM1, TRPM6, TRPC3, GRIN1, RYR2, MS4A2, CACNA1B	379	79	12983	3.03534	1	0.500547	33.8337
GOTERM_MF_FAT	GO:0022843~voltage-gated cation channel activity	10	1.98413	0.0280331	KCTD8, KCNS1, KCNAB2, KCNH8, KCNJ2, KCNK1, SNAP25, KCTD11, KCNH5, CACNA1B	379	147	12983	2.33034	1	0.4946	34.4394
GOTERM_MF_FAT	GO:0008028~monocarboxylic acid transmembrane transporter activity	4	0.793651	0.0315046	SLC16A3, SLCO1B3, SLCO1A2, SLCO2A1	379	24	12983	5.70932	1	0.522802	37.8317
GOTERM_MF_FAT	GO:0004725~protein tyrosine phosphatase activity	8	1.5873	0.0320854	PTPN6, EYA2, PTPN3, DUSP10, PTPRR, DNAJC6, DUSP8, PTPRO	379	104	12983	2.63507	1	0.516531	38.3829
GOTERM_MF_FAT	GO:0022834~ligand-gated channel activity	9	1.78571	0.0321581	TRPC3, GABRB1, GRIN1, RYR2, GRIA3, CHRNA6, KCNJ2, KCNK1, GABRQ	379	127	12983	2.42759	1	0.505062	38.4516
GOTERM_MF_FAT	GO:0015276~ligand-gated ion channel activity	9	1.78571	0.0321581	TRPC3, GABRB1, GRIN1, RYR2, GRIA3, CHRNA6, KCNJ2, KCNK1, GABRQ	379	127	12983	2.42759	1	0.505062	38.4516
GOTERM_MF_FAT	GO:0004435~phosphoinositide phospholipase C activity	4	0.793651	0.0350493	EDNRA, PLCE1, CHRM3, PLCD1	379	25	12983	5.48095	1	0.523891	41.1259
GOTERM_MF_FAT	GO:0031420~alkali metal ion binding	13	2.57937	0.0351104	SLC8A3, SLC8A1, KCNAB2, KCNK1, KCNJ2, KCNK12, KCNS1, SLC24A4, SLC4A8, KCNH8, SLC4A4, SLC5A12, KCNH5	379	228	12983	1.95319	1	0.512976	41.1812
GOTERM_MF_FAT	GO:0005496~steroid binding	6	1.19048	0.0383132	ALDH1A1, SCGB2A1, APOF, ESR1, CALB1, ABCG1	379	64	12983	3.21149	1	0.533173	44.0146
GOTERM_MF_FAT	GO:0005201~extracellular matrix structural constituent	7	1.38889	0.0392795	WNT16, WNT7B, COL14A1, COL1A2, EMILIN2, TFPI2, MUC4	379	86	12983	2.78827	1	0.531266	44.8441
GOTERM_MF_FAT	GO:0046982~protein heterodimerization activity	12	2.38095	0.0414056	EGFR, ITGAL, IRAK3, IKZF2, HAND1, HAND2, APOE, PRMT8, ERBB2, GUCY1A3, SOX6, ABCG1	379	208	12983	1.9763	1	0.5398	46.629
GOTERM_MF_FAT	GO:0017046~peptide hormone binding	4	0.793651	0.0427266	CALCR, LEPR, AVPR1A, NPR3	379	27	12983	5.07495	1	0.540909	47.7107
GOTERM_MF_FAT	GO:0008083~growth factor activity	10	1.98413	0.0459252	BMP3, BDNF, BMP2, FGF7, INHBE, FGF9, NDP, TGFA, IGF1, AREG	379	161	12983	2.1277	1	0.557314	50.2458
GOTERM_MF_FAT	GO:0008514~organic anion transmembrane transporter activity	3	0.595238	0.0460163	SLCO1B3, SLCO1A2, ABCC2	379	12	12983	8.56398	1	0.548185	50.3163
GOTERM_MF_FAT	GO:0016918~retinal binding	3	0.595238	0.0460163	ALDH1A2, RBP1, RBP2	379	12	12983	8.56398	1	0.548185	50.3163
GOTERM_MF_FAT	GO:0004867~serine-type endopeptidase inhibitor activity	7	1.38889	0.0516844	SERPINB9, HMSD, SERPINF1, SPINK1, SERPING1, SERPINI1, TFPI2	379	92	12983	2.60643	1	0.581647	54.5237
GOTERM_MF_FAT	GO:0005104~fibroblast growth factor receptor binding	3	0.595238	0.0533585	PXDN, FGF7, FGF9	379	13	12983	7.90522	1	0.584119	55.7013
GOTERM_MF_FAT	GO:0005006~epidermal growth factor receptor activity	2	0.396825	0.0573845	EGFR, ERBB2	379	2	12983	34.2559	1	0.602241	58.4179
GOTERM_MF_FAT	GO:0019534~toxin transporter activity	2	0.396825	0.0573845	SLC7A8, ABCG1	379	2	12983	34.2559	1	0.602241	58.4179
GOTERM_MF_FAT	GO:0005244~voltage-gated ion channel activity	11	2.18254	0.0596235	KCTD8, KCNS1, KCNAB2, KCNH8, KCNJ2, KCNK1, KCNK12, SNAP25, KCTD11, KCNH5, CACNA1B	379	195	12983	1.93239	1	0.607657	59.8605
GOTERM_MF_FAT	GO:0022832~voltage-gated channel activity	11	2.18254	0.0596235	KCTD8, KCNS1, KCNAB2, KCNH8, KCNJ2, KCNK1, KCNK12, SNAP25, KCTD11, KCNH5, CACNA1B	379	195	12983	1.93239	1	0.607657	59.8605
GOTERM_MF_FAT	GO:0004629~phospholipase C activity	4	0.793651	0.0603569	EDNRA, PLCE1, CHRM3, PLCD1	379	31	12983	4.42012	1	0.603442	60.3229
GOTERM_MF_FAT	GO:0019904~protein domain specific binding	16	3.1746	0.0609125	BMP2, SP100, TP63, GJA1, ACTN2, GRIA3, NLRP2, WBP5, HAND2, MAPK15, NPHS1, MS4A2, DNAJC6, LRP2, ADAM12, SYK	379	331	12983	1.65588	1	0.598282	60.6698
GOTERM_MF_FAT	GO:0016791~phosphatase activity	13	2.57937	0.0610649	PTPN6, LPPR4, PTPN3, PFKFB2, DUSP10, PTPRR, PTPRO, MTMR11, PPP1R3C, EYA2, DNAJC6, PHOSPHO1, DUSP8	379	249	12983	1.78846	1	0.590812	60.7645
GOTERM_MF_FAT	GO:0042803~protein homodimerization activity	16	3.1746	0.0657591	S100A6, BMP2, SP100, S100A16, IKZF2, HELT, NPR3, ABCG1, CDH13, IRAK3, RENBP, HAND1, PRMT8, HAND2, APOE, HPGD	379	334	12983	1.641	1	0.61063	63.5785
GOTERM_MF_FAT	GO:0004672~protein kinase activity	25	4.96032	0.0775574	NRP2, STK31, NEK3, ERBB2, PRKG2, EPHB1, PAK6, PAK7, IRAK3, TEK, TGFA, ANKK1, SYK, EGFR, SGK1, TRPM6, LTK, HCK, MET, KDR, PRKCQ, MAPK15, KCNH8, RIPK4, KCNH5	379	606	12983	1.4132	1	0.665501	69.8421
GOTERM_MF_FAT	GO:0030955~potassium ion binding	8	1.5873	0.0801625	KCNS1, SLC24A4, KCNAB2, KCNH8, KCNJ2, KCNK1, KCNK12, KCNH5	379	128	12983	2.141	1	0.670233	71.0823
GOTERM_MF_FAT	GO:0010843~promoter binding	5	0.992063	0.0839103	OVOL2, HAND1, HAND2, AIRE, ESR1	379	57	12983	3.00491	1	0.679967	72.7832
GOTERM_MF_FAT	GO:0070326~very-low-density lipoprotein receptor binding	2	0.396825	0.084833	APOE, PCSK9	379	3	12983	22.8373	1	0.676616	73.1875
GOTERM_MF_FAT	GO:0001758~retinal dehydrogenase activity	2	0.396825	0.084833	ALDH1A1, ALDH1A2	379	3	12983	22.8373	1	0.676616	73.1875
GOTERM_MF_FAT	GO:0019842~vitamin binding	8	1.5873	0.0854142	ALDH1A2, FOLR3, RBP1, RBP2, SLC19A3, GAD1, CALB1, PYGB	379	130	12983	2.10806	1	0.671843	73.4392
GOTERM_MF_FAT	GO:0032393~MHC class I receptor activity	3	0.595238	0.0862634	HLA-H, HLA-B, HLA-F	379	17	12983	6.04517	1	0.668385	73.803
GOTERM_MF_FAT	GO:0005518~collagen binding	4	0.793651	0.086363	COL14A1, CD44, NID2, ECM2	379	36	12983	3.80622	1	0.661714	73.8454
GOTERM_MF_FAT	GO:0016247~channel regulator activity	5	0.992063	0.0925223	KCNS1, GRM3, KCNAB2, NRXN3, KCNMB2	379	59	12983	2.90305	1	0.681156	76.3448
GOTERM_MF_FAT	GO:0005179~hormone activity	7	1.38889	0.0952712	CGB1, INHBE, CGB2, IGF1, GAL, POMC, ADCYAP1	379	108	12983	2.22029	1	0.685554	77.3867
GOTERM_MF_FAT	GO:0004857~enzyme inhibitor activity	13	2.57937	0.097505	HMSD, ANXA1, SPINK1, SERPING1, SERPINI1, SERPINB9, RENBP, SERPINF1, PPP1R1C, CARD16, CSTA, TFPI2, PROS1	379	270	12983	1.64936	1	0.687751	78.2017
GOTERM_MF_FAT	GO:0008081~phosphoric diester hydrolase activity	6	1.19048	0.0980364	EDNRA, PLCE1, CHRM3, PLCD1, PDE4D, PDE3A	379	84	12983	2.44685	1	0.683278	78.3915
