# Supplementary material for: Targeting NHE6 gene expression identifies lysosome and neurodevelopmental mechanisms in a haploid in vitro cell model
Source: Biol Open. 2023 Nov 29;12(11):bio059778. doi: 10.1242/bio.059778 (PMC10695175; doi:10.1242/bio.059778)
Supplement: Table S11. Enriched GO terms from common down-regulated DEGs using human refseq as background [file biolopen-12-059778-TableS11.xlsx]

## Sheet: Table S11
Table S11. Enriched GO terms from common down-regulated DEGs using human refseq as background
Category	Term	Count	%	PValue	Genes	List Total	Pop Hits	Pop Total	Fold Enrichment	Bonferroni	Benjamini	FDR
GOTERM_BP_FAT	GO:0022610~biological adhesion	41	9.80861	1.33739e-08	CLDN19, CLDN9, CADM1, PKHD1, PCDHGA9, COL3A1, ASTN1, PCDHGA7, POSTN, CX3CL1, CDH22, TRO, ADAM8, COL11A1, NEGR1, THBS2, FGF4, SPP1, PTPRM, CNTNAP5, ICAM2, SDK2, SDSL, SIGLEC10, EFS, PCDH8, PCDH7, SSPO, COL5A1, COL4A6, THY1, NCAM1, LAMA2, AMBN, CDH15, PKP2, LSAMP, NLGN4X, VCAN, FCGBP, CHL1	291	701	13528	2.71898	2.27219e-05	2.27219e-05	2.25559e-05
GOTERM_BP_FAT	GO:0007155~cell adhesion	40	9.56938	4.01398e-08	CLDN19, CLDN9, CADM1, PKHD1, PCDHGA9, COL3A1, ASTN1, PCDHGA7, POSTN, CX3CL1, CDH22, TRO, ADAM8, COL11A1, NEGR1, THBS2, FGF4, SPP1, PTPRM, CNTNAP5, ICAM2, SDK2, SIGLEC10, EFS, PCDH8, PCDH7, SSPO, COL5A1, COL4A6, THY1, NCAM1, LAMA2, AMBN, CDH15, PKP2, LSAMP, NLGN4X, VCAN, FCGBP, CHL1	291	700	13528	2.65646	6.81951e-05	3.40981e-05	6.76983e-05
GOTERM_BP_FAT	GO:0016337~cell-cell adhesion	20	4.78469	7.98022e-06	CLDN9, CLDN19, PTPRM, CADM1, PKHD1, ICAM2, PCDHGA9, ASTN1, PCDHGA7, PCDH8, PCDH7, THY1, NCAM1, CDH22, CDH15, PKP2, TRO, ADAM8, COL11A1, FGF4	291	276	13528	3.36869	0.0134669	0.00450928	0.0134583
GOTERM_BP_FAT	GO:0044057~regulation of system process	19	4.54545	0.000123092	SNCG, CPLX3, ARC, SNCAIP, THRB, EDN2, EPHX2, KCNJ12, TNNI3, LAMA2, INHBA, TNNT1, GRIA2, HSPB7, CACNA1H, SEMA3A, CALCRL, CNN1, NKX2-5	291	309	13528	2.85848	0.188723	0.0509431	0.2074
GOTERM_BP_FAT	GO:0006355~regulation of transcription, DNA-dependent	60	14.3541	0.000331709	ZNF208, ZNF486, HMX1, THRB, GRIP1, ZNF676, PAX5, NR2E3, PAX2, ZIC3, IL11, FEV, PGR, FOS, ZNF729, FLI1, GATA5, FOXF1, ZNF404, TDGF1, ZNF737, ALX4, ZNF43, ZNF90, FOXJ1, ZNF141, ZNF793, FOXD4L4, INHBA, ZSCAN18, CUX2, TBX18, IRX4, ABLIM2, GLIS3, NR3C2, EHF, PRDM16, ARX, TAL1, DBX2, ZNF471, NKX2-5, ZNF606, SIM2, SSX1, ZNF264, ZNF667, ESX1, FOXP2, SALL4, HOXB7, MEOX1, IRF8, ZNF418, ZIK1, BMP7, FOXE3, Z…	291	1773	13528	1.5732	0.430882	0.106611	0.55798
GOTERM_BP_FAT	GO:0015672~monovalent inorganic cation transport	18	4.30622	0.0005156	KCNC1, KCND3, SLC12A1, SLC8A2, KCNC3, KCND2, SLC9A6, SCN2B, KCNA2, SCN2A, KCNA1, KCNJ12, SLC10A2, SLC34A3, KCNN3, SCN4B, SLC13A3, SCN7A	291	318	13528	2.63139	0.58365	0.135875	0.866045
GOTERM_BP_FAT	GO:0051252~regulation of RNA metabolic process	60	14.3541	0.000589872	ZNF208, ZNF486, HMX1, THRB, GRIP1, ZNF676, PAX5, NR2E3, PAX2, ZIC3, IL11, FEV, PGR, FOS, ZNF729, FLI1, GATA5, FOXF1, ZNF404, TDGF1, ZNF737, ALX4, ZNF43, ZNF90, FOXJ1, ZNF141, ZNF793, FOXD4L4, INHBA, ZSCAN18, CUX2, TBX18, IRX4, ABLIM2, GLIS3, NR3C2, EHF, PRDM16, ARX, TAL1, DBX2, ZNF471, NKX2-5, ZNF606, SIM2, SSX1, ZNF264, ZNF667, ESX1, FOXP2, SALL4, HOXB7, MEOX1, IRF8, ZNF418, ZIK1, BMP7, FOXE3, Z…	291	1813	13528	1.53849	0.633035	0.13343	0.990217
GOTERM_BP_FAT	GO:0007389~pattern specification process	16	3.82775	0.000655695	ARC, SHROOM3, FOXJ1, CXXC4, PCDH8, ZIC3, EYA1, HOXB7, MEOX1, FOXF1, LEFTY2, TDGF1, ALX4, BMP7, TBX18, SIM2	291	267	13528	2.7858	0.671885	0.130032	1.10014
GOTERM_BP_FAT	GO:0045449~regulation of transcription	79	18.8995	0.000804613	ZNF208, ZNF486, HMX1, THRB, GRIP1, LMO3, ZNF676, ZXDB, PAX5, NR2E3, PAX2, ZIC3, IL11, FEV, TAF7L, PGR, FOS, FLI1, ZNF729, OLIG3, GATA5, FOXF1, ZNF737, ZNF404, TDGF1, ZNF578, OLIG1, ALX4, ZNF43, ZNF90, FOXJ1, ZNF141, ZNF793, NFAM1, FOXD4L4, INHBA, EYA4, EYA1, C14ORF39, IGSF1, CUX2, ZSCAN18, TBX18, ZNF702P, IRX4, ABLIM2, GLIS3, ZNF469, SOX3, NR3C2, CTCFL, EHF, PRDM16, ARX, DBX2, TAL1, ZNF471, NKX2-…	291	2601	13528	1.41198	0.745279	0.140972	1.34841
GOTERM_BP_FAT	GO:0030001~metal ion transport	22	5.26316	0.00107938	KCNC1, KCND3, TRPC4, SLC12A1, SLC8A2, KCNC3, KCND2, SLC9A6, SCN2B, CACNG8, KCNA2, SCN2A, KCNA1, KCNJ12, SLC10A2, SLC34A3, KCNN3, CACNA1H, CHRNA4, SCN4B, SLC13A3, SCN7A	291	465	13528	2.19943	0.840362	0.167636	1.80493
GOTERM_BP_FAT	GO:0001501~skeletal system development	17	4.06699	0.00143747	ARSE, COL3A1, POSTN, DLK1, SPARC, FRZB, COL5A2, INHBA, AMBN, EYA1, HOXB7, ALX4, BMP7, COL11A1, IGFBP5, SPP1, FGF4	291	319	13528	2.47742	0.913189	0.199232	2.39694
GOTERM_BP_FAT	GO:0048729~tissue morphogenesis	12	2.87081	0.00174458	EYA1, SHROOM3, FOXF1, TDGF1, PCDH8, TNNI3, TTN, PAX2, BMP7, TBX18, COL11A1, NKX2-5	291	180	13528	3.0992	0.948524	0.219031	2.90199
GOTERM_BP_FAT	GO:0000902~cell morphogenesis	18	4.30622	0.00176671	SHROOM3, PTPRM, PKHD1, FOXJ1, PAX2, ARX, SLITRK1, DAB2, EPHA7, SLITRK4, ANK1, SLITRK3, FOXF1, PRICKLE2, VCAN, SEMA3A, BMP7, NEFL	291	356	13528	2.35052	0.950426	0.206339	2.93827
GOTERM_BP_FAT	GO:0006814~sodium ion transport	10	2.39234	0.00193522	SLC12A1, SLC8A2, SLC9A6, SCN2B, SCN2A, SCN4B, SLC13A3, SCN7A, SLC10A2, SLC34A3	291	130	13528	3.576	0.962788	0.209493	3.21425
GOTERM_BP_FAT	GO:0001654~eye development	10	2.39234	0.00214904	PTPRM, NR2E3, OLFM3, PAX2, BMP7, COL5A2, COL5A1, FOXE3, THY1, FOXP2	291	132	13528	3.52182	0.974142	0.216259	3.56337
GOTERM_BP_FAT	GO:0032989~cellular component morphogenesis	19	4.54545	0.0023245	SHROOM3, PTPRM, PKHD1, FOXJ1, TTN, PAX2, ARX, SLITRK1, DAB2, EPHA7, SLITRK4, ANK1, SLITRK3, FOXF1, PRICKLE2, VCAN, SEMA3A, BMP7, NEFL	291	397	13528	2.22487	0.980821	0.218953	3.84896
GOTERM_BP_FAT	GO:0007507~heart development	13	3.11005	0.00235261	IRX4, SALL4, PKP2, TDGF1, COL3A1, FGF12, CALCRL, TNNI3, TTN, COL11A1, NKX2-5, COL5A1, ZIC3	291	215	13528	2.8109	0.981717	0.209745	3.89464
GOTERM_BP_FAT	GO:0007409~axonogenesis	12	2.87081	0.00301597	ARX, SLITRK1, EPHA7, SLITRK4, PTPRM, SLITRK3, PKHD1, VCAN, SEMA3A, PAX2, BMP7, NEFL	291	193	13528	2.89044	0.994094	0.248064	4.96673
GOTERM_BP_FAT	GO:0010628~positive regulation of gene expression	24	5.74163	0.00348076	ABLIM2, GLIS3, THRB, GRIP1, CTCFL, EHF, NR2E3, PRDM16, PAX2, ZIC3, FEV, IL11, INHBA, FOS, SALL4, GATA5, MEOX1, FOXF1, TDGF1, BMP7, ALX4, NKX2-5, ZNF423, NR5A1	291	581	13528	1.92033	0.997326	0.267869	5.7112
GOTERM_BP_FAT	GO:0035088~establishment or maintenance of apical/basal cell polarity	4	0.956938	0.00366409	ANK1, FOXJ1, FOXF1, PRICKLE2	291	15	13528	12.3968	0.998044	0.267898	6.00332
GOTERM_BP_FAT	GO:0007423~sensory organ development	13	3.11005	0.00393034	PTPRM, NR2E3, PAX2, COL5A2, COL5A1, THY1, FOXP2, EYA1, OLFM3, BMP7, NKX2-5, COL11A1, FOXE3	291	229	13528	2.63906	0.998758	0.272841	6.42607
GOTERM_BP_FAT	GO:0006811~ion transport	29	6.9378	0.00419011	KCNC1, SLC9A6, KCNC3, GABRB2, KCNA2, KCNA1, KCNJ12, SLC1A6, ANO3, CHRNA4, SCN7A, GRID1, GABRD, KCND3, TRPC4, SLC12A1, MLC1, SLC8A2, KCND2, SCN2B, CACNG8, SCN2A, SLC10A2, SLC34A3, GRIA2, KCNN3, CACNA1H, SCN4B, SLC13A3	291	768	13528	1.75541	0.999202	0.276945	6.83681
GOTERM_BP_FAT	GO:0009880~embryonic pattern specification	5	1.19617	0.00463536	MEOX1, TDGF1, CXXC4, BMP7, SIM2	291	32	13528	7.26375	0.999627	0.290509	7.53686
GOTERM_BP_FAT	GO:0045941~positive regulation of transcription	23	5.50239	0.00505431	ABLIM2, GLIS3, THRB, GRIP1, EHF, NR2E3, PAX2, PRDM16, ZIC3, FEV, IL11, INHBA, FOS, SALL4, GATA5, MEOX1, FOXF1, TDGF1, BMP7, ALX4, NKX2-5, ZNF423, NR5A1	291	564	13528	1.89579	0.999818	0.301423	8.19106
GOTERM_BP_FAT	GO:0048667~cell morphogenesis involved in neuron differentiation	12	2.87081	0.00547938	ARX, SLITRK1, EPHA7, SLITRK4, PTPRM, SLITRK3, PKHD1, VCAN, SEMA3A, PAX2, BMP7, NEFL	291	209	13528	2.66917	0.999912	0.311612	8.85034
GOTERM_BP_FAT	GO:0008016~regulation of heart contraction	7	1.67464	0.00611765	THRB, EDN2, HSPB7, CACNA1H, SEMA3A, KCNJ12, NKX2-5	291	77	13528	4.22618	0.99997	0.330345	9.83195
GOTERM_BP_FAT	GO:0048812~neuron projection morphogenesis	12	2.87081	0.00634272	ARX, SLITRK1, EPHA7, SLITRK4, PTPRM, SLITRK3, PKHD1, VCAN, SEMA3A, PAX2, BMP7, NEFL	291	213	13528	2.61904	0.99998	0.329943	10.1757
GOTERM_BP_FAT	GO:0048666~neuron development	16	3.82775	0.00644854	PTPRM, PKHD1, RPE65, NR2E3, PAX2, THY1, ARX, SLITRK1, EPHA7, SLITRK4, SLITRK3, VCAN, SEMA3A, OLFM3, BMP7, NEFL	291	339	13528	2.19412	0.999983	0.324671	10.3369
GOTERM_BP_FAT	GO:0000904~cell morphogenesis involved in differentiation	13	3.11005	0.00646782	ARX, SLITRK1, DAB2, EPHA7, SLITRK4, PTPRM, SLITRK3, PKHD1, VCAN, SEMA3A, PAX2, BMP7, NEFL	291	244	13528	2.47682	0.999984	0.316245	10.3663
GOTERM_BP_FAT	GO:0048858~cell projection morphogenesis	13	3.11005	0.00669619	ARX, SLITRK1, EPHA7, SLITRK4, PTPRM, SLITRK3, PKHD1, FOXJ1, VCAN, SEMA3A, PAX2, BMP7, NEFL	291	245	13528	2.46671	0.999989	0.316483	10.7131
GOTERM_BP_FAT	GO:0030198~extracellular matrix organization	8	1.91388	0.00701052	COL4A2, FOXF1, COL3A1, POSTN, COL5A2, COL11A1, COL5A1, COL4A6	291	104	13528	3.576	0.999994	0.319941	11.1885
GOTERM_BP_FAT	GO:0007167~enzyme linked receptor protein signaling pathway	16	3.82775	0.00702405	TXNIP, KL, ADCYAP1R1, COL3A1, AXL, RPE65, LEFTY1, EPHA3, FOS, EPHA7, EPHA8, NTRK1, LEFTY2, TDGF1, BMP7, FGF4	291	342	13528	2.17488	0.999994	0.312194	11.2089
GOTERM_BP_FAT	GO:0006350~transcription	62	14.8325	0.00714056	ZNF486, HMX1, THRB, LMO3, ZNF676, ZXDB, PAX5, NR2E3, PAX2, ZIC3, TAF7L, FEV, PGR, FLI1, OLIG3, GATA5, FOXF1, ZNF404, ZNF578, OLIG1, ALX4, ZNF43, ZNF90, FOXJ1, ZNF141, ZNF793, FOXD4L4, EYA4, EYA1, ZSCAN18, TBX18, ZNF702P, GLIS3, ZNF469, SOX3, NR3C2, CTCFL, EHF, PRDM16, ARX, TAL1, ZNF471, ZNF606, ZNF423, SIM2, SSX1, TXNIP, ZNF264, DTX1, ZNF667, AFF3, ESX1, ARID3C, FOXP2, SALL4, HOXB7, IRF8, ZNF418,…	291	2101	13528	1.37185	0.999995	0.30854	11.3844
GOTERM_BP_FAT	GO:0045893~positive regulation of transcription, DNA-dependent	20	4.78469	0.00717225	ABLIM2, GLIS3, THRB, GRIP1, EHF, NR2E3, PAX2, PRDM16, ZIC3, IL11, INHBA, FOS, SALL4, MEOX1, FOXF1, TDGF1, BMP7, ALX4, NKX2-5, NR5A1	291	477	13528	1.94918	0.999995	0.30211	11.4321
GOTERM_BP_FAT	GO:0007156~homophilic cell adhesion	9	2.15311	0.00722514	CDH22, CDH15, PTPRM, CADM1, TRO, PCDHGA9, PCDHGA7, PCDH8, PCDH7	291	131	13528	3.19383	0.999996	0.296721	11.5116
GOTERM_BP_FAT	GO:0051254~positive regulation of RNA metabolic process	20	4.78469	0.00788938	ABLIM2, GLIS3, THRB, GRIP1, EHF, NR2E3, PAX2, PRDM16, ZIC3, IL11, INHBA, FOS, SALL4, MEOX1, FOXF1, TDGF1, BMP7, ALX4, NKX2-5, NR5A1	291	481	13528	1.93297	0.999999	0.311893	12.5049
GOTERM_BP_FAT	GO:0006812~cation transport	22	5.26316	0.00806314	KCNC1, KCND3, TRPC4, SLC12A1, SLC8A2, KCNC3, KCND2, SLC9A6, SCN2B, CACNG8, KCNA2, SCN2A, KCNA1, KCNJ12, SLC10A2, SLC34A3, KCNN3, CACNA1H, CHRNA4, SCN4B, SLC13A3, SCN7A	291	553	13528	1.84943	0.999999	0.310474	12.763
GOTERM_BP_FAT	GO:0045935~positive regulation of nucleobase, nucleoside, nucleotide and nucleic acid metabolic process	24	5.74163	0.0081369	ABLIM2, GLIS3, THRB, GRIP1, EHF, NR2E3, PRDM16, PAX2, ZIC3, FEV, IL11, INHBA, FOS, EYA1, SALL4, GATA5, MEOX1, FOXF1, TDGF1, BMP7, ALX4, NKX2-5, ZNF423, NR5A1	291	624	13528	1.788	0.999999	0.306007	12.8723
GOTERM_BP_FAT	GO:0006805~xenobiotic metabolic process	4	0.956938	0.00848275	UGT1A6, EPHX2, NQO1, AKR1C1	291	20	13528	9.29759	0.999999	0.310039	13.3833
GOTERM_BP_FAT	GO:0043062~extracellular structure organization	10	2.39234	0.00855374	COL4A2, CADM1, FOXF1, COL3A1, NLGN4X, POSTN, COL5A2, COL11A1, COL5A1, COL4A6	291	163	13528	2.85202	1	0.305722	13.4878
GOTERM_BP_FAT	GO:0032990~cell part morphogenesis	13	3.11005	0.00931143	ARX, SLITRK1, EPHA7, SLITRK4, PTPRM, SLITRK3, PKHD1, FOXJ1, VCAN, SEMA3A, PAX2, BMP7, NEFL	291	256	13528	2.36072	1	0.32136	14.5962
GOTERM_BP_FAT	GO:0030855~epithelial cell differentiation	9	2.15311	0.00936049	TXNIP, PGR, SHROOM3, FLG, FOXF1, AHNAK2, EHF, PAX2, BMP7	291	137	13528	3.05395	1	0.316438	14.6675
GOTERM_BP_FAT	GO:0009636~response to toxin	6	1.43541	0.00978163	FOS, DHRS2, EPHX2, NQO1, NEFL, AKR1C1	291	61	13528	4.57259	1	0.321853	15.2772
GOTERM_BP_FAT	GO:0060429~epithelium development	12	2.87081	0.00994202	TXNIP, PGR, EYA1, SHROOM3, FLG, FOXF1, AHNAK2, EHF, PCDH8, PAX2, BMP7, TBX18	291	227	13528	2.45751	1	0.320106	15.5084
GOTERM_BP_FAT	GO:0007267~cell-cell signaling	23	5.50239	0.0101412	GABRD, CPLX3, SYT1, KCND2, SCN2B, GABRB2, KCNA1, MME, PCDH8, FGF12, IL11, PGR, INHBA, SH2D1A, GRIA2, HRH3, SLC1A6, KCNN3, CHRNA4, UNC13C, NQO1, NR5A1, FGF4	291	600	13528	1.78204	1	0.319441	15.7946
GOTERM_BP_FAT	GO:0051173~positive regulation of nitrogen compound metabolic process	24	5.74163	0.0116757	ABLIM2, GLIS3, THRB, GRIP1, EHF, NR2E3, PRDM16, PAX2, ZIC3, FEV, IL11, INHBA, FOS, EYA1, SALL4, GATA5, MEOX1, FOXF1, TDGF1, BMP7, ALX4, NKX2-5, ZNF423, NR5A1	291	644	13528	1.73247	1	0.351944	17.9694
GOTERM_BP_FAT	GO:0051046~regulation of secretion	11	2.63158	0.0118845	CPLX3, INHBA, SYT1, SNCG, SNCAIP, RAB3C, CADM1, HRH3, EDN2, CHRNA4, IL11	291	202	13528	2.53152	1	0.35091	18.2611
GOTERM_BP_FAT	GO:0007268~synaptic transmission	14	3.34928	0.0121869	GABRD, SYT1, CPLX3, KCND2, SCN2B, GABRB2, KCNA1, GRIA2, HRH3, KCNN3, SLC1A6, CHRNA4, UNC13C, NQO1	291	298	13528	2.184	1	0.352099	18.6821
GOTERM_BP_FAT	GO:0009410~response to xenobiotic stimulus	4	0.956938	0.0125704	UGT1A6, EPHX2, NQO1, AKR1C1	291	23	13528	8.08486	1	0.355075	19.2128
GOTERM_BP_FAT	GO:0030182~neuron differentiation	18	4.30622	0.0135654	PTPRM, PKHD1, RPE65, NR2E3, PAX2, THY1, ARX, SLITRK1, EPHA7, SLITRK4, SLITRK3, NTRK1, OLIG1, VCAN, SEMA3A, OLFM3, BMP7, NEFL	291	438	13528	1.91046	1	0.371304	20.5749
GOTERM_BP_FAT	GO:0010557~positive regulation of macromolecule biosynthetic process	24	5.74163	0.0136513	ABLIM2, GLIS3, THRB, GRIP1, EHF, NR2E3, PRDM16, PAX2, ZIC3, FEV, IL11, INHBA, FOS, SALL4, GATA5, MEOX1, FOXF1, TDGF1, DAZL, BMP7, ALX4, NKX2-5, ZNF423, NR5A1	291	654	13528	1.70598	1	0.367394	20.6914
GOTERM_BP_FAT	GO:0045944~positive regulation of transcription from RNA polymerase II promoter	16	3.82775	0.0139761	ABLIM2, GLIS3, THRB, NR2E3, PAX2, ZIC3, IL11, INHBA, FOS, SALL4, MEOX1, TDGF1, ALX4, BMP7, NKX2-5, NR5A1	291	371	13528	2.00487	1	0.36863	21.1308
GOTERM_BP_FAT	GO:0042461~photoreceptor cell development	4	0.956938	0.0141424	RPE65, NR2E3, OLFM3, THY1	291	24	13528	7.748	1	0.366561	21.3547
GOTERM_BP_FAT	GO:0045197~establishment or maintenance of epithelial cell apical/basal polarity	3	0.717703	0.0149256	ANK1, FOXF1, PRICKLE2	291	9	13528	15.496	1	0.376959	22.4019
GOTERM_BP_FAT	GO:0046530~photoreceptor cell differentiation	4	0.956938	0.0158208	RPE65, NR2E3, OLFM3, THY1	291	25	13528	7.43808	1	0.38898	23.5827
GOTERM_BP_FAT	GO:0048592~eye morphogenesis	6	1.43541	0.0161059	PTPRM, OLFM3, BMP7, COL5A2, COL5A1, THY1	291	69	13528	4.04243	1	0.388976	23.9553
GOTERM_BP_FAT	GO:0042127~regulation of cell proliferation	27	6.45933	0.0188551	EDN2, NR2E3, IL11, PGR, ARX, HRH3, TDGF1, CALCRL, NKX2-5, FGF4, MATK, TXNIP, PTGER2, STS, PTPRM, FOXJ1, SPARC, IDO1, PDCD1LG2, FOXP2, DHRS2, ADAMTS8, ATP8A2, BMP7, TBX18, FOXE3, IGFBP5	291	787	13528	1.59489	1	0.43299	27.4605
GOTERM_BP_FAT	GO:0006937~regulation of muscle contraction	6	1.43541	0.0190474	TNNT1, EDN2, CALCRL, CNN1, TNNI3, NKX2-5	291	72	13528	3.874	1	0.430696	27.7
GOTERM_BP_FAT	GO:0019226~transmission of nerve impulse	15	3.58852	0.0190739	GABRD, CPLX3, SYT1, KCND2, CLDN19, SCN2B, GABRB2, KCNA1, GRIA2, HRH3, KCNN3, SLC1A6, CHRNA4, UNC13C, NQO1	291	350	13528	1.99234	1	0.425681	27.733
GOTERM_BP_FAT	GO:0060415~muscle tissue morphogenesis	4	0.956938	0.0194997	TNNI3, TTN, COL11A1, NKX2-5	291	27	13528	6.88711	1	0.42743	28.2602
GOTERM_BP_FAT	GO:0055008~cardiac muscle tissue morphogenesis	4	0.956938	0.0194997	TNNI3, TTN, COL11A1, NKX2-5	291	27	13528	6.88711	1	0.42743	28.2602
GOTERM_BP_FAT	GO:0003007~heart morphogenesis	6	1.43541	0.0201013	TNNI3, TTN, COL11A1, NKX2-5, COL5A1, ZIC3	291	73	13528	3.82093	1	0.431966	28.999
GOTERM_BP_FAT	GO:0007163~establishment or maintenance of cell polarity	5	1.19617	0.0205877	ANK1, PKHD1, FOXJ1, FOXF1, PRICKLE2	291	49	13528	4.74367	1	0.434507	29.591
GOTERM_BP_FAT	GO:0001763~morphogenesis of a branching structure	6	1.43541	0.0211927	EYA1, EPHA7, FOXF1, TDGF1, PAX2, BMP7	291	74	13528	3.7693	1	0.438797	30.3209
GOTERM_BP_FAT	GO:0006813~potassium ion transport	9	2.15311	0.0220274	KCNC1, KCND3, SLC12A1, KCND2, KCNC3, KCNA2, KCNN3, KCNA1, KCNJ12	291	160	13528	2.61495	1	0.44639	31.3164
GOTERM_BP_FAT	GO:0031175~neuron projection development	12	2.87081	0.0223932	ARX, SLITRK1, EPHA7, SLITRK4, PTPRM, SLITRK3, PKHD1, VCAN, SEMA3A, PAX2, BMP7, NEFL	291	256	13528	2.17912	1	0.446767	31.7484
GOTERM_BP_FAT	GO:0031328~positive regulation of cellular biosynthetic process	24	5.74163	0.0224028	ABLIM2, GLIS3, THRB, GRIP1, EHF, NR2E3, PRDM16, PAX2, ZIC3, FEV, IL11, INHBA, FOS, SALL4, GATA5, MEOX1, FOXF1, TDGF1, DAZL, BMP7, ALX4, NKX2-5, ZNF423, NR5A1	291	685	13528	1.62878	1	0.441924	31.7597
GOTERM_BP_FAT	GO:0007169~transmembrane receptor protein tyrosine kinase signaling pathway	11	2.63158	0.0227867	TXNIP, EPHA7, KL, EPHA8, NTRK1, ADCYAP1R1, TDGF1, AXL, RPE65, FGF4, EPHA3	291	224	13528	2.28289	1	0.442624	32.2102
GOTERM_BP_FAT	GO:0043588~skin development	4	0.956938	0.0236104	STS, COL3A1, COL5A2, COL5A1	291	29	13528	6.41213	1	0.449533	33.1675
GOTERM_BP_FAT	GO:0030199~collagen fibril organization	4	0.956938	0.0236104	COL3A1, COL5A2, COL11A1, COL5A1	291	29	13528	6.41213	1	0.449533	33.1675
GOTERM_BP_FAT	GO:0045664~regulation of neuron differentiation	8	1.91388	0.0244496	EYA1, DTX1, SEMA3A, NEFL, NKX2-5, NEFM, SPP1, THY1	291	133	13528	2.79627	1	0.456382	34.1298
GOTERM_BP_FAT	GO:0009798~axis specification	4	0.956938	0.0258279	LEFTY2, TDGF1, CXXC4, TBX18	291	30	13528	6.1984	1	0.470127	35.6819
GOTERM_BP_FAT	GO:0009891~positive regulation of biosynthetic process	24	5.74163	0.0259526	ABLIM2, GLIS3, THRB, GRIP1, EHF, NR2E3, PRDM16, PAX2, ZIC3, FEV, IL11, INHBA, FOS, SALL4, GATA5, MEOX1, FOXF1, TDGF1, DAZL, BMP7, ALX4, NKX2-5, ZNF423, NR5A1	291	695	13528	1.60534	1	0.467002	35.8207
GOTERM_BP_FAT	GO:0043009~chordate embryonic development	14	3.34928	0.0266879	SHROOM3, PCDH8, DLK1, DAB2, EYA1, SALL4, HOXB7, MEOX1, FOXF1, TDGF1, ALX4, NKX2-5, COL11A1, TBX18	291	331	13528	1.96626	1	0.471819	36.6329
GOTERM_BP_FAT	GO:0050767~regulation of neurogenesis	9	2.15311	0.0267165	EYA1, DTX1, SEMA3A, BMP7, NEFL, NKX2-5, NEFM, SPP1, THY1	291	166	13528	2.52043	1	0.467545	36.6642
GOTERM_BP_FAT	GO:0009792~embryonic development ending in birth or egg hatching	14	3.34928	0.0280347	SHROOM3, PCDH8, DLK1, DAB2, EYA1, SALL4, HOXB7, MEOX1, FOXF1, TDGF1, ALX4, NKX2-5, COL11A1, TBX18	291	334	13528	1.9486	1	0.479444	38.0956
GOTERM_BP_FAT	GO:0000122~negative regulation of transcription from RNA polymerase II promoter	12	2.87081	0.0286624	GLIS3, HMX1, SALL4, FOXJ1, IRF8, PAX5, NR2E3, PAX2, PRDM16, NKX2-5, FOXP2, SIM2	291	266	13528	2.0972	1	0.482521	38.7664
GOTERM_BP_FAT	GO:0009952~anterior/posterior pattern formation	8	1.91388	0.0311753	ARC, HOXB7, MEOX1, TDGF1, PCDH8, ALX4, TBX18, ZIC3	291	140	13528	2.65646	1	0.507385	41.384
GOTERM_BP_FAT	GO:0002683~negative regulation of immune system process	6	1.43541	0.0327683	INHBA, FOXJ1, COL3A1, IDO1, PDCD1LG2, THY1	291	83	13528	3.36058	1	0.520563	42.9885
GOTERM_BP_FAT	GO:0048598~embryonic morphogenesis	13	3.11005	0.0329146	SHROOM3, PCDH8, PAX2, EYA1, SALL4, HOXB7, FOXF1, TDGF1, ALX4, BMP7, TBX18, COL11A1, FGF4	291	307	13528	1.96855	1	0.517615	43.1338
GOTERM_BP_FAT	GO:0050770~regulation of axonogenesis	5	1.19617	0.0336478	SEMA3A, NEFL, NEFM, SPP1, THY1	291	57	13528	4.07789	1	0.521019	43.8565
GOTERM_BP_FAT	GO:0048738~cardiac muscle tissue development	5	1.19617	0.0336478	TDGF1, TNNI3, TTN, COL11A1, NKX2-5	291	57	13528	4.07789	1	0.521019	43.8565
GOTERM_BP_FAT	GO:0007517~muscle organ development	10	2.39234	0.0383533	LAMA2, TDGF1, CACNA1H, TNNI3, TTN, ALX4, COL11A1, NKX2-5, IGFBP5, FOXP2	291	211	13528	2.20322	1	0.564195	48.2934
GOTERM_BP_FAT	GO:0006357~regulation of transcription from RNA polymerase II promoter	24	5.74163	0.0398898	ABLIM2, GLIS3, HMX1, THRB, FOXJ1, PAX5, NR2E3, PRDM16, PAX2, ZIC3, IL11, FOXP2, INHBA, TAL1, FOS, SALL4, MEOX1, IRF8, TDGF1, BMP7, ALX4, NKX2-5, NR5A1, SIM2	291	727	13528	1.53468	1	0.574226	49.6693
GOTERM_BP_FAT	GO:0060341~regulation of cellular localization	11	2.63158	0.0414788	CPLX3, INHBA, SYT1, SNCG, SNCAIP, RAB3C, CADM1, HRH3, EDN2, CHRNA4, IL11	291	248	13528	2.06197	1	0.584284	51.0558
GOTERM_BP_FAT	GO:0014706~striated muscle tissue development	7	1.67464	0.0429114	TDGF1, TNNI3, TTN, COL11A1, NKX2-5, IGFBP5, FOXP2	291	119	13528	2.73459	1	0.592533	52.2751
GOTERM_BP_FAT	GO:0045596~negative regulation of cell differentiation	10	2.39234	0.0440476	INHBA, DTX1, FOXJ1, SEMA3A, BMP7, PRDM16, NKX2-5, FGF4, SPP1, THY1	291	216	13528	2.15222	1	0.597931	53.2217
GOTERM_BP_FAT	GO:0030099~myeloid cell differentiation	6	1.43541	0.04952	INHBA, TAL1, DHRS2, HOXB7, IRF8, IL11	291	93	13528	2.99922	1	0.637657	57.5386
GOTERM_BP_FAT	GO:0060537~muscle tissue development	7	1.67464	0.0522857	TDGF1, TNNI3, TTN, COL11A1, NKX2-5, IGFBP5, FOXP2	291	125	13528	2.60333	1	0.653866	59.575
GOTERM_BP_FAT	GO:0030030~cell projection organization	14	3.34928	0.0535392	PTPRM, FOXJ1, PKHD1, PAX2, ARX, SLITRK1, SLITRK4, EPHA7, SLITRK3, DNAI1, VCAN, SEMA3A, BMP7, NEFL	291	368	13528	1.76856	1	0.65856	60.4674
GOTERM_BP_FAT	GO:0051960~regulation of nervous system development	9	2.15311	0.0550326	EYA1, DTX1, SEMA3A, BMP7, NEFL, NKX2-5, NEFM, SPP1, THY1	291	192	13528	2.17912	1	0.664743	61.5064
GOTERM_BP_FAT	GO:0048545~response to steroid hormone stimulus	9	2.15311	0.0550326	TXNIP, PRSS8, FOS, UGT1A6, STS, BMP7, NEFL, NKX2-5, SPP1	291	192	13528	2.17912	1	0.664743	61.5064
GOTERM_BP_FAT	GO:0035239~tube morphogenesis	7	1.67464	0.0556669	EYA1, SHROOM3, FOXF1, PAX2, BMP7, NKX2-5, ZIC3	291	127	13528	2.56233	1	0.664924	61.9399
GOTERM_BP_FAT	GO:0051270~regulation of cell motion	9	2.15311	0.0565883	LAMA2, PTPRM, ENPP2, PKHD1, EDN2, TDGF1, SEMA3A, IGFBP5, THY1	291	193	13528	2.16783	1	0.667021	62.5613
GOTERM_BP_FAT	GO:0050679~positive regulation of epithelial cell proliferation	4	0.956938	0.0571952	HRH3, TBX18, FOXE3, FOXP2	291	41	13528	4.53541	1	0.666998	62.9655
GOTERM_BP_FAT	GO:0001570~vasculogenesis	4	0.956938	0.0571952	FOXF1, TDGF1, TNNI3, NKX2-5	291	41	13528	4.53541	1	0.666998	62.9655
GOTERM_BP_FAT	GO:0050433~regulation of catecholamine secretion	3	0.717703	0.0616328	SNCG, HRH3, CHRNA4	291	19	13528	7.34021	1	0.691114	65.7982
GOTERM_BP_FAT	GO:0006692~prostanoid metabolic process	3	0.717703	0.0616328	AKR1C3, AKR1C2, EDN2	291	19	13528	7.34021	1	0.691114	65.7982
GOTERM_BP_FAT	GO:0006693~prostaglandin metabolic process	3	0.717703	0.0616328	AKR1C3, AKR1C2, EDN2	291	19	13528	7.34021	1	0.691114	65.7982
GOTERM_BP_FAT	GO:0003002~regionalization	9	2.15311	0.0620838	ARC, HOXB7, MEOX1, TDGF1, CXXC4, PCDH8, ALX4, TBX18, ZIC3	291	197	13528	2.12382	1	0.689923	66.0744
GOTERM_BP_FAT	GO:0007468~regulation of rhodopsin gene expression	2	0.478469	0.0629468	RPE65, NR2E3	291	3	13528	30.992	1	0.691217	66.597
GOTERM_BP_FAT	GO:0032536~regulation of cell projection size	2	0.478469	0.0629468	NEFL, NEFM	291	3	13528	30.992	1	0.691217	66.597
GOTERM_BP_FAT	GO:0031133~regulation of axon diameter	2	0.478469	0.0629468	NEFL, NEFM	291	3	13528	30.992	1	0.691217	66.597
GOTERM_BP_FAT	GO:0010975~regulation of neuron projection development	5	1.19617	0.0631811	SEMA3A, NEFL, NEFM, SPP1, THY1	291	70	13528	3.32057	1	0.688768	66.7376
GOTERM_BP_FAT	GO:0050678~regulation of epithelial cell proliferation	5	1.19617	0.0658766	PGR, HRH3, TBX18, FOXE3, FOXP2	291	71	13528	3.2738	1	0.700624	68.3154
GOTERM_BP_FAT	GO:0002009~morphogenesis of an epithelium	6	1.43541	0.0659673	EYA1, SHROOM3, FOXF1, PCDH8, PAX2, TBX18	291	101	13528	2.76166	1	0.697394	68.3672
GOTERM_BP_FAT	GO:0019439~aromatic compound catabolic process	3	0.717703	0.0675384	TDO2, EPHX2, IDO1	291	20	13528	6.9732	1	0.702491	69.2528
GOTERM_BP_FAT	GO:0042036~negative regulation of cytokine biosynthetic process	3	0.717703	0.0675384	INHBA, FOXJ1, RNF128	291	20	13528	6.9732	1	0.702491	69.2528
GOTERM_BP_FAT	GO:0051385~response to mineralocorticoid stimulus	3	0.717703	0.0675384	PRSS8, FOS, NEFL	291	20	13528	6.9732	1	0.702491	69.2528
GOTERM_BP_FAT	GO:0048732~gland development	7	1.67464	0.0704856	PGR, EYA1, TDGF1, BMP7, NKX2-5, APLN, NR5A1	291	135	13528	2.41049	1	0.714751	70.8514
GOTERM_BP_FAT	GO:0050768~negative regulation of neurogenesis	4	0.956938	0.0716036	SEMA3A, BMP7, SPP1, THY1	291	45	13528	4.13226	1	0.716997	71.437
GOTERM_BP_FAT	GO:0010604~positive regulation of macromolecule metabolic process	26	6.2201	0.07264	GLIS3, ABLIM2, THRB, GRIP1, CTCFL, EHF, NR2E3, PAX2, PRDM16, ZIC3, IL11, FEV, FOS, GATA5, FOXF1, TDGF1, DAZL, ALX4, NKX2-5, ZNF423, INHBA, EYA1, SALL4, MEOX1, BMP7, NR5A1	291	857	13528	1.41037	1	0.718772	71.9701
GOTERM_BP_FAT	GO:0002064~epithelial cell development	3	0.717703	0.0736222	PGR, SHROOM3, PAX2	291	21	13528	6.64114	1	0.720234	72.4666
GOTERM_BP_FAT	GO:0046928~regulation of neurotransmitter secretion	3	0.717703	0.0736222	CPLX3, SNCG, SNCAIP	291	21	13528	6.64114	1	0.720234	72.4666
GOTERM_BP_FAT	GO:0060284~regulation of cell development	9	2.15311	0.0744741	EYA1, DTX1, SEMA3A, BMP7, NEFL, NKX2-5, NEFM, SPP1, THY1	291	205	13528	2.04094	1	0.721019	72.8905
GOTERM_BP_FAT	GO:0016338~calcium-independent cell-cell adhesion	3	0.717703	0.0798741	CLDN19, CLDN9, CADM1	291	22	13528	6.33927	1	0.743321	75.4382
GOTERM_BP_FAT	GO:0045103~intermediate filament-based process	3	0.717703	0.0798741	VIM, NEFL, NEFM	291	22	13528	6.33927	1	0.743321	75.4382
GOTERM_BP_FAT	GO:0043010~camera-type eye development	6	1.43541	0.0800743	PTPRM, NR2E3, PAX2, BMP7, THY1, FOXP2	291	107	13528	2.6068	1	0.740889	75.5282
GOTERM_BP_FAT	GO:0010558~negative regulation of macromolecule biosynthetic process	18	4.30622	0.0801005	GLIS3, HMX1, THRB, FOXJ1, PAX5, NR2E3, PAX2, PRDM16, FOXP2, INHBA, SALL4, IRF8, RNF128, CUX2, NKX2-5, ZNF423, SIM2, IGFBP5	291	547	13528	1.52977	1	0.737687	75.5399
GOTERM_BP_FAT	GO:0051240~positive regulation of multicellular organismal process	10	2.39234	0.0801512	LAMA2, GRIA2, KL, EDN2, EPHX2, NFAM1, IDO1, BMP7, NKX2-5, SPP1	291	244	13528	1.90524	1	0.734618	75.5627
GOTERM_BP_FAT	GO:0045892~negative regulation of transcription, DNA-dependent	13	3.11005	0.0816698	GLIS3, HMX1, FOXJ1, PAX5, NR2E3, PRDM16, PAX2, FOXP2, SALL4, IRF8, CUX2, NKX2-5, SIM2	291	356	13528	1.69759	1	0.738231	76.2343
GOTERM_BP_FAT	GO:0045110~intermediate filament bundle assembly	2	0.478469	0.0830389	NEFL, NEFM	291	4	13528	23.244	1	0.741085	76.8248
GOTERM_BP_FAT	GO:0010769~regulation of cell morphogenesis involved in differentiation	5	1.19617	0.0832749	SEMA3A, NEFL, NEFM, SPP1, THY1	291	77	13528	3.0187	1	0.738924	76.9252
GOTERM_BP_FAT	GO:0048706~embryonic skeletal system development	5	1.19617	0.0832749	EYA1, HOXB7, DLK1, ALX4, COL11A1	291	77	13528	3.0187	1	0.738924	76.9252
GOTERM_BP_FAT	GO:0010721~negative regulation of cell development	4	0.956938	0.0833678	SEMA3A, BMP7, SPP1, THY1	291	48	13528	3.874	1	0.736156	76.9646
GOTERM_BP_FAT	GO:0035282~segmentation	4	0.956938	0.0833678	MEOX1, TDGF1, PCDH8, TBX18	291	48	13528	3.874	1	0.736156	76.9646
GOTERM_BP_FAT	GO:0055007~cardiac muscle cell differentiation	3	0.717703	0.0862839	TDGF1, TTN, NKX2-5	291	23	13528	6.06365	1	0.745598	78.1699
GOTERM_BP_FAT	GO:0051253~negative regulation of RNA metabolic process	13	3.11005	0.089229	GLIS3, HMX1, FOXJ1, PAX5, NR2E3, PRDM16, PAX2, FOXP2, SALL4, IRF8, CUX2, NKX2-5, SIM2	291	362	13528	1.66946	1	0.754698	79.3267
GOTERM_BP_FAT	GO:0045778~positive regulation of ossification	3	0.717703	0.0928422	THRB, KL, BMP7	291	24	13528	5.811	1	0.765941	80.6673
GOTERM_BP_FAT	GO:0031327~negative regulation of cellular biosynthetic process	18	4.30622	0.0951614	GLIS3, HMX1, THRB, FOXJ1, PAX5, NR2E3, PAX2, PRDM16, FOXP2, INHBA, SALL4, IRF8, RNF128, CUX2, NKX2-5, ZNF423, SIM2, IGFBP5	291	561	13528	1.49159	1	0.771763	81.4842
GOTERM_BP_FAT	GO:0033559~unsaturated fatty acid metabolic process	4	0.956938	0.095899	AKR1C3, AKR1C2, EDN2, EPHX2	291	51	13528	3.64612	1	0.771582	81.7371
GOTERM_BP_FAT	GO:0050771~negative regulation of axonogenesis	3	0.717703	0.0995398	SEMA3A, SPP1, THY1	291	25	13528	5.57856	1	0.781846	82.9386
Category	Term	Count	%	PValue	Genes	List Total	Pop Hits	Pop Total	Fold Enrichment	Bonferroni	Benjamini	FDR
GOTERM_CC_FAT	GO:0044459~plasma membrane part	84	20.0957	1.59758e-07	SYT1, KCNC1, CLDN9, KCNC3, CADM1, GABRB2, GRIP1, SYT2, SYT3, SYT9, KCNJ12, ART3, ANK1, SLC1A6, TDGF1, AP3B2, CHRNA4, ERAS, SCN7A, CALCRL, ADAM8, LRRC7, DLG2, GRID1, KCND3, ARC, PTGER2, KCND2, C5AR1, PTPRM, SCN2B, RAB39B, CACNG8, ICAM2, PTPRN2, SCN2A, SLC7A10, PCDH8, PCDH7, RPH3A, SLC34A3, THY1, NCAM1, UNC13C, UNC13A, CPLX3, RAB3C, SHROOM3, CLDN19, PKHD1, ENPP2, ADCYAP1R1, KCNA2, KCNA1, CABP1, MME…	281	2203	12782	1.73443	4.00984e-05	4.00984e-05	0.000207671
GOTERM_CC_FAT	GO:0045202~synapse	26	6.2201	2.71597e-07	GABRD, CPLX3, SYT1, ARC, SNCAIP, RAB3C, KCND2, CADM1, GRIP1, SPARCL1, GABRB2, SYT2, CABP1, SYT3, SYT9, RPH3A, EPHA7, CDH15, GRIA2, CHRNA4, GRIP2, UNC13C, UNC13A, NEFM, DLG2, GRID1	281	355	12782	3.33148	6.81686e-05	3.40849e-05	0.000353052
GOTERM_CC_FAT	GO:0044456~synapse part	20	4.78469	1.99918e-06	GABRD, SYT1, ARC, SNCAIP, KCND2, RAB3C, CADM1, GRIP1, GABRB2, SYT2, CABP1, SYT3, SYT9, RPH3A, EPHA7, GRIA2, CHRNA4, GRIP2, DLG2, GRID1	281	246	12782	3.69817	0.000501669	0.000167251	0.00259873
GOTERM_CC_FAT	GO:0031012~extracellular matrix	24	5.74163	2.12683e-06	COL4A2, ADAMTSL2, SPOCK3, SPARCL1, COL3A1, POSTN, SPARC, VIT, COL5A2, COL5A1, COL4A6, LAMA2, AMBN, ADAMTS8, CILP2, NAV2, ADAMTS10, VCAN, MFAP2, BMP7, COL11A1, LOXL1, ADAMTS5, CHL1	281	345	12782	3.16435	0.000533692	0.00013345	0.00276465
GOTERM_CC_FAT	GO:0005578~proteinaceous extracellular matrix	23	5.50239	2.16293e-06	COL4A2, ADAMTSL2, SPOCK3, SPARCL1, COL3A1, POSTN, SPARC, VIT, COL5A2, COL5A1, COL4A6, LAMA2, AMBN, ADAMTS8, CILP2, NAV2, ADAMTS10, VCAN, MFAP2, COL11A1, LOXL1, ADAMTS5, CHL1	281	320	12782	3.26942	0.000542749	0.000108573	0.00281158
GOTERM_CC_FAT	GO:0005576~extracellular region	74	17.7033	4.81174e-06	EDN2, ARSI, POSTN, FGF12, DLK1, TTN, IL11, CILP2, HTRA1, TDGF1, SEMA3A, HTRA3, COL11A1, LOXL1, APLN, NXPH1, FGF4, SPARCL1, SIGLEC10, ARTN, COLEC11, SSPO, PDCD1LG2, LEFTY1, NCAM1, INHBA, AMBN, ADAMTS8, NPTXR, NAV2, IGSF1, MFAP2, VCAN, SSC5D, CHL1, ADAMTS5, ENOX1, SPOCK3, ADAMTSL2, ENPP2, COL3A1, CX3CL1, VIT, FAM19A5, PRSS8, C1ORF54, C1QTNF6, LRG1, LEFTY2, ADAMTS10, OLFM3, THBS2, OLFM1, SPP1, COL4A…	281	2010	12782	1.67467	0.00120702	0.000201271	0.00625466
GOTERM_CC_FAT	GO:0044421~extracellular region part	44	10.5263	5.11254e-06	ADAMTSL2, SPOCK3, EDN2, COL3A1, POSTN, FGF12, DLK1, CX3CL1, VIT, IL11, PRSS8, CILP2, HTRA1, LEFTY2, TDGF1, ADAMTS10, OLFM3, COL11A1, LOXL1, OLFM1, SPP1, COL4A2, KL, SPARCL1, SPARC, COL5A2, SSPO, COL5A1, COL4A6, LEFTY1, LAMA2, INHBA, AMBN, ADAMTS8, NPTXR, NAV2, MFAP2, VCAN, PCSK1N, BMP7, CHL1, ADAMTS5, ENOX1, IGFBP5	281	960	12782	2.08485	0.00128243	0.000183305	0.00664564
GOTERM_CC_FAT	GO:0034702~ion channel complex	17	4.06699	1.14129e-05	GABRD, KCNC1, KCND3, KCNC3, KCND2, SCN2B, CACNG8, GABRB2, KCNA2, SCN2A, KCNA1, KCNN3, ANO3, CACNA1H, CHRNA4, SCN4B, SCN7A	281	205	12782	3.77214	0.00286055	0.000358017	0.0148347
GOTERM_CC_FAT	GO:0005886~plasma membrane	116	27.7512	2.14617e-05	SYT1, FHIT, KCNC1, SLC9A6, KCNC3, CADM1, GABRB2, SYT2, SYT3, SYT9, RPE65, CDH22, SLC2A5, ANK1, OLIG3, TDGF1, CHRNA4, ERAS, ADAM8, NEGR1, LRRC7, GRID1, KCND3, ARC, PTPRM, KCND2, C5AR1, SCN2B, PTPRN2, SCN2A, RPH3A, SLC34A3, PDCD1LG2, THY1, NCAM1, LSAMP, UNC13C, UNC13A, PKHD1, ENPP2, KCNA2, ADCYAP1R1, KCNA1, MME, CX3CL1, TRO, B3GNT3, GABRD, CNKSR2, TRPC4, EPHA3, LAMA2, EPHA7, SEMA6D, EPHA8, PKP2, NT…	281	3777	12782	1.39702	0.00537246	0.00059837	0.0278947
GOTERM_CC_FAT	GO:0034703~cation channel complex	13	3.11005	3.25141e-05	KCNC1, KCND3, KCND2, KCNC3, SCN2B, CACNG8, KCNA2, KCNN3, SCN2A, KCNA1, CACNA1H, SCN4B, SCN7A	281	132	12782	4.47983	0.00812796	0.000815784	0.0422572
GOTERM_CC_FAT	GO:0043005~neuron projection	21	5.02392	6.54203e-05	SNCG, SYT1, KCND3, ARC, KCND2, CADM1, VIM, SCN2A, SLC7A10, BRS3, KCNJ12, THY1, NCAM1, EPHA7, CACNA1H, CHRNA4, GRIP2, SEMA3A, NEGR1, NEFL, NEFM	281	342	12782	2.79309	0.016287	0.00149171	0.0850073
GOTERM_CC_FAT	GO:0030054~cell junction	27	6.45933	7.18316e-05	CPLX3, SYT1, CLDN19, CLDN9, SHROOM3, CADM1, PKHD1, GRIP1, GABRB2, SYT2, CABP1, SYT3, SYT9, CHRNA4, DLG2, LRRC7, GRID1, GABRD, ARC, PTPRM, SCN2A, RPH3A, GRIA2, PKP2, SLC13A3, UNC13C, UNC13A	281	518	12782	2.37097	0.0178688	0.0015014	0.0933345
GOTERM_CC_FAT	GO:0031226~intrinsic to plasma membrane	47	11.244	0.000158072	KCNC1, KCNC3, ENPP2, GABRB2, PKHD1, ADCYAP1R1, KCNA2, KCNA1, MME, GPR1, UGT1A6, ART3, HRH3, HRH2, SLC1A6, TRO, CHRNA4, B3GNT3, CALCRL, SCN7A, ADAM8, GABRD, PTGER2, TRPC4, KCND3, PTPRM, C5AR1, KCND2, SCN2B, KL, ICAM2, PTPRN2, SCN2A, AXL, SLC7A10, PCDH8, PCDH7, SLC10A2, EPHA3, THY1, SLC16A2, EPHA7, EPHA8, NTRK1, KCNN3, NLGN4X, SCN4B	281	1215	12782	1.7596	0.0389024	0.0030476	0.205285
GOTERM_CC_FAT	GO:0005887~integral to plasma membrane	46	11.0048	0.000186168	KCNC1, KCNC3, ENPP2, GABRB2, ADCYAP1R1, KCNA2, KCNA1, MME, GPR1, UGT1A6, ART3, HRH3, HRH2, SLC1A6, TRO, CHRNA4, B3GNT3, CALCRL, SCN7A, ADAM8, GABRD, PTGER2, TRPC4, KCND3, PTPRM, C5AR1, KCND2, SCN2B, KL, ICAM2, PTPRN2, SCN2A, AXL, SLC7A10, PCDH8, PCDH7, SLC10A2, EPHA3, THY1, SLC16A2, EPHA7, EPHA8, NTRK1, KCNN3, NLGN4X, SCN4B	281	1188	12782	1.7613	0.0456573	0.00333246	0.241731
GOTERM_CC_FAT	GO:0045211~postsynaptic membrane	11	2.63158	0.000768973	GABRD, EPHA7, ARC, GRIA2, GRIP1, GABRB2, CABP1, CHRNA4, GRIP2, DLG2, GRID1	281	135	12782	3.70639	0.175589	0.0127899	0.994999
GOTERM_CC_FAT	GO:0005581~collagen	6	1.43541	0.000922075	COL4A2, COL3A1, COL5A2, COL11A1, COL5A1, COL4A6	281	35	12782	7.79786	0.206695	0.0143675	1.19201
GOTERM_CC_FAT	GO:0030425~dendrite	12	2.87081	0.000925454	EPHA7, ARC, KCND2, CADM1, CACNA1H, CHRNA4, SLC7A10, GRIP2, SEMA3A, KCNJ12, NEGR1, THY1	281	163	12782	3.34878	0.207368	0.0135774	1.19635
GOTERM_CC_FAT	GO:0008021~synaptic vesicle	8	1.91388	0.0013517	SYT1, RAB3C, CADM1, GRIA2, SYT2, SYT3, SYT9, RPH3A	281	76	12782	4.78816	0.287879	0.0186848	1.74292
GOTERM_CC_FAT	GO:0042995~cell projection	29	6.9378	0.0014214	SNCG, SYT1, CADM1, PKHD1, VIM, KCNJ12, DNAI1, CHRNA4, SEMA3A, CYS1, NEGR1, NEFL, NEFM, SPP1, KCND3, ARC, KCND2, PTPRM, ICAM2, MUC20, SCN2A, SLC7A10, BRS3, SLC34A3, THY1, NCAM1, EPHA7, CACNA1H, GRIP2	281	697	12782	1.8926	0.300246	0.0186154	1.83202
GOTERM_CC_FAT	GO:0005583~fibrillar collagen	4	0.956938	0.00197579	COL3A1, COL5A2, COL11A1, COL5A1	281	12	12782	15.1625	0.39129	0.0245152	2.53813
GOTERM_CC_FAT	GO:0001518~voltage-gated sodium channel complex	4	0.956938	0.00197579	SCN2B, SCN2A, SCN4B, SCN7A	281	12	12782	15.1625	0.39129	0.0245152	2.53813
GOTERM_CC_FAT	GO:0034706~sodium channel complex	4	0.956938	0.00389226	SCN2B, SCN2A, SCN4B, SCN7A	281	15	12782	12.13	0.624262	0.0455429	4.94312
GOTERM_CC_FAT	GO:0044420~extracellular matrix part	9	2.15311	0.00417631	LAMA2, COL4A2, COL3A1, MFAP2, SPARC, COL5A2, COL11A1, COL5A1, COL4A6	281	117	12782	3.49904	0.650219	0.0466256	5.29486
GOTERM_CC_FAT	GO:0030135~coated vesicle	10	2.39234	0.00835266	SYT1, DAB2, RAB3C, CADM1, GRIA2, SYT2, SYT3, AP3B2, SYT9, RPH3A	281	159	12782	2.86085	0.878194	0.0874713	10.3299
GOTERM_CC_FAT	GO:0030136~clathrin-coated vesicle	9	2.15311	0.00853121	SYT1, DAB2, RAB3C, CADM1, GRIA2, SYT2, SYT3, SYT9, RPH3A	281	132	12782	3.10142	0.883576	0.0857077	10.5396
GOTERM_CC_FAT	GO:0031225~anchored to membrane	12	2.87081	0.00925141	NCAM1, CPLX3, ART3, RAB36, PKHD1, LSAMP, TDGF1, GFRA1, RPE65, NEGR1, DLG2, THY1	281	220	12782	2.48114	0.902987	0.0890948	11.3806
GOTERM_CC_FAT	GO:0008076~voltage-gated potassium channel complex	7	1.67464	0.0114129	KCNC1, KCND3, KCND2, KCNC3, KCNA2, KCNN3, KCNA1	281	86	12782	3.70247	0.943927	0.104893	13.8612
GOTERM_CC_FAT	GO:0034705~potassium channel complex	7	1.67464	0.0114129	KCNC1, KCND3, KCND2, KCNC3, KCNA2, KCNN3, KCNA1	281	86	12782	3.70247	0.943927	0.104893	13.8612
GOTERM_CC_FAT	GO:0043025~cell soma	10	2.39234	0.0117299	SNCG, EPHA7, KCND3, SNCAIP, KCND2, CACNA1H, CHRNA4, BRS3, KCNJ12, NEGR1	281	168	12782	2.70759	0.948264	0.103887	14.2196
GOTERM_CC_FAT	GO:0012511~monolayer-surrounded lipid storage body	3	0.717703	0.0155501	PLIN5, PLIN4, STARD13	281	9	12782	15.1625	0.980429	0.131068	18.4314
GOTERM_CC_FAT	GO:0031224~intrinsic to membrane	138	33.0144	0.0233362	SYT1, KCNC1, SLC9A6, KCNC3, CADM1, GABRB2, SLC44A5, SYT2, SYT3, LRRC4B, SYT9, RPE65, DLK1, CDH22, SLC2A5, TDGF1, CHRNA4, ADAM8, NEGR1, ISLR2, GRID1, KCND3, PTPRM, KCND2, C5AR1, SCN2B, MS4A3, PLD5, PTPRN2, SCN2A, TMEM132E, SLC34A3, PDCD1LG2, THY1, NCAM1, SLITRK1, SLITRK4, SLITRK3, IGSF1, LSAMP, TMEM139, TMEM31, LRRC66, MGAT5B, IFITM2, ENPP2, PKHD1, KCNA2, ADCYAP1R1, KCNA1, ASTN1, MME, CX3CL1, SORC…	281	5485	12782	1.14445	0.997333	0.184842	26.431
GOTERM_CC_FAT	GO:0031988~membrane-bounded vesicle	21	5.02392	0.0250217	SYT1, ARC, RAB3C, CADM1, CACNG8, GRIP1, SYT2, SYT3, SYT9, CXXC4, SPARC, RPH3A, DAB2, GRIA2, FLG, LEFTY2, AP3B2, BMP7, PCSK1N, THBS2, SPP1	281	568	12782	1.68176	0.998271	0.191045	28.0644
GOTERM_CC_FAT	GO:0030666~endocytic vesicle membrane	4	0.956938	0.0349789	SYT1, GRIA2, CACNG8, SYT2	281	33	12782	5.51364	0.999869	0.250455	37.0505
GOTERM_CC_FAT	GO:0005865~striated muscle thin filament	3	0.717703	0.0416114	TNNT1, TNNI3, TTN	281	15	12782	9.09751	0.999977	0.283498	42.4483
GOTERM_CC_FAT	GO:0005811~lipid particle	3	0.717703	0.0416114	PLIN5, PLIN4, STARD13	281	15	12782	9.09751	0.999977	0.283498	42.4483
GOTERM_CC_FAT	GO:0005615~extracellular space	23	5.50239	0.0469658	KL, EDN2, COL3A1, FGF12, DLK1, CX3CL1, SSPO, IL11, LEFTY1, PRSS8, INHBA, NPTXR, HTRA1, LEFTY2, TDGF1, BMP7, OLFM3, PCSK1N, LOXL1, OLFM1, ENOX1, SPP1, IGFBP5	281	685	12782	1.52732	0.999994	0.306418	46.4908
GOTERM_CC_FAT	GO:0044433~cytoplasmic vesicle part	9	2.15311	0.0536861	SYT1, DAB2, GRIA2, CACNG8, SYT2, LEFTY2, SPARC, RPH3A, THBS2	281	187	12782	2.18924	0.999999	0.334599	51.1934
GOTERM_CC_FAT	GO:0016023~cytoplasmic membrane-bounded vesicle	19	4.54545	0.0592162	SYT1, ARC, RAB3C, CADM1, CACNG8, GRIP1, SYT2, SYT3, SYT9, CXXC4, SPARC, RPH3A, DAB2, GRIA2, FLG, LEFTY2, AP3B2, PCSK1N, THBS2	281	550	12782	1.57139	1	0.354518	54.7737
GOTERM_CC_FAT	GO:0030424~axon	8	1.91388	0.0606775	NCAM1, SNCG, CADM1, VIM, SCN2A, SEMA3A, NEFL, NEFM	281	159	12782	2.28868	1	0.353664	55.6784
GOTERM_CC_FAT	GO:0016021~integral to membrane	130	31.1005	0.0636078	SYT1, KCNC1, SLC9A6, KCNC3, CADM1, GABRB2, SLC44A5, SYT2, SYT3, LRRC4B, SYT9, DLK1, CDH22, SLC2A5, CHRNA4, ADAM8, ISLR2, GRID1, KCND3, PTPRM, KCND2, C5AR1, SCN2B, MS4A3, PLD5, PTPRN2, SCN2A, TMEM132E, SLC34A3, PDCD1LG2, THY1, NCAM1, SLITRK1, SLITRK4, SLITRK3, IGSF1, TMEM139, TMEM31, LRRC66, MGAT5B, IFITM2, PKHD1, ENPP2, KCNA2, ADCYAP1R1, KCNA1, ASTN1, MME, CX3CL1, SORCS2, FAM19A5, CSMD1, TCP11, T…	281	5297	12782	1.11636	1	0.359711	57.4424
GOTERM_CC_FAT	GO:0005588~collagen type V	2	0.478469	0.0642933	COL5A2, COL5A1	281	3	12782	30.325	1	0.355281	57.8457
GOTERM_CC_FAT	GO:0014069~postsynaptic density	5	1.19617	0.0701141	ARC, KCND2, GRIA2, CABP1, DLG2	281	71	12782	3.20335	1	0.373651	61.1301
GOTERM_CC_FAT	GO:0016324~apical plasma membrane	7	1.67464	0.072216	SLC12A1, SHROOM3, PKHD1, MUC20, KCNA1, SLC10A2, SLC34A3	281	133	12782	2.39408	1	0.375217	62.2568
GOTERM_CC_FAT	GO:0016327~apicolateral plasma membrane	6	1.43541	0.0733016	CLDN19, CLDN9, SHROOM3, PKP2, PKHD1, PRICKLE2	281	102	12782	2.67574	1	0.372522	62.8269
GOTERM_CC_FAT	GO:0031594~neuromuscular junction	3	0.717703	0.0828955	EPHA7, CDH15, NEFM	281	22	12782	6.20285	1	0.403778	67.5303
GOTERM_CC_FAT	GO:0030672~synaptic vesicle membrane	3	0.717703	0.089522	SYT1, GRIA2, RPH3A	281	23	12782	5.93316	1	0.421575	70.4513
GOTERM_CC_FAT	GO:0005604~basement membrane	5	1.19617	0.0917196	LAMA2, COL4A2, SPARC, COL5A1, COL4A6	281	78	12782	2.91587	1	0.422351	71.3651
GOTERM_CC_FAT	GO:0030016~myofibril	6	1.43541	0.0967483	ABLIM2, TRIM54, ANK1, TNNT1, TNNI3, TTN	281	111	12782	2.45879	1	0.433094	73.3588
GOTERM_CC_FAT	GO:0045177~apical part of cell	8	1.91388	0.0988961	SLC12A1, SHROOM3, PKHD1, MUC20, KCNA1, SLC10A2, SLC34A3, SPP1	281	179	12782	2.03296	1	0.433463	74.1707
GOTERM_CC_FAT	GO:0031982~vesicle	21	5.02392	0.0997155	SYT1, ARC, RAB3C, CADM1, CACNG8, GRIP1, SYT2, SYT3, SYT9, CXXC4, SPARC, RPH3A, DAB2, GRIA2, FLG, LEFTY2, AP3B2, BMP7, PCSK1N, THBS2, SPP1	281	670	12782	1.42573	1	0.429352	74.4743
Category	Term	Count	%	PValue	Genes	List Total	Pop Hits	Pop Total	Fold Enrichment	Bonferroni	Benjamini	FDR
GOTERM_MF_FAT	GO:0043167~ion binding	131	31.3397	1.27766e-05	SYT1, KCNC1, FHIT, SLC9A6, KCNC3, LMO1, THRB, GABRB2, LMO3, SYT2, SYT3, ZXDB, SYT9, DLK1, NR2E3, TTN, ZIC3, CDH22, PGR, GATA5, STAC, ZNF578, ADAM8, ZNF43, KCND3, KCND2, SCN2B, SPARCL1, SCN2A, ZNF793, COLEC11, RPH3A, SSPO, SLC34A3, ADAMTS8, VSNL1, UNC13C, NEURL3, UNC13A, ADAMTS5, MGAT5B, ADAMTSL2, ENPP2, KCNA2, KCNA1, MME, CXXC4, OTOP3, ZNF423, GABRD, TRPC4, EPHX2, FOXP2, B3GAT1, TRIM54, SALL4, FL…	293	4241	12983	1.36871	0.00602515	0.00602515	0.0182536
GOTERM_MF_FAT	GO:0043169~cation binding	128	30.622	2.81795e-05	SYT1, KCNC1, FHIT, SLC9A6, KCNC3, LMO1, THRB, LMO3, SYT2, SYT3, ZXDB, SYT9, DLK1, NR2E3, TTN, ZIC3, CDH22, PGR, GATA5, STAC, ZNF578, ADAM8, ZNF43, KCND3, KCND2, SCN2B, SPARCL1, SCN2A, ZNF793, COLEC11, RPH3A, SSPO, SLC34A3, ADAMTS8, VSNL1, UNC13C, NEURL3, UNC13A, ADAMTS5, MGAT5B, ADAMTSL2, ENPP2, KCNA2, KCNA1, MME, CXXC4, OTOP3, ZNF423, TRPC4, EPHX2, FOXP2, B3GAT1, TRIM54, SALL4, FLG, PRICKLE2, ZN…	293	4179	12983	1.3572	0.0132406	0.00664238	0.0402552
GOTERM_MF_FAT	GO:0046872~metal ion binding	127	30.3828	2.90447e-05	SYT1, KCNC1, FHIT, SLC9A6, KCNC3, LMO1, THRB, LMO3, SYT2, SYT3, ZXDB, SYT9, DLK1, NR2E3, TTN, ZIC3, CDH22, PGR, GATA5, STAC, ZNF578, ADAM8, ZNF43, KCND3, KCND2, SCN2B, SPARCL1, SCN2A, ZNF793, COLEC11, RPH3A, SSPO, SLC34A3, ADAMTS8, VSNL1, UNC13C, NEURL3, UNC13A, ADAMTS5, MGAT5B, ADAMTSL2, ENPP2, KCNA2, KCNA1, MME, CXXC4, OTOP3, ZNF423, TRPC4, EPHX2, FOXP2, B3GAT1, TRIM54, SALL4, FLG, PRICKLE2, ZN…	293	4140	12983	1.35929	0.0136444	0.00456897	0.041491
GOTERM_MF_FAT	GO:0031420~alkali metal ion binding	17	4.06699	5.84299e-05	KCNC1, KCND3, SLC12A1, KCNC3, KCND2, SLC9A6, SLC8A2, SCN2B, KCNA2, SCN2A, KCNA1, KCNJ12, SLC10A2, SLC34A3, SCN4B, SLC13A3, SCN7A	293	228	12983	3.30386	0.0272597	0.00688573	0.0834522
GOTERM_MF_FAT	GO:0022836~gated channel activity	20	4.78469	7.63273e-05	GABRD, KCNC1, KCND3, TRPC4, KCNC3, KCND2, SCN2B, CACNG8, GABRB2, KCNA2, KCNA1, SCN2A, KCNJ12, GRIA2, KCNN3, CACNA1H, CHRNA4, SCN4B, SCN7A, GRID1	293	310	12983	2.85875	0.0354602	0.00719483	0.109001
GOTERM_MF_FAT	GO:0022843~voltage-gated cation channel activity	13	3.11005	0.000120023	KCNC1, KCND3, KCND2, KCNC3, SCN2B, CACNG8, KCNA2, SCN2A, KCNA1, CACNA1H, SCN4B, SCN7A, KCNJ12	293	147	12983	3.91862	0.0551925	0.00941772	0.171351
GOTERM_MF_FAT	GO:0005216~ion channel activity	22	5.26316	0.000174668	GABRD, KCNC1, KCND3, TRPC4, MLC1, KCNC3, KCND2, SCN2B, CACNG8, GABRB2, KCNA2, KCNA1, SCN2A, KCNJ12, GRIA2, KCNN3, ANO3, CACNA1H, CHRNA4, SCN4B, SCN7A, GRID1	293	386	12983	2.52547	0.0793039	0.0117342	0.249276
GOTERM_MF_FAT	GO:0043565~sequence-specific DNA binding	29	6.9378	0.000254475	IRX4, HMX1, THRB, NR3C2, CTCFL, EHF, NR2E3, PRDM16, FEV, ARX, PGR, FOS, TAL1, DBX2, FLI1, GATA5, FOXF1, ALX4, NKX2-5, FOXJ1, ESX1, FOXP2, FOXD4L4, HOXB7, MEOX1, IRF8, CUX2, FOXE3, NR5A1	293	607	12983	2.11698	0.113418	0.0149351	0.36298
GOTERM_MF_FAT	GO:0022838~substrate specific channel activity	22	5.26316	0.000264954	GABRD, KCNC1, KCND3, TRPC4, MLC1, KCNC3, KCND2, SCN2B, CACNG8, GABRB2, KCNA2, KCNA1, SCN2A, KCNJ12, GRIA2, KCNN3, ANO3, CACNA1H, CHRNA4, SCN4B, SCN7A, GRID1	293	398	12983	2.44933	0.117803	0.0138301	0.377901
GOTERM_MF_FAT	GO:0015267~channel activity	22	5.26316	0.000417735	GABRD, KCNC1, KCND3, TRPC4, MLC1, KCNC3, KCND2, SCN2B, CACNG8, GABRB2, KCNA2, KCNA1, SCN2A, KCNJ12, GRIA2, KCNN3, ANO3, CACNA1H, CHRNA4, SCN4B, SCN7A, GRID1	293	412	12983	2.3661	0.179326	0.019569	0.595205
GOTERM_MF_FAT	GO:0022803~passive transmembrane transporter activity	22	5.26316	0.000434856	GABRD, KCNC1, KCND3, TRPC4, MLC1, KCNC3, KCND2, SCN2B, CACNG8, GABRB2, KCNA2, KCNA1, SCN2A, KCNJ12, GRIA2, KCNN3, ANO3, CACNA1H, CHRNA4, SCN4B, SCN7A, GRID1	293	413	12983	2.36037	0.185948	0.0185291	0.61953
GOTERM_MF_FAT	GO:0031402~sodium ion binding	10	2.39234	0.00128864	SLC12A1, SLC8A2, SLC9A6, SCN2B, SCN2A, SCN4B, SLC13A3, SCN7A, SLC10A2, SLC34A3	293	117	12983	3.78723	0.456607	0.0495568	1.82553
GOTERM_MF_FAT	GO:0005261~cation channel activity	16	3.82775	0.00142478	KCNC1, TRPC4, KCND3, KCNC3, KCND2, SCN2B, CACNG8, KCNA2, SCN2A, KCNA1, KCNJ12, KCNN3, CACNA1H, SCN4B, CHRNA4, SCN7A	293	275	12983	2.57807	0.49054	0.0505545	2.01657
GOTERM_MF_FAT	GO:0005244~voltage-gated ion channel activity	13	3.11005	0.00153906	KCNC1, KCND3, KCND2, KCNC3, SCN2B, CACNG8, KCNA2, SCN2A, KCNA1, CACNA1H, SCN4B, SCN7A, KCNJ12	293	195	12983	2.95404	0.517385	0.0507075	2.17666
GOTERM_MF_FAT	GO:0022832~voltage-gated channel activity	13	3.11005	0.00153906	KCNC1, KCND3, KCND2, KCNC3, SCN2B, CACNG8, KCNA2, SCN2A, KCNA1, CACNA1H, SCN4B, SCN7A, KCNJ12	293	195	12983	2.95404	0.517385	0.0507075	2.17666
GOTERM_MF_FAT	GO:0047115~trans-1,2-dihydrobenzene-1,2-diol dehydrogenase activity	3	0.717703	0.00293555	AKR1C3, AKR1C2, AKR1C1	293	4	12983	33.2329	0.751063	0.0885364	4.11347
GOTERM_MF_FAT	GO:0005248~voltage-gated sodium channel activity	4	0.956938	0.00419207	SCN2B, SCN2A, SCN4B, SCN7A	293	15	12983	11.8162	0.862896	0.116787	5.82562
GOTERM_MF_FAT	GO:0005509~calcium ion binding	34	8.13397	0.00509016	SYT1, ARSE, SPOCK3, SYT2, ARSI, PCDHGA9, CABP1, SYT3, PCDHGA7, SYT9, DLK1, TTN, NECAB2, CDH22, ANO3, THBS2, STS, TRPC4, SLC8A2, CACNG8, SPARCL1, PCDH8, SPARC, COLEC11, PCDH7, SSPO, MCTP1, EYS, CDH15, NPTXR, FLG, VSNL1, CACNA1H, VCAN	293	919	12983	1.63935	0.910525	0.132368	7.03191
GOTERM_MF_FAT	GO:0003700~transcription factor activity	35	8.37321	0.00698418	IRX4, GLIS3, HMX1, LMO1, THRB, NR3C2, PAX5, EHF, NR2E3, FEV, ARX, PGR, FOS, TAL1, DBX2, FLI1, GATA5, FOXF1, ALX4, NKX2-5, ZNF423, SIM2, ZNF90, FOXJ1, ESX1, FOXP2, FOXD4L4, HOXB7, MEOX1, IRF8, ZSCAN18, CUX2, TBX18, FOXE3, NR5A1	293	975	12983	1.59064	0.96367	0.168208	9.52892
GOTERM_MF_FAT	GO:0046873~metal ion transmembrane transporter activity	16	3.82775	0.00737923	KCNC1, TRPC4, KCND3, KCNC3, KCND2, SCN2B, CACNG8, KCNA2, SCN2A, KCNA1, KCNJ12, KCNN3, CACNA1H, SCN4B, CHRNA4, SCN7A	293	328	12983	2.16149	0.969903	0.168385	10.0418
GOTERM_MF_FAT	GO:0001871~pattern binding	10	2.39234	0.00806235	ADAMTS8, SPOCK3, ENPP2, NAV2, VCAN, POSTN, BMP7, THBS2, COL5A1, FGF4	293	154	12983	2.87731	0.978267	0.174237	10.9223
GOTERM_MF_FAT	GO:0030247~polysaccharide binding	10	2.39234	0.00806235	ADAMTS8, SPOCK3, ENPP2, NAV2, VCAN, POSTN, BMP7, THBS2, COL5A1, FGF4	293	154	12983	2.87731	0.978267	0.174237	10.9223
GOTERM_MF_FAT	GO:0005178~integrin binding	6	1.43541	0.0103438	ADAMTS8, ICAM2, COL3A1, ADAMTS5, COL5A1, THY1	293	59	12983	4.50616	0.992687	0.208793	13.8053
GOTERM_MF_FAT	GO:0008083~growth factor activity	10	2.39234	0.0106228	INHBA, AMBN, LEFTY2, TDGF1, ARTN, FGF12, BMP7, FGF4, IL11, LEFTY1	293	161	12983	2.75221	0.9936	0.205158	14.1518
GOTERM_MF_FAT	GO:0005201~extracellular matrix structural constituent	7	1.67464	0.0128738	AMBN, COL4A2, COL3A1, COL5A2, COL11A1, COL5A1, COL4A6	293	86	12983	3.60668	0.997821	0.233922	16.9008
GOTERM_MF_FAT	GO:0015271~outward rectifier potassium channel activity	3	0.717703	0.0129062	KCND3, KCND2, KCNA2	293	8	12983	16.6165	0.997854	0.225869	16.9397
GOTERM_MF_FAT	GO:0004551~nucleotide diphosphatase activity	3	0.717703	0.0129062	FHIT, CILP2, ENPP2	293	8	12983	16.6165	0.997854	0.225869	16.9397
GOTERM_MF_FAT	GO:0005539~glycosaminoglycan binding	9	2.15311	0.0138094	ADAMTS8, SPOCK3, NAV2, VCAN, POSTN, BMP7, THBS2, COL5A1, FGF4	293	140	12983	2.84854	0.998609	0.231331	18.0191
GOTERM_MF_FAT	GO:0005496~steroid binding	6	1.43541	0.0143945	PGR, AKR1C2, KL, NR3C2, NR2E3, AKR1C1	293	64	12983	4.15412	0.998949	0.231852	18.7113
GOTERM_MF_FAT	GO:0003677~DNA binding	68	16.2679	0.0170397	ZNF208, ZMAT1, ZNF486, LMO1, HMX1, THRB, ZNF676, PAX5, NR2E3, PAX2, ZIC3, FEV, PGR, FOS, FLI1, ZNF729, OLIG3, GATA5, FOXF1, ZNF404, ZNF737, ZNF578, OLIG1, ALX4, ZNF43, ZNF90, FOXJ1, ZNF141, ZNF793, FOXD4L4, CUX2, ZSCAN18, TBX18, ZNF702P, IRX4, GLIS3, ZNF469, SOX3, NR3C2, CTCFL, CXXC4, EHF, PRDM16, ARX, DBX2, TAL1, ZNF471, NKX2-5, ZNF606, ZNF423, SIM2, ZNF264, SETBP1, ZNF667, AFF3, ESX1, ARID3C, F…	293	2331	12983	1.29263	0.999705	0.259984	21.7735
GOTERM_MF_FAT	GO:0033764~steroid dehydrogenase activity, acting on the CH-OH group of donors, NAD or NADP as acceptor	4	0.956938	0.0221055	AKR1C3, AKR1C2, HSD17B3, AKR1C1	293	27	12983	6.56453	0.999974	0.314505	27.3405
GOTERM_MF_FAT	GO:0003707~steroid hormone receptor activity	5	1.19617	0.0240449	PGR, THRB, NR3C2, NR2E3, NR5A1	293	49	12983	4.52149	0.99999	0.327647	29.3725
GOTERM_MF_FAT	GO:0005249~voltage-gated potassium channel activity	7	1.67464	0.0252311	KCNC1, KCND3, KCND2, KCNC3, KCNA2, KCNA1, KCNJ12	293	100	12983	3.10174	0.999994	0.331631	30.5892
GOTERM_MF_FAT	GO:0030955~potassium ion binding	8	1.91388	0.0255412	KCNC1, KCND3, SLC12A1, KCND2, KCNC3, KCNA2, KCNA1, KCNJ12	293	128	12983	2.76941	0.999995	0.326167	30.9041
GOTERM_MF_FAT	GO:0008201~heparin binding	7	1.67464	0.0286465	ADAMTS8, NAV2, POSTN, BMP7, THBS2, COL5A1, FGF4	293	103	12983	3.0114	0.999999	0.34924	33.9843
GOTERM_MF_FAT	GO:0030246~carbohydrate binding	15	3.58852	0.0301541	CLEC2L, ADAMTS8, SPOCK3, PYGM, CLEC18B, ENPP2, NAV2, SIGLEC10, VCAN, POSTN, COLEC11, BMP7, THBS2, COL5A1, FGF4	293	354	12983	1.87757	0.999999	0.355229	35.4333
GOTERM_MF_FAT	GO:0005267~potassium channel activity	8	1.91388	0.0306241	KCNC1, KCND3, KCND2, KCNC3, KCNA2, KCNN3, KCNA1, KCNJ12	293	133	12983	2.6653	1	0.351242	35.8789
GOTERM_MF_FAT	GO:0019838~growth factor binding	7	1.67464	0.031085	KL, HTRA1, NTRK1, COL3A1, HTRA3, COL5A1, IGFBP5	293	105	12983	2.95404	1	0.347379	36.3131
GOTERM_MF_FAT	GO:0016229~steroid dehydrogenase activity	4	0.956938	0.0318199	AKR1C3, AKR1C2, HSD17B3, AKR1C1	293	31	12983	5.71749	1	0.346148	36.9998
GOTERM_MF_FAT	GO:0015296~anion:cation symporter activity	4	0.956938	0.0318199	SLC12A1, SLC1A6, SLC13A3, SLC34A3	293	31	12983	5.71749	1	0.346148	36.9998
GOTERM_MF_FAT	GO:0005272~sodium channel activity	4	0.956938	0.0345439	SCN2B, SCN2A, SCN4B, SCN7A	293	32	12983	5.53882	1	0.361995	39.4856
GOTERM_MF_FAT	GO:0015293~symporter activity	8	1.91388	0.0351501	SLC16A14, SLC16A2, SLC12A1, SLC2A5, SLC1A6, SLC13A3, SLC10A2, SLC34A3	293	137	12983	2.58748	1	0.359432	40.0262
GOTERM_MF_FAT	GO:0004879~ligand-dependent nuclear receptor activity	5	1.19617	0.0412316	PGR, THRB, NR3C2, NR2E3, NR5A1	293	58	12983	3.81988	1	0.399905	45.2069
GOTERM_MF_FAT	GO:0047718~indanol dehydrogenase activity	2	0.478469	0.0444778	AKR1C3, AKR1C1	293	2	12983	44.3106	1	0.416088	47.7987
GOTERM_MF_FAT	GO:0047026~3-alpha-hydroxysteroid dehydrogenase (A-specific) activity	2	0.478469	0.0444778	AKR1C3, AKR1C2	293	2	12983	44.3106	1	0.416088	47.7987
GOTERM_MF_FAT	GO:0004833~tryptophan 2,3-dioxygenase activity	2	0.478469	0.0444778	TDO2, IDO1	293	2	12983	44.3106	1	0.416088	47.7987
GOTERM_MF_FAT	GO:0008509~anion transmembrane transporter activity	8	1.91388	0.0483407	GABRD, SLC12A1, ADAMTS8, GABRB2, SLC1A6, ANO3, SLC13A3, SLC34A3	293	147	12983	2.41146	1	0.435388	50.7344
GOTERM_MF_FAT	GO:0005003~ephrin receptor activity	3	0.717703	0.0549069	EPHA7, EPHA8, EPHA3	293	17	12983	7.81951	1	0.470584	55.3747
GOTERM_MF_FAT	GO:0008484~sulfuric ester hydrolase activity	3	0.717703	0.0549069	STS, ARSE, ARSI	293	17	12983	7.81951	1	0.470584	55.3747
GOTERM_MF_FAT	GO:0030528~transcription regulator activity	44	10.5263	0.061938	IRX4, GLIS3, HMX1, LMO1, THRB, GRIP1, NR3C2, CTCFL, PAX5, EHF, NR2E3, PRDM16, TAF7L, FEV, ARX, PGR, DBX2, FOS, TAL1, FLI1, OLIG3, GATA5, FOXF1, OLIG1, ALX4, NKX2-5, ZNF423, SSX1, SIM2, ZNF90, DTX1, FOXJ1, ZNF141, ESX1, FOXP2, FOXD4L4, HOXB7, MEOX1, IRF8, ZSCAN18, CUX2, TBX18, FOXE3, NR5A1	293	1512	12983	1.28946	1	0.505066	59.8907
GOTERM_MF_FAT	GO:0015294~solute:cation symporter activity	6	1.43541	0.0629478	SLC12A1, SLC2A5, SLC1A6, SLC13A3, SLC10A2, SLC34A3	293	95	12983	2.79856	1	0.502881	60.5033
GOTERM_MF_FAT	GO:0004714~transmembrane receptor protein tyrosine kinase activity	5	1.19617	0.0638683	EPHA7, EPHA8, NTRK1, AXL, EPHA3	293	67	12983	3.30676	1	0.500289	61.054
GOTERM_MF_FAT	GO:0005250~A-type (transient outward) potassium channel activity	2	0.478469	0.0659717	KCND3, KCND2	293	3	12983	29.5404	1	0.504294	62.2858
GOTERM_MF_FAT	GO:0047045~testosterone 17-beta-dehydrogenase (NADP+) activity	2	0.478469	0.0659717	AKR1C3, HSD17B3	293	3	12983	29.5404	1	0.504294	62.2858
GOTERM_MF_FAT	GO:0022834~ligand-gated channel activity	7	1.67464	0.0669566	GABRD, TRPC4, GRIA2, GABRB2, CHRNA4, KCNJ12, GRID1	293	127	12983	2.44232	1	0.502152	62.8501
GOTERM_MF_FAT	GO:0015276~ligand-gated ion channel activity	7	1.67464	0.0669566	GABRD, TRPC4, GRIA2, GABRB2, CHRNA4, KCNJ12, GRID1	293	127	12983	2.44232	1	0.502152	62.8501
GOTERM_MF_FAT	GO:0016628~oxidoreductase activity, acting on the CH-CH group of donors, NAD or NADP as acceptor	3	0.717703	0.0670551	AKR1C3, AKR1C2, AKR1C1	293	19	12983	6.99641	1	0.49539	62.9061
GOTERM_MF_FAT	GO:0008270~zinc ion binding	63	15.0718	0.0725545	ZNF208, ZMAT1, ZNF486, LMO1, APLF, THRB, LMO3, ZNF676, ZXDB, NR2E3, ZIC3, PGR, ZNF729, STAC, GATA5, ZNF404, ZNF737, ZNF578, ADAM8, ZNF43, KCND3, KCND2, ZNF90, ZNF141, ZNF793, RPH3A, ADAMTS8, CA8, ZSCAN18, UNC13C, CHFR, NEURL3, ADAMTS5, UNC13A, ZNF702P, ABLIM2, GLIS3, ZNF469, ADAMTSL2, NR3C2, CTCFL, MME, CXXC4, PRDM16, RNF128, ADAMTS10, OTOP3, ZNF471, ZNF606, ZNF423, ZNF804A, ZNF264, DTX1, ZNF667,…	293	2311	12983	1.20795	1	0.516682	65.9108
GOTERM_MF_FAT	GO:0005230~extracellular ligand-gated ion channel activity	5	1.19617	0.0787487	GABRD, GRIA2, GABRB2, CHRNA4, GRID1	293	72	12983	3.07712	1	0.539725	69.0233
GOTERM_MF_FAT	GO:0004713~protein tyrosine kinase activity	8	1.91388	0.0811589	EPHA7, EPHA8, NTRK1, AXL, WIF1, TTN, MATK, EPHA3	293	166	12983	2.13545	1	0.543886	70.1613
GOTERM_MF_FAT	GO:0008289~lipid binding	16	3.82775	0.0840349	SNX19, SYT1, KL, SYT2, SYT3, NR3C2, NR2E3, THY1, MCTP1, PGR, AKR1C2, STAC, UNC13C, AKR1C1, UNC13A, NR5A1	293	450	12983	1.57549	1	0.549966	71.4684
GOTERM_MF_FAT	GO:0046332~SMAD binding	4	0.956938	0.0843318	FOS, COL3A1, PRDM16, COL5A2	293	46	12983	3.85309	1	0.544455	71.6002
GOTERM_MF_FAT	GO:0005200~structural constituent of cytoskeleton	5	1.19617	0.0851439	ANK1, KRT17, VIM, NEFL, NEFM	293	74	12983	2.99396	1	0.541352	71.958
GOTERM_MF_FAT	GO:0004222~metalloendopeptidase activity	6	1.43541	0.0852946	ADAMTS8, ADAMTSL2, ADAMTS10, MME, ADAM8, ADAMTS5	293	104	12983	2.55638	1	0.535465	72.0239
GOTERM_MF_FAT	GO:0015183~L-aspartate transmembrane transporter activity	2	0.478469	0.0869837	SLC1A6, SLC13A3	293	4	12983	22.1553	1	0.536356	72.7531
GOTERM_MF_FAT	GO:0045499~chemorepellent activity	2	0.478469	0.0869837	EPHA7, SEMA3A	293	4	12983	22.1553	1	0.536356	72.7531
GOTERM_MF_FAT	GO:0031014~troponin T binding	2	0.478469	0.0869837	TNNT1, TNNI3	293	4	12983	22.1553	1	0.536356	72.7531
GOTERM_MF_FAT	GO:0030165~PDZ domain binding	4	0.956938	0.0886529	CADM1, GRIA2, CXXC4, KCNJ12	293	47	12983	3.77111	1	0.537143	73.4562
