# Supplementary material for: Targeting NHE6 gene expression identifies lysosome and neurodevelopmental mechanisms in a haploid in vitro cell model
Source: Biol Open. 2023 Nov 29;12(11):bio059778. doi: 10.1242/bio.059778 (PMC10695175; doi:10.1242/bio.059778)
Supplement: Table S12. Enriched GO terms from common DEGs using human refseq as background [file biolopen-12-059778-TableS12.xlsx]

## Sheet: Table S12
Table S12. Enriched GO terms from common DEGs using human refseq as background
Category	Term	Count	%	PValue	Genes (Entrez Gene ID)	List Total	Pop Hits	Pop Total	Fold Enrichment	Bonferroni	Benjamini	FDR
GOTERM_BP_DIRECT	GO:0007411~axon guidance	29	2.83757	3.61589e-08	9048, 8633, 128434, 10371, 9369, 64218, 170302, 655, 2047, 2046, 3798, 10752, 8828, 4009, 10512, 6586, 2045, 1272, 2042, 4914, 389549, 4917, 3908, 27255, 5588, 5800, 627, 80031, 2637	856	183	18133	3.35693	0.000137901	9.41303e-05	9.2921e-05
GOTERM_BP_DIRECT	GO:0007155~cell adhesion	57	5.5773	4.93604e-08	88, 129684, 5067, 5100, 3683, 1462, 2352, 22795, 56132, 57502, 56138, 56133, 1013, 7837, 137075, 4604, 7058, 7412, 388585, 3055, 1272, 2042, 149461, 3490, 56107, 10669, 960, 27255, 84034, 56108, 89790, 6696, 6376, 8038, 23145, 3384, 57007, 575, 258, 9080, 57126, 2046, 3696, 10752, 10631, 8828, 10278, 4868, 5010, 5099, 4045, 4684, 7070, 1289, 1288, 56124, 3908	856	550	18133	2.19537	0.000188243	9.41303e-05	9.2921e-05
GOTERM_BP_DIRECT	GO:0007268~chemical synaptic transmission	33	3.22896	3.13872e-07	5100, 6511, 8973, 2891, 2571, 56132, 440279, 57502, 1137, 56133, 774, 2563, 6623, 3751, 139411, 3798, 6327, 2902, 3736, 8447, 2561, 1131, 2560, 3274, 3351, 1740, 2257, 55879, 11255, 6616, 40, 6857, 2913	856	251	18133	2.78507	0.00119639	0.000347279	0.000342818
GOTERM_BP_DIRECT	GO:0048856~anatomical structure development	14	1.36986	3.64215e-07	2070, 5076, 6310, 5079, 11197, 2139, 2138, 3227, 3237, 83741, 6997, 6678, 10002, 8404	856	50	18133	5.93136	0.00138815	0.000347279	0.000342818
GOTERM_BP_DIRECT	GO:0007275~multicellular organism development	29	2.83757	1.32403e-06	7044, 7088, 4233, 10251, 4058, 1462, 23105, 3217, 3239, 26298, 2047, 2046, 558, 3953, 1956, 7010, 3791, 5079, 4222, 9435, 23452, 2045, 64405, 2064, 2042, 4914, 2312, 6954, 10468	856	217	18133	2.83096	0.00503712	0.000853018	0.000842059
GOTERM_BP_DIRECT	GO:0045944~positive regulation of transcription from RNA polymerase II promoter	94	9.19765	1.34193e-06	9421, 138715, 9464, 90523, 136259, 2353, 30062, 391723, 51083, 196, 3239, 8929, 10736, 3479, 2302, 3236, 55885, 116, 1012, 10891, 4004, 84166, 112770, 7757, 4009, 10655, 2902, 3170, 5076, 5396, 64641, 5079, 4222, 9314, 388585, 100287226, 2313, 83741, 23493, 2355, 2113, 326, 5028, 219409, 2637, 2516, 7068, 5241, 6376, 4233, 5443, 79190, 28514, 58495, 2099, 1482, 2294, 60529, 80816, 4072, 140690, 1…	856	1201	18133	1.65799	0.00510504	0.000853018	0.000842059
GOTERM_BP_DIRECT	GO:0051965~positive regulation of synapse assembly	14	1.36986	4.16668e-06	158038, 347730, 7058, 94030, 114798, 22865, 23316, 4914, 575, 2047, 627, 40, 139065, 64084	856	61	18133	4.86177	0.0157662	0.00227025	0.00224108
GOTERM_BP_DIRECT	GO:0014059~regulation of dopamine secretion	10	0.978474	6.453e-06	3737, 148281, 1137, 84258, 143425, 127833, 8973, 6623, 3351, 6857	856	30	18133	7.06114	0.0243114	0.00307647	0.00303694
GOTERM_BP_DIRECT	GO:0030154~cell differentiation	59	5.77299	7.59155e-06	2070, 9940, 340527, 2301, 117, 5777, 117581, 3170, 349334, 8788, 3055, 2313, 2113, 57159, 646, 6997, 6954, 80031, 64283, 23090, 10468, 400629, 2516, 6493, 7068, 23705, 6850, 66037, 353189, 2254, 28514, 23145, 1482, 2252, 64218, 23025, 23105, 2249, 54457, 26298, 127833, 27023, 2487, 10791, 1956, 54738, 9699, 4914, 3624, 2139, 58504, 2138, 84258, 7547, 6658, 10002, 51513, 1848, 6857	856	675	18133	1.85159	0.0285391	0.00321713	0.0031758
GOTERM_BP_DIRECT	GO:0071805~potassium ion transmembrane transport	20	1.95695	1.37463e-05	3781, 3782, 56660, 123041, 3748, 3759, 3737, 27133, 10242, 3751, 3752, 8514, 3775, 3787, 27094, 6616, 131096, 3746, 10479, 3736	856	132	18133	3.20961	0.0510779	0.00524282	0.00517547
GOTERM_BP_DIRECT	GO:0010628~positive regulation of gene expression	48	4.69667	1.62604e-05	7088, 5241, 9464, 100506658, 8854, 91752, 2254, 28514, 58495, 1482, 2252, 3561, 2053, 27303, 2152, 123041, 140690, 170302, 650, 10439, 2249, 51384, 55022, 3479, 2642, 655, 799, 10891, 3696, 54738, 5272, 7431, 9314, 9699, 2064, 1272, 149461, 7273, 23316, 860, 3624, 23493, 2697, 2113, 10002, 693120, 2516, 140628	856	521	18133	1.95164	0.0601339	0.00539381	0.00532451
GOTERM_BP_DIRECT	GO:0042391~regulation of membrane potential	17	1.66341	1.69706e-05	88, 9498, 8671, 6511, 9699, 8973, 2561, 2560, 1137, 27133, 2563, 8912, 55879, 40, 131096, 2902, 3736	856	100	18133	3.60118	0.062676	0.00539381	0.00532451
GOTERM_BP_DIRECT	GO:0050679~positive regulation of epithelial cell proliferation	14	1.36986	2.38428e-05	5076, 7039, 2254, 1482, 2252, 2064, 6690, 860, 2138, 3479, 5654, 5314, 728, 1956	856	71	18133	4.17701	0.0869252	0.00699511	0.00690524
GOTERM_BP_DIRECT	GO:0019933~cAMP-mediated signaling	10	0.978474	2.57513e-05	5144, 57211, 116, 9699, 117, 107, 5139, 10411, 196, 51083	856	35	18133	6.0524	0.0935476	0.00701539	0.00692526
GOTERM_BP_DIRECT	GO:0007399~nervous system development	40	3.91389	2.79865e-05	6493, 5067, 4693, 6310, 4233, 2353, 23145, 64218, 56132, 56138, 10439, 56133, 644943, 558, 6326, 10178, 89797, 6327, 89795, 6586, 4045, 1131, 339479, 57611, 4914, 3624, 56107, 57211, 2257, 1641, 2674, 56124, 4336, 627, 7903, 56108, 340533, 80031, 23090, 2637	856	411	18133	2.06165	0.101242	0.00711602	0.0070246
GOTERM_BP_DIRECT	GO:0030198~extracellular matrix organization	22	2.15264	3.05387e-05	25903, 7373, 11096, 11095, 5212, 11174, 1284, 64856, 57188, 2294, 1281, 1290, 1842, 1301, 81794, 1289, 1278, 1288, 10631, 9719, 7837, 9806	856	164	18133	2.84168	0.109949	0.00727967	0.00718614
GOTERM_BP_DIRECT	GO:0033674~positive regulation of kinase activity	14	1.36986	3.24493e-05	7010, 3791, 128344, 4233, 4058, 2045, 2064, 2042, 4914, 960, 2047, 2046, 558, 1956	856	73	18133	4.06257	0.116411	0.00728009	0.00718656
GOTERM_BP_DIRECT	GO:0006357~regulation of transcription from RNA polymerase II promoter	114	11.1546	4.61405e-05	138715, 9464, 136259, 391723, 196, 3239, 8929, 3237, 2302, 3236, 2301, 283248, 117581, 10655, 349334, 5396, 4222, 22807, 100287226, 163223, 221833, 79365, 440097, 30012, 2313, 83741, 84159, 390927, 167826, 219409, 6493, 9760, 1482, 2294, 60529, 147686, 6886, 100129842, 7594, 8320, 3394, 63934, 9096, 23316, 284307, 1761, 10002, 429, 158586, 80095, 9421, 9422, 6672, 7761, 7643, 2353, 3166, 30062, 8…	856	1667	18133	1.44866	0.161369	0.00964757	0.00952362
GOTERM_BP_DIRECT	GO:0006811~ion transport	19	1.8591	4.80608e-05	23209, 159963, 347741, 3781, 3782, 6511, 6543, 2560, 123041, 1137, 28234, 6546, 6579, 6557, 5028, 6578, 6547, 146429, 10479	856	132	18133	3.04913	0.167488	0.00964757	0.00952362
GOTERM_BP_DIRECT	GO:0034765~regulation of ion transmembrane transport	19	1.8591	5.3182e-05	6332, 255022, 56660, 59283, 3748, 3759, 3737, 774, 27133, 3751, 8912, 6326, 3752, 8514, 40, 131096, 3746, 3768, 3736	856	133	18133	3.0262	0.183592	0.0101418	0.0100115
GOTERM_BP_DIRECT	GO:0048485~sympathetic nervous system development	7	0.684932	5.754e-05	4914, 8929, 9464, 1909, 10371, 8626, 429	856	16	18133	9.26774	0.197051	0.0104504	0.0103161
GOTERM_BP_DIRECT	GO:0007507~heart development	25	2.44618	8.82347e-05	9421, 50805, 9464, 27129, 1482, 2294, 1281, 2702, 650, 2302, 5318, 7010, 64220, 1909, 7137, 27019, 2064, 27295, 51196, 2697, 2257, 6997, 6678, 429, 10203	856	216	18133	2.45178	0.285764	0.0146671	0.0144787
GOTERM_BP_DIRECT	GO:0010976~positive regulation of neuron projection development	18	1.76125	8.84487e-05	9760, 5274, 5176, 6376, 91752, 10690, 4058, 1272, 2042, 257194, 4914, 1268, 57554, 116, 51761, 348, 50487, 627	856	126	18133	3.0262	0.286347	0.0146671	0.0144787
GOTERM_BP_DIRECT	GO:0007169~transmembrane receptor protein tyrosine kinase signaling pathway	18	1.76125	0.000158069	7010, 6850, 3791, 4233, 4058, 2045, 3055, 401474, 2064, 2042, 4914, 2047, 2046, 558, 627, 10278, 926, 1956	856	132	18133	2.88865	0.452791	0.0251199	0.0247972
GOTERM_BP_DIRECT	GO:0001525~angiogenesis	27	2.64188	0.000168176	9421, 9464, 6850, 9369, 2254, 58495, 1284, 64218, 2702, 57007, 2047, 6886, 7837, 10411, 3953, 8828, 7010, 8325, 3791, 8862, 7039, 23452, 7070, 101, 58504, 1907, 10203	856	253	18133	2.26068	0.473486	0.025657	0.0253273
GOTERM_BP_DIRECT	GO:0006813~potassium ion transport	13	1.27202	0.000214513	3781, 2702, 3759, 3737, 10242, 3752, 8514, 3775, 3787, 27094, 3746, 3768, 3736	856	76	18133	3.62348	0.558792	0.0305007	0.0301088
GOTERM_BP_DIRECT	GO:0010463~mesenchymal cell proliferation	6	0.587084	0.00021592	2249, 5396, 9464, 3791, 2254, 2252	856	13	18133	9.77696	0.561154	0.0305007	0.0301088
GOTERM_BP_DIRECT	GO:0030182~neuron differentiation	21	2.05479	0.00022815	50805, 8325, 7477, 8854, 4233, 10690, 79190, 63973, 116448, 2064, 54541, 57502, 2018, 51384, 860, 7547, 167826, 429, 219409, 255738, 4009	856	175	18133	2.54201	0.581159	0.0310773	0.0306781
GOTERM_BP_DIRECT	GO:0017158~regulation of calcium ion-dependent exocytosis	7	0.684932	0.000236794	148281, 84258, 143425, 127833, 8447, 22895, 6857	856	20	18133	7.41419	0.594745	0.0311425	0.0307424
GOTERM_BP_DIRECT	GO:0007165~signal transduction	87	8.51272	0.000249258	25903, 7088, 158763, 5144, 4055, 6277, 9547, 6236, 3683, 8973, 4058, 3561, 118427, 57144, 1137, 3479, 952, 558, 644943, 5139, 10178, 8404, 10411, 7010, 5593, 8743, 8862, 11197, 1909, 2561, 2560, 29953, 64926, 7096, 84707, 286, 57636, 3600, 3488, 57159, 54329, 54769, 6954, 56944, 90627, 728, 9048, 5241, 6696, 4233, 6456, 5443, 9369, 2254, 2099, 2891, 2252, 10439, 2249, 575, 258, 2563, 5797, 10752,…	856	1250	18133	1.47437	0.613563	0.0315171	0.0311122
GOTERM_BP_DIRECT	GO:0098609~cell-cell adhesion	22	2.15264	0.000256169	7373, 6376, 3683, 7412, 23650, 1272, 3384, 7070, 2294, 257194, 4072, 10205, 101, 960, 301, 1740, 1475, 57554, 5314, 5318, 4868, 1956	856	190	18133	2.45282	0.62362	0.0315171	0.0311122
GOTERM_BP_DIRECT	GO:0070372~regulation of ERK1 and ERK2 cascade	8	0.782779	0.000317044	6850, 2047, 2045, 5314, 5777, 2064, 1956, 7074	856	29	18133	5.8437	0.701622	0.0377876	0.0373022
GOTERM_BP_DIRECT	GO:0007267~cell-cell signaling	24	2.34834	0.00053517	7010, 5241, 8743, 5100, 6376, 9547, 5443, 4068, 2254, 23452, 29953, 375519, 7070, 2702, 374, 650, 3624, 2249, 651, 3600, 10804, 2697, 2257, 116	856	229	18133	2.2201	0.87019	0.0618526	0.061058
GOTERM_BP_DIRECT	GO:0010765~positive regulation of sodium ion transport	6	0.587084	0.000651053	6330, 2257, 5652, 1482, 1272, 5318	856	16	18133	7.94378	0.916585	0.0730329	0.0720946
GOTERM_BP_DIRECT	GO:0035725~sodium ion transmembrane transport	15	1.46771	0.000722849	9498, 8671, 6330, 6332, 6543, 123041, 142680, 8912, 6546, 6326, 6557, 3775, 6547, 6327, 40	856	111	18133	2.86262	0.936578	0.0787699	0.0777579
GOTERM_BP_DIRECT	GO:0007568~aging	21	2.05479	0.000762861	5076, 9365, 5176, 6376, 5079, 7412, 4311, 2353, 1284, 4914, 3600, 10804, 1268, 3488, 710, 2674, 51761, 10891, 5028, 218, 1728	856	192	18133	2.31694	0.94556	0.0808209	0.0797825
GOTERM_BP_DIRECT	GO:0032502~developmental process	7	0.684932	0.000884112	9421, 9464, 8626, 78989, 83483, 100129654, 117581	856	25	18133	5.93136	0.96573	0.0870202	0.0859022
GOTERM_BP_DIRECT	GO:0010469~regulation of receptor activity	6	0.587084	0.000886748	25927, 5144, 4585, 5028, 255738, 123041	856	17	18133	7.4765	0.966073	0.0870202	0.0859022
GOTERM_BP_DIRECT	GO:0019228~neuronal action potential	8	0.782779	0.000889824	3737, 6332, 8912, 10242, 6326, 3751, 27094, 3736	856	34	18133	4.98433	0.966469	0.0870202	0.0859022
GOTERM_BP_DIRECT	GO:0030324~lung development	13	1.27202	0.00103722	6493, 64220, 7477, 8854, 4311, 2254, 2252, 2294, 1281, 147372, 6678, 7547, 1956	856	90	18133	3.05983	0.980899	0.0988991	0.0976285
GOTERM_BP_DIRECT	GO:0009954~proximal/distal pattern formation	7	0.684932	0.00110398	3227, 3236, 8854, 3225, 8626, 28514, 221833	856	26	18133	5.70323	0.985197	0.102697	0.101378
GOTERM_BP_DIRECT	GO:0018108~peptidyl-tyrosine phosphorylation	17	1.66341	0.0011717	7010, 6850, 3791, 4233, 4145, 2045, 3055, 2064, 2042, 6690, 7273, 4914, 2047, 2046, 558, 5777, 1956	856	143	18133	2.51831	0.988569	0.106401	0.105034
GOTERM_BP_DIRECT	GO:0008217~regulation of blood pressure	12	1.17417	0.00128403	2642, 1278, 5443, 1909, 2982, 4883, 28514, 84034, 5973, 6446, 29953, 680	856	80	18133	3.17751	0.992557	0.112613	0.111166
GOTERM_BP_DIRECT	GO:0007156~homophilic cell adhesion via plasma membrane adhesion molecules	19	1.8591	0.00129915	5099, 23705, 5100, 128434, 64405, 56132, 56138, 10205, 56107, 56133, 1013, 56124, 1012, 27255, 5797, 54549, 7216, 56108, 64084	856	172	18133	2.34003	0.992974	0.112613	0.111166
GOTERM_BP_DIRECT	GO:0001764~neuron migration	15	1.46771	0.00143789	8320, 10371, 23245, 1281, 460, 54541, 389549, 30012, 8929, 2018, 1641, 23284, 558, 429, 10752	856	119	18133	2.67018	0.995864	0.121869	0.120304
GOTERM_BP_DIRECT	GO:0009952~anterior/posterior pattern specification	13	1.27202	0.00152348	388585, 391723, 23237, 60529, 79365, 2018, 3239, 3217, 3227, 3236, 23493, 3225, 6997	856	94	18133	2.92962	0.997017	0.126316	0.124694
GOTERM_BP_DIRECT	GO:0050767~regulation of neurogenesis	8	0.782779	0.00177214	79365, 389549, 23493, 6376, 28514, 388585, 429, 391723	856	38	18133	4.45967	0.998846	0.143807	0.14196
GOTERM_BP_DIRECT	GO:0043281~regulation of cysteine-type endopeptidase activity involved in apoptotic process	4	0.391389	0.00187685	91662, 4255, 8626, 2045	856	6	18133	14.1223	0.999227	0.145035	0.143172
GOTERM_BP_DIRECT	GO:0099525~presynaptic dense core vesicle exocytosis	4	0.391389	0.00187685	148281, 23025, 440279, 6616	856	6	18133	14.1223	0.999227	0.145035	0.143172
GOTERM_BP_DIRECT	GO:0001501~skeletal system development	16	1.56556	0.00190135	4883, 1462, 1281, 60529, 1290, 650, 3239, 651, 3479, 1278, 655, 2487, 8626, 7547, 415, 10468	856	136	18133	2.49217	0.999296	0.145035	0.143172
GOTERM_BP_DIRECT	GO:0032355~response to estradiol	14	1.36986	0.00201195	8854, 2099, 374, 10628, 301, 3248, 2697, 2113, 655, 952, 1244, 117, 1728, 10631	856	110	18133	2.69607	0.999539	0.147569	0.145673
GOTERM_BP_DIRECT	GO:0008584~male gonad development	14	1.36986	0.00201195	8644, 8743, 64478, 4036, 2254, 2099, 3624, 26471, 84159, 2674, 666, 8747, 400629, 2516	856	110	18133	2.69607	0.999539	0.147569	0.145673
GOTERM_BP_DIRECT	GO:2000648~positive regulation of stem cell proliferation	8	0.782779	0.00207334	2249, 860, 5396, 3791, 2697, 8626, 2254, 4072	856	39	18133	4.34532	0.999635	0.149202	0.147285
GOTERM_BP_DIRECT	GO:0007612~learning	10	0.978474	0.00211415	57502, 10636, 64220, 6310, 9369, 6543, 6547, 57144, 23237, 56924	856	61	18133	3.47269	0.999688	0.149322	0.147403
GOTERM_BP_DIRECT	GO:0055085~transmembrane transport	23	2.25049	0.00219558	9498, 8671, 5244, 6555, 63982, 353189, 80704, 338440, 153328, 375519, 204962, 2702, 126969, 55640, 10804, 1244, 28234, 6579, 6557, 6578, 146429, 151473, 9619	856	239	18133	2.03857	0.999771	0.152254	0.150297
GOTERM_BP_DIRECT	GO:0007626~locomotory behavior	12	1.17417	0.00232263	793, 347730, 6414, 6886, 89797, 1272, 57144, 6616, 4009, 257194, 460, 56924	856	86	18133	2.95582	0.999859	0.155413	0.153416
GOTERM_BP_DIRECT	GO:0009636~response to toxic substance	12	1.17417	0.00232263	23428, 26471, 4255, 2353, 2560, 1728, 2053, 10202, 140803, 3746, 196, 4747	856	86	18133	2.95582	0.999859	0.155413	0.153416
GOTERM_BP_DIRECT	GO:0006955~immune response	30	2.93542	0.00254229	4055, 9547, 6376, 5168, 3561, 2206, 3119, 57007, 3136, 3696, 80380, 10178, 7837, 10512, 5272, 8743, 10581, 8862, 3134, 3274, 3394, 7096, 2217, 3106, 3600, 2113, 326, 728, 926, 154064	856	351	18133	1.81055	0.999939	0.167177	0.16503
GOTERM_BP_DIRECT	GO:0060395~SMAD protein signal transduction	10	0.978474	0.00265387	7044, 650, 7431, 3624, 651, 860, 10637, 655, 2353, 83729	856	63	18133	3.36245	0.99996	0.171557	0.169353
GOTERM_BP_DIRECT	GO:0006366~transcription from RNA polymerase II promoter	23	2.25049	0.00269956	5396, 5079, 9314, 2353, 2099, 1482, 391723, 169792, 650, 3239, 3624, 1840, 26298, 83741, 2301, 2113, 326, 8626, 6886, 7700, 51513, 219409, 2516	856	243	18133	2.00501	0.999967	0.171602	0.169398
GOTERM_BP_DIRECT	GO:0031175~neuron projection development	15	1.46771	0.00286698	7431, 4133, 6456, 9721, 1272, 257194, 10129, 4914, 374, 2674, 116, 348, 2046, 5797, 85300	856	128	18133	2.48243	0.999982	0.179257	0.176954
GOTERM_BP_DIRECT	GO:0007166~cell surface receptor signaling pathway	23	2.25049	0.00313717	4233, 2064, 23643, 245802, 2206, 3624, 575, 301, 1840, 57211, 2642, 23284, 2674, 117, 799, 932, 1907, 80380, 5028, 3820, 3953, 1956, 10203	856	246	18133	1.98056	0.999994	0.183163	0.18081
GOTERM_BP_DIRECT	GO:0061669~spontaneous neurotransmitter secretion	4	0.391389	0.00316957	8447, 9699, 22895, 6857	856	7	18133	12.1048	0.999994	0.183163	0.18081
GOTERM_BP_DIRECT	GO:0006776~vitamin A metabolic process	4	0.391389	0.00316957	5948, 6121, 8854, 5947	856	7	18133	12.1048	0.999994	0.183163	0.18081
GOTERM_BP_DIRECT	GO:0007501~mesodermal cell fate specification	4	0.391389	0.00316957	10736, 5076, 2139, 2138	856	7	18133	12.1048	0.999994	0.183163	0.18081
GOTERM_BP_DIRECT	GO:0010644~cell communication by electrical coupling	4	0.391389	0.00316957	2702, 10804, 2697, 3736	856	7	18133	12.1048	0.999994	0.183163	0.18081
GOTERM_BP_DIRECT	GO:0086064~cell communication by electrical coupling involved in cardiac conduction	5	0.489237	0.00336134	2702, 6262, 2697, 6546, 5318	856	14	18133	7.5655	0.999997	0.191346	0.188887
GOTERM_BP_DIRECT	GO:0060347~heart trabecula formation	5	0.489237	0.00441434	7010, 57211, 23493, 58495, 1482	856	15	18133	7.06114	1	0.245753	0.242596
GOTERM_BP_DIRECT	GO:0035556~intracellular signal transduction	35	3.42466	0.00448549	6850, 7984, 225689, 23025, 440279, 57144, 23426, 10636, 2982, 84166, 6446, 5777, 140458, 151242, 150372, 10278, 6769, 22866, 9411, 6101, 5333, 7039, 2064, 2977, 1124, 1641, 3488, 1761, 5588, 107, 8877, 5602, 11213, 64283, 56924	856	448	18133	1.65495	1	0.245753	0.242596
GOTERM_BP_DIRECT	GO:0045786~negative regulation of cell cycle	9	0.880626	0.00451042	650, 3624, 26471, 3248, 3236, 3225, 2113, 116, 655	856	56	18133	3.40448	1	0.245753	0.242596
GOTERM_BP_DIRECT	GO:0051090~regulation of sequence-specific DNA binding transcription factor activity	6	0.587084	0.00463134	6850, 7547, 6446, 317761, 3055, 5602	856	24	18133	5.29585	1	0.248788	0.245592
GOTERM_BP_DIRECT	GO:0001568~blood vessel development	8	0.782779	0.00479074	64220, 8854, 1289, 1278, 6997, 8877, 2294, 196	856	45	18133	3.76594	1	0.248892	0.245694
GOTERM_BP_DIRECT	GO:0038134~ERBB2-EGFR signaling pathway	4	0.391389	0.0048943	374, 7039, 2064, 1956	856	8	18133	10.5917	1	0.248892	0.245694
GOTERM_BP_DIRECT	GO:0010649~regulation of cell communication by electrical coupling	4	0.391389	0.0048943	2702, 2697, 6546, 10345	856	8	18133	10.5917	1	0.248892	0.245694
GOTERM_BP_DIRECT	GO:0032825~positive regulation of natural killer cell differentiation	4	0.391389	0.0048943	9760, 3601, 3600, 558	856	8	18133	10.5917	1	0.248892	0.245694
GOTERM_BP_DIRECT	GO:0034220~ion transmembrane transport	15	1.46771	0.00529757	6277, 8973, 63982, 2892, 338440, 2561, 2891, 2560, 1137, 2697, 2894, 2563, 6557, 55879, 5205	856	137	18133	2.31935	1	0.265854	0.262439
GOTERM_BP_DIRECT	GO:0072089~stem cell proliferation	8	0.782779	0.00542574	2249, 860, 5396, 7477, 3791, 54894, 8626, 2254	856	46	18133	3.68407	1	0.26875	0.265298
GOTERM_BP_DIRECT	GO:0098703~calcium ion import across plasma membrane	6	0.587084	0.00556815	774, 6543, 6546, 6547, 728215, 123041	856	25	18133	5.08402	1	0.272268	0.26877
GOTERM_BP_DIRECT	GO:0086002~cardiac muscle cell action potential involved in contraction	5	0.489237	0.00566878	3759, 6330, 2257, 6327, 5318	856	16	18133	6.61982	1	0.27368	0.270164
GOTERM_BP_DIRECT	GO:0050808~synapse organization	9	0.880626	0.00622314	57502, 347730, 7477, 116442, 6543, 6623, 6547, 4009, 10479	856	59	18133	3.23137	1	0.294676	0.29089
GOTERM_BP_DIRECT	GO:0048662~negative regulation of smooth muscle cell proliferation	7	0.684932	0.00625819	650, 3600, 3488, 9314, 4883, 348, 10891	856	36	18133	4.119	1	0.294676	0.29089
GOTERM_BP_DIRECT	GO:0051260~protein homooligomerization	14	1.36986	0.00652518	4355, 147040, 255022, 56341, 23237, 3748, 3737, 3751, 3752, 3787, 7837, 3746, 386617, 3736	856	126	18133	2.35371	1	0.303501	0.299601
GOTERM_BP_DIRECT	GO:0042475~odontogenesis of dentin-containing tooth	9	0.880626	0.00689144	9421, 650, 2249, 860, 9464, 258, 655, 8626, 10468	856	60	18133	3.17751	1	0.316674	0.312605
GOTERM_BP_DIRECT	GO:0042698~ovulation cycle	4	0.391389	0.00708585	5176, 558, 2560, 1956	856	9	18133	9.41485	1	0.317946	0.313861
GOTERM_BP_DIRECT	GO:0061549~sympathetic ganglion development	4	0.391389	0.00708585	8929, 10371, 429, 8828	856	9	18133	9.41485	1	0.317946	0.313861
GOTERM_BP_DIRECT	GO:0032496~response to lipopolysaccharide	16	1.56556	0.00738458	7056, 7412, 2353, 23643, 1734, 3248, 10804, 1268, 2697, 3620, 11221, 6678, 5732, 4016, 11213, 728	856	157	18133	2.15882	1	0.321777	0.317643
GOTERM_BP_DIRECT	GO:0043524~negative regulation of neuron apoptotic process	16	1.56556	0.00738458	3791, 128434, 2561, 4914, 101, 83741, 27023, 666, 348, 10891, 558, 50487, 627, 10752, 728, 4747	856	157	18133	2.15882	1	0.321777	0.317643
GOTERM_BP_DIRECT	GO:0051897~positive regulation of protein kinase B signaling	14	1.36986	0.00742856	7010, 8644, 6376, 4233, 4036, 2152, 10855, 1646, 101, 3479, 3488, 799, 558, 1956	856	128	18133	2.31694	1	0.321777	0.317643
GOTERM_BP_DIRECT	GO:0007219~Notch signaling pathway	13	1.27202	0.00750868	28514, 79094, 388585, 1272, 650, 1840, 23493, 80852, 27255, 8626, 429, 1903, 23090	856	114	18133	2.41565	1	0.321777	0.317643
GOTERM_BP_DIRECT	GO:0007616~long-term memory	7	0.684932	0.00819155	793, 10636, 348, 107, 6446, 139411, 23237	856	38	18133	3.90221	1	0.343325	0.338914
GOTERM_BP_DIRECT	GO:0035335~peptidyl-tyrosine dephosphorylation	7	0.684932	0.00819155	2138, 1850, 11221, 5777, 5800, 1848, 5801	856	38	18133	3.90221	1	0.343325	0.338914
GOTERM_BP_DIRECT	GO:0045665~negative regulation of neuron differentiation	9	0.880626	0.00838893	30012, 8929, 1840, 655, 28514, 388585, 6658, 429, 4009	856	62	18133	3.07501	1	0.347776	0.343308
GOTERM_BP_DIRECT	GO:0010862~positive regulation of pathway-restricted SMAD protein phosphorylation	8	0.782779	0.00861022	7044, 1601, 650, 3624, 651, 10637, 655, 83729	856	50	18133	3.38935	1	0.353112	0.348575
GOTERM_BP_DIRECT	GO:0021537~telencephalon development	5	0.489237	0.00884293	650, 552, 6546, 388585, 6547	856	18	18133	5.88428	1	0.358797	0.354188
GOTERM_BP_DIRECT	GO:0010259~multicellular organism aging	6	0.587084	0.00916765	552, 3624, 1909, 8626, 391723, 2516	856	28	18133	4.5393	1	0.368057	0.363328
GOTERM_BP_DIRECT	GO:0050919~negative chemotaxis	7	0.684932	0.00930396	6586, 10371, 2045, 64218, 8828, 80031, 10512	856	39	18133	3.80215	1	0.368979	0.364239
GOTERM_BP_DIRECT	GO:0030178~negative regulation of Wnt signaling pathway	8	0.782779	0.00958462	7088, 388630, 2487, 11197, 54894, 147495, 2254, 80319	856	51	18133	3.32289	1	0.368979	0.364239
GOTERM_BP_DIRECT	GO:0050890~cognition	8	0.782779	0.00958462	1137, 64220, 6543, 139411, 11255, 10752, 728, 23316	856	51	18133	3.32289	1	0.368979	0.364239
GOTERM_BP_DIRECT	GO:0014824~artery smooth muscle contraction	4	0.391389	0.00977109	80852, 1909, 952, 1907	856	10	18133	8.47336	1	0.368979	0.364239
GOTERM_BP_DIRECT	GO:0099003~vesicle-mediated transport in synapse	4	0.391389	0.00977109	27065, 80852, 5602, 23426	856	10	18133	8.47336	1	0.368979	0.364239
GOTERM_BP_DIRECT	GO:0048791~calcium ion-regulated exocytosis of neurotransmitter	4	0.391389	0.00977109	127833, 8447, 9699, 6857	856	10	18133	8.47336	1	0.368979	0.364239
GOTERM_BP_DIRECT	GO:0007269~neurotransmitter secretion	6	0.587084	0.0106569	127833, 23025, 5799, 11255, 6857, 6813	856	29	18133	4.38277	1	0.388246	0.383258
GOTERM_BP_DIRECT	GO:0060078~regulation of postsynaptic membrane potential	6	0.587084	0.0106569	3737, 116, 2894, 3751, 2892, 3736	856	29	18133	4.38277	1	0.388246	0.383258
GOTERM_BP_DIRECT	GO:0007422~peripheral nervous system development	6	0.587084	0.0106569	9048, 5274, 575, 2064, 627, 40	856	29	18133	4.38277	1	0.388246	0.383258
GOTERM_BP_DIRECT	GO:0050905~neuromuscular process	5	0.489237	0.0107903	64220, 2257, 3236, 1909, 3736	856	19	18133	5.57458	1	0.388246	0.383258
GOTERM_BP_DIRECT	GO:0048665~neuron fate specification	5	0.489237	0.0107903	30012, 2138, 28514, 429, 54738	856	19	18133	5.57458	1	0.388246	0.383258
GOTERM_BP_DIRECT	GO:0019722~calcium-mediated signaling	11	1.07632	0.0113144	6262, 79772, 57007, 552, 51196, 6850, 5443, 1907, 1131, 8877, 2902	856	92	18133	2.5328	1	0.403301	0.39812
GOTERM_BP_DIRECT	GO:0099505~regulation of presynaptic membrane potential	6	0.587084	0.0123034	3737, 2892, 2561, 2560, 3746, 3736	856	30	18133	4.23668	1	0.42963	0.424111
GOTERM_BP_DIRECT	GO:0060485~mesenchyme development	3	0.293542	0.0125037	9421, 650, 655	856	4	18133	15.8876	1	0.42963	0.424111
GOTERM_BP_DIRECT	GO:0071395~cellular response to jasmonic acid stimulus	3	0.293542	0.0125037	1646, 1645, 8644	856	4	18133	15.8876	1	0.42963	0.424111
GOTERM_BP_DIRECT	GO:0003228~atrial cardiac muscle tissue development	3	0.293542	0.0125037	1909, 7547, 1482	856	4	18133	15.8876	1	0.42963	0.424111
GOTERM_BP_DIRECT	GO:0009887~animal organ morphogenesis	14	1.36986	0.0127806	7088, 6850, 5079, 2254, 2252, 59277, 2294, 80816, 650, 2249, 4917, 2313, 3908, 51513	856	137	18133	2.16473	1	0.435224	0.429632
GOTERM_BP_DIRECT	GO:0030001~metal ion transport	4	0.391389	0.0129698	4036, 6543, 6546, 6547	856	11	18133	7.70306	1	0.437761	0.432137
GOTERM_BP_DIRECT	GO:0048812~neuron projection morphogenesis	9	0.880626	0.0131875	7477, 2697, 655, 4752, 6446, 627, 1956, 4747, 10479	856	67	18133	2.84553	1	0.441203	0.435535
GOTERM_BP_DIRECT	GO:0015721~bile acid and bile salt transport	6	0.587084	0.0141139	1645, 6555, 1244, 28234, 6579, 5205	856	31	18133	4.10002	1	0.468092	0.462078
GOTERM_BP_DIRECT	GO:0051649~establishment of localization in cell	11	1.07632	0.0160216	6262, 347730, 6330, 6511, 63982, 338440, 558, 5028, 40, 10345, 399979	856	97	18133	2.40224	1	0.5177	0.511049
GOTERM_BP_DIRECT	GO:0050769~positive regulation of neurogenesis	6	0.587084	0.0160951	5176, 10636, 4036, 4311, 644943, 429	856	32	18133	3.97189	1	0.5177	0.511049
GOTERM_BP_DIRECT	GO:0017156~calcium ion regulated exocytosis	6	0.587084	0.0160951	148281, 84258, 143425, 127833, 9699, 6857	856	32	18133	3.97189	1	0.5177	0.511049
GOTERM_BP_DIRECT	GO:0043407~negative regulation of MAP kinase activity	7	0.684932	0.0165156	650, 10636, 10251, 655, 348, 5777, 11213	856	44	18133	3.37009	1	0.5177	0.511049
GOTERM_BP_DIRECT	GO:0060048~cardiac muscle contraction	7	0.684932	0.0165156	6262, 6330, 7137, 6546, 1482, 6327, 7273	856	44	18133	3.37009	1	0.5177	0.511049
GOTERM_BP_DIRECT	GO:0007614~short-term memory	4	0.391389	0.0166956	793, 5176, 139411, 23316	856	12	18133	7.06114	1	0.5177	0.511049
GOTERM_BP_DIRECT	GO:0086012~membrane depolarization during cardiac muscle cell action potential	4	0.391389	0.0166956	3759, 6330, 6546, 6327	856	12	18133	7.06114	1	0.5177	0.511049
GOTERM_BP_DIRECT	GO:0071313~cellular response to caffeine	4	0.391389	0.0166956	6262, 6546, 10891, 2946	856	12	18133	7.06114	1	0.5177	0.511049
GOTERM_BP_DIRECT	GO:0045165~cell fate commitment	8	0.782779	0.0171873	55553, 650, 51384, 7477, 3791, 23493, 6886, 140628	856	57	18133	2.97311	1	0.528647	0.521855
GOTERM_BP_DIRECT	GO:0007204~positive regulation of cytosolic calcium ion concentration	15	1.46771	0.0174431	1909, 2099, 6690, 57007, 552, 51196, 2697, 116, 952, 799, 1907, 5028, 5732, 1903, 728	856	158	18133	2.01108	1	0.532225	0.525387
GOTERM_BP_DIRECT	GO:0007189~adenylate cyclase-activating G-protein coupled receptor signaling pathway	13	1.27202	0.018854	4161, 575, 1268, 57211, 2642, 23284, 116, 799, 107, 5732, 6954, 1903, 10203	856	129	18133	2.13476	1	0.570709	0.563377
GOTERM_BP_DIRECT	GO:0099502~calcium-dependent activation of synaptic vesicle fusion	3	0.293542	0.0201911	143425, 8447, 6857	856	5	18133	12.71	1	0.579013	0.571574
GOTERM_BP_DIRECT	GO:0070873~regulation of glycogen metabolic process	3	0.293542	0.0201911	2642, 5443, 80183	856	5	18133	12.71	1	0.579013	0.571574
GOTERM_BP_DIRECT	GO:0060687~regulation of branching involved in prostate gland morphogenesis	3	0.293542	0.0201911	3239, 655, 2099	856	5	18133	12.71	1	0.579013	0.571574
GOTERM_BP_DIRECT	GO:0014063~negative regulation of serotonin secretion	3	0.293542	0.0201911	1268, 11255, 3351	856	5	18133	12.71	1	0.579013	0.571574
GOTERM_BP_DIRECT	GO:0097070~ductus arteriosus closure	3	0.293542	0.0201911	64220, 3248, 2294	856	5	18133	12.71	1	0.579013	0.571574
GOTERM_BP_DIRECT	GO:0036305~ameloblast differentiation	3	0.293542	0.0201911	650, 655, 10468	856	5	18133	12.71	1	0.579013	0.571574
GOTERM_BP_DIRECT	GO:0010750~positive regulation of nitric oxide mediated signal transduction	3	0.293542	0.0201911	2977, 2982, 1956	856	5	18133	12.71	1	0.579013	0.571574
GOTERM_BP_DIRECT	GO:0050873~brown fat cell differentiation	6	0.587084	0.0205932	1734, 64641, 10891, 63976, 116844, 2170	856	34	18133	3.73825	1	0.583412	0.575917
GOTERM_BP_DIRECT	GO:0002357~defense response to tumor cell	4	0.391389	0.0209563	9940, 9314, 51225, 27303	856	13	18133	6.51797	1	0.583412	0.575917
GOTERM_BP_DIRECT	GO:0002064~epithelial cell development	4	0.391389	0.0209563	2487, 8626, 57619, 2099	856	13	18133	6.51797	1	0.583412	0.575917
GOTERM_BP_DIRECT	GO:0016322~neuron remodeling	4	0.391389	0.0209563	6376, 1909, 2046, 59277	856	13	18133	6.51797	1	0.583412	0.575917
GOTERM_BP_DIRECT	GO:0006936~muscle contraction	10	0.978474	0.0212633	88, 6332, 7138, 7137, 8912, 6546, 10345, 3768, 7273, 4604	856	87	18133	2.43487	1	0.58344	0.575944
GOTERM_BP_DIRECT	GO:0007613~memory	10	0.978474	0.0212633	1268, 6310, 64478, 6543, 6326, 6547, 627, 57144, 4009, 56924	856	87	18133	2.43487	1	0.58344	0.575944
GOTERM_BP_DIRECT	GO:0022008~neurogenesis	8	0.782779	0.0222599	2047, 79094, 2064, 89797, 429, 255738, 89795, 1956	856	60	18133	2.82445	1	0.602122	0.594386
GOTERM_BP_DIRECT	GO:0030199~collagen fibril organization	8	0.782779	0.0222599	7373, 1301, 1289, 1278, 4016, 7837, 1281, 1290	856	60	18133	2.82445	1	0.602122	0.594386
GOTERM_BP_DIRECT	GO:0071300~cellular response to retinoic acid	9	0.880626	0.0229127	5076, 5176, 9464, 7477, 8854, 9314, 4058, 2042, 339479	856	74	18133	2.57636	1	0.603993	0.596234
GOTERM_BP_DIRECT	GO:0071526~semaphorin-plexin signaling pathway	6	0.587084	0.0231209	3791, 4233, 10371, 64218, 80031, 10512	856	35	18133	3.63144	1	0.603993	0.596234
GOTERM_BP_DIRECT	GO:0055074~calcium ion homeostasis	6	0.587084	0.0231209	793, 9365, 3791, 6546, 123041, 2902	856	35	18133	3.63144	1	0.603993	0.596234
GOTERM_BP_DIRECT	GO:0048469~cell maturation	6	0.587084	0.0231209	860, 3600, 558, 50487, 388585, 429	856	35	18133	3.63144	1	0.603993	0.596234
GOTERM_BP_DIRECT	GO:0007154~cell communication	6	0.587084	0.0231209	2702, 10804, 6543, 6546, 6547, 375519	856	35	18133	3.63144	1	0.603993	0.596234
GOTERM_BP_DIRECT	GO:0007160~cell-matrix adhesion	11	1.07632	0.0234244	10855, 1842, 960, 3683, 4585, 7412, 3696, 51754, 22795, 1281, 7074	856	103	18133	2.26231	1	0.607758	0.59995
GOTERM_BP_DIRECT	GO:0070374~positive regulation of ERK1 and ERK2 cascade	19	1.8591	0.0237894	7010, 9464, 3791, 6376, 4914, 387129, 650, 57007, 3624, 2249, 54550, 960, 3479, 116, 348, 799, 5028, 728, 1956	856	229	18133	1.75758	1	0.613059	0.605183
GOTERM_BP_DIRECT	GO:0006814~sodium ion transport	10	0.978474	0.0242718	159963, 8671, 6330, 6332, 6555, 6326, 6557, 6446, 64849, 142680	856	89	18133	2.38016	1	0.617151	0.609222
GOTERM_BP_DIRECT	GO:0010467~gene expression	10	0.978474	0.0242718	860, 8320, 1909, 348, 342184, 3561, 6327, 1272, 391723, 2913	856	89	18133	2.38016	1	0.617151	0.609222
GOTERM_BP_DIRECT	GO:1903861~positive regulation of dendrite extension	5	0.489237	0.0245663	84258, 127833, 9699, 23025, 6857	856	24	18133	4.41321	1	0.620503	0.612531
GOTERM_BP_DIRECT	GO:0001822~kidney development	12	1.17417	0.0249202	10736, 5176, 64220, 3248, 84159, 8854, 2674, 4036, 11174, 4311, 5314, 255738	856	119	18133	2.13614	1	0.623774	0.61576
GOTERM_BP_DIRECT	GO:0007417~central nervous system development	14	1.36986	0.0252197	5274, 6456, 1462, 391723, 55553, 30012, 2018, 1641, 27255, 7547, 6457, 6658, 40, 219409	856	150	18133	1.97712	1	0.623774	0.61576
GOTERM_BP_DIRECT	GO:0021554~optic nerve development	4	0.391389	0.025755	5076, 89797, 3746, 3736	856	14	18133	6.0524	1	0.623774	0.61576
GOTERM_BP_DIRECT	GO:0060317~cardiac epithelial to mesenchymal transition	4	0.391389	0.025755	650, 10439, 51384, 23493	856	14	18133	6.0524	1	0.623774	0.61576
GOTERM_BP_DIRECT	GO:0090181~regulation of cholesterol metabolic process	4	0.391389	0.025755	33, 348, 2053, 9619	856	14	18133	6.0524	1	0.623774	0.61576
GOTERM_BP_DIRECT	GO:0005513~detection of calcium ion	4	0.391389	0.025755	6262, 10242, 27094, 6857	856	14	18133	6.0524	1	0.623774	0.61576
GOTERM_BP_DIRECT	GO:1905606~regulation of presynapse assembly	6	0.587084	0.0258407	347730, 94030, 114798, 139065, 22865, 145581	856	36	18133	3.53057	1	0.623774	0.61576
GOTERM_BP_DIRECT	GO:0048839~inner ear development	7	0.684932	0.0268737	2070, 650, 8929, 10804, 9547, 28514, 6678	856	49	18133	3.0262	1	0.640602	0.632372
GOTERM_BP_DIRECT	GO:0050673~epithelial cell proliferation	7	0.684932	0.0268737	860, 2138, 26298, 3791, 2301, 1482, 1956	856	49	18133	3.0262	1	0.640602	0.632372
GOTERM_BP_DIRECT	GO:0007271~synaptic transmission, cholinergic	5	0.489237	0.028185	1137, 348, 8973, 1131, 1728	856	25	18133	4.23668	1	0.651134	0.642769
GOTERM_BP_DIRECT	GO:0010596~negative regulation of endothelial cell migration	5	0.489237	0.028185	6672, 5176, 575, 348, 5797	856	25	18133	4.23668	1	0.651134	0.642769
GOTERM_BP_DIRECT	GO:0010460~positive regulation of heart rate	5	0.489237	0.028185	6262, 552, 23493, 8862, 1907	856	25	18133	4.23668	1	0.651134	0.642769
GOTERM_BP_DIRECT	GO:0007187~G-protein coupled receptor signaling pathway, coupled to cyclic nucleotide second messenger	8	0.782779	0.0282835	4161, 1268, 301, 1131, 11255, 3351, 3274, 10203	856	63	18133	2.68996	1	0.651134	0.642769
GOTERM_BP_DIRECT	GO:0045907~positive regulation of vasoconstriction	6	0.587084	0.0287567	2702, 552, 2697, 952, 3274, 1956	856	37	18133	3.43515	1	0.651134	0.642769
GOTERM_BP_DIRECT	GO:0016576~histone dephosphorylation	3	0.293542	0.0293482	2070, 2139, 2138	856	6	18133	10.5917	1	0.651134	0.642769
GOTERM_BP_DIRECT	GO:0072189~ureter development	3	0.293542	0.0293482	5076, 2294, 9096	856	6	18133	10.5917	1	0.651134	0.642769
GOTERM_BP_DIRECT	GO:1990034~calcium ion export from cell	3	0.293542	0.0293482	6543, 6547, 123041	856	6	18133	10.5917	1	0.651134	0.642769
GOTERM_BP_DIRECT	GO:1901166~neural crest cell migration involved in autonomic nervous system development	3	0.293542	0.0293482	8929, 10371, 8828	856	6	18133	10.5917	1	0.651134	0.642769
GOTERM_BP_DIRECT	GO:0035723~interleukin-15-mediated signaling pathway	3	0.293542	0.0293482	3601, 3600, 3561	856	6	18133	10.5917	1	0.651134	0.642769
GOTERM_BP_DIRECT	GO:0061156~pulmonary artery morphogenesis	3	0.293542	0.0293482	64220, 23493, 4036	856	6	18133	10.5917	1	0.651134	0.642769
GOTERM_BP_DIRECT	GO:0048013~ephrin receptor signaling pathway	7	0.684932	0.0293642	4914, 2047, 2046, 2045, 2042, 64283, 7074	856	50	18133	2.96568	1	0.651134	0.642769
GOTERM_BP_DIRECT	GO:0016082~synaptic vesicle priming	4	0.391389	0.0310901	23025, 440279, 6616, 22895	856	15	18133	5.64891	1	0.669931	0.661324
GOTERM_BP_DIRECT	GO:0010838~positive regulation of keratinocyte proliferation	4	0.391389	0.0310901	374, 8626, 2252, 116844	856	15	18133	5.64891	1	0.669931	0.661324
GOTERM_BP_DIRECT	GO:0071372~cellular response to follicle-stimulating hormone stimulus	4	0.391389	0.0310901	3624, 1909, 2046, 10891	856	15	18133	5.64891	1	0.669931	0.661324
GOTERM_BP_DIRECT	GO:1904036~negative regulation of epithelial cell apoptotic process	4	0.391389	0.0310901	26471, 9464, 5314, 1482	856	15	18133	5.64891	1	0.669931	0.661324
GOTERM_BP_DIRECT	GO:0043252~sodium-independent organic anion transport	4	0.391389	0.0310901	28234, 353189, 6579, 6578	856	15	18133	5.64891	1	0.669931	0.661324
GOTERM_BP_DIRECT	GO:0045746~negative regulation of Notch signaling pathway	6	0.587084	0.0318727	8788, 23493, 655, 28514, 79094, 58495	856	38	18133	3.34475	1	0.682934	0.67416
GOTERM_BP_DIRECT	GO:0010842~retina layer formation	5	0.489237	0.0321039	793, 8842, 51761, 54549, 5797	856	26	18133	4.07373	1	0.684046	0.675258
GOTERM_BP_DIRECT	GO:0007420~brain development	21	2.05479	0.0328062	8320, 23705, 8633, 6310, 2045, 388585, 64405, 1272, 257194, 55553, 54541, 2018, 2302, 23284, 666, 107, 6414, 8877, 140733, 6857, 2902	856	271	18133	1.64152	1	0.693502	0.684592
GOTERM_BP_DIRECT	GO:0007218~neuropeptide signaling pathway	11	1.07632	0.0330273	387129, 57537, 84109, 27344, 5443, 116, 2861, 10178, 680, 2825, 51083	856	109	18133	2.13778	1	0.693502	0.684592
GOTERM_BP_DIRECT	GO:0050731~positive regulation of peptidyl-tyrosine phosphorylation	10	0.978474	0.0330932	960, 3600, 6850, 3589, 3479, 5168, 2674, 6997, 2252, 1272	856	94	18133	2.25355	1	0.693502	0.684592
GOTERM_BP_DIRECT	GO:0050804~modulation of synaptic transmission	9	0.880626	0.0345605	9498, 57502, 774, 5100, 2894, 2047, 2045, 627, 23237	856	80	18133	2.38313	1	0.71394	0.704768
GOTERM_BP_DIRECT	GO:0002062~chondrocyte differentiation	7	0.684932	0.0347881	55553, 650, 10736, 860, 2254, 1281, 399979	856	52	18133	2.85161	1	0.71394	0.704768
GOTERM_BP_DIRECT	GO:0042493~response to drug	22	2.15264	0.03492	4255, 7039, 2353, 2571, 51083, 2170, 4914, 2018, 3624, 10628, 301, 952, 117, 5797, 107, 10891, 6546, 218, 5139, 1728, 1848, 10512	856	290	18133	1.60702	1	0.71394	0.704768
GOTERM_BP_DIRECT	GO:0030073~insulin secretion	6	0.587084	0.0351916	301, 594855, 116, 9699, 399979, 51083	856	39	18133	3.25899	1	0.71394	0.704768
GOTERM_BP_DIRECT	GO:0030326~embryonic limb morphogenesis	6	0.587084	0.0351916	5396, 57167, 3236, 655, 2254, 221833	856	39	18133	3.25899	1	0.71394	0.704768
GOTERM_BP_DIRECT	GO:0098742~cell-cell adhesion via plasma-membrane adhesion molecules	6	0.587084	0.0351916	23284, 1013, 1012, 57126, 64405, 4072	856	39	18133	3.25899	1	0.71394	0.704768
GOTERM_BP_DIRECT	GO:0000122~negative regulation of transcription from RNA polymerase II promoter	59	5.77299	0.036557	9421, 6672, 6310, 90523, 3166, 80712, 342908, 391723, 2302, 55841, 4004, 5396, 5079, 93986, 9314, 23650, 388585, 28986, 165, 79365, 389549, 10628, 84159, 23493, 167826, 6756, 10468, 6493, 7068, 2254, 58495, 2099, 1482, 2294, 170302, 650, 10637, 84627, 57167, 8626, 7216, 6886, 8320, 63976, 3394, 169792, 9096, 23316, 3428, 1601, 60468, 1761, 7700, 6658, 10002, 51513, 429, 5602, 140628	856	969	18133	1.28981	1	0.737716	0.728239
GOTERM_BP_DIRECT	GO:0006874~cellular calcium ion homeostasis	11	1.07632	0.0367649	6262, 1909, 7137, 348, 6543, 6546, 1907, 5314, 6547, 10345, 123041	856	111	18133	2.09926	1	0.737971	0.72849
GOTERM_BP_DIRECT	GO:0021854~hypothalamus development	4	0.391389	0.0369566	2113, 6658, 30062, 219409	856	16	18133	5.29585	1	0.737971	0.72849
GOTERM_BP_DIRECT	GO:0007565~female pregnancy	10	0.978474	0.0371727	7056, 3248, 412, 3488, 2113, 116, 3620, 952, 1244, 2353	856	96	18133	2.20661	1	0.738421	0.728934
GOTERM_BP_DIRECT	GO:0032526~response to retinoic acid	7	0.684932	0.0377265	6672, 64220, 2697, 952, 9314, 429, 3490	856	53	18133	2.79781	1	0.745538	0.735959
GOTERM_BP_DIRECT	GO:0048286~lung alveolus development	6	0.587084	0.0387161	5241, 64220, 3791, 3488, 1907, 2294	856	40	18133	3.17751	1	0.755582	0.745875
GOTERM_BP_DIRECT	GO:0002693~positive regulation of cellular extravasation	3	0.293542	0.0398196	101, 83483, 7070	856	7	18133	9.0786	1	0.755582	0.745875
GOTERM_BP_DIRECT	GO:0016191~synaptic vesicle uncoating	3	0.293542	0.0398196	6456, 6457, 9829	856	7	18133	9.0786	1	0.755582	0.745875
GOTERM_BP_DIRECT	GO:0051798~positive regulation of hair follicle development	3	0.293542	0.0398196	10855, 3872, 10468	856	7	18133	9.0786	1	0.755582	0.745875
GOTERM_BP_DIRECT	GO:0003357~noradrenergic neuron differentiation	3	0.293542	0.0398196	8929, 9464, 1909	856	7	18133	9.0786	1	0.755582	0.745875
GOTERM_BP_DIRECT	GO:0035630~bone mineralization involved in bone maturation	3	0.293542	0.0398196	650, 3479, 162466	856	7	18133	9.0786	1	0.755582	0.745875
GOTERM_BP_DIRECT	GO:0042487~regulation of odontogenesis of dentin-containing tooth	3	0.293542	0.0398196	650, 860, 147495	856	7	18133	9.0786	1	0.755582	0.745875
GOTERM_BP_DIRECT	GO:0031394~positive regulation of prostaglandin biosynthetic process	3	0.293542	0.0398196	552, 301, 50487	856	7	18133	9.0786	1	0.755582	0.745875
GOTERM_BP_DIRECT	GO:0035176~social behavior	7	0.684932	0.0408185	57502, 552, 6310, 2894, 9369, 2571, 139411	856	54	18133	2.746	1	0.761851	0.752063
GOTERM_BP_DIRECT	GO:0001523~retinoid metabolic process	5	0.489237	0.0408521	1645, 6121, 8644, 4036, 216	856	28	18133	3.78275	1	0.761851	0.752063
GOTERM_BP_DIRECT	GO:0099560~synaptic membrane adhesion	5	0.489237	0.0408521	94030, 8404, 114798, 22865, 145581	856	28	18133	3.78275	1	0.761851	0.752063
GOTERM_BP_DIRECT	GO:0008284~positive regulation of cell proliferation	36	3.5225	0.040949	8854, 6376, 2254, 28514, 225689, 1482, 2252, 4072, 374, 650, 2249, 552, 3479, 116, 5314, 218, 5777, 1956, 8644, 3791, 4145, 7039, 388585, 3055, 2064, 7074, 1646, 860, 3589, 3600, 2113, 646, 6997, 1907, 8877, 1903	856	545	18133	1.39927	1	0.761851	0.752063
GOTERM_BP_DIRECT	GO:0051480~regulation of cytosolic calcium ion concentration	6	0.587084	0.0424482	6262, 793, 7222, 7223, 666, 6543	856	41	18133	3.10001	1	0.777768	0.767775
GOTERM_BP_DIRECT	GO:0042311~vasodilation	6	0.587084	0.0424482	2702, 2697, 116, 4883, 348, 1956	856	41	18133	3.10001	1	0.777768	0.767775
GOTERM_BP_DIRECT	GO:0001508~action potential	4	0.391389	0.0433458	1137, 10242, 3751, 27094	856	17	18133	4.98433	1	0.777768	0.767775
GOTERM_BP_DIRECT	GO:0001779~natural killer cell differentiation	4	0.391389	0.0433458	9760, 3601, 3600, 558	856	17	18133	4.98433	1	0.777768	0.767775
GOTERM_BP_DIRECT	GO:0007158~neuron cell-cell adhesion	4	0.391389	0.0433458	57502, 9369, 23245, 460	856	17	18133	4.98433	1	0.777768	0.767775
GOTERM_BP_DIRECT	GO:0015718~monocarboxylic acid transport	4	0.391389	0.0433458	387700, 9123, 6567, 151473	856	17	18133	4.98433	1	0.777768	0.767775
GOTERM_BP_DIRECT	GO:0099509~regulation of presynaptic cytosolic calcium ion concentration	4	0.391389	0.0433458	793, 1268, 5028, 3351	856	17	18133	4.98433	1	0.777768	0.767775
GOTERM_BP_DIRECT	GO:0007416~synapse assembly	8	0.782779	0.0434359	56133, 23284, 54549, 114798, 627, 56132, 40, 9806	856	69	18133	2.45605	1	0.777768	0.767775
GOTERM_BP_DIRECT	GO:0019233~sensory perception of pain	7	0.684932	0.0440661	3737, 1137, 1268, 116, 4311, 3751, 5028	856	55	18133	2.69607	1	0.785365	0.775275
GOTERM_BP_DIRECT	GO:0061436~establishment of skin barrier	5	0.489237	0.0456834	2312, 4233, 9314, 8626, 79152	856	29	18133	3.65231	1	0.810401	0.79999
GOTERM_BP_DIRECT	GO:0051056~regulation of small GTPase mediated signal transduction	11	1.07632	0.0473654	22899, 9411, 50619, 57636, 58504, 29984, 1124, 7984, 90627, 64283, 7074	856	116	18133	2.00877	1	0.830518	0.819848
GOTERM_BP_DIRECT	GO:1904707~positive regulation of vascular smooth muscle cell proliferation	7	0.684932	0.0474706	3248, 3479, 2697, 3488, 2254, 3351, 10203	856	56	18133	2.64793	1	0.830518	0.819848
GOTERM_BP_DIRECT	GO:0043434~response to peptide hormone	7	0.684932	0.0474706	374, 7010, 301, 2697, 655, 6678, 4747	856	56	18133	2.64793	1	0.830518	0.819848
GOTERM_BP_DIRECT	GO:0048738~cardiac muscle tissue development	4	0.391389	0.0502464	8854, 6445, 655, 140628	856	18	18133	4.70742	1	0.853364	0.842401
GOTERM_BP_DIRECT	GO:2000649~regulation of sodium ion transmembrane transporter activity	4	0.391389	0.0502464	6330, 2257, 5774, 6327	856	18	18133	4.70742	1	0.853364	0.842401
GOTERM_BP_DIRECT	GO:0003161~cardiac conduction system development	4	0.391389	0.0502464	2702, 23493, 2697, 1482	856	18	18133	4.70742	1	0.853364	0.842401
GOTERM_BP_DIRECT	GO:0010737~protein kinase A signaling	4	0.391389	0.0502464	1909, 6954, 7273, 51083	856	18	18133	4.70742	1	0.853364	0.842401
GOTERM_BP_DIRECT	GO:0045747~positive regulation of Notch signaling pathway	6	0.587084	0.050541	27255, 8626, 28514, 10098, 388585, 429	856	43	18133	2.95582	1	0.853364	0.842401
GOTERM_BP_DIRECT	GO:0048704~embryonic skeletal system morphogenesis	6	0.587084	0.050541	3217, 2138, 1301, 3236, 3225, 60529	856	43	18133	2.95582	1	0.853364	0.842401
GOTERM_BP_DIRECT	GO:0007202~activation of phospholipase C activity	5	0.489237	0.0508187	552, 1909, 117, 728, 1956	856	30	18133	3.53057	1	0.853364	0.842401
GOTERM_BP_DIRECT	GO:0010882~regulation of cardiac muscle contraction by calcium ion signaling	3	0.293542	0.0514614	6262, 7137, 6546	856	8	18133	7.94378	1	0.853364	0.842401
GOTERM_BP_DIRECT	GO:0099641~anterograde axonal protein transport	3	0.293542	0.0514614	1740, 5874, 3798	856	8	18133	7.94378	1	0.853364	0.842401
GOTERM_BP_DIRECT	GO:0002486~antigen processing and presentation of endogenous peptide antigen via MHC class I via ER pathway, TAP-independent	3	0.293542	0.0514614	3106, 3136, 3134	856	8	18133	7.94378	1	0.853364	0.842401
GOTERM_BP_DIRECT	GO:0016264~gap junction assembly	3	0.293542	0.0514614	2702, 10804, 2697	856	8	18133	7.94378	1	0.853364	0.842401
GOTERM_BP_DIRECT	GO:0060385~axonogenesis involved in innervation	3	0.293542	0.0514614	4914, 1909, 10371	856	8	18133	7.94378	1	0.853364	0.842401
GOTERM_BP_DIRECT	GO:0045471~response to ethanol	12	1.17417	0.0520908	3248, 1268, 116, 4255, 7412, 117, 2353, 6678, 1728, 3351, 6690, 2902	856	134	18133	1.89702	1	0.856959	0.845949
GOTERM_BP_DIRECT	GO:0070588~calcium ion transmembrane transport	11	1.07632	0.0521276	7222, 7223, 1909, 6543, 8912, 6546, 6547, 255022, 59283, 123041, 140803	856	118	18133	1.97472	1	0.856959	0.845949
GOTERM_BP_DIRECT	GO:0070373~negative regulation of ERK1 and ERK2 cascade	9	0.880626	0.0525551	91662, 1601, 10636, 10251, 55885, 9314, 11221, 1848, 5801	856	87	18133	2.19139	1	0.86028	0.849228
GOTERM_BP_DIRECT	GO:0043066~negative regulation of apoptotic process	34	3.32681	0.0535975	6376, 4255, 4036, 4058, 1482, 4072, 2249, 26471, 3479, 2301, 952, 558, 5314, 5139, 117581, 1956, 5272, 7010, 5076, 3791, 7039, 3055, 2064, 153769, 4914, 1601, 960, 301, 6997, 8877, 1728, 429, 10202, 40	856	521	18133	1.38241	1	0.873593	0.86237
GOTERM_BP_DIRECT	GO:0048863~stem cell differentiation	6	0.587084	0.0549033	5076, 860, 7547, 2099, 29947, 4072	856	44	18133	2.88865	1	0.883549	0.872197
GOTERM_BP_DIRECT	GO:0001756~somitogenesis	6	0.587084	0.0549033	5100, 27023, 28514, 2294, 10512, 9096	856	44	18133	2.88865	1	0.883549	0.872197
GOTERM_BP_DIRECT	GO:0048488~synaptic vesicle endocytosis	6	0.587084	0.0549033	57502, 127833, 6456, 5874, 6623, 6857	856	44	18133	2.88865	1	0.883549	0.872197
GOTERM_BP_DIRECT	GO:0007389~pattern specification process	5	0.489237	0.0562565	2138, 2302, 57619, 30062, 10468	856	31	18133	3.41668	1	0.89775	0.886216
GOTERM_BP_DIRECT	GO:0031069~hair follicle morphogenesis	5	0.489237	0.0562565	3488, 3872, 8626, 2252, 10468	856	31	18133	3.41668	1	0.89775	0.886216
GOTERM_BP_DIRECT	GO:0042574~retinal metabolic process	4	0.391389	0.0576444	1645, 6121, 8644, 8854	856	19	18133	4.45967	1	0.916066	0.904297
GOTERM_BP_DIRECT	GO:0007409~axonogenesis	9	0.880626	0.0586254	5076, 575, 6277, 51761, 107, 114798, 4747, 139065, 22865	856	89	18133	2.14214	1	0.92779	0.91587
GOTERM_BP_DIRECT	GO:0060079~excitatory postsynaptic potential	9	0.880626	0.0618197	56853, 1137, 4355, 2563, 8973, 2561, 55879, 2560, 2902	856	90	18133	2.11834	1	0.974298	0.961781
GOTERM_BP_DIRECT	GO:0098887~neurotransmitter receptor transport, endosome to postsynaptic membrane	3	0.293542	0.0641401	27065, 80852, 23426	856	9	18133	7.06114	1	0.978522	0.96595
GOTERM_BP_DIRECT	GO:2000020~positive regulation of male gonad development	3	0.293542	0.0641401	1761, 10371, 2516	856	9	18133	7.06114	1	0.978522	0.96595
GOTERM_BP_DIRECT	GO:0003158~endothelium development	3	0.293542	0.0641401	2702, 3791, 2697	856	9	18133	7.06114	1	0.978522	0.96595
GOTERM_BP_DIRECT	GO:0042756~drinking behavior	3	0.293542	0.0641401	8862, 3351, 123041	856	9	18133	7.06114	1	0.978522	0.96595
GOTERM_BP_DIRECT	GO:0060042~retina morphogenesis in camera-type eye	3	0.293542	0.0641401	6121, 8842, 28514	856	9	18133	7.06114	1	0.978522	0.96595
GOTERM_BP_DIRECT	GO:0044597~daunorubicin metabolic process	3	0.293542	0.0641401	1646, 1645, 8644	856	9	18133	7.06114	1	0.978522	0.96595
GOTERM_BP_DIRECT	GO:0006029~proteoglycan metabolic process	3	0.293542	0.0641401	10855, 650, 1301	856	9	18133	7.06114	1	0.978522	0.96595
GOTERM_BP_DIRECT	GO:0042403~thyroid hormone metabolic process	3	0.293542	0.0641401	1734, 51301, 6567	856	9	18133	7.06114	1	0.978522	0.96595
GOTERM_BP_DIRECT	GO:0007263~nitric oxide mediated signal transduction	4	0.391389	0.0655239	2977, 2982, 348, 6690	856	20	18133	4.23668	1	0.98778	0.975089
GOTERM_BP_DIRECT	GO:0042474~middle ear morphogenesis	4	0.391389	0.0655239	10736, 5396, 2138, 1909	856	20	18133	4.23668	1	0.98778	0.975089
GOTERM_BP_DIRECT	GO:0046928~regulation of neurotransmitter secretion	4	0.391389	0.0655239	79772, 594855, 9627, 6623	856	20	18133	4.23668	1	0.98778	0.975089
GOTERM_BP_DIRECT	GO:0051216~cartilage development	7	0.684932	0.0668811	55553, 651, 960, 5396, 655, 3696, 388585	856	61	18133	2.43088	1	1	0.987411
GOTERM_BP_DIRECT	GO:0071773~cellular response to BMP stimulus	5	0.489237	0.068027	650, 8929, 860, 655, 140628	856	33	18133	3.20961	1	1	0.987411
GOTERM_BP_DIRECT	GO:0051968~positive regulation of synaptic transmission, glutamatergic	5	0.489237	0.068027	4914, 116, 59283, 1956, 2902	856	33	18133	3.20961	1	1	0.987411
GOTERM_BP_DIRECT	GO:0008277~regulation of G-protein coupled receptor protein signaling pathway	6	0.587084	0.0692521	10636, 51196, 116, 123041, 386617, 23349	856	47	18133	2.70427	1	1	0.987411
GOTERM_BP_DIRECT	GO:0051591~response to cAMP	6	0.587084	0.0692521	374, 7010, 7056, 2353, 6678, 218	856	47	18133	2.70427	1	1	0.987411
GOTERM_BP_DIRECT	GO:0001755~neural crest cell migration	6	0.587084	0.0692521	10371, 58495, 64218, 80031, 10512, 2637	856	47	18133	2.70427	1	1	0.987411
GOTERM_BP_DIRECT	GO:0001938~positive regulation of endothelial cell proliferation	8	0.782779	0.0705838	7010, 650, 3791, 1012, 2252, 2152, 116844, 8828	856	77	18133	2.20087	1	1	0.987411
GOTERM_BP_DIRECT	GO:0030216~keratinocyte differentiation	7	0.684932	0.0712435	51384, 10628, 8644, 301, 2312, 1475, 8626	856	62	18133	2.39168	1	1	0.987411
GOTERM_BP_DIRECT	GO:0030155~regulation of cell adhesion	7	0.684932	0.0712435	145741, 5274, 3908, 388125, 2046, 28514, 5314	856	62	18133	2.39168	1	1	0.987411
GOTERM_BP_DIRECT	GO:0010951~negative regulation of endopeptidase activity	12	1.17417	0.0726214	5272, 50859, 284293, 5274, 5176, 7980, 27344, 1475, 710, 5973, 5627, 9806	856	142	18133	1.79015	1	1	0.987411
GOTERM_BP_DIRECT	GO:0010629~negative regulation of gene expression	22	2.15264	0.0734364	5241, 5176, 9464, 3791, 6586, 100506658, 6456, 8862, 9314, 58495, 2099, 27303, 149461, 650, 10439, 3479, 23493, 1244, 348, 3696, 50487, 140628	856	316	18133	1.47479	1	1	0.987411
GOTERM_BP_DIRECT	GO:0016338~calcium-independent cell-cell adhesion via plasma membrane cell-adhesion molecules	4	0.391389	0.0738671	5010, 9080, 137075, 149461	856	21	18133	4.03494	1	1	0.987411
GOTERM_BP_DIRECT	GO:0008585~female gonad development	4	0.391389	0.0738671	84159, 64478, 10468, 2516	856	21	18133	4.03494	1	1	0.987411
GOTERM_BP_DIRECT	GO:0055013~cardiac muscle cell development	4	0.391389	0.0738671	88, 6546, 1482, 7273	856	21	18133	4.03494	1	1	0.987411
GOTERM_BP_DIRECT	GO:0021772~olfactory bulb development	4	0.391389	0.0738671	389549, 8320, 10371, 7547	856	21	18133	4.03494	1	1	0.987411
GOTERM_BP_DIRECT	GO:0006693~prostaglandin metabolic process	4	0.391389	0.0738671	1646, 1645, 3248, 8644	856	21	18133	4.03494	1	1	0.987411
GOTERM_BP_DIRECT	GO:1903779~regulation of cardiac conduction	4	0.391389	0.0738671	6543, 6546, 1482, 6547	856	21	18133	4.03494	1	1	0.987411
GOTERM_BP_DIRECT	GO:0061564~axon development	4	0.391389	0.0738671	10251, 84709, 4747, 3736	856	21	18133	4.03494	1	1	0.987411
GOTERM_BP_DIRECT	GO:0060324~face development	4	0.391389	0.0738671	8854, 1909, 7547, 6658	856	21	18133	4.03494	1	1	0.987411
GOTERM_BP_DIRECT	GO:0061028~establishment of endothelial barrier	4	0.391389	0.0738671	10855, 5144, 1909, 10411	856	21	18133	4.03494	1	1	0.987411
GOTERM_BP_DIRECT	GO:0035914~skeletal muscle cell differentiation	6	0.587084	0.0744527	8929, 8320, 26471, 5079, 2353, 10324	856	48	18133	2.64793	1	1	0.987411
GOTERM_BP_DIRECT	GO:0071364~cellular response to epidermal growth factor stimulus	6	0.587084	0.0744527	1601, 5076, 2353, 6997, 2064, 1956	856	48	18133	2.64793	1	1	0.987411
GOTERM_BP_DIRECT	GO:0021549~cerebellum development	6	0.587084	0.0744527	57502, 10891, 1272, 4009, 3746, 2637	856	48	18133	2.64793	1	1	0.987411
GOTERM_BP_DIRECT	GO:0001570~vasculogenesis	7	0.684932	0.0757656	57007, 3791, 23493, 7137, 3696, 1482, 2294	856	63	18133	2.35371	1	1	0.987411
GOTERM_BP_DIRECT	GO:0007368~determination of left/right symmetry	7	0.684932	0.0757656	10637, 2302, 28514, 6997, 7547, 27019, 2294	856	63	18133	2.35371	1	1	0.987411
GOTERM_BP_DIRECT	GO:0043410~positive regulation of MAPK cascade	13	1.27202	0.0759821	7010, 3791, 6376, 2254, 2064, 4914, 650, 51196, 3589, 3479, 2861, 2046, 6997	856	160	18133	1.72115	1	1	0.987411
GOTERM_BP_DIRECT	GO:0006954~inflammatory response	27	2.64188	0.0769038	8534, 6696, 6376, 3683, 2353, 23643, 51083, 650, 2206, 558, 5732, 150372, 9435, 3055, 7096, 3428, 101, 960, 3600, 301, 55655, 1244, 3620, 5588, 8877, 1903, 728	856	410	18133	1.39501	1	1	0.987411
GOTERM_BP_DIRECT	GO:0072205~metanephric collecting duct development	3	0.293542	0.0777324	793, 5076, 7477	856	10	18133	6.35502	1	1	0.987411
GOTERM_BP_DIRECT	GO:0072112~glomerular visceral epithelial cell differentiation	3	0.293542	0.0777324	8842, 1909, 5800	856	10	18133	6.35502	1	1	0.987411
GOTERM_BP_DIRECT	GO:0060068~vagina development	3	0.293542	0.0777324	4036, 558, 2099	856	10	18133	6.35502	1	1	0.987411
GOTERM_BP_DIRECT	GO:0042448~progesterone metabolic process	3	0.293542	0.0777324	1646, 1645, 8644	856	10	18133	6.35502	1	1	0.987411
GOTERM_BP_DIRECT	GO:0044598~doxorubicin metabolic process	3	0.293542	0.0777324	1646, 1645, 8644	856	10	18133	6.35502	1	1	0.987411
GOTERM_BP_DIRECT	GO:2000726~negative regulation of cardiac muscle cell differentiation	3	0.293542	0.0777324	55553, 650, 28514	856	10	18133	6.35502	1	1	0.987411
GOTERM_BP_DIRECT	GO:2000650~negative regulation of sodium ion transmembrane transporter activity	3	0.293542	0.0777324	23072, 57520, 255738	856	10	18133	6.35502	1	1	0.987411
GOTERM_BP_DIRECT	GO:0050764~regulation of phagocytosis	3	0.293542	0.0777324	6850, 8877, 3055	856	10	18133	6.35502	1	1	0.987411
GOTERM_BP_DIRECT	GO:2001259~positive regulation of cation channel activity	3	0.293542	0.0777324	88, 1909, 6769	856	10	18133	6.35502	1	1	0.987411
GOTERM_BP_DIRECT	GO:0009888~tissue development	5	0.489237	0.0809619	4917, 3908, 59277, 10631, 2516	856	35	18133	3.0262	1	1	0.987411
GOTERM_BP_DIRECT	GO:0030032~lamellipodium assembly	5	0.489237	0.0809619	84448, 29984, 9459, 1012, 5800	856	35	18133	3.0262	1	1	0.987411
GOTERM_BP_DIRECT	GO:0002027~regulation of heart rate	5	0.489237	0.0809619	6262, 5144, 1909, 10371, 6546	856	35	18133	3.0262	1	1	0.987411
GOTERM_BP_DIRECT	GO:0071397~cellular response to cholesterol	4	0.391389	0.0826547	3624, 23209, 57476, 54762	856	22	18133	3.85153	1	1	0.987411
GOTERM_BP_DIRECT	GO:0045780~positive regulation of bone resorption	4	0.391389	0.0826547	101, 6850, 6696, 1956	856	22	18133	3.85153	1	1	0.987411
GOTERM_BP_DIRECT	GO:0071354~cellular response to interleukin-6	4	0.391389	0.0826547	55022, 1244, 6997, 10891	856	22	18133	3.85153	1	1	0.987411
GOTERM_BP_DIRECT	GO:0038083~peptidyl-tyrosine autophosphorylation	4	0.391389	0.0826547	4914, 3791, 4058, 1956	856	22	18133	3.85153	1	1	0.987411
GOTERM_BP_DIRECT	GO:0021987~cerebral cortex development	8	0.782779	0.0828823	3737, 5079, 93986, 84709, 429, 1281, 4747, 3736	856	80	18133	2.11834	1	1	0.987411
GOTERM_BP_DIRECT	GO:0045666~positive regulation of neuron differentiation	9	0.880626	0.083238	389549, 650, 8929, 655, 6457, 1482, 147040, 429, 339479	856	96	18133	1.98594	1	1	0.987411
GOTERM_BP_DIRECT	GO:0045766~positive regulation of angiogenesis	13	1.27202	0.0845482	7010, 3791, 8038, 2152, 116844, 147372, 4914, 2113, 84034, 3696, 8877, 10411, 728	856	163	18133	1.68947	1	1	0.987411
GOTERM_BP_DIRECT	GO:0006493~protein O-linked glycosylation	6	0.587084	0.08547	10690, 51301, 338596, 11227, 120071, 11226	856	50	18133	2.54201	1	1	0.987411
GOTERM_BP_DIRECT	GO:0048709~oligodendrocyte differentiation	5	0.489237	0.0878521	7223, 666, 11221, 2064, 6547	856	36	18133	2.94214	1	1	0.987411
GOTERM_BP_DIRECT	GO:0009617~response to bacterium	9	0.880626	0.0912377	5272, 650, 6332, 6555, 55026, 84166, 140733, 116844, 10345	856	98	18133	1.94542	1	1	0.987411
GOTERM_BP_DIRECT	GO:0070830~bicellular tight junction assembly	6	0.587084	0.0912817	5010, 79983, 100506658, 9080, 137075, 149461	856	51	18133	2.49217	1	1	0.987411
GOTERM_BP_DIRECT	GO:0010718~positive regulation of epithelial to mesenchymal transition	6	0.587084	0.0912817	1601, 650, 10439, 655, 116844, 7074	856	51	18133	2.49217	1	1	0.987411
GOTERM_BP_DIRECT	GO:0050877~neurological system process	6	0.587084	0.0912817	1137, 2563, 8973, 2561, 55879, 2560	856	51	18133	2.49217	1	1	0.987411
GOTERM_BP_DIRECT	GO:0035235~ionotropic glutamate receptor signaling pathway	4	0.391389	0.0918663	2894, 2892, 2891, 2902	856	23	18133	3.68407	1	1	0.987411
GOTERM_BP_DIRECT	GO:0038095~Fc-epsilon receptor signaling pathway	4	0.391389	0.0918663	2206, 6850, 5588, 5602	856	23	18133	3.68407	1	1	0.987411
GOTERM_BP_DIRECT	GO:0002053~positive regulation of mesenchymal cell proliferation	4	0.391389	0.0918663	5396, 3791, 2254, 2294	856	23	18133	3.68407	1	1	0.987411
GOTERM_BP_DIRECT	GO:0036060~slit diaphragm assembly	2	0.195695	0.0920824	5800, 4868	856	2	18133	21.1834	1	1	0.987411
GOTERM_BP_DIRECT	GO:1903225~negative regulation of endodermal cell differentiation	2	0.195695	0.0920824	1289, 1290	856	2	18133	21.1834	1	1	0.987411
GOTERM_BP_DIRECT	GO:0003350~pulmonary myocardium development	2	0.195695	0.0920824	1482, 10512	856	2	18133	21.1834	1	1	0.987411
GOTERM_BP_DIRECT	GO:0021633~optic nerve structural organization	2	0.195695	0.0920824	3737, 5076	856	2	18133	21.1834	1	1	0.987411
GOTERM_BP_DIRECT	GO:0010652~positive regulation of cell communication by chemical coupling	2	0.195695	0.0920824	2702, 2697	856	2	18133	21.1834	1	1	0.987411
GOTERM_BP_DIRECT	GO:0046449~creatinine metabolic process	2	0.195695	0.0920824	387700, 4311	856	2	18133	21.1834	1	1	0.987411
GOTERM_BP_DIRECT	GO:0061379~inferior colliculus development	2	0.195695	0.0920824	83741, 27023	856	2	18133	21.1834	1	1	0.987411
GOTERM_BP_DIRECT	GO:0016331~morphogenesis of embryonic epithelium	3	0.293542	0.0921241	5100, 8854, 9096	856	11	18133	5.77729	1	1	0.987411
GOTERM_BP_DIRECT	GO:0048846~axon extension involved in axon guidance	3	0.293542	0.0921241	6586, 10371, 8828	856	11	18133	5.77729	1	1	0.987411
GOTERM_BP_DIRECT	GO:0030518~intracellular steroid hormone receptor signaling pathway	3	0.293542	0.0921241	5241, 2099, 4306	856	11	18133	5.77729	1	1	0.987411
GOTERM_BP_DIRECT	GO:0016081~synaptic vesicle docking	3	0.293542	0.0921241	23025, 440279, 6616	856	11	18133	5.77729	1	1	0.987411
GOTERM_BP_DIRECT	GO:0099566~regulation of postsynaptic cytosolic calcium ion concentration	3	0.293542	0.0921241	793, 6543, 6546	856	11	18133	5.77729	1	1	0.987411
GOTERM_BP_DIRECT	GO:0001574~ganglioside biosynthetic process	3	0.293542	0.0921241	256435, 338596, 7903	856	11	18133	5.77729	1	1	0.987411
GOTERM_BP_DIRECT	GO:0007494~midgut development	3	0.293542	0.0921241	8854, 2294, 1956	856	11	18133	5.77729	1	1	0.987411
GOTERM_BP_DIRECT	GO:0048935~peripheral nervous system neuron development	3	0.293542	0.0921241	9464, 3236, 429	856	11	18133	5.77729	1	1	0.987411
GOTERM_BP_DIRECT	GO:0060055~angiogenesis involved in wound healing	3	0.293542	0.0921241	10855, 6376, 2113	856	11	18133	5.77729	1	1	0.987411
GOTERM_BP_DIRECT	GO:0032570~response to progesterone	5	0.489237	0.0950152	10628, 952, 2353, 5732, 2560	856	37	18133	2.86262	1	1	0.987411
GOTERM_BP_DIRECT	GO:0001947~heart looping	7	0.684932	0.0954339	9421, 8320, 9464, 28514, 7547, 58495, 1482	856	67	18133	2.21319	1	1	0.987411
GOTERM_BP_DIRECT	GO:0060291~long-term synaptic potentiation	7	0.684932	0.0954339	347730, 10636, 4355, 6543, 6547, 6616, 23237	856	67	18133	2.21319	1	1	0.987411
GOTERM_BP_DIRECT	GO:1902895~positive regulation of pri-miRNA transcription from RNA polymerase II promoter	6	0.587084	0.0972917	650, 2113, 8862, 9314, 2353, 1956	856	52	18133	2.44424	1	1	0.987411
Category	Term	Count	%	PValue	Genes	List Total	Pop Hits	Pop Total	Fold Enrichment	Bonferroni	Benjamini	FDR
GOTERM_CC_DIRECT	GO:0005886~plasma membrane	358	35.0294	6.484e-20	5144, 4055, 100506658, 8777, 6236, 4058, 63982, 3759, 126969, 57502, 116496, 79895, 23284, 51761, 117, 3751, 3752, 10098, 10411, 137075, 131096, 9619, 115827, 6121, 1909, 2561, 2560, 29953, 56660, 729359, 9077, 64849, 400746, 118788, 2674, 56301, 5028, 53832, 1903, 27094, 926, 140803, 3768, 64283, 388419, 8673, 7222, 8671, 23705, 7223, 3781, 6376, 5168, 3782, 153579, 2571, 23025, 6490, 142680, 40…	910	4964	19136	1.51656	3.47542e-17	3.47542e-17	3.19661e-17
GOTERM_CC_DIRECT	GO:0005887~integral component of plasma membrane	142	13.8943	2.35219e-18	6511, 10371, 4058, 56132, 2702, 3759, 56138, 57502, 56133, 23284, 117, 3751, 10098, 131096, 2825, 286133, 7056, 22925, 1909, 4585, 2045, 2561, 2560, 29953, 56660, 2042, 400746, 27133, 56301, 5028, 6515, 1903, 27094, 926, 140803, 6518, 23428, 7222, 8671, 9365, 9123, 7223, 4233, 9369, 353189, 64218, 3384, 6490, 123041, 2206, 84109, 3136, 2047, 2563, 54894, 2046, 5797, 5799, 3775, 4868, 10512, 64220…	910	1397	19136	2.13748	1.26077e-15	6.30387e-16	5.79815e-16
GOTERM_CC_DIRECT	GO:0045211~postsynaptic membrane	32	3.13112	6.71303e-09	5100, 8973, 2892, 2891, 22895, 23426, 3737, 3759, 27065, 1137, 2563, 6546, 3751, 3752, 8828, 2902, 3736, 440829, 2561, 1131, 2560, 1272, 286, 3748, 2894, 80852, 55879, 5028, 2913, 3746, 386617, 64084	910	201	19136	3.34783	3.59818e-06	1.15714e-06	1.06431e-06
GOTERM_CC_DIRECT	GO:0005576~extracellular region	150	14.6771	9.39425e-09	25903, 88, 7044, 7288, 10371, 1462, 57188, 118427, 51083, 27087, 3479, 116, 5654, 55328, 5777, 8404, 729085, 7837, 255738, 22925, 7058, 11197, 27019, 114335, 114336, 2042, 3490, 10669, 3488, 30010, 84034, 6997, 1907, 56944, 926, 388419, 7980, 9365, 340075, 6376, 5168, 5443, 4233, 8038, 25840, 6490, 374, 1117, 650, 651, 10637, 51384, 258, 655, 2047, 78989, 80380, 8828, 419, 5834, 50859, 5176, 7477…	910	1992	19136	1.58348	5.0353e-06	1.15714e-06	1.06431e-06
GOTERM_CC_DIRECT	GO:0009986~cell surface	65	6.36008	1.07943e-08	4693, 3683, 3561, 2152, 57502, 2346, 2861, 952, 117, 558, 7837, 255738, 2902, 7010, 7056, 22925, 11197, 7412, 3134, 145581, 3601, 960, 3600, 27133, 6678, 6997, 5028, 6710, 80031, 926, 728, 64084, 8671, 8633, 7223, 3781, 6376, 4233, 4311, 4072, 374, 650, 57007, 3136, 3696, 10791, 1956, 3736, 8842, 4684, 7039, 7070, 22865, 57611, 4914, 101, 3106, 301, 57211, 1244, 83483, 79827, 51754, 3820, 3746	910	635	19136	2.15253	5.7857e-06	1.15714e-06	1.06431e-06
GOTERM_CC_DIRECT	GO:0098978~glutamatergic synapse	51	4.99022	2.45722e-08	88, 148281, 5100, 6511, 3759, 793, 23284, 2982, 3751, 8404, 2045, 2561, 94030, 145581, 1268, 6678, 5028, 6710, 139065, 2913, 64084, 22899, 6456, 4355, 23467, 23426, 3737, 27065, 10636, 2047, 2563, 6326, 8828, 3736, 9498, 22866, 347730, 1131, 114798, 23237, 7074, 58504, 2894, 80852, 348, 107, 6457, 5800, 5602, 6616, 6857	910	452	19136	2.37269	1.31706e-05	2.19512e-06	2.01902e-06
GOTERM_CC_DIRECT	GO:0005615~extracellular space	135	13.2094	5.36873e-08	25903, 7044, 114904, 4693, 10371, 1462, 2152, 118427, 51083, 3479, 116, 5654, 55328, 8404, 7837, 255738, 284297, 5272, 284293, 5274, 158038, 7056, 8788, 9478, 4585, 3134, 23452, 114335, 114336, 3490, 3488, 6997, 1907, 56944, 7980, 9365, 6376, 5168, 5443, 23145, 64856, 64218, 2170, 374, 55068, 1117, 650, 651, 10637, 51384, 10878, 27344, 3136, 655, 1475, 78989, 10631, 10512, 50859, 5176, 7477, 8842…	910	1788	19136	1.58773	2.8776e-05	4.11092e-06	3.78112e-06
GOTERM_CC_DIRECT	GO:0042734~presynaptic membrane	23	2.25049	6.14644e-08	9498, 5100, 6511, 9699, 8973, 94030, 23025, 2064, 440279, 3351, 1272, 3748, 3737, 1268, 27255, 6326, 9627, 6616, 6857, 2913, 3746, 386617, 3736	910	122	19136	3.9644	3.29444e-05	4.11812e-06	3.78775e-06
GOTERM_CC_DIRECT	GO:0030424~axon	43	4.20744	6.94331e-08	6332, 128434, 10371, 4036, 4311, 3737, 793, 10439, 2128, 54550, 127833, 23284, 2047, 2563, 216, 799, 4741, 6546, 6623, 8747, 6326, 6547, 8828, 4747, 7431, 5010, 347730, 5630, 6543, 1272, 3748, 4914, 2674, 27255, 4752, 85300, 4599, 8514, 5800, 627, 6857, 2913, 3746	910	359	19136	2.51874	3.72155e-05	4.13513e-06	3.80339e-06
GOTERM_CC_DIRECT	GO:0031012~extracellular matrix	35	3.42466	7.86063e-08	25903, 7980, 4693, 1462, 23145, 1284, 162466, 57188, 1281, 147372, 10855, 81794, 81035, 1278, 114794, 10631, 7837, 9719, 284297, 50859, 7373, 158038, 347730, 11096, 11095, 4585, 11174, 1290, 1842, 1301, 1289, 1288, 348, 8857, 9806	910	259	19136	2.8417	4.21321e-05	4.2133e-06	3.87529e-06
GOTERM_CC_DIRECT	GO:0030425~dendrite	50	4.89237	9.70689e-08	5100, 4133, 8777, 10371, 793, 57502, 54550, 1137, 6546, 3751, 3752, 6547, 2902, 2045, 2560, 5028, 64084, 22899, 23705, 8633, 4036, 4311, 2891, 23426, 3737, 27065, 10636, 575, 2047, 2563, 8626, 3775, 10752, 10479, 3736, 9498, 6543, 1131, 3351, 7070, 3274, 339479, 257194, 4914, 80852, 348, 85300, 1728, 627, 11255	910	458	19136	2.2957	5.20276e-05	4.7299e-06	4.35045e-06
GOTERM_CC_DIRECT	GO:0043005~neuron projection	43	4.20744	1.8734e-07	23705, 5067, 3781, 4133, 6376, 3782, 8973, 2353, 23025, 22895, 23426, 3737, 793, 1137, 116, 2047, 2563, 1012, 117, 2046, 10178, 2825, 2902, 22866, 9498, 7431, 4684, 2045, 2561, 2560, 2042, 680, 286, 1740, 116442, 1641, 8912, 85300, 55879, 5602, 5800, 6616, 6857	910	372	19136	2.43072	0.000100409	8.36785e-06	7.69655e-06
GOTERM_CC_DIRECT	GO:0043197~dendritic spine	25	2.44618	1.11967e-06	88, 3781, 91752, 4355, 2892, 2891, 22895, 3759, 793, 10636, 575, 6546, 51225, 3751, 3752, 6547, 2902, 6543, 23237, 7074, 57537, 3908, 5800, 40, 2913	910	166	19136	3.16695	0.000599963	4.61649e-05	4.24613e-05
GOTERM_CC_DIRECT	GO:0016323~basolateral plasma membrane	31	3.03327	1.5456e-06	23428, 8671, 23209, 23705, 9123, 7223, 353189, 255022, 4072, 952, 28234, 3953, 1956, 9498, 7010, 7039, 6543, 200958, 1131, 2064, 149461, 64849, 286, 960, 387700, 301, 3248, 1740, 57554, 5028, 728	910	242	19136	2.69374	0.000828101	5.91745e-05	5.44273e-05
GOTERM_CC_DIRECT	GO:0045202~synapse	50	4.89237	4.72244e-06	6511, 8973, 118427, 57144, 56132, 793, 57502, 1137, 56133, 2861, 6546, 6623, 139411, 6547, 3798, 2902, 2561, 2560, 57596, 23705, 9123, 8633, 4311, 440279, 22895, 3737, 10439, 774, 2563, 216, 5799, 6327, 1956, 3736, 8447, 6543, 1131, 114798, 3351, 3274, 7074, 2257, 1124, 54549, 85300, 55879, 8514, 1728, 11255, 6616	910	523	19136	2.01038	0.00252804	0.000168749	0.000155211
GOTERM_CC_DIRECT	GO:0098839~postsynaptic density membrane	17	1.66341	5.38602e-06	88, 9123, 2045, 2891, 94030, 114798, 59283, 23237, 145581, 22865, 57502, 57537, 1740, 2894, 107, 5800, 64084	910	91	19136	3.92841	0.00288275	0.000180432	0.000165957
GOTERM_CC_DIRECT	GO:0016324~apical plasma membrane	39	3.81605	1.02471e-05	23428, 9365, 9123, 5144, 100506658, 8777, 5244, 6555, 4036, 28514, 142680, 123041, 4072, 5874, 5314, 6567, 3775, 1956, 3736, 7010, 159963, 5593, 8842, 200958, 2064, 7070, 960, 301, 10804, 2697, 1244, 57619, 6997, 6557, 5028, 5205, 5800, 140803, 6518	910	376	19136	2.18116	0.00547743	0.000323086	0.000297167
GOTERM_CC_DIRECT	GO:0043025~neuronal cell body	41	4.01174	1.3037e-05	8633, 3781, 4133, 6376, 3782, 91752, 6456, 4311, 2891, 51083, 3759, 793, 10439, 2128, 1137, 774, 2563, 10891, 6546, 6623, 8747, 3752, 6547, 3736, 22866, 5274, 6543, 2045, 23237, 339479, 680, 257194, 7074, 4914, 80852, 2674, 348, 9627, 1728, 429, 40	910	409	19136	2.108	0.00696352	0.000379893	0.000349417
GOTERM_CC_DIRECT	GO:0098982~GABA-ergic synapse	16	1.56556	1.34664e-05	347730, 2561, 2560, 2571, 114798, 145581, 22865, 793, 1268, 2982, 2894, 2563, 1012, 3751, 3752, 5800	910	87	19136	3.86732	0.00719203	0.000379893	0.000349417
GOTERM_CC_DIRECT	GO:0043235~receptor complex	27	2.64188	1.6462e-05	4233, 4036, 4058, 3561, 23643, 2861, 2047, 117, 2046, 558, 5799, 3953, 4306, 1956, 7010, 22925, 3791, 2045, 2064, 2042, 9052, 7096, 4914, 2674, 55879, 926, 386617	910	219	19136	2.59256	0.00878487	0.000441181	0.000405787
GOTERM_CC_DIRECT	GO:0016021~integral component of membrane	293	28.6693	2.54583e-05	129684, 8534, 4055, 100506658, 4058, 63982, 148641, 120071, 27087, 126969, 57502, 79772, 79895, 23284, 51761, 117, 3751, 3752, 10098, 5139, 53947, 137075, 10655, 9619, 8788, 2561, 2560, 64849, 256435, 56301, 53832, 27094, 926, 140803, 3768, 8673, 7222, 8671, 23705, 7223, 3781, 6376, 5168, 3782, 153579, 6490, 142680, 4072, 374, 27065, 84109, 9080, 84466, 2563, 932, 51301, 54933, 3775, 10752, 15479…	910	5012	19136	1.22932	0.0135532	0.000649793	0.000597665
GOTERM_CC_DIRECT	GO:0000785~chromatin	78	7.63209	9.14387e-05	9421, 9464, 136259, 2353, 3166, 30062, 80712, 116448, 391723, 196, 3239, 8929, 10736, 3237, 2302, 3236, 2301, 283248, 10891, 4009, 10655, 3170, 349334, 5076, 5396, 64641, 5079, 93986, 4222, 9314, 388585, 221833, 79365, 440097, 30012, 2313, 83741, 23493, 2355, 2113, 167826, 219409, 2637, 2516, 6493, 7068, 5241, 50805, 79190, 2099, 1482, 2294, 60529, 170302, 3217, 2128, 26298, 27023, 8626, 6886, 43…	910	1049	19136	1.56361	0.0478316	0.00222778	0.00204906
GOTERM_CC_DIRECT	GO:0099061~integral component of postsynaptic density membrane	11	1.07632	0.000101156	9123, 2894, 107, 2045, 1131, 94030, 114798, 5800, 22865, 64084, 145581	910	50	19136	4.62629	0.0527787	0.00235738	0.00216826
GOTERM_CC_DIRECT	GO:0005581~collagen trimer	14	1.36986	0.000396097	7373, 114904, 1284, 1281, 147372, 1290, 1301, 1289, 81035, 1278, 1288, 84034, 78989, 51435	910	92	19136	3.2	0.191318	0.00884616	0.00813648
GOTERM_CC_DIRECT	GO:0043204~perikaryon	20	1.95695	0.000438881	5274, 5630, 6543, 23245, 460, 23426, 3748, 3737, 10439, 57537, 1740, 116, 3751, 6515, 3775, 5602, 6547, 3798, 50940, 3736	910	169	19136	2.48859	0.20966	0.0094096	0.00865472
GOTERM_CC_DIRECT	GO:0009897~external side of plasma membrane	33	3.22896	0.00109592	3683, 4036, 153579, 2891, 2352, 3561, 2152, 55068, 2206, 3119, 57007, 1137, 3136, 1012, 78989, 8747, 80380, 5314, 3953, 50615, 9619, 286133, 7056, 3791, 4684, 7412, 3134, 7070, 460, 2217, 2674, 10384, 154064	910	376	19136	1.84559	0.444415	0.0225927	0.0207803
GOTERM_CC_DIRECT	GO:0014069~postsynaptic density	26	2.54403	0.00134371	23705, 8777, 4355, 2891, 59283, 23426, 10636, 575, 6546, 51225, 3751, 3752, 6547, 2902, 440829, 9478, 6543, 642938, 1740, 57554, 80852, 5028, 4599, 9829, 56924, 2913	910	273	19136	2.00272	0.513594	0.0266751	0.0245351
GOTERM_CC_DIRECT	GO:0042383~sarcolemma	14	1.36986	0.00153528	6262, 6445, 90523, 6543, 7412, 113146, 286, 301, 3908, 6546, 3752, 6547, 6769, 6518	910	106	19136	2.77736	0.561125	0.0293896	0.0270319
GOTERM_CC_DIRECT	GO:0030669~clathrin-coated endocytic vesicle membrane	11	1.07632	0.00165947	8673, 374, 3119, 143425, 127833, 6456, 7039, 4036, 348, 6857, 1956	910	70	19136	3.30449	0.589432	0.029827	0.0274342
GOTERM_CC_DIRECT	GO:0008076~voltage-gated potassium channel complex	12	1.17417	0.00167373	3748, 3737, 3759, 10242, 3751, 3752, 8514, 3775, 3787, 27094, 3746, 3736	910	82	19136	3.07735	0.592563	0.029827	0.0274342
GOTERM_CC_DIRECT	GO:0070382~exocytic vesicle	7	0.684932	0.00173218	148281, 84258, 3479, 143425, 127833, 5874, 6857	910	28	19136	5.25714	0.605152	0.029827	0.0274342
GOTERM_CC_DIRECT	GO:0005604~basement membrane	13	1.27202	0.00178072	5176, 7058, 2254, 1284, 64856, 22795, 4917, 1289, 3908, 1288, 6678, 4016, 7837	910	95	19136	2.87759	0.615309	0.029827	0.0274342
GOTERM_CC_DIRECT	GO:0005614~interstitial matrix	5	0.489237	0.00184276	7373, 1842, 5212, 64856, 89797	910	12	19136	8.7619	0.627914	0.0299309	0.0275297
GOTERM_CC_DIRECT	GO:0044305~calyx of Held	6	0.587084	0.00257571	3737, 793, 440279, 3351, 3746, 3736	910	21	19136	6.00816	0.749015	0.0406053	0.0373478
GOTERM_CC_DIRECT	GO:0042995~cell projection	19	1.8591	0.0028151	88, 6696, 6376, 6456, 9699, 7984, 3055, 255239, 2702, 960, 29984, 1641, 84466, 85016, 51761, 6710, 6515, 4868, 386617	910	183	19136	2.18329	0.779316	0.0417413	0.0383927
GOTERM_CC_DIRECT	GO:0031901~early endosome membrane	19	1.8591	0.0028151	8673, 3134, 23237, 399979, 4914, 27065, 57537, 3106, 301, 753, 3136, 666, 2047, 2046, 6457, 8877, 926, 1956, 10479	910	183	19136	2.18329	0.779316	0.0417413	0.0383927
GOTERM_CC_DIRECT	GO:0098793~presynapse	18	1.76125	0.0028814	9498, 8447, 91752, 6456, 6543, 4311, 23025, 8120, 57502, 1268, 107, 85300, 4599, 6457, 8877, 11255, 9829, 6813	910	169	19136	2.23973	0.787042	0.0417413	0.0383927
GOTERM_CC_DIRECT	GO:0099634~postsynaptic specialization membrane	7	0.684932	0.00299874	57502, 347730, 3751, 2561, 3752, 2560, 22865	910	31	19136	4.74839	0.80006	0.042298	0.0389047
GOTERM_CC_DIRECT	GO:0043679~axon terminus	10	0.978474	0.00384855	3737, 9498, 6543, 6546, 6623, 1131, 2571, 6547, 10479, 3736	910	66	19136	3.18615	0.87341	0.0528929	0.0486497
GOTERM_CC_DIRECT	GO:0031594~neuromuscular junction	11	1.07632	0.00537649	1740, 3908, 1013, 2045, 23024, 23025, 2064, 440279, 6547, 10631, 4747	910	82	19136	2.82091	0.9444	0.072045	0.0662653
GOTERM_CC_DIRECT	GO:0099055~integral component of postsynaptic membrane	8	0.782779	0.0056503	5100, 2563, 6546, 6547, 8828, 2913, 3746, 3736	910	46	19136	3.65714	0.952029	0.0738673	0.0679414
GOTERM_CC_DIRECT	GO:0099056~integral component of presynaptic membrane	9	0.880626	0.00586035	3737, 1268, 6511, 6326, 1131, 3351, 2913, 3746, 3736	910	58	19136	3.26305	0.957165	0.0747893	0.0687894
GOTERM_CC_DIRECT	GO:0001518~voltage-gated sodium channel complex	5	0.489237	0.00732975	6330, 6332, 8912, 6326, 6327	910	17	19136	6.18487	0.980614	0.0913662	0.0840364
GOTERM_CC_DIRECT	GO:0014704~intercalated disc	8	0.782779	0.00802221	2702, 3759, 6330, 2697, 6546, 6326, 10791, 5318	910	49	19136	3.43324	0.986663	0.0977251	0.0898852
GOTERM_CC_DIRECT	GO:0005768~endosome	26	2.54403	0.00896707	25825, 23209, 376267, 4036, 23245, 3561, 497190, 27065, 57007, 552, 256764, 2642, 412, 51761, 117, 255738, 1956, 9619, 115827, 3791, 460, 3601, 3600, 84258, 301, 10203	910	316	19136	1.7302	0.991998	0.106808	0.0982393
GOTERM_CC_DIRECT	GO:0031226~intrinsic component of plasma membrane	7	0.684932	0.00963553	6330, 6326, 3751, 7216, 6547, 419, 23643	910	39	19136	3.77436	0.994426	0.110705	0.101824
GOTERM_CC_DIRECT	GO:0030672~synaptic vesicle membrane	13	1.27202	0.00970732	115827, 148281, 594855, 6456, 23025, 440279, 22895, 79772, 143425, 127833, 5874, 5799, 6857	910	117	19136	2.33651	0.994639	0.110705	0.101824
GOTERM_CC_DIRECT	GO:0044224~juxtaparanode region of axon	4	0.391389	0.00997342	3737, 1740, 8514, 3736	910	10	19136	8.41143	0.995358	0.111238	0.102314
GOTERM_CC_DIRECT	GO:0005788~endoplasmic reticulum lumen	25	2.44618	0.0101691	6696, 340075, 1462, 1284, 64856, 1281, 258, 412, 1278, 710, 415, 10098, 8404, 5799, 255738, 7373, 11096, 7477, 1290, 3490, 1301, 1289, 1288, 3488, 348	910	303	19136	1.73503	0.995825	0.111238	0.102314
GOTERM_CC_DIRECT	GO:0035579~specific granule membrane	11	1.07632	0.0110477	8673, 101, 79895, 3683, 57126, 353189, 932, 8514, 6515, 6616, 6518	910	91	19136	2.54192	0.997406	0.118431	0.10893
GOTERM_CC_DIRECT	GO:0032809~neuronal cell body membrane	6	0.587084	0.012679	3748, 3737, 9498, 3751, 7070, 3746	910	30	19136	4.20571	0.998929	0.130752	0.120263
GOTERM_CC_DIRECT	GO:0098845~postsynaptic endosome	3	0.293542	0.0126849	27065, 6457, 23237	910	4	19136	15.7714	0.998933	0.130752	0.120263
GOTERM_CC_DIRECT	GO:0043195~terminal bouton	8	0.782779	0.0162943	9498, 793, 594855, 116, 23025, 5799, 440279, 2902	910	56	19136	3.00408	0.99985	0.164788	0.151568
GOTERM_CC_DIRECT	GO:0005592~collagen type XI trimer	3	0.293542	0.0204788	1301, 1289, 1290	910	5	19136	12.6171	0.999985	0.203271	0.186964
GOTERM_CC_DIRECT	GO:0030315~T-tubule	7	0.684932	0.0253334	3759, 3781, 113146, 6546, 6326, 6327, 6769	910	48	19136	3.06667	0.999999	0.24324	0.223726
GOTERM_CC_DIRECT	GO:0030054~cell junction	19	1.8591	0.0254131	3170, 88, 5010, 3791, 100506658, 10581, 7984, 55286, 10804, 2697, 1740, 9080, 57554, 6710, 5801, 5318, 1956, 56924, 3736	910	229	19136	1.74473	0.999999	0.24324	0.223726
GOTERM_CC_DIRECT	GO:0099060~integral component of postsynaptic specialization membrane	5	0.489237	0.0288684	347730, 3751, 2561, 3752, 22865	910	25	19136	4.20571	1	0.271464	0.249687
GOTERM_CC_DIRECT	GO:0016020~membrane	199	19.4716	0.0300301	129684, 5144, 8534, 6236, 4058, 1462, 148641, 3759, 27087, 126969, 57502, 79772, 116496, 23284, 3751, 3752, 5139, 10411, 53947, 9619, 5272, 6121, 8788, 29953, 64849, 118788, 56301, 7447, 3768, 8673, 8671, 3781, 6376, 27065, 84109, 3775, 10752, 5834, 154790, 346689, 22866, 6262, 8325, 8447, 349152, 3430, 3428, 3547, 57537, 387104, 1124, 1244, 124872, 3787, 158584, 148281, 3683, 2353, 114786, 2352,…	910	3700	19136	1.131	1	0.27752	0.255256
GOTERM_CC_DIRECT	GO:0045121~membrane raft	20	1.95695	0.0311249	7010, 23209, 138715, 3791, 5244, 4311, 28514, 1272, 7070, 23237, 23426, 7096, 10855, 1268, 2697, 2047, 107, 6997, 150372, 1956	910	251	19136	1.67558	1	0.282762	0.260077
GOTERM_CC_DIRECT	GO:0031045~dense core granule	4	0.391389	0.0316919	25825, 143425, 127833, 6857	910	15	19136	5.60762	1	0.283114	0.260402
GOTERM_CC_DIRECT	GO:0032281~AMPA glutamate receptor complex	5	0.489237	0.0328733	440829, 2892, 2891, 118427, 59283	910	26	19136	4.04396	1	0.288854	0.265681
GOTERM_CC_DIRECT	GO:0005794~Golgi apparatus	67	6.55577	0.0341099	25825, 4055, 9547, 6511, 10690, 225689, 118427, 51083, 497190, 120071, 3759, 3119, 79895, 79656, 1013, 51761, 11221, 10178, 729085, 10331, 255738, 11227, 9619, 11226, 5272, 9435, 7412, 3055, 7096, 146664, 960, 3600, 256435, 116442, 55655, 2674, 80031, 6696, 376267, 4036, 2099, 338596, 2252, 6490, 22895, 26298, 412, 282973, 415, 5874, 10791, 5314, 8708, 8325, 3791, 80129, 8120, 3106, 4917, 2697, 7…	910	1108	19136	1.27158	1	0.294886	0.271229
GOTERM_CC_DIRECT	GO:0005923~bicellular tight junction	12	1.17417	0.0375649	5010, 79983, 23150, 100506658, 9080, 8777, 117, 225689, 79827, 137075, 149461, 4072	910	126	19136	2.00272	1	0.319599	0.29396
GOTERM_CC_DIRECT	GO:0009925~basal plasma membrane	7	0.684932	0.0420868	7010, 23428, 4233, 200958, 1131, 2064, 1956	910	54	19136	2.72593	1	0.352477	0.3242
GOTERM_CC_DIRECT	GO:0070062~extracellular exosome	120	11.7417	0.0524429	88, 116496, 2940, 5654, 6623, 5777, 7837, 10411, 2947, 2946, 5272, 5274, 4585, 23452, 2561, 29953, 64849, 3490, 57636, 3248, 2674, 6515, 6518, 8673, 8671, 9365, 4232, 353189, 64856, 2053, 6490, 2170, 4072, 651, 10878, 2047, 57126, 415, 5314, 10752, 419, 5834, 4868, 10512, 5837, 22866, 5176, 7477, 8842, 5696, 5333, 4883, 7070, 23316, 1645, 301, 6414, 1807, 83483, 6813, 6277, 3683, 22795, 116844, 7…	910	2170	19136	1.16287	1	0.432452	0.397759
GOTERM_CC_DIRECT	GO:0030667~secretory granule membrane	10	0.978474	0.0534524	8673, 960, 3106, 143425, 952, 57126, 4311, 6515, 5799, 728	910	102	19136	2.06162	1	0.434099	0.399274
GOTERM_CC_DIRECT	GO:1902711~GABA-A receptor complex	4	0.391389	0.0586997	2563, 2561, 55879, 2560	910	19	19136	4.42707	1	0.469598	0.431925
GOTERM_CC_DIRECT	GO:0098686~hippocampal mossy fiber to CA3 synapse	6	0.587084	0.0610315	793, 143425, 6456, 107, 2045, 6857	910	45	19136	2.80381	1	0.481072	0.442479
GOTERM_CC_DIRECT	GO:0042612~MHC class I protein complex	3	0.293542	0.0649929	3106, 3136, 3134	910	9	19136	7.00952	1	0.504872	0.464369
GOTERM_CC_DIRECT	GO:0005922~connexin complex	4	0.391389	0.0667065	2702, 10804, 2697, 375519	910	20	19136	4.20571	1	0.510781	0.469805
GOTERM_CC_DIRECT	GO:0031225~anchored component of membrane	10	0.978474	0.0682217	5067, 4045, 2674, 4684, 1012, 6997, 7070, 419, 154064, 257194	910	107	19136	1.96529	1	0.515026	0.473709
GOTERM_CC_DIRECT	GO:0005901~caveola	8	0.782779	0.0728291	23209, 7223, 1013, 1012, 117, 83483, 729085, 3055	910	77	19136	2.18479	1	0.542172	0.498677
GOTERM_CC_DIRECT	GO:0098688~parallel fiber to Purkinje cell synapse	4	0.391389	0.0751814	9123, 27255, 2892, 440279	910	21	19136	4.00544	1	0.544557	0.50087
GOTERM_CC_DIRECT	GO:0043194~axon initial segment	4	0.391389	0.0751814	3737, 4133, 57554, 3736	910	21	19136	4.00544	1	0.544557	0.50087
GOTERM_CC_DIRECT	GO:0005883~neurofilament	3	0.293542	0.0787478	5010, 4741, 4747	910	10	19136	6.30857	1	0.562784	0.517635
GOTERM_CC_DIRECT	GO:0005667~transcription factor complex	17	1.66341	0.0822853	7088, 9464, 9314, 2353, 2099, 1482, 391723, 2294, 60529, 196, 10736, 860, 83741, 2301, 283248, 6886, 10002	910	230	19136	1.55429	1	0.575696	0.529511
GOTERM_CC_DIRECT	GO:0060076~excitatory synapse	5	0.489237	0.0827026	57502, 347730, 2891, 6857, 2902	910	35	19136	3.00408	1	0.575696	0.529511
GOTERM_CC_DIRECT	GO:0048471~perinuclear region of cytoplasm	45	4.40313	0.0899316	8673, 9961, 23209, 5144, 6696, 6277, 8854, 6376, 376267, 6456, 57007, 26471, 575, 1012, 6623, 932, 5797, 5314, 10791, 10178, 6547, 3798, 255738, 1956, 11226, 115827, 50619, 5176, 9478, 8862, 7039, 2064, 149461, 1601, 3624, 4939, 79589, 85300, 83483, 4599, 4336, 3787, 627, 6616, 5801	910	753	19136	1.25669	1	0.617991	0.568414
GOTERM_CC_DIRECT	GO:0055038~recycling endosome membrane	9	0.880626	0.0985229	8673, 4914, 27065, 57537, 3106, 3136, 666, 3134, 10479	910	99	19136	1.91169	1	0.668459	0.614833
Category	Term	Count	%	PValue	Genes	List Total	Pop Hits	Pop Total	Fold Enrichment	Bonferroni	Benjamini	FDR
GOTERM_MF_DIRECT	GO:0000981~RNA polymerase II transcription factor activity, sequence-specific DNA binding	101	9.88258	3.44916e-07	9464, 136259, 391723, 196, 3239, 8929, 3237, 2302, 3236, 2301, 117581, 10655, 349334, 5396, 4222, 163223, 221833, 79365, 440097, 30012, 2313, 83741, 390927, 167826, 219409, 6493, 7068, 1482, 2294, 60529, 147686, 6886, 100129842, 8320, 3394, 9096, 23316, 284307, 1761, 6658, 429, 9421, 9422, 6672, 7761, 7643, 2353, 3166, 30062, 80712, 342908, 116448, 10736, 4009, 3170, 5076, 64641, 93349, 5079, 939…	873	1240	17915	1.67148	0.000339684	0.000190611	0.00018558
GOTERM_MF_DIRECT	GO:0000978~RNA polymerase II core promoter proximal region sequence-specific DNA binding	97	9.49119	3.87028e-07	136259, 391723, 3239, 8929, 3237, 2302, 3236, 2301, 84166, 10655, 349334, 5396, 4222, 22807, 100287226, 163223, 221833, 79365, 30012, 2313, 390927, 167826, 219409, 7068, 1482, 2294, 147686, 6886, 100129842, 7594, 8320, 3394, 63934, 9096, 23316, 3428, 284307, 1761, 6658, 10002, 429, 80095, 9421, 9422, 7761, 7643, 2353, 30062, 116448, 10736, 7757, 3170, 5076, 64641, 5079, 93986, 9314, 388585, 38954…	873	1179	17915	1.68834	0.00038115	0.000190611	0.00018558
GOTERM_MF_DIRECT	GO:1990837~sequence-specific double-stranded DNA binding	54	5.28376	2.32057e-06	9464, 136259, 2353, 3166, 30062, 80712, 196, 3239, 8929, 10736, 3237, 3236, 4009, 3170, 5076, 4222, 9314, 388585, 221833, 79365, 30012, 2313, 23493, 167826, 219409, 2637, 2516, 7068, 58495, 2099, 1482, 60529, 170302, 3217, 2128, 27023, 4306, 54738, 8320, 63973, 3394, 9096, 23316, 860, 2018, 3227, 60468, 3225, 1761, 7547, 6658, 51513, 429, 140628	873	556	17915	1.99307	0.00228316	0.000761922	0.00074181
GOTERM_MF_DIRECT	GO:0005509~calcium ion binding	63	6.16438	1.18378e-05	88, 148281, 5100, 6277, 4255, 1462, 23245, 22795, 56132, 793, 79772, 340527, 56138, 54550, 56133, 143425, 23284, 1013, 1012, 6546, 8404, 2902, 6286, 7056, 7058, 8788, 9478, 64405, 56107, 10669, 2312, 6678, 7447, 56108, 5627, 64084, 5168, 4036, 28514, 23025, 440279, 22895, 23105, 147372, 774, 127833, 140576, 78989, 346007, 50859, 6262, 5099, 6586, 8447, 5333, 7273, 101, 84258, 301, 56124, 79825, 6…	873	726	17915	1.78076	0.0115926	0.00291505	0.00283811
GOTERM_MF_DIRECT	GO:0001228~transcriptional activator activity, RNA polymerase II transcription regulatory region sequence-specific binding	46	4.50098	1.49582e-05	9421, 5241, 9464, 79190, 2353, 58495, 2099, 1482, 30062, 2294, 60529, 140690, 170302, 3217, 8929, 3239, 10736, 27300, 26298, 2302, 3236, 8626, 7757, 4009, 54738, 10655, 7594, 5396, 64641, 5079, 4222, 9314, 63976, 100287226, 169792, 860, 3227, 2313, 2113, 1761, 2355, 7547, 10002, 219409, 2637, 80095	873	474	17915	1.99151	0.0146259	0.00294676	0.00286898
GOTERM_MF_DIRECT	GO:0005102~receptor binding	40	3.91389	1.80306e-05	9048, 5241, 23705, 6850, 6376, 5443, 153579, 27065, 650, 651, 51384, 27344, 3136, 116, 10891, 319, 2946, 8325, 8743, 7477, 8862, 11197, 23452, 3134, 94030, 3055, 84707, 3106, 4917, 301, 118788, 3908, 666, 2674, 348, 30010, 84870, 6997, 10384, 10345	873	391	17915	2.09935	0.0176035	0.00296002	0.00288189
GOTERM_MF_DIRECT	GO:0050840~extracellular matrix binding	9	0.880626	8.84907e-05	25903, 1301, 6696, 11096, 57211, 6678, 8404, 284297, 9806	873	31	17915	5.95777	0.0834761	0.0124519	0.0121232
GOTERM_MF_DIRECT	GO:0005201~extracellular matrix structural constituent	19	1.8591	0.000117634	7373, 7980, 7058, 1284, 64856, 22795, 1281, 3490, 1290, 165, 1301, 1289, 1278, 3908, 1288, 6678, 4237, 10631, 7837	873	137	17915	2.846	0.109414	0.0144836	0.0141013
GOTERM_MF_DIRECT	GO:0005178~integrin binding	20	1.95695	0.000294402	88, 6850, 6696, 3791, 11096, 6376, 11095, 3683, 7412, 3384, 7070, 1281, 1842, 3479, 1289, 2674, 57126, 3696, 1903, 1956	873	160	17915	2.56515	0.251758	0.0322207	0.0313702
GOTERM_MF_DIRECT	GO:0005249~voltage-gated potassium channel activity	11	1.07632	0.000668298	3748, 3737, 27133, 3751, 3752, 8514, 3787, 6616, 131096, 3746, 3736	873	61	17915	3.70054	0.482369	0.0658273	0.0640898
GOTERM_MF_DIRECT	GO:0008083~growth factor activity	19	1.8591	0.000865276	7044, 9048, 7039, 2254, 2252, 83729, 374, 650, 3624, 2249, 651, 10637, 3589, 3479, 258, 2257, 655, 6997, 627	873	161	17915	2.42176	0.573723	0.0774815	0.0754363
GOTERM_MF_DIRECT	GO:0004714~transmembrane receptor protein tyrosine kinase activity	15	1.46771	0.00139126	7010, 6850, 3791, 4233, 4145, 4058, 2045, 3055, 2064, 2042, 4914, 2047, 2046, 558, 1956	873	115	17915	2.67668	0.746235	0.114199	0.111185
GOTERM_MF_DIRECT	GO:0003700~transcription factor activity, sequence-specific DNA binding	43	4.20744	0.00217515	6493, 7068, 5241, 7643, 2353, 2099, 1482, 196, 2128, 3217, 3239, 10736, 26298, 2302, 2301, 8626, 6886, 4306, 3899, 3170, 5076, 8320, 64641, 93986, 4222, 22807, 9314, 63934, 9096, 55553, 389549, 860, 60468, 2313, 23493, 3225, 2113, 2355, 7547, 10002, 429, 2637, 140628	873	544	17915	1.62208	0.882916	0.157227	0.153077
GOTERM_MF_DIRECT	GO:0008201~heparin binding	19	1.8591	0.0022347	11096, 6586, 7058, 11095, 2254, 2252, 2249, 1842, 400668, 1301, 1289, 2257, 655, 348, 84870, 10178, 89797, 10631, 8828	873	175	17915	2.22802	0.889599	0.157227	0.153077
GOTERM_MF_DIRECT	GO:0044325~ion channel binding	16	1.56556	0.00276814	88, 6262, 6330, 5144, 4355, 9699, 286, 2257, 27133, 6546, 3752, 8514, 10345, 5318, 6769, 3746	873	137	17915	2.39664	0.934806	0.170926	0.166414
GOTERM_MF_DIRECT	GO:0001786~phosphatidylserine binding	10	0.978474	0.00293591	148281, 6121, 575, 84258, 143425, 57476, 127833, 4311, 558, 6857	873	62	17915	3.30987	0.944763	0.170926	0.166414
GOTERM_MF_DIRECT	GO:0019905~syntaxin binding	10	0.978474	0.00328061	8673, 148281, 84258, 594855, 143425, 127833, 8447, 6616, 6857, 6813	873	63	17915	3.25733	0.960707	0.170926	0.166414
GOTERM_MF_DIRECT	GO:0030020~extracellular matrix structural constituent conferring tensile strength	8	0.782779	0.003334	7373, 1301, 1289, 1278, 1288, 1284, 1281, 1290	873	41	17915	4.00413	0.962727	0.170926	0.166414
GOTERM_MF_DIRECT	GO:0005004~GPI-linked ephrin receptor activity	4	0.391389	0.00347057	4914, 2046, 2045, 2042	873	7	17915	11.7264	0.967433	0.170926	0.166414
GOTERM_MF_DIRECT	GO:0008430~selenium binding	4	0.391389	0.00347057	1734, 8991, 6414, 22895	873	7	17915	11.7264	0.967433	0.170926	0.166414
GOTERM_MF_DIRECT	GO:0038023~signaling receptor activity	22	2.15264	0.00407618	7010, 7056, 64220, 22925, 4883, 9369, 2892, 2891, 1131, 2352, 7096, 57502, 2982, 2894, 2674, 117, 3696, 5314, 5028, 3820, 8828, 2902	873	229	17915	1.97147	0.982105	0.191192	0.186146
GOTERM_MF_DIRECT	GO:0043565~sequence-specific DNA binding	28	2.73973	0.00488992	7068, 5241, 136259, 2099, 1482, 80712, 2294, 140690, 26298, 2301, 27023, 10891, 4306, 10655, 3170, 8320, 93986, 4222, 63976, 23316, 2313, 23493, 2113, 7547, 10002, 219409, 23090, 2516	873	325	17915	1.76798	0.992001	0.211465	0.205883
GOTERM_MF_DIRECT	GO:0005516~calmodulin binding	20	1.95695	0.00517785	6262, 4133, 3781, 3782, 6236, 6543, 1264, 23025, 440279, 123041, 7273, 165, 27133, 107, 6546, 8877, 6547, 6857, 1956, 2902	873	204	17915	2.01188	0.993985	0.211465	0.205883
GOTERM_MF_DIRECT	GO:0000976~transcription regulatory region sequence-specific DNA binding	22	2.15264	0.00546727	3170, 9421, 5076, 9464, 9314, 2353, 58495, 63976, 1482, 3394, 196, 9096, 55553, 140690, 2313, 84159, 2302, 2113, 646, 8626, 6886, 140628	873	235	17915	1.92113	0.995484	0.211465	0.205883
GOTERM_MF_DIRECT	GO:0004725~protein tyrosine phosphatase activity	13	1.27202	0.0058184	2070, 5774, 2139, 2138, 1850, 5797, 11221, 5799, 5777, 5800, 9829, 5801, 1848	873	107	17915	2.49323	0.99681	0.211465	0.205883
GOTERM_MF_DIRECT	GO:0008237~metallopeptidase activity	10	0.978474	0.00606759	101, 11096, 81794, 11095, 11174, 8038, 4311, 8747, 29953, 155185	873	69	17915	2.97409	0.997508	0.211465	0.205883
GOTERM_MF_DIRECT	GO:0050839~cell adhesion molecule binding	10	0.978474	0.00606759	57502, 101, 23705, 3683, 7412, 9369, 5777, 10178, 10631, 4868	873	69	17915	2.97409	0.997508	0.211465	0.205883
GOTERM_MF_DIRECT	GO:0017080~sodium channel regulator activity	7	0.684932	0.00632301	6330, 2257, 5652, 5774, 6446, 6327, 5318	873	35	17915	4.10424	0.998066	0.211465	0.205883
GOTERM_MF_DIRECT	GO:0005244~voltage-gated ion channel activity	9	0.880626	0.00675588	6330, 6332, 8912, 6326, 8514, 56660, 6327, 255022, 59283	873	58	17915	3.18432	0.998741	0.211465	0.205883
GOTERM_MF_DIRECT	GO:1905030~voltage-gated ion channel activity involved in regulation of postsynaptic membrane potential	3	0.293542	0.00686992	3737, 3751, 3736	873	3	17915	20.5212	0.998875	0.211465	0.205883
GOTERM_MF_DIRECT	GO:0018636~phenanthrene 9,10-monooxygenase activity	3	0.293542	0.00686992	1646, 1645, 8644	873	3	17915	20.5212	0.998875	0.211465	0.205883
GOTERM_MF_DIRECT	GO:1905060~calcium:cation antiporter activity involved in regulation of postsynaptic cytosolic calcium ion concentration	3	0.293542	0.00686992	6543, 6546, 6547	873	3	17915	20.5212	0.998875	0.211465	0.205883
GOTERM_MF_DIRECT	GO:0047045~testosterone 17-beta-dehydrogenase (NADP+) activity	4	0.391389	0.00774085	1645, 8644, 51171, 3293	873	9	17915	9.12053	0.999526	0.231053	0.224954
GOTERM_MF_DIRECT	GO:0005001~transmembrane receptor protein tyrosine phosphatase activity	5	0.489237	0.00797984	5797, 5777, 5799, 5800, 5801	873	17	17915	6.03564	0.999626	0.231181	0.225078
GOTERM_MF_DIRECT	GO:0019838~growth factor binding	7	0.684932	0.00834152	7010, 3791, 2046, 5654, 2045, 2064, 8828	873	37	17915	3.88239	0.999739	0.234754	0.228558
GOTERM_MF_DIRECT	GO:0004713~protein tyrosine kinase activity	13	1.27202	0.00891432	7010, 6850, 3791, 4233, 4145, 4058, 2045, 3055, 2064, 7273, 4914, 558, 1956	873	113	17915	2.36085	0.999852	0.243906	0.237468
GOTERM_MF_DIRECT	GO:0047834~D-threo-aldose 1-dehydrogenase activity	5	0.489237	0.00987094	1646, 1645, 8644, 8514, 83592	873	18	17915	5.70033	0.999943	0.262781	0.255844
GOTERM_MF_DIRECT	GO:0022857~transmembrane transporter activity	17	1.66341	0.0109835	9498, 23428, 159963, 8671, 153328, 64849, 204962, 126969, 55640, 28234, 56301, 6579, 6557, 6515, 146429, 151473, 6518	873	174	17915	2.00494	0.999981	0.284704	0.277189
GOTERM_MF_DIRECT	GO:0004896~cytokine receptor activity	8	0.782779	0.012518	960, 3601, 58985, 3561, 2152, 53832, 3953, 50615	873	52	17915	3.15711	0.999996	0.316159	0.307814
GOTERM_MF_DIRECT	GO:0015491~cation:cation antiporter activity	3	0.293542	0.0132968	6543, 6546, 6547	873	4	17915	15.3909	0.999998	0.327434	0.318791
GOTERM_MF_DIRECT	GO:0017147~Wnt-protein binding	6	0.587084	0.0139726	8325, 388630, 2487, 11197, 147495, 5800	873	30	17915	4.10424	0.999999	0.331532	0.322781
GOTERM_MF_DIRECT	GO:0016918~retinal binding	4	0.391389	0.0141364	5948, 64220, 8854, 5947	873	11	17915	7.46225	0.999999	0.331532	0.322781
GOTERM_MF_DIRECT	GO:0046983~protein dimerization activity	16	1.56556	0.0164503	6672, 9464, 63982, 63973, 388585, 116448, 391723, 196, 79365, 23493, 348, 6886, 167826, 100129654, 429, 117581	873	167	17915	1.9661	1	0.374256	0.364377
GOTERM_MF_DIRECT	GO:0030594~neurotransmitter receptor activity	10	0.978474	0.016718	1137, 2563, 8973, 2561, 55879, 1131, 2560, 11255, 3351, 3274	873	81	17915	2.53348	1	0.374256	0.364377
GOTERM_MF_DIRECT	GO:0004032~alditol:NADP+ 1-oxidoreductase activity	4	0.391389	0.0181767	1646, 1645, 8644, 83592	873	12	17915	6.8404	1	0.390445	0.380139
GOTERM_MF_DIRECT	GO:0015276~ligand-gated ion channel activity	6	0.587084	0.018234	1137, 2894, 2892, 2891, 2560, 2902	873	32	17915	3.84772	1	0.390445	0.380139
GOTERM_MF_DIRECT	GO:0097110~scaffold protein binding	9	0.880626	0.0200419	57502, 7431, 6850, 5144, 8912, 28514, 5028, 3866, 2913	873	70	17915	2.63844	1	0.420027	0.40894
GOTERM_MF_DIRECT	GO:0005432~calcium:sodium antiporter activity	3	0.293542	0.0214498	6543, 6546, 6547	873	5	17915	12.3127	1	0.421608	0.410479
GOTERM_MF_DIRECT	GO:0047086~ketosteroid monooxygenase activity	3	0.293542	0.0214498	1646, 1645, 8644	873	5	17915	12.3127	1	0.421608	0.410479
GOTERM_MF_DIRECT	GO:1904315~transmitter-gated ion channel activity involved in regulation of postsynaptic membrane potential	8	0.782779	0.0219296	1137, 2894, 2563, 8973, 2892, 2561, 55879, 2560	873	58	17915	2.83051	1	0.421608	0.410479
GOTERM_MF_DIRECT	GO:0004222~metalloendopeptidase activity	13	1.27202	0.022236	11096, 11095, 11174, 8038, 4311, 94031, 57188, 101, 81794, 388630, 8747, 5654, 9719	873	128	17915	2.08418	1	0.421608	0.410479
GOTERM_MF_DIRECT	GO:0048306~calcium-dependent protein binding	10	0.978474	0.0222575	6286, 301, 6277, 9478, 7137, 140576, 57126, 6616, 6857, 123041	873	85	17915	2.41426	1	0.421608	0.410479
GOTERM_MF_DIRECT	GO:0072582~17-beta-hydroxysteroid dehydrogenase (NADP+) activity	4	0.391389	0.0227897	1646, 1645, 8644, 3293	873	13	17915	6.31421	1	0.422168	0.411025
GOTERM_MF_DIRECT	GO:0030276~clathrin binding	7	0.684932	0.0232727	148281, 84258, 143425, 127833, 9829, 8120, 6857	873	46	17915	3.12279	1	0.422168	0.411025
GOTERM_MF_DIRECT	GO:0005248~voltage-gated sodium channel activity	5	0.489237	0.0235728	6330, 6332, 8912, 6326, 6327	873	23	17915	4.46113	1	0.422168	0.411025
GOTERM_MF_DIRECT	GO:0070700~BMP receptor binding	4	0.391389	0.0279768	650, 651, 655, 222223	873	14	17915	5.8632	1	0.477453	0.464851
GOTERM_MF_DIRECT	GO:0044594~17-beta-hydroxysteroid dehydrogenase (NAD+) activity	4	0.391389	0.0279768	1646, 1645, 8644, 51171	873	14	17915	5.8632	1	0.477453	0.464851
GOTERM_MF_DIRECT	GO:0005044~scavenger receptor activity	7	0.684932	0.028114	286133, 57007, 84466, 81035, 5168, 51435, 284297	873	48	17915	2.99267	1	0.477453	0.464851
GOTERM_MF_DIRECT	GO:0005242~inward rectifier potassium channel activity	5	0.489237	0.0312018	3759, 3781, 3782, 3775, 3768	873	25	17915	4.10424	1	0.51223	0.498709
GOTERM_MF_DIRECT	GO:0042605~peptide antigen binding	5	0.489237	0.0312018	23428, 3119, 3106, 3136, 3134	873	25	17915	4.10424	1	0.51223	0.498709
GOTERM_MF_DIRECT	GO:0017075~syntaxin-1 binding	5	0.489237	0.0354989	23025, 440279, 6616, 6857, 6813	873	26	17915	3.94638	1	0.57322	0.558089
GOTERM_MF_DIRECT	GO:0015347~sodium-independent organic anion transmembrane transporter activity	4	0.391389	0.0400558	28234, 353189, 6579, 6578	873	16	17915	5.1303	1	0.626269	0.609738
GOTERM_MF_DIRECT	GO:0030297~transmembrane receptor protein tyrosine kinase activator activity	4	0.391389	0.0400558	374, 7039, 6886, 1956	873	16	17915	5.1303	1	0.626269	0.609738
GOTERM_MF_DIRECT	GO:0016229~steroid dehydrogenase activity	3	0.293542	0.042216	1646, 1645, 8644	873	7	17915	8.7948	1	0.642017	0.625071
GOTERM_MF_DIRECT	GO:0004879~RNA polymerase II transcription factor activity, ligand-activated sequence-specific DNA binding	7	0.684932	0.0429807	5241, 7068, 2099, 10002, 4306, 196, 2516	873	53	17915	2.71035	1	0.642017	0.625071
GOTERM_MF_DIRECT	GO:0005125~cytokine activity	16	1.56556	0.0448466	7044, 25817, 8743, 6696, 4693, 7477, 83729, 374, 650, 3624, 651, 10637, 51384, 3589, 3600, 655	873	190	17915	1.7281	1	0.642017	0.625071
GOTERM_MF_DIRECT	GO:0045499~chemorepellent activity	5	0.489237	0.045068	10371, 2045, 64218, 80031, 10512	873	28	17915	3.6645	1	0.642017	0.625071
GOTERM_MF_DIRECT	GO:0005544~calcium-dependent phospholipid binding	7	0.684932	0.0464473	84258, 301, 143425, 127833, 8447, 22895, 6857	873	54	17915	2.66015	1	0.642017	0.625071
GOTERM_MF_DIRECT	GO:0005518~collagen binding	8	0.782779	0.0468437	165, 7373, 960, 57211, 6678, 8404, 22795, 147372	873	68	17915	2.41426	1	0.642017	0.625071
GOTERM_MF_DIRECT	GO:0004970~ionotropic glutamate receptor activity	4	0.391389	0.0469292	2894, 2892, 2891, 2902	873	17	17915	4.82852	1	0.642017	0.625071
GOTERM_MF_DIRECT	GO:0008028~monocarboxylic acid transmembrane transporter activity	4	0.391389	0.0469292	387700, 9123, 6567, 151473	873	17	17915	4.82852	1	0.642017	0.625071
GOTERM_MF_DIRECT	GO:0005005~transmembrane-ephrin receptor activity	4	0.391389	0.0469292	2047, 2046, 2045, 2042	873	17	17915	4.82852	1	0.642017	0.625071
GOTERM_MF_DIRECT	GO:0042802~identical protein binding	99	9.68689	0.0490972	25903, 88, 7681, 114904, 23209, 4055, 391723, 2272, 3759, 5654, 138046, 137075, 2947, 10655, 147040, 149461, 3248, 118788, 9627, 6999, 8671, 4233, 2571, 64856, 6490, 9080, 78989, 5797, 3775, 8828, 4747, 33, 22866, 6262, 3791, 3430, 2064, 4914, 3428, 301, 1761, 1807, 83483, 4599, 429, 7088, 9421, 6672, 6310, 2353, 255022, 54550, 143425, 952, 5973, 3953, 7010, 5593, 8743, 93986, 8862, 200958, 94031…	873	1711	17915	1.18737	1	0.662476	0.644989
GOTERM_MF_DIRECT	GO:0017046~peptide hormone binding	6	0.587084	0.0519281	552, 3624, 2642, 4883, 117, 3953	873	42	17915	2.9316	1	0.688284	0.670116
GOTERM_MF_DIRECT	GO:0090554~phosphatidylcholine-translocating ATPase activity	3	0.293542	0.0545037	5244, 5205, 9619	873	8	17915	7.69545	1	0.688284	0.670116
GOTERM_MF_DIRECT	GO:0001758~retinal dehydrogenase activity	3	0.293542	0.0545037	8644, 8854, 216	873	8	17915	7.69545	1	0.688284	0.670116
GOTERM_MF_DIRECT	GO:0047023~androsterone dehydrogenase activity	3	0.293542	0.0545037	1646, 1645, 8644	873	8	17915	7.69545	1	0.688284	0.670116
GOTERM_MF_DIRECT	GO:0030881~beta-2-microglobulin binding	3	0.293542	0.0545037	2217, 3136, 3134	873	8	17915	7.69545	1	0.688284	0.670116
GOTERM_MF_DIRECT	GO:0005230~extracellular ligand-gated ion channel activity	5	0.489237	0.0559351	1137, 2563, 2561, 55879, 2560	873	30	17915	3.4202	1	0.697418	0.679009
GOTERM_MF_DIRECT	GO:0008157~protein phosphatase 1 binding	5	0.489237	0.06185	116154, 89801, 153769, 5507, 79660	873	31	17915	3.30987	1	0.757283	0.737294
GOTERM_MF_DIRECT	GO:0004890~GABA-A receptor activity	4	0.391389	0.0622741	2563, 2561, 55879, 2560	873	19	17915	4.32025	1	0.757283	0.737294
GOTERM_MF_DIRECT	GO:0004888~transmembrane signaling receptor activity	15	1.46771	0.0656981	7056, 8973, 9369, 2561, 2560, 2064, 7096, 960, 1137, 55879, 3820, 150372, 3953, 1956, 50615	873	184	17915	1.67292	1	0.762042	0.741927
GOTERM_MF_DIRECT	GO:0008528~G-protein coupled peptide receptor activity	6	0.587084	0.0663445	2642, 2861, 4883, 117, 799, 10203	873	45	17915	2.73616	1	0.762042	0.741927
GOTERM_MF_DIRECT	GO:0016655~oxidoreductase activity, acting on NAD(P)H, quinone or similar compound as acceptor	3	0.293542	0.0678646	1646, 1645, 8644	873	9	17915	6.8404	1	0.762042	0.741927
GOTERM_MF_DIRECT	GO:0047044~androstan-3-alpha,17-beta-diol dehydrogenase activity	3	0.293542	0.0678646	1646, 1645, 8644	873	9	17915	6.8404	1	0.762042	0.741927
GOTERM_MF_DIRECT	GO:2001069~glycogen binding	3	0.293542	0.0678646	89801, 5507, 79660	873	9	17915	6.8404	1	0.762042	0.741927
GOTERM_MF_DIRECT	GO:0050699~WW domain binding	5	0.489237	0.0680809	51186, 140597, 8626, 90843, 340543	873	32	17915	3.20644	1	0.762042	0.741927
GOTERM_MF_DIRECT	GO:0005251~delayed rectifier potassium channel activity	5	0.489237	0.0680809	3748, 3737, 3787, 3746, 3736	873	32	17915	3.20644	1	0.762042	0.741927
GOTERM_MF_DIRECT	GO:0015293~symporter activity	8	0.782779	0.076247	159963, 8671, 387700, 9123, 6511, 6567, 151473, 123041	873	76	17915	2.16013	1	0.826863	0.805037
GOTERM_MF_DIRECT	GO:0005231~excitatory extracellular ligand-gated ion channel activity	6	0.587084	0.0770709	1137, 2563, 8973, 2561, 55879, 2560	873	47	17915	2.61973	1	0.826863	0.805037
GOTERM_MF_DIRECT	GO:0070888~E-box binding	6	0.587084	0.0770709	79365, 9464, 63973, 6886, 429, 196	873	47	17915	2.61973	1	0.826863	0.805037
GOTERM_MF_DIRECT	GO:0005198~structural molecule activity	14	1.36986	0.0772299	5010, 4133, 5630, 125113, 149461, 286, 2312, 9080, 3908, 348, 3872, 4741, 137075, 3866	873	172	17915	1.67033	1	0.826863	0.805037
GOTERM_MF_DIRECT	GO:0005243~gap junction channel activity	4	0.391389	0.0796282	2702, 10804, 2697, 375519	873	21	17915	3.9088	1	0.843374	0.821113
GOTERM_MF_DIRECT	GO:0032052~bile acid binding	3	0.293542	0.0821652	1646, 1645, 8644	873	10	17915	6.15636	1	0.851923	0.829436
GOTERM_MF_DIRECT	GO:0008330~protein tyrosine/threonine phosphatase activity	3	0.293542	0.0821652	1850, 11221, 1848	873	10	17915	6.15636	1	0.851923	0.829436
GOTERM_MF_DIRECT	GO:0019894~kinesin binding	6	0.587084	0.0886724	3737, 128344, 85300, 3798, 3746, 64084	873	49	17915	2.5128	1	0.8691	0.846159
GOTERM_MF_DIRECT	GO:0001227~transcriptional repressor activity, RNA polymerase II transcription regulatory region sequence-specific binding	23	2.25049	0.0907051	9421, 5396, 93986, 58495, 388585, 3166, 63976, 80712, 342908, 3394, 391723, 169792, 9096, 23316, 3428, 165, 170302, 79365, 389549, 60468, 23493, 51513, 429	873	333	17915	1.41738	1	0.8691	0.846159
GOTERM_MF_DIRECT	GO:0000977~RNA polymerase II regulatory region sequence-specific DNA binding	24	2.34834	0.0911475	9421, 6493, 9464, 3166, 80712, 342908, 2294, 169792, 60529, 23316, 165, 170302, 8929, 83741, 2355, 326, 8626, 51513, 100129654, 429, 4009, 117581, 2637, 2516	873	351	17915	1.40316	1	0.8691	0.846159
GOTERM_MF_DIRECT	GO:0099580~ion antiporter activity involved in regulation of postsynaptic membrane potential	2	0.195695	0.094982	6546, 6547	873	2	17915	20.5212	1	0.8691	0.846159
GOTERM_MF_DIRECT	GO:0038102~activin receptor antagonist activity	2	0.195695	0.094982	3547, 10468	873	2	17915	20.5212	1	0.8691	0.846159
GOTERM_MF_DIRECT	GO:0004948~calcitonin receptor activity	2	0.195695	0.094982	799, 10203	873	2	17915	20.5212	1	0.8691	0.846159
GOTERM_MF_DIRECT	GO:0086075~gap junction channel activity involved in cardiac conduction electrical coupling	2	0.195695	0.094982	2702, 2697	873	2	17915	20.5212	1	0.8691	0.846159
GOTERM_MF_DIRECT	GO:0099508~voltage-gated ion channel activity involved in regulation of presynaptic membrane potential	3	0.293542	0.0972827	3737, 3746, 3736	873	11	17915	5.59669	1	0.8691	0.846159
GOTERM_MF_DIRECT	GO:0015269~calcium-activated potassium channel activity	3	0.293542	0.0972827	3781, 10242, 27094	873	11	17915	5.59669	1	0.8691	0.846159
GOTERM_MF_DIRECT	GO:0015643~toxic substance binding	3	0.293542	0.0972827	3119, 2053, 53947	873	11	17915	5.59669	1	0.8691	0.846159
GOTERM_MF_DIRECT	GO:1901612~cardiolipin binding	3	0.293542	0.0972827	6121, 4311, 5205	873	11	17915	5.59669	1	0.8691	0.846159
GOTERM_MF_DIRECT	GO:0048407~platelet-derived growth factor binding	3	0.293542	0.0972827	1289, 1278, 1281	873	11	17915	5.59669	1	0.8691	0.846159
GOTERM_MF_DIRECT	GO:0008289~lipid binding	15	1.46771	0.0977602	6456, 7984, 3055, 7074, 2170, 5948, 80832, 301, 348, 6457, 8877, 1903, 6616, 90627, 5947	873	196	17915	1.5705	1	0.8691	0.846159
GOTERM_MF_DIRECT	GO:0008514~organic anion transmembrane transporter activity	4	0.391389	0.0988215	1244, 28234, 353189, 6579	873	23	17915	3.5689	1	0.8691	0.846159
GOTERM_MF_DIRECT	GO:0005520~insulin-like growth factor binding	4	0.391389	0.0988215	3488, 5654, 94031, 3490	873	23	17915	3.5689	1	0.8691	0.846159
GOTERM_MF_DIRECT	GO:0030215~semaphorin receptor binding	4	0.391389	0.0988215	10371, 64218, 80031, 10512	873	23	17915	3.5689	1	0.8691	0.846159
GOTERM_MF_DIRECT	GO:0003707~steroid hormone receptor activity	4	0.391389	0.0988215	5241, 2099, 10002, 4306	873	23	17915	3.5689	1	0.8691	0.846159
