# Supplementary material for: Targeting NHE6 gene expression identifies lysosome and neurodevelopmental mechanisms in a haploid in vitro cell model
Source: Biol Open. 2023 Nov 29;12(11):bio059778. doi: 10.1242/bio.059778 (PMC10695175; doi:10.1242/bio.059778)
Supplement: Table S13. Enriched GO terms from common down-regulated DEGs using detectable genes as background [file biolopen-12-059778-TableS13.xlsx]

## Sheet: Table S13
Table S13. Enriched GO terms from common down-regulated DEGs using detectable genes as background
Category	Term	Count	%	PValue	Genes (Entrez Gene ID)	List Total	Pop Hits	Pop Total	Fold Enrichment	Bonferroni	Benjamini	FDR
GOTERM_BP_DIRECT	GO:0030154~cell differentiation	35	7.70925	1.5245e-06	2070, 6493, 7068, 23705, 23145, 1482, 23025, 340527, 2249, 54457, 26298, 127833, 2301, 2487, 117, 54738, 349334, 8788, 4914, 3624, 2138, 2313, 84258, 57159, 6997, 7547, 6658, 10002, 6954, 1848, 6857, 80031, 23090, 400629, 2516	374	675	18133	2.51398	0.00290148	0.0029057	0.00288588
GOTERM_BP_DIRECT	GO:0048856~anatomical structure development	9	1.98238	7.50678e-06	2070, 5076, 2138, 5079, 11197, 6997, 6678, 10002, 8404	374	50	18133	8.72711	0.0142061	0.00687626	0.00682936
GOTERM_BP_DIRECT	GO:0007155~cell adhesion	29	6.38767	1.08231e-05	129684, 89790, 6696, 5100, 6376, 1462, 23145, 3384, 57502, 575, 258, 9080, 1013, 2046, 10752, 10631, 10278, 5099, 4045, 7058, 4684, 7070, 2042, 149461, 56107, 1289, 3908, 1288, 56108	374	550	18133	2.55643	0.0204176	0.00687626	0.00682936
GOTERM_BP_DIRECT	GO:0006357~regulation of transcription from RNA polymerase II promoter	60	13.2159	2.53916e-05	9422, 138715, 7643, 2353, 3166, 80712, 116448, 342908, 2302, 2301, 7757, 349334, 5076, 5079, 93986, 4222, 100287226, 163223, 440097, 2313, 390927, 167826, 23090, 2516, 113835, 6493, 9760, 5241, 50805, 65982, 1482, 2294, 60529, 140690, 170302, 3217, 26298, 57167, 147686, 6886, 100129842, 4306, 54738, 7594, 147660, 63976, 57573, 63934, 3394, 169792, 9096, 23316, 3624, 284307, 7547, 10002, 90649, 15…	374	1667	18133	1.74507	0.0472446	0.0108455	0.0107715
GOTERM_BP_DIRECT	GO:0014059~regulation of dopamine secretion	7	1.54185	2.84508e-05	3737, 1137, 84258, 143425, 127833, 6623, 6857	374	30	18133	11.3129	0.0527839	0.0108455	0.0107715
GOTERM_BP_DIRECT	GO:0007268~chemical synaptic transmission	17	3.74449	6.76807e-05	5100, 6511, 2561, 2891, 3274, 440279, 57502, 1137, 1740, 2257, 2563, 3751, 6623, 6327, 11255, 6857, 3736	374	251	18133	3.28377	0.121029	0.0214999	0.0213533
GOTERM_BP_DIRECT	GO:0030198~extracellular matrix organization	13	2.86344	0.000152573	11096, 11095, 5212, 1284, 2294, 1281, 1290, 1301, 81794, 1289, 1288, 10631, 9719	374	164	18133	3.84324	0.252354	0.0401493	0.0398755
GOTERM_BP_DIRECT	GO:0007275~multicellular organism development	15	3.30396	0.000168518	7044, 5079, 10251, 4222, 1462, 2045, 64405, 2042, 4914, 3217, 26298, 2312, 2046, 558, 6954	374	217	18133	3.35143	0.274738	0.0401493	0.0398755
GOTERM_BP_DIRECT	GO:0051965~positive regulation of synapse assembly	8	1.76211	0.000247243	4914, 575, 7058, 94030, 114798, 139065, 22865, 23316	374	61	18133	6.35855	0.375811	0.0502385	0.0498959
GOTERM_BP_DIRECT	GO:0010765~positive regulation of sodium ion transport	5	1.10132	0.000263581	6330, 2257, 5652, 1482, 5318	374	16	18133	15.1512	0.394954	0.0502385	0.0498959
GOTERM_BP_DIRECT	GO:0007399~nervous system development	21	4.62555	0.000357106	6493, 4045, 2353, 23145, 339479, 57611, 4914, 10439, 3624, 56107, 2257, 2674, 558, 6326, 89797, 6327, 56108, 340533, 89795, 80031, 23090	374	411	18133	2.47728	0.493771	0.0618768	0.0614547
GOTERM_BP_DIRECT	GO:0034765~regulation of ion transmembrane transport	11	2.42291	0.000431138	3748, 3737, 6332, 8912, 6326, 3751, 3752, 59283, 3746, 3768, 3736	374	133	18133	4.00995	0.560416	0.0684791	0.068012
GOTERM_BP_DIRECT	GO:0007507~heart development	14	3.0837	0.000555186	50805, 64220, 7137, 27019, 27129, 1482, 2294, 1281, 2302, 2257, 6997, 6678, 5318, 10203	374	216	18133	3.14248	0.653016	0.077578	0.0770489
GOTERM_BP_DIRECT	GO:0050890~cognition	7	1.54185	0.000600055	1137, 64220, 6543, 11255, 10752, 728, 23316	374	51	18133	6.65466	0.681473	0.077578	0.0770489
GOTERM_BP_DIRECT	GO:0019228~neuronal action potential	6	1.32159	0.00061053	3737, 6332, 8912, 6326, 3751, 3736	374	34	18133	8.55599	0.687773	0.077578	0.0770489
GOTERM_BP_DIRECT	GO:0017158~regulation of calcium ion-dependent exocytosis	5	1.10132	0.000657465	84258, 143425, 127833, 22895, 6857	374	20	18133	12.121	0.714508	0.0783206	0.0777864
GOTERM_BP_DIRECT	GO:0007411~axon guidance	12	2.64317	0.00146784	4914, 170302, 9048, 128434, 3908, 655, 10371, 2046, 2045, 2042, 10752, 80031	374	183	18133	3.17928	0.939175	0.164571	0.163448
GOTERM_BP_DIRECT	GO:0045944~positive regulation of transcription from RNA polymerase II promoter	41	9.03084	0.0017966	7068, 5241, 138715, 6376, 90523, 2353, 1482, 2294, 60529, 140690, 170302, 2249, 3217, 57167, 26298, 2302, 55885, 655, 4004, 6886, 7757, 54738, 7594, 5076, 5079, 4222, 63976, 100287226, 3394, 169792, 1601, 3624, 2138, 3589, 2313, 7547, 6658, 10002, 2516, 140628, 80095	374	1201	18133	1.65516	0.967529	0.19024	0.188943
GOTERM_BP_DIRECT	GO:0007568~aging	12	2.64317	0.00214646	4914, 5076, 9365, 5079, 6376, 3488, 2674, 51761, 4311, 2353, 1284, 1728	374	192	18133	3.03025	0.983354	0.215324	0.213855
GOTERM_BP_DIRECT	GO:0099560~synaptic membrane adhesion	5	1.10132	0.00244069	94030, 8404, 114798, 22865, 145581	374	28	18133	8.65785	0.990511	0.2236	0.222075
GOTERM_BP_DIRECT	GO:0071395~cellular response to jasmonic acid stimulus	3	0.660793	0.00246358	1646, 1645, 8644	374	4	18133	36.363	0.990917	0.2236	0.222075
GOTERM_BP_DIRECT	GO:0021554~optic nerve development	4	0.881057	0.00265507	5076, 89797, 3746, 3736	374	14	18133	13.8526	0.993701	0.230026	0.228457
GOTERM_BP_DIRECT	GO:0007269~neurotransmitter secretion	5	1.10132	0.00278585	127833, 23025, 5799, 11255, 6857	374	29	18133	8.3593	0.995094	0.230862	0.229287
GOTERM_BP_DIRECT	GO:0007156~homophilic cell adhesion via plasma membrane adhesion molecules	11	2.42291	0.00302818	23705, 56107, 5099, 5100, 128434, 1013, 54549, 5797, 7216, 64405, 56108	374	172	18133	3.10072	0.996913	0.240488	0.238847
GOTERM_BP_DIRECT	GO:0000122~negative regulation of transcription from RNA polymerase II promoter	34	7.48899	0.00319492	6493, 7068, 90523, 3166, 1482, 80712, 342908, 2294, 170302, 10637, 84627, 57167, 2302, 55841, 4004, 6886, 7216, 5079, 93986, 63976, 28986, 3394, 169792, 9096, 23316, 1601, 10628, 7700, 6658, 167826, 10002, 5602, 6756, 140628	374	969	18133	1.70119	0.997755	0.243581	0.241919
GOTERM_BP_DIRECT	GO:0086002~cardiac muscle cell action potential involved in contraction	4	0.881057	0.00396207	6330, 2257, 6327, 5318	374	16	18133	12.121	0.999483	0.29045	0.288469
GOTERM_BP_DIRECT	GO:0010976~positive regulation of neuron projection development	9	1.98238	0.00455501	4914, 9760, 6376, 57554, 91752, 51761, 10690, 2042, 257194	374	126	18133	3.46314	0.999834	0.32155	0.319357
GOTERM_BP_DIRECT	GO:0072189~ureter development	3	0.660793	0.00599277	5076, 2294, 9096	374	6	18133	24.242	0.999989	0.392173	0.389498
GOTERM_BP_DIRECT	GO:0006811~ion transport	9	1.98238	0.00601057	23209, 1137, 347741, 3782, 6511, 6543, 6557, 146429, 10479	374	132	18133	3.30572	0.99999	0.392173	0.389498
GOTERM_BP_DIRECT	GO:1905606~regulation of presynapse assembly	5	1.10132	0.00617271	94030, 114798, 139065, 22865, 145581	374	36	18133	6.73388	0.999993	0.392173	0.389498
GOTERM_BP_DIRECT	GO:0046928~regulation of neurotransmitter secretion	4	0.881057	0.00759002	79772, 594855, 9627, 6623	374	20	18133	9.69679	1	0.466664	0.463481
GOTERM_BP_DIRECT	GO:0035725~sodium ion transmembrane transport	8	1.76211	0.0080506	6330, 6332, 6543, 8912, 6326, 6557, 6327, 142680	374	111	18133	3.49434	1	0.478014	0.474753
GOTERM_BP_DIRECT	GO:0002693~positive regulation of cellular extravasation	3	0.660793	0.00827621	101, 83483, 7070	374	7	18133	20.7788	1	0.478014	0.474753
GOTERM_BP_DIRECT	GO:0048286~lung alveolus development	5	1.10132	0.00898181	5241, 64220, 3488, 1907, 2294	374	40	18133	6.06049	1	0.503049	0.499618
GOTERM_BP_DIRECT	GO:0060395~SMAD protein signal transduction	6	1.32159	0.00950146	7044, 7431, 3624, 10637, 655, 2353	374	63	18133	4.61752	1	0.503049	0.499618
GOTERM_BP_DIRECT	GO:0007368~determination of left/right symmetry	6	1.32159	0.00950146	10637, 2302, 6997, 7547, 27019, 2294	374	63	18133	4.61752	1	0.503049	0.499618
GOTERM_BP_DIRECT	GO:0007409~axonogenesis	7	1.54185	0.0101107	5076, 575, 51761, 114798, 4747, 139065, 22865	374	89	18133	3.81334	1	0.507133	0.503674
GOTERM_BP_DIRECT	GO:0006814~sodium ion transport	7	1.54185	0.0101107	6330, 6332, 6555, 6326, 6557, 64849, 142680	374	89	18133	3.81334	1	0.507133	0.503674
GOTERM_BP_DIRECT	GO:0030324~lung development	7	1.54185	0.0106508	6493, 64220, 4311, 6678, 7547, 2294, 1281	374	90	18133	3.77097	1	0.520525	0.516975
GOTERM_BP_DIRECT	GO:0060048~cardiac muscle contraction	5	1.10132	0.0125151	6330, 7137, 1482, 6327, 7273	374	44	18133	5.50954	1	0.589664	0.585642
GOTERM_BP_DIRECT	GO:1903861~positive regulation of dendrite extension	4	0.881057	0.0126843	84258, 127833, 23025, 6857	374	24	18133	8.08066	1	0.589664	0.585642
GOTERM_BP_DIRECT	GO:0030855~epithelial cell differentiation	7	1.54185	0.0130163	1646, 1645, 81569, 26298, 655, 3872, 1482	374	94	18133	3.61051	1	0.590693	0.586664
GOTERM_BP_DIRECT	GO:0044597~daunorubicin metabolic process	3	0.660793	0.0138069	1646, 1645, 8644	374	9	18133	16.1613	1	0.611999	0.607825
GOTERM_BP_DIRECT	GO:0050679~positive regulation of epithelial cell proliferation	6	1.32159	0.01542	5076, 2138, 5654, 5314, 1482, 728	374	71	18133	4.09724	1	0.650475	0.646038
GOTERM_BP_DIRECT	GO:0051260~protein homooligomerization	8	1.76211	0.0154539	3748, 3737, 4355, 3751, 3752, 23237, 3746, 3736	374	126	18133	3.07835	1	0.650475	0.646038
GOTERM_BP_DIRECT	GO:0090103~cochlea morphogenesis	4	0.881057	0.0158099	5076, 2138, 2487, 9096	374	26	18133	7.45907	1	0.650475	0.646038
GOTERM_BP_DIRECT	GO:0099003~vesicle-mediated transport in synapse	3	0.660793	0.017026	80852, 5602, 23426	374	10	18133	14.5452	1	0.650475	0.646038
GOTERM_BP_DIRECT	GO:0044598~doxorubicin metabolic process	3	0.660793	0.017026	1646, 1645, 8644	374	10	18133	14.5452	1	0.650475	0.646038
GOTERM_BP_DIRECT	GO:0042448~progesterone metabolic process	3	0.660793	0.017026	1646, 1645, 8644	374	10	18133	14.5452	1	0.650475	0.646038
GOTERM_BP_DIRECT	GO:0098609~cell-cell adhesion	10	2.20264	0.0170639	101, 6376, 1740, 57554, 5314, 3384, 7070, 2294, 5318, 257194	374	190	18133	2.55179	1	0.650475	0.646038
GOTERM_BP_DIRECT	GO:0010862~positive regulation of pathway-restricted SMAD protein phosphorylation	5	1.10132	0.0192969	7044, 1601, 3624, 10637, 655	374	50	18133	4.8484	1	0.713272	0.708407
GOTERM_BP_DIRECT	GO:0071805~potassium ion transmembrane transport	8	1.76211	0.0194597	3748, 3737, 3782, 3751, 3752, 3746, 10479, 3736	374	132	18133	2.93842	1	0.713272	0.708407
GOTERM_BP_DIRECT	GO:0060078~regulation of postsynaptic membrane potential	4	0.881057	0.0212389	3737, 2894, 3751, 3736	374	29	18133	6.68744	1	0.749655	0.744542
GOTERM_BP_DIRECT	GO:0048565~digestive tract development	4	0.881057	0.0212389	79827, 2294, 60529, 1281	374	29	18133	6.68744	1	0.749655	0.744542
GOTERM_BP_DIRECT	GO:0001501~skeletal system development	8	1.76211	0.0225025	2487, 655, 1462, 7547, 415, 60529, 1281, 1290	374	136	18133	2.852	1	0.767427	0.762193
GOTERM_BP_DIRECT	GO:0010628~positive regulation of gene expression	19	4.18502	0.0225477	7431, 5241, 91752, 1482, 2053, 27303, 149461, 7273, 23316, 140690, 170302, 10439, 3624, 2249, 655, 10002, 54738, 2516, 140628	374	521	18133	1.76813	1	0.767427	0.762193
GOTERM_BP_DIRECT	GO:0099505~regulation of presynaptic membrane potential	4	0.881057	0.0232474	3737, 2561, 3746, 3736	374	30	18133	6.46453	1	0.777359	0.772057
GOTERM_BP_DIRECT	GO:0022407~regulation of cell-cell adhesion	3	0.660793	0.0243046	101, 2045, 5314	374	12	18133	12.121	1	0.780009	0.774689
GOTERM_BP_DIRECT	GO:2001223~negative regulation of neuron migration	3	0.660793	0.0243046	6376, 340533, 1281	374	12	18133	12.121	1	0.780009	0.774689
GOTERM_BP_DIRECT	GO:0021987~cerebral cortex development	6	1.32159	0.0245543	3737, 5079, 93986, 1281, 4747, 3736	374	80	18133	3.6363	1	0.780009	0.774689
GOTERM_BP_DIRECT	GO:0017156~calcium ion regulated exocytosis	4	0.881057	0.0275625	84258, 143425, 127833, 6857	374	32	18133	6.06049	1	0.861216	0.855342
GOTERM_BP_DIRECT	GO:0006366~transcription from RNA polymerase II promoter	11	2.42291	0.029348	3624, 1840, 26298, 5079, 2301, 2353, 7700, 6886, 1482, 169792, 2516	374	243	18133	2.19475	1	0.902215	0.896062
GOTERM_BP_DIRECT	GO:0007166~cell surface receptor signaling pathway	11	2.42291	0.0315418	3624, 575, 1840, 23284, 2674, 117, 1907, 932, 80380, 245802, 10203	374	246	18133	2.16798	1	0.946362	0.939907
GOTERM_BP_DIRECT	GO:0009636~response to toxic substance	6	1.32159	0.0322437	2353, 1728, 2053, 10202, 3746, 4747	374	86	18133	3.3826	1	0.946362	0.939907
GOTERM_BP_DIRECT	GO:0008016~regulation of heart contraction	4	0.881057	0.0322736	7068, 8912, 27129, 3768	374	34	18133	5.70399	1	0.946362	0.939907
GOTERM_BP_DIRECT	GO:0050808~synapse organization	5	1.10132	0.0330713	57502, 116442, 6543, 6623, 10479	374	59	18133	4.10881	1	0.95506	0.948546
GOTERM_BP_DIRECT	GO:0006936~muscle contraction	6	1.32159	0.0336555	6332, 7138, 7137, 8912, 3768, 7273	374	87	18133	3.34372	1	0.957424	0.950894
GOTERM_BP_DIRECT	GO:0030199~collagen fibril organization	5	1.10132	0.0348793	1301, 1289, 4016, 1281, 1290	374	60	18133	4.04033	1	0.977647	0.970979
GOTERM_BP_DIRECT	GO:0016082~synaptic vesicle priming	3	0.660793	0.0371345	23025, 440279, 22895	374	15	18133	9.69679	1	1	0.993701
GOTERM_BP_DIRECT	GO:0035249~synaptic transmission, glutamatergic	4	0.881057	0.0373769	2894, 2891, 23025, 440279	374	36	18133	5.38711	1	1	0.993701
GOTERM_BP_DIRECT	GO:0007165~signal transduction	36	7.92952	0.0401042	9048, 158763, 5241, 6696, 2891, 118427, 10439, 2249, 1137, 575, 258, 2563, 5797, 558, 8404, 10752, 150372, 4306, 6769, 8862, 11197, 2561, 64926, 84707, 286, 2977, 3589, 2257, 3488, 57159, 10002, 5602, 6954, 50940, 90627, 728	374	1250	18133	1.39634	1	1	0.993701
GOTERM_BP_DIRECT	GO:1903225~negative regulation of endodermal cell differentiation	2	0.440529	0.0407184	1289, 1290	374	2	18133	48.484	1	1	0.993701
GOTERM_BP_DIRECT	GO:0021633~optic nerve structural organization	2	0.440529	0.0407184	3737, 5076	374	2	18133	48.484	1	1	0.993701
GOTERM_BP_DIRECT	GO:0071277~cellular response to calcium ion	6	1.32159	0.0412864	84258, 8644, 143425, 127833, 2353, 6857	374	92	18133	3.162	1	1	0.993701
GOTERM_BP_DIRECT	GO:0086010~membrane depolarization during action potential	3	0.660793	0.0418734	6332, 8912, 6326	374	16	18133	9.09074	1	1	0.993701
GOTERM_BP_DIRECT	GO:0043588~skin development	4	0.881057	0.0428668	1289, 51761, 1281, 1290	374	38	18133	5.10357	1	1	0.993701
GOTERM_BP_DIRECT	GO:0043524~negative regulation of neuron apoptotic process	8	1.76211	0.0439101	4914, 101, 128434, 558, 2561, 10752, 728, 4747	374	157	18133	2.47052	1	1	0.993701
GOTERM_BP_DIRECT	GO:0006355~regulation of transcription, DNA-templated	28	6.1674	0.0484321	113835, 9422, 6493, 50805, 7643, 342908, 3217, 147686, 55841, 100129842, 7757, 3899, 7594, 5076, 5079, 147660, 163223, 57573, 63934, 26040, 3547, 284307, 390927, 7700, 6658, 90649, 23090, 80095	374	936	18133	1.45037	1	1	0.993701
GOTERM_BP_DIRECT	GO:0031175~neuron projection development	7	1.54185	0.0490124	4914, 7431, 2674, 2046, 85300, 5797, 257194	374	128	18133	2.65147	1	1	0.993701
GOTERM_BP_DIRECT	GO:0086091~regulation of heart rate by cardiac conduction	4	0.881057	0.0518104	6330, 3752, 6327, 5318	374	41	18133	4.73014	1	1	0.993701
GOTERM_BP_DIRECT	GO:0033280~response to vitamin D	3	0.660793	0.0519778	9365, 6696, 655	374	18	18133	8.08066	1	1	0.993701
GOTERM_BP_DIRECT	GO:2000649~regulation of sodium ion transmembrane transporter activity	3	0.660793	0.0519778	6330, 2257, 6327	374	18	18133	8.08066	1	1	0.993701
GOTERM_BP_DIRECT	GO:0042391~regulation of membrane potential	6	1.32159	0.0555096	1137, 6511, 2563, 8912, 2561, 3736	374	100	18133	2.90904	1	1	0.993701
GOTERM_BP_DIRECT	GO:0060037~pharyngeal system development	3	0.660793	0.0573222	2138, 655, 1482	374	19	18133	7.65536	1	1	0.993701
GOTERM_BP_DIRECT	GO:0050905~neuromuscular process	3	0.660793	0.0573222	64220, 2257, 3736	374	19	18133	7.65536	1	1	0.993701
GOTERM_BP_DIRECT	GO:0042574~retinal metabolic process	3	0.660793	0.0573222	1645, 6121, 8644	374	19	18133	7.65536	1	1	0.993701
GOTERM_BP_DIRECT	GO:0048704~embryonic skeletal system morphogenesis	4	0.881057	0.0582324	3217, 2138, 1301, 60529	374	43	18133	4.51014	1	1	0.993701
GOTERM_BP_DIRECT	GO:2000298~regulation of Rho-dependent protein serine/threonine kinase activity	2	0.440529	0.0604533	1601, 7070	374	3	18133	32.3226	1	1	0.993701
GOTERM_BP_DIRECT	GO:0061789~dense core granule priming	2	0.440529	0.0604533	23025, 440279	374	3	18133	32.3226	1	1	0.993701
GOTERM_BP_DIRECT	GO:0033693~neurofilament bundle assembly	2	0.440529	0.0604533	4741, 4747	374	3	18133	32.3226	1	1	0.993701
GOTERM_BP_DIRECT	GO:0048488~synaptic vesicle endocytosis	4	0.881057	0.0615776	57502, 127833, 6623, 6857	374	44	18133	4.40763	1	1	0.993701
GOTERM_BP_DIRECT	GO:0022038~corpus callosum development	3	0.660793	0.062848	3737, 3746, 3736	374	20	18133	7.27259	1	1	0.993701
GOTERM_BP_DIRECT	GO:0033674~positive regulation of kinase activity	5	1.10132	0.0635027	4914, 2046, 2045, 558, 2042	374	73	18133	3.32082	1	1	0.993701
GOTERM_BP_DIRECT	GO:0034220~ion transmembrane transport	7	1.54185	0.0639681	1137, 2894, 2563, 63982, 6557, 2561, 2891	374	137	18133	2.47728	1	1	0.993701
GOTERM_BP_DIRECT	GO:0001568~blood vessel development	4	0.881057	0.0650104	64220, 1289, 6997, 2294	374	45	18133	4.30969	1	1	0.993701
GOTERM_BP_DIRECT	GO:0061564~axon development	3	0.660793	0.0685455	10251, 4747, 3736	374	21	18133	6.92628	1	1	0.993701
GOTERM_BP_DIRECT	GO:0006693~prostaglandin metabolic process	3	0.660793	0.0685455	1646, 1645, 8644	374	21	18133	6.92628	1	1	0.993701
GOTERM_BP_DIRECT	GO:0006813~potassium ion transport	5	1.10132	0.0714386	3737, 3752, 3746, 3768, 3736	374	76	18133	3.18973	1	1	0.993701
GOTERM_BP_DIRECT	GO:0042789~mRNA transcription from RNA polymerase II promoter	4	0.881057	0.072133	7068, 2301, 7547, 728	374	47	18133	4.12629	1	1	0.993701
GOTERM_BP_DIRECT	GO:0071397~cellular response to cholesterol	3	0.660793	0.0744053	3624, 23209, 57476	374	22	18133	6.61145	1	1	0.993701
GOTERM_BP_DIRECT	GO:0050908~detection of light stimulus involved in visual perception	3	0.660793	0.0744053	6121, 51761, 346007	374	22	18133	6.61145	1	1	0.993701
GOTERM_BP_DIRECT	GO:0018108~peptidyl-tyrosine phosphorylation	7	1.54185	0.0752758	4914, 4145, 2046, 2045, 558, 2042, 7273	374	143	18133	2.37334	1	1	0.993701
GOTERM_BP_DIRECT	GO:0071364~cellular response to epidermal growth factor stimulus	4	0.881057	0.0758198	1601, 5076, 2353, 6997	374	48	18133	4.04033	1	1	0.993701
GOTERM_BP_DIRECT	GO:0008584~male gonad development	6	1.32159	0.0767939	3624, 8644, 2674, 64478, 400629, 2516	374	110	18133	2.64458	1	1	0.993701
GOTERM_BP_DIRECT	GO:0050673~epithelial cell proliferation	4	0.881057	0.0795882	2138, 26298, 2301, 1482	374	49	18133	3.95787	1	1	0.993701
GOTERM_BP_DIRECT	GO:0048592~eye morphogenesis	2	0.440529	0.0797832	1289, 1290	374	4	18133	24.242	1	1	0.993701
GOTERM_BP_DIRECT	GO:0021759~globus pallidus development	2	0.440529	0.0797832	170302, 3746	374	4	18133	24.242	1	1	0.993701
GOTERM_BP_DIRECT	GO:0003228~atrial cardiac muscle tissue development	2	0.440529	0.0797832	7547, 1482	374	4	18133	24.242	1	1	0.993701
GOTERM_BP_DIRECT	GO:0035989~tendon development	2	0.440529	0.0797832	1301, 1289	374	4	18133	24.242	1	1	0.993701
GOTERM_BP_DIRECT	GO:0050804~modulation of synaptic transmission	5	1.10132	0.0827665	57502, 5100, 2894, 2045, 23237	374	80	18133	3.03025	1	1	0.993701
GOTERM_BP_DIRECT	GO:0048013~ephrin receptor signaling pathway	4	0.881057	0.0834366	4914, 2046, 2045, 2042	374	50	18133	3.87872	1	1	0.993701
GOTERM_BP_DIRECT	GO:0051090~regulation of sequence-specific DNA binding transcription factor activity	3	0.660793	0.0865761	7547, 317761, 5602	374	24	18133	6.06049	1	1	0.993701
GOTERM_BP_DIRECT	GO:0010718~positive regulation of epithelial to mesenchymal transition	4	0.881057	0.0873633	1601, 10439, 655, 116844	374	51	18133	3.80266	1	1	0.993701
GOTERM_BP_DIRECT	GO:0030178~negative regulation of Wnt signaling pathway	4	0.881057	0.0873633	388630, 2487, 11197, 80319	374	51	18133	3.80266	1	1	0.993701
GOTERM_BP_DIRECT	GO:0055010~ventricular cardiac muscle tissue morphogenesis	3	0.660793	0.0928698	1301, 7137, 5318	374	25	18133	5.81807	1	1	0.993701
GOTERM_BP_DIRECT	GO:0007605~sensory perception of sound	7	1.54185	0.0964762	2070, 339768, 7068, 2138, 1301, 2561, 89797	374	153	18133	2.21822	1	1	0.993701
GOTERM_BP_DIRECT	GO:0001503~ossification	5	1.10132	0.0980823	1301, 6696, 655, 6678, 1290	374	85	18133	2.852	1	1	0.993701
GOTERM_BP_DIRECT	GO:0019441~tryptophan catabolic process to kynurenine	2	0.440529	0.0987164	3620, 6999	374	5	18133	19.3936	1	1	0.993701
GOTERM_BP_DIRECT	GO:0071799~cellular response to prostaglandin D stimulus	2	0.440529	0.0987164	1646, 8644	374	5	18133	19.3936	1	1	0.993701
GOTERM_BP_DIRECT	GO:0060426~lung vasculature development	2	0.440529	0.0987164	64220, 2294	374	5	18133	19.3936	1	1	0.993701
GOTERM_BP_DIRECT	GO:0099502~calcium-dependent activation of synaptic vesicle fusion	2	0.440529	0.0987164	143425, 6857	374	5	18133	19.3936	1	1	0.993701
GOTERM_BP_DIRECT	GO:0097070~ductus arteriosus closure	2	0.440529	0.0987164	64220, 2294	374	5	18133	19.3936	1	1	0.993701
GOTERM_BP_DIRECT	GO:0016192~vesicle-mediated transport	9	1.98238	0.0992019	23209, 84258, 115761, 143425, 127833, 116442, 9609, 8120, 6857	374	228	18133	1.91384	1	1	0.993701
GOTERM_BP_DIRECT	GO:0001764~neuron migration	6	1.32159	0.0992024	23284, 10371, 558, 10752, 1281, 460	374	119	18133	2.44457	1	1	0.993701
GOTERM_BP_DIRECT	GO:0043113~receptor clustering	3	0.660793	0.0992915	1740, 57554, 7070	374	26	18133	5.5943	1	1	0.993701
GOTERM_BP_DIRECT	GO:0010842~retina layer formation	3	0.660793	0.0992915	51761, 54549, 5797	374	26	18133	5.5943	1	1	0.993701
Category	Term	Count	%	PValue	Genes	List Total	Pop Hits	Pop Total	Fold Enrichment	Bonferroni	Benjamini	FDR
GOTERM_CC_DIRECT	GO:0043005~neuron projection	27	5.94714	1.18251e-07	23705, 6376, 3782, 2353, 23025, 22895, 23426, 3737, 1137, 2563, 117, 2046, 2825, 22866, 7431, 4684, 2045, 2561, 2042, 680, 286, 1740, 116442, 8912, 85300, 5602, 6857	407	372	19136	3.41254	3.97315e-05	3.97323e-05	3.66578e-05
GOTERM_CC_DIRECT	GO:0030425~dendrite	28	6.1674	1.89518e-06	23705, 5100, 10371, 4311, 2891, 23426, 3737, 57502, 54550, 1137, 575, 2563, 3751, 3752, 10752, 10479, 3736, 6543, 2045, 3274, 7070, 339479, 257194, 4914, 80852, 85300, 1728, 11255	407	458	19136	2.87441	0.000636577	0.000318389	0.000293752
GOTERM_CC_DIRECT	GO:0098839~postsynaptic density membrane	12	2.64317	3.53916e-06	57502, 57537, 1740, 2894, 2045, 2891, 94030, 114798, 59283, 23237, 22865, 145581	407	91	19136	6.20007	0.00118845	0.000396386	0.000365714
GOTERM_CC_DIRECT	GO:0045211~postsynaptic membrane	17	3.74449	6.47259e-06	440829, 5100, 2561, 2891, 22895, 23426, 3748, 3737, 286, 1137, 2894, 80852, 2563, 3751, 3752, 3746, 3736	407	201	19136	3.97658	0.00217244	0.000543698	0.000501626
GOTERM_CC_DIRECT	GO:0005576~extracellular region	71	15.6388	1.57592e-05	7044, 128434, 10371, 1462, 118427, 116844, 27087, 5654, 8404, 729085, 7058, 8862, 11197, 200958, 94031, 27019, 2042, 1301, 3488, 57554, 221241, 30010, 6678, 6997, 1907, 4016, 388419, 9048, 89790, 219348, 9365, 6696, 6376, 340075, 5168, 25840, 1284, 1281, 79630, 10637, 10439, 2249, 258, 81794, 655, 2487, 78989, 80380, 419, 9719, 50859, 11096, 4045, 11095, 5652, 4684, 5212, 148113, 114798, 7070, 33…	407	1992	19136	1.67581	0.00528114	0.00105902	0.000977072
GOTERM_CC_DIRECT	GO:0030424~axon	22	4.84581	3.00275e-05	7431, 6332, 128434, 10371, 6543, 4311, 3748, 4914, 3737, 10439, 54550, 23284, 127833, 2674, 2563, 4741, 85300, 6326, 6623, 6857, 3746, 4747	407	359	19136	2.88128	0.0100387	0.00168154	0.00155142
GOTERM_CC_DIRECT	GO:0098978~glutamatergic synapse	25	5.50661	3.97997e-05	5100, 6511, 4355, 23467, 23426, 3737, 23284, 2563, 3751, 6326, 8404, 3736, 22866, 2045, 2561, 94030, 114798, 23237, 145581, 2894, 80852, 6678, 5602, 6857, 139065	407	452	19136	2.60051	0.0132839	0.00190742	0.00175982
GOTERM_CC_DIRECT	GO:0005886~plasma membrane	142	31.2775	4.54148e-05	23209, 6511, 10371, 63982, 2272, 57502, 23284, 51761, 117, 5654, 3751, 3752, 2825, 115827, 6121, 9478, 2045, 2561, 2042, 729359, 149461, 64849, 204962, 57476, 1740, 2674, 56301, 6997, 3768, 388419, 6518, 9365, 23705, 7223, 6376, 5168, 3782, 4355, 3266, 153579, 23025, 3384, 440279, 728215, 142680, 23426, 55068, 9080, 412, 2563, 2046, 932, 5797, 80380, 7216, 5799, 10752, 419, 5318, 10479, 22866, 50…	407	4964	19136	1.34497	0.0151439	0.00190742	0.00175982
GOTERM_CC_DIRECT	GO:0042734~presynaptic membrane	12	2.64317	5.83765e-05	3748, 3737, 5100, 6511, 6326, 9627, 94030, 23025, 440279, 6857, 3746, 3736	407	122	19136	4.62464	0.019424	0.00217939	0.00201075
GOTERM_CC_DIRECT	GO:0043025~neuronal cell body	23	5.06608	6.78669e-05	22866, 6376, 3782, 91752, 6543, 4311, 2045, 2891, 23237, 339479, 680, 257194, 4914, 10439, 1137, 2674, 80852, 2563, 9627, 6623, 3752, 1728, 3736	407	409	19136	2.644	0.022546	0.00228033	0.00210387
GOTERM_CC_DIRECT	GO:0031012~extracellular matrix	17	3.74449	0.000141152	50859, 11096, 11095, 1462, 23145, 1284, 1281, 1290, 1301, 81794, 1289, 1288, 114794, 8857, 10631, 9719, 284297	407	259	19136	3.08607	0.0463232	0.00431155	0.00397792
GOTERM_CC_DIRECT	GO:0031594~neuromuscular junction	9	1.98238	0.000347127	1740, 3908, 1013, 2045, 23024, 23025, 440279, 10631, 4747	407	82	19136	5.16042	0.110108	0.00854883	0.00788732
GOTERM_CC_DIRECT	GO:0005887~integral component of plasma membrane	50	11.0132	0.000360071	5100, 6555, 6511, 10371, 57502, 1137, 23284, 117, 3751, 558, 5732, 10331, 2825, 2045, 2561, 2042, 680, 56107, 56301, 56108, 80031, 728, 6518, 9365, 7223, 4311, 2891, 3384, 3737, 575, 2563, 2046, 5797, 6326, 6567, 5799, 3736, 64220, 5099, 6543, 7070, 3274, 4914, 101, 57537, 388630, 8912, 11255, 151473, 10203	407	1397	19136	1.68279	0.113971	0.00854883	0.00788732
GOTERM_CC_DIRECT	GO:0045202~synapse	25	5.50661	0.000360342	23705, 6511, 4311, 440279, 118427, 22895, 3737, 57502, 10439, 1137, 2563, 6623, 5799, 6327, 3736, 6543, 2561, 114798, 3274, 57596, 2257, 54549, 85300, 1728, 11255	407	523	19136	2.24748	0.114052	0.00854883	0.00788732
GOTERM_CC_DIRECT	GO:0001518~voltage-gated sodium channel complex	5	1.10132	0.000381644	6330, 6332, 8912, 6326, 6327	407	17	19136	13.8286	0.120373	0.00854883	0.00788732
GOTERM_CC_DIRECT	GO:0030672~synaptic vesicle membrane	10	2.20264	0.000876133	115827, 79772, 594855, 143425, 127833, 23025, 5799, 440279, 22895, 6857	407	117	19136	4.01856	0.255103	0.0183988	0.0169751
GOTERM_CC_DIRECT	GO:0043204~perikaryon	12	2.64317	0.000991491	3748, 3737, 10439, 57537, 1740, 6543, 3751, 5602, 50940, 460, 23426, 3736	407	169	19136	3.3385	0.283449	0.0195965	0.0180801
GOTERM_CC_DIRECT	GO:0005788~endoplasmic reticulum lumen	16	3.52423	0.0021637	6696, 11096, 340075, 1462, 1284, 1281, 1290, 1301, 258, 1289, 412, 3488, 1288, 415, 5799, 8404	407	303	19136	2.48276	0.517025	0.040389	0.0372637
GOTERM_CC_DIRECT	GO:0016021~integral component of membrane	133	29.2952	0.0024342	114904, 129684, 23209, 8534, 6511, 63982, 27087, 79772, 57502, 23284, 51761, 117, 3751, 3752, 2825, 8788, 2561, 2042, 149461, 64849, 204962, 57476, 56301, 6997, 3768, 6518, 9365, 23705, 7223, 6376, 5168, 3782, 92126, 153579, 25840, 3384, 142680, 9080, 412, 2563, 415, 932, 5797, 80380, 5314, 5799, 10752, 419, 8708, 5318, 154790, 10479, 440829, 64220, 6543, 349152, 3274, 245802, 3547, 57537, 387104…	407	5012	19136	1.24766	0.559079	0.042042	0.0387887
GOTERM_CC_DIRECT	GO:0098982~GABA-ergic synapse	8	1.76211	0.0025025	2894, 2563, 3751, 2561, 3752, 114798, 22865, 145581	407	87	19136	4.32342	0.569106	0.042042	0.0387887
GOTERM_CC_DIRECT	GO:0043197~dendritic spine	11	2.42291	0.00293199	57537, 575, 3908, 91752, 4355, 6543, 3751, 3752, 2891, 22895, 23237	407	166	19136	3.1156	0.627156	0.0469118	0.0432817
GOTERM_CC_DIRECT	GO:0005581~collagen trimer	8	1.76211	0.00342939	114904, 1301, 1289, 1288, 78989, 1284, 1281, 1290	407	92	19136	4.08845	0.684708	0.051652	0.0476551
GOTERM_CC_DIRECT	GO:0032809~neuronal cell body membrane	5	1.10132	0.0035357	3748, 3737, 3751, 7070, 3746	407	30	19136	7.8362	0.69581	0.051652	0.0476551
GOTERM_CC_DIRECT	GO:0099634~postsynaptic specialization membrane	5	1.10132	0.00399252	57502, 3751, 2561, 3752, 22865	407	31	19136	7.58342	0.739245	0.0545405	0.0503201
GOTERM_CC_DIRECT	GO:0099061~integral component of postsynaptic density membrane	6	1.32159	0.00405807	2894, 2045, 94030, 114798, 22865, 145581	407	50	19136	5.64206	0.744947	0.0545405	0.0503201
GOTERM_CC_DIRECT	GO:0005592~collagen type XI trimer	3	0.660793	0.00430392	1301, 1289, 1290	407	5	19136	28.2103	0.765251	0.0556199	0.051316
GOTERM_CC_DIRECT	GO:0005615~extracellular space	55	12.1145	0.00517469	7044, 114904, 10371, 1462, 118427, 116844, 497190, 114794, 5654, 558, 8404, 284297, 8788, 9478, 8862, 400668, 1301, 3488, 6678, 8857, 6997, 1907, 4016, 80031, 9048, 9365, 8991, 6696, 6376, 5168, 23145, 1284, 1281, 55068, 10637, 10439, 2249, 575, 27344, 655, 2487, 78989, 10631, 50859, 25817, 11096, 5652, 148113, 1290, 3624, 3589, 1289, 387104, 2257, 1288	407	1788	19136	1.44628	0.825042	0.0643962	0.0594132
GOTERM_CC_DIRECT	GO:0014069~postsynaptic density	14	3.0837	0.0057719	440829, 23705, 9478, 4355, 6543, 2891, 59283, 23426, 575, 1740, 57554, 80852, 3751, 3752	407	273	19136	2.41114	0.85701	0.0692628	0.0639032
GOTERM_CC_DIRECT	GO:0042383~sarcolemma	8	1.76211	0.00742413	286, 3908, 90523, 113146, 6543, 3752, 6769, 6518	407	106	19136	3.54847	0.918227	0.0860175	0.0793614
GOTERM_CC_DIRECT	GO:0031226~intrinsic component of plasma membrane	5	1.10132	0.00914007	6330, 6326, 3751, 7216, 419	407	39	19136	6.02785	0.954278	0.102369	0.0944474
GOTERM_CC_DIRECT	GO:0044305~calyx of Held	4	0.881057	0.00949227	3737, 440279, 3746, 3736	407	21	19136	8.95566	0.959426	0.102884	0.0949227
GOTERM_CC_DIRECT	GO:0099060~integral component of postsynaptic specialization membrane	4	0.881057	0.0154228	3751, 2561, 3752, 22865	407	25	19136	7.52275	0.994606	0.159901	0.147528
GOTERM_CC_DIRECT	GO:0005604~basement membrane	7	1.54185	0.0157046	7058, 1289, 3908, 1288, 6678, 4016, 1284	407	95	19136	3.46443	0.9951	0.159901	0.147528
GOTERM_CC_DIRECT	GO:0032281~AMPA glutamate receptor complex	4	0.881057	0.0171656	440829, 2891, 118427, 59283	407	26	19136	7.23342	0.997026	0.167989	0.154989
GOTERM_CC_DIRECT	GO:0009986~cell surface	23	5.06608	0.0174988	6376, 7223, 4684, 11197, 4311, 7070, 145581, 22865, 57611, 4914, 57502, 101, 117, 558, 6997, 6678, 83483, 79827, 51754, 728, 80031, 3746, 3736	407	635	19136	1.70299	0.997346	0.167989	0.154989
GOTERM_CC_DIRECT	GO:0044224~juxtaparanode region of axon	3	0.660793	0.0180537	3737, 1740, 3736	407	10	19136	14.1052	0.997805	0.168501	0.155462
GOTERM_CC_DIRECT	GO:0070382~exocytic vesicle	4	0.881057	0.0209676	84258, 143425, 127833, 6857	407	28	19136	6.71674	0.999191	0.190409	0.175675
GOTERM_CC_DIRECT	GO:0005901~caveola	6	1.32159	0.0238593	23209, 7223, 1013, 117, 83483, 729085	407	77	19136	3.66368	0.999701	0.210967	0.194642
GOTERM_CC_DIRECT	GO:0000785~chromatin	33	7.26872	0.0252408	6493, 7068, 5241, 50805, 2353, 3166, 1482, 80712, 116448, 2294, 60529, 170302, 3217, 26298, 2302, 2301, 6886, 4306, 54738, 349334, 5076, 5079, 93986, 4222, 3394, 9096, 23316, 440097, 2313, 6658, 167826, 2516, 140628	407	1049	19136	1.47909	0.999814	0.217459	0.200632
GOTERM_CC_DIRECT	GO:0031225~anchored component of membrane	7	1.54185	0.0265072	4045, 2674, 4684, 6997, 7070, 419, 257194	407	107	19136	3.07589	0.99988	0.222661	0.205431
GOTERM_CC_DIRECT	GO:0032590~dendrite membrane	4	0.881057	0.0274647	3748, 4355, 7070, 3746	407	31	19136	6.06674	0.999914	0.225077	0.20766
GOTERM_CC_DIRECT	GO:0008076~voltage-gated potassium channel complex	6	1.32159	0.0302775	3748, 3737, 3751, 3752, 3746, 3736	407	82	19136	3.44028	0.999967	0.24222	0.223477
GOTERM_CC_DIRECT	GO:0016323~basolateral plasma membrane	11	2.42291	0.0344123	286, 23209, 23705, 7223, 1740, 57554, 200958, 6543, 149461, 728, 64849	407	242	19136	2.13715	0.999992	0.263626	0.243227
GOTERM_CC_DIRECT	GO:0099056~integral component of presynaptic membrane	5	1.10132	0.0345225	3737, 6511, 6326, 3746, 3736	407	58	19136	4.05321	0.999993	0.263626	0.243227
GOTERM_CC_DIRECT	GO:0031045~dense core granule	3	0.660793	0.0392924	143425, 127833, 6857	407	15	19136	9.40344	0.999999	0.293383	0.270681
GOTERM_CC_DIRECT	GO:0030673~axolemma	3	0.660793	0.0442881	286, 7070, 3746	407	16	19136	8.81572	1	0.323495	0.298463
GOTERM_CC_DIRECT	GO:0005882~intermediate filament	7	1.54185	0.045761	7431, 2312, 3872, 4741, 125113, 5318, 4747	407	122	19136	2.69771	1	0.327143	0.301828
GOTERM_CC_DIRECT	GO:0043679~axon terminus	5	1.10132	0.0515096	3737, 6543, 6623, 10479, 3736	407	66	19136	3.56191	1	0.360567	0.332666
GOTERM_CC_DIRECT	GO:0044306~neuron projection terminus	3	0.660793	0.060552	4311, 85300, 6857	407	19	19136	7.42377	1	0.415214	0.383084
GOTERM_CC_DIRECT	GO:0098793~presynapse	8	1.76211	0.0690997	57502, 91752, 4311, 6543, 85300, 23025, 11255, 8120	407	169	19136	2.22567	1	0.46435	0.428418
GOTERM_CC_DIRECT	GO:0043194~axon initial segment	3	0.660793	0.072348	3737, 57554, 3736	407	21	19136	6.71674	1	0.467374	0.431208
GOTERM_CC_DIRECT	GO:0032993~protein-DNA complex	4	0.881057	0.0737227	5076, 2138, 2353, 1482	407	46	19136	4.08845	1	0.467374	0.431208
GOTERM_CC_DIRECT	GO:0099055~integral component of postsynaptic membrane	4	0.881057	0.0737227	5100, 2563, 3746, 3736	407	46	19136	4.08845	1	0.467374	0.431208
GOTERM_CC_DIRECT	GO:0030315~T-tubule	4	0.881057	0.0814928	113146, 6326, 6327, 6769	407	48	19136	3.9181	1	0.502226	0.463363
GOTERM_CC_DIRECT	GO:0005588~collagen type V trimer	2	0.440529	0.0822096	1289, 1290	407	4	19136	23.5086	1	0.502226	0.463363
GOTERM_CC_DIRECT	GO:0043235~receptor complex	9	1.98238	0.0962624	4914, 2674, 117, 2046, 2045, 558, 5799, 2042, 4306	407	219	19136	1.93221	1	0.577574	0.532881
Category	Term	Count	%	PValue	Genes	List Total	Pop Hits	Pop Total	Fold Enrichment	Bonferroni	Benjamini	FDR
GOTERM_MF_DIRECT	GO:0000978~RNA polymerase II core promoter proximal region sequence-specific DNA binding	53	11.674	5.14691e-07	9422, 7643, 2353, 116448, 2302, 2301, 7757, 349334, 5076, 5079, 93986, 4222, 100287226, 163223, 2313, 390927, 167826, 23090, 2516, 113835, 7068, 5241, 50805, 65982, 1482, 2294, 140690, 170302, 3217, 26298, 57167, 147686, 6886, 100129842, 4306, 54738, 7594, 147660, 63976, 57573, 63934, 3394, 169792, 9096, 23316, 284307, 7547, 7700, 6658, 10002, 90649, 140628, 80095	384	1179	17915	2.09724	0.000278924	0.000278963	0.000273301
GOTERM_MF_DIRECT	GO:0000981~RNA polymerase II transcription factor activity, sequence-specific DNA binding	52	11.4537	5.15348e-06	9422, 7643, 2353, 3166, 80712, 116448, 342908, 2302, 2301, 349334, 5076, 5079, 93986, 4222, 163223, 440097, 2313, 390927, 167826, 23090, 2516, 113835, 6493, 7068, 5241, 50805, 65982, 1482, 2294, 60529, 140690, 170302, 3217, 26298, 57167, 147686, 6886, 100129842, 4306, 54738, 147660, 57573, 3394, 169792, 9096, 23316, 284307, 7547, 7700, 6658, 90649, 140628	384	1240	17915	1.95644	0.00278929	0.00139659	0.00136825
GOTERM_MF_DIRECT	GO:0001786~phosphatidylserine binding	9	1.98238	5.00424e-05	6121, 575, 84258, 143425, 57476, 127833, 4311, 558, 6857	384	62	17915	6.7723	0.0267591	0.00904099	0.0088575
GOTERM_MF_DIRECT	GO:0005004~GPI-linked ephrin receptor activity	4	0.881057	0.000318316	4914, 2046, 2045, 2042	384	7	17915	26.6592	0.158488	0.0422363	0.0413791
GOTERM_MF_DIRECT	GO:0005509~calcium ion binding	31	6.82819	0.000462394	5100, 5168, 1462, 23025, 440279, 22895, 79772, 340527, 54550, 143425, 127833, 23284, 1013, 78989, 8404, 346007, 50859, 5099, 7058, 8788, 9478, 64405, 7273, 101, 56107, 84258, 2312, 6678, 7447, 56108, 6857	384	726	17915	1.9921	0.221725	0.0422363	0.0413791
GOTERM_MF_DIRECT	GO:0050840~extracellular matrix binding	6	1.32159	0.00046756	1301, 6696, 11096, 6678, 8404, 284297	384	31	17915	9.02974	0.223902	0.0422363	0.0413791
GOTERM_MF_DIRECT	GO:0043565~sequence-specific DNA binding	18	3.96476	0.000674456	5241, 7068, 93986, 4222, 63976, 1482, 80712, 2294, 23316, 140690, 2313, 26298, 2301, 7547, 10002, 4306, 23090, 2516	384	325	17915	2.58389	0.306274	0.049659	0.0486512
GOTERM_MF_DIRECT	GO:0005201~extracellular matrix structural constituent	11	2.42291	0.000732975	1301, 7058, 1289, 3908, 1288, 6678, 1284, 4237, 10631, 1281, 1290	384	137	17915	3.74591	0.327947	0.049659	0.0486512
GOTERM_MF_DIRECT	GO:0005248~voltage-gated sodium channel activity	5	1.10132	0.00131958	6330, 6332, 8912, 6326, 6327	384	23	17915	10.1421	0.511143	0.0627651	0.0614912
GOTERM_MF_DIRECT	GO:1905030~voltage-gated ion channel activity involved in regulation of postsynaptic membrane potential	3	0.660793	0.00134825	3737, 3751, 3736	384	3	17915	46.6536	0.518692	0.0627651	0.0614912
GOTERM_MF_DIRECT	GO:0018636~phenanthrene 9,10-monooxygenase activity	3	0.660793	0.00134825	1646, 1645, 8644	384	3	17915	46.6536	0.518692	0.0627651	0.0614912
GOTERM_MF_DIRECT	GO:0001228~transcriptional activator activity, RNA polymerase II transcription regulatory region sequence-specific binding	22	4.84581	0.00138963	7594, 5241, 5079, 4222, 2353, 63976, 1482, 100287226, 2294, 169792, 60529, 140690, 170302, 3217, 2313, 26298, 2302, 7547, 10002, 7757, 54738, 80095	384	474	17915	2.16536	0.52938	0.0627651	0.0614912
GOTERM_MF_DIRECT	GO:0030020~extracellular matrix structural constituent conferring tensile strength	6	1.32159	0.00173155	1301, 1289, 1288, 1284, 1281, 1290	384	41	17915	6.82736	0.609105	0.0721925	0.0707273
GOTERM_MF_DIRECT	GO:0072582~17-beta-hydroxysteroid dehydrogenase (NADP+) activity	4	0.881057	0.00236401	1646, 1645, 8644, 3293	384	13	17915	14.355	0.722742	0.0915208	0.0896634
GOTERM_MF_DIRECT	GO:0047086~ketosteroid monooxygenase activity	3	0.660793	0.00436796	1646, 1645, 8644	384	5	17915	27.9922	0.906764	0.152014	0.148928
GOTERM_MF_DIRECT	GO:0008201~heparin binding	11	2.42291	0.00448748	2249, 400668, 1301, 11096, 2257, 7058, 11095, 1289, 655, 89797, 10631	384	175	17915	2.93251	0.912638	0.152014	0.148928
GOTERM_MF_DIRECT	GO:0004222~metalloendopeptidase activity	9	1.98238	0.0062741	101, 11096, 81794, 11095, 388630, 4311, 5654, 94031, 9719	384	128	17915	3.28033	0.967001	0.192109	0.18821
GOTERM_MF_DIRECT	GO:0017080~sodium channel regulator activity	5	1.10132	0.00638	6330, 2257, 5652, 6327, 5318	384	35	17915	6.66481	0.968853	0.192109	0.18821
GOTERM_MF_DIRECT	GO:0003700~transcription factor activity, sequence-specific DNA binding	22	4.84581	0.00693358	6493, 5076, 5241, 7068, 93986, 4222, 7643, 2353, 1482, 63934, 9096, 3217, 2313, 26298, 2302, 2301, 7547, 6886, 10002, 4306, 3899, 140628	384	544	17915	1.88673	0.976973	0.19779	0.193775
GOTERM_MF_DIRECT	GO:0008083~growth factor activity	10	2.20264	0.00788056	7044, 9048, 3624, 2249, 10637, 3589, 2257, 258, 655, 6997	384	161	17915	2.89774	0.98627	0.203478	0.199348
GOTERM_MF_DIRECT	GO:0005244~voltage-gated ion channel activity	6	1.32159	0.00788383	6330, 6332, 8912, 6326, 6327, 59283	384	58	17915	4.82624	0.986295	0.203478	0.199348
GOTERM_MF_DIRECT	GO:0016229~steroid dehydrogenase activity	3	0.660793	0.00891602	1646, 1645, 8644	384	7	17915	19.9944	0.992204	0.219658	0.2152
GOTERM_MF_DIRECT	GO:0005249~voltage-gated potassium channel activity	6	1.32159	0.00971984	3748, 3737, 3751, 3752, 3746, 3736	384	61	17915	4.58888	0.994978	0.22905	0.224402
GOTERM_MF_DIRECT	GO:0047023~androsterone dehydrogenase activity	3	0.660793	0.0117209	1646, 1645, 8644	384	8	17915	17.4951	0.998322	0.264698	0.259326
GOTERM_MF_DIRECT	GO:0047045~testosterone 17-beta-dehydrogenase (NADP+) activity	3	0.660793	0.0148584	1645, 8644, 3293	384	9	17915	15.5512	0.999701	0.298268	0.292215
GOTERM_MF_DIRECT	GO:0047044~androstan-3-alpha,17-beta-diol dehydrogenase activity	3	0.660793	0.0148584	1646, 1645, 8644	384	9	17915	15.5512	0.999701	0.298268	0.292215
GOTERM_MF_DIRECT	GO:0016655~oxidoreductase activity, acting on NAD(P)H, quinone or similar compound as acceptor	3	0.660793	0.0148584	1646, 1645, 8644	384	9	17915	15.5512	0.999701	0.298268	0.292215
GOTERM_MF_DIRECT	GO:0030276~clathrin binding	5	1.10132	0.0165606	84258, 143425, 127833, 8120, 6857	384	46	17915	5.07105	0.999883	0.316732	0.310303
GOTERM_MF_DIRECT	GO:1990837~sequence-specific double-stranded DNA binding	21	4.62555	0.0169469	5076, 7068, 4222, 2353, 3166, 1482, 80712, 3394, 60529, 9096, 23316, 170302, 3217, 2313, 7547, 6658, 167826, 4306, 54738, 2516, 140628	384	556	17915	1.7621	0.999905	0.316732	0.310303
GOTERM_MF_DIRECT	GO:0032052~bile acid binding	3	0.660793	0.0183129	1646, 1645, 8644	384	10	17915	13.9961	0.999955	0.330853	0.324138
GOTERM_MF_DIRECT	GO:0005178~integrin binding	9	1.98238	0.0218909	6696, 11096, 11095, 6376, 1289, 2674, 3384, 7070, 1281	384	160	17915	2.62427	0.999994	0.373803	0.366216
GOTERM_MF_DIRECT	GO:0099508~voltage-gated ion channel activity involved in regulation of presynaptic membrane potential	3	0.660793	0.0220695	3737, 3746, 3736	384	11	17915	12.7237	0.999994	0.373803	0.366216
GOTERM_MF_DIRECT	GO:0004032~alditol:NADP+ 1-oxidoreductase activity	3	0.660793	0.0261139	1646, 1645, 8644	384	12	17915	11.6634	0.999999	0.422039	0.413473
GOTERM_MF_DIRECT	GO:0004879~RNA polymerase II transcription factor activity, ligand-activated sequence-specific DNA binding	5	1.10132	0.0264748	5241, 7068, 10002, 4306, 2516	384	53	17915	4.40129	1	0.422039	0.413473
GOTERM_MF_DIRECT	GO:0044325~ion channel binding	8	1.76211	0.0279722	286, 6330, 2257, 4355, 3752, 6769, 5318, 3746	384	137	17915	2.7243	1	0.423457	0.414863
GOTERM_MF_DIRECT	GO:0005544~calcium-dependent phospholipid binding	5	1.10132	0.0281263	84258, 143425, 127833, 22895, 6857	384	54	17915	4.31978	1	0.423457	0.414863
GOTERM_MF_DIRECT	GO:0005251~delayed rectifier potassium channel activity	4	0.881057	0.0304184	3748, 3737, 3746, 3736	384	32	17915	5.83171	1	0.436572	0.427712
GOTERM_MF_DIRECT	GO:0000976~transcription regulatory region sequence-specific DNA binding	11	2.42291	0.0306084	140690, 5076, 2313, 2302, 2353, 6886, 63976, 1482, 3394, 9096, 140628	384	235	17915	2.18379	1	0.436572	0.427712
GOTERM_MF_DIRECT	GO:0004065~arylsulfatase activity	3	0.660793	0.0350106	412, 340075, 415	384	14	17915	9.99721	1	0.474393	0.464765
GOTERM_MF_DIRECT	GO:0044594~17-beta-hydroxysteroid dehydrogenase (NAD+) activity	3	0.660793	0.0350106	1646, 1645, 8644	384	14	17915	9.99721	1	0.474393	0.464765
GOTERM_MF_DIRECT	GO:0008499~UDP-galactose:beta-N-acetylglucosamine beta-1,3-galactosyltransferase activity	3	0.660793	0.0398363	27087, 10331, 8708	384	15	17915	9.33073	1	0.526616	0.515928
GOTERM_MF_DIRECT	GO:0008484~sulfuric ester hydrolase activity	3	0.660793	0.0448966	412, 340075, 415	384	16	17915	8.74756	1	0.563139	0.55171
GOTERM_MF_DIRECT	GO:0005160~transforming growth factor beta receptor binding	3	0.660793	0.0448966	7044, 10637, 116844	384	16	17915	8.74756	1	0.563139	0.55171
GOTERM_MF_DIRECT	GO:0019905~syntaxin binding	5	1.10132	0.0457161	84258, 594855, 143425, 127833, 6857	384	63	17915	3.70267	1	0.563139	0.55171
GOTERM_MF_DIRECT	GO:0005005~transmembrane-ephrin receptor activity	3	0.660793	0.0501794	2046, 2045, 2042	384	17	17915	8.233	1	0.604383	0.592117
GOTERM_MF_DIRECT	GO:0000149~SNARE binding	5	1.10132	0.0526754	84258, 594855, 143425, 127833, 6857	384	66	17915	3.53437	1	0.620654	0.608057
GOTERM_MF_DIRECT	GO:0047834~D-threo-aldose 1-dehydrogenase activity	3	0.660793	0.0556729	1646, 1645, 8644	384	18	17915	7.77561	1	0.642015	0.628985
GOTERM_MF_DIRECT	GO:0008237~metallopeptidase activity	5	1.10132	0.0601781	101, 11096, 81794, 11095, 4311	384	69	17915	3.3807	1	0.667173	0.653632
GOTERM_MF_DIRECT	GO:0047115~trans-1,2-dihydrobenzene-1,2-diol dehydrogenase activity	2	0.440529	0.0627782	1646, 1645	384	3	17915	31.1024	1	0.667173	0.653632
GOTERM_MF_DIRECT	GO:0004833~tryptophan 2,3-dioxygenase activity	2	0.440529	0.0627782	3620, 6999	384	3	17915	31.1024	1	0.667173	0.653632
GOTERM_MF_DIRECT	GO:0047718~indanol dehydrogenase activity	2	0.440529	0.0627782	1646, 1645	384	3	17915	31.1024	1	0.667173	0.653632
GOTERM_MF_DIRECT	GO:0005198~structural molecule activity	8	1.76211	0.0766571	286, 2312, 9080, 3908, 3872, 4741, 125113, 149461	384	172	17915	2.16994	1	0.7875	0.771517
GOTERM_MF_DIRECT	GO:0005102~receptor binding	14	3.0837	0.0786169	9048, 5241, 23705, 6376, 11197, 8862, 153579, 94030, 84707, 27344, 3908, 2674, 30010, 6997	384	391	17915	1.67046	1	0.7875	0.771517
GOTERM_MF_DIRECT	GO:0005030~neurotrophin receptor activity	2	0.440529	0.0828182	4914, 2674	384	4	17915	23.3268	1	0.7875	0.771517
GOTERM_MF_DIRECT	GO:0005250~A-type (transient outward) potassium channel activity	2	0.440529	0.0828182	3751, 3752	384	4	17915	23.3268	1	0.7875	0.771517
GOTERM_MF_DIRECT	GO:0031014~troponin T binding	2	0.440529	0.0828182	7138, 7137	384	4	17915	23.3268	1	0.7875	0.771517
GOTERM_MF_DIRECT	GO:0035410~dihydrotestosterone 17-beta-dehydrogenase activity	2	0.440529	0.0828182	1645, 8644	384	4	17915	23.3268	1	0.7875	0.771517
GOTERM_MF_DIRECT	GO:0005520~insulin-like growth factor binding	3	0.660793	0.0859161	3488, 5654, 94031	384	23	17915	6.08526	1	0.789263	0.773245
GOTERM_MF_DIRECT	GO:0003707~steroid hormone receptor activity	3	0.660793	0.0859161	5241, 10002, 4306	384	23	17915	6.08526	1	0.789263	0.773245
GOTERM_MF_DIRECT	GO:0030594~neurotransmitter receptor activity	5	1.10132	0.0954271	1137, 2563, 2561, 11255, 3274	384	81	17915	2.87985	1	0.862025	0.84453
