# Supplementary material for: Targeting NHE6 gene expression identifies lysosome and neurodevelopmental mechanisms in a haploid in vitro cell model
Source: Biol Open. 2023 Nov 29;12(11):bio059778. doi: 10.1242/bio.059778 (PMC10695175; doi:10.1242/bio.059778)
Supplement: Table S14. Enriched GO terms from common up-regulated DEGs using detectable genes as background [file biolopen-12-059778-TableS14.xlsx]

## Sheet: Table S14
Table S14. Enriched GO terms from common up-regulated DEGs using detectable genes as background
Category	Term	Count	%	PValue	Genes (Entrez Gene ID)	List Total	Pop Hits	Pop Total	Fold Enrichment	Bonferroni	Benjamini	FDR
GOTERM_BP_DIRECT	GO:0019933~cAMP-mediated signaling	9	1.58451	2.89809e-06	5144, 57211, 116, 9699, 107, 5139, 10411, 196, 51083	482	35	18133	9.6738	0.0084612	0.00849719	0.00843633
GOTERM_BP_DIRECT	GO:0007411~axon guidance	17	2.99296	3.09944e-05	8633, 6586, 9369, 64218, 1272, 389549, 4917, 2047, 27255, 5588, 5800, 627, 3798, 8828, 4009, 10512, 2637	482	183	18133	3.49478	0.08687	0.0290201	0.0288123
GOTERM_BP_DIRECT	GO:0001525~angiogenesis	20	3.52113	4.82969e-05	9421, 7010, 9464, 6850, 8325, 3791, 7039, 9369, 2254, 23452, 58495, 64218, 2702, 57007, 58504, 2047, 10411, 3953, 8828, 7837	482	253	18133	2.97394	0.13204	0.0290201	0.0288123
GOTERM_BP_DIRECT	GO:0008217~regulation of blood pressure	11	1.93662	4.90792e-05	2642, 1278, 5443, 1909, 2982, 4883, 28514, 84034, 5973, 6446, 29953	482	80	18133	5.1728	0.134029	0.0290201	0.0288123
GOTERM_BP_DIRECT	GO:0009954~proximal/distal pattern formation	7	1.23239	4.94886e-05	3227, 3236, 8854, 3225, 8626, 28514, 221833	482	26	18133	10.1286	0.135068	0.0290201	0.0288123
GOTERM_BP_DIRECT	GO:0030182~neuron differentiation	15	2.64085	0.000245002	8325, 7477, 8854, 4233, 79190, 63973, 2064, 54541, 2018, 51384, 860, 429, 219409, 255738, 4009	482	175	18133	3.2246	0.512485	0.100312	0.099594
GOTERM_BP_DIRECT	GO:0010463~mesenchymal cell proliferation	5	0.880282	0.000288973	5396, 9464, 3791, 2254, 2252	482	13	18133	14.4694	0.571469	0.100312	0.099594
GOTERM_BP_DIRECT	GO:0042391~regulation of membrane potential	11	1.93662	0.000322125	88, 9498, 8671, 27133, 9699, 8973, 55879, 2560, 40, 131096, 2902	482	100	18133	4.13824	0.611174	0.100312	0.099594
GOTERM_BP_DIRECT	GO:0045944~positive regulation of transcription from RNA polymerase II promoter	53	9.33099	0.000335114	9421, 9464, 136259, 30062, 391723, 51083, 196, 3239, 8929, 10736, 3479, 3236, 116, 1012, 10891, 84166, 112770, 4009, 10655, 2902, 3170, 5396, 64641, 9314, 388585, 83741, 23493, 2355, 2113, 326, 5028, 219409, 2637, 4233, 5443, 79190, 28514, 58495, 2099, 80816, 4072, 650, 2128, 55022, 27300, 8626, 1956, 8320, 3428, 860, 3227, 1761, 429	482	1201	18133	1.66018	0.625708	0.100312	0.099594
GOTERM_BP_DIRECT	GO:0010628~positive regulation of gene expression	29	5.10563	0.00034213	7088, 9464, 100506658, 8854, 2254, 28514, 58495, 2252, 3561, 2152, 123041, 650, 51384, 55022, 3479, 2642, 799, 10891, 3696, 5272, 9314, 9699, 2064, 1272, 860, 23493, 2697, 2113, 693120	482	521	18133	2.09403	0.633331	0.100312	0.099594
GOTERM_BP_DIRECT	GO:0050767~regulation of neurogenesis	7	1.23239	0.000453284	79365, 389549, 23493, 28514, 388585, 429, 391723	482	38	18133	6.93006	0.735345	0.11645	0.115616
GOTERM_BP_DIRECT	GO:0006955~immune response	22	3.87324	0.000476601	5272, 8743, 4055, 9547, 3134, 3561, 7096, 2217, 3119, 57007, 2206, 3106, 3600, 3136, 2113, 326, 3696, 10178, 7837, 926, 10512, 154064	482	351	18133	2.35797	0.752842	0.11645	0.115616
GOTERM_BP_DIRECT	GO:2000648~positive regulation of stem cell proliferation	7	1.23239	0.000523846	860, 5396, 3791, 2697, 8626, 2254, 4072	482	39	18133	6.75237	0.784828	0.118147	0.117301
GOTERM_BP_DIRECT	GO:0055085~transmembrane transport	17	2.99296	0.000673277	9498, 8671, 5244, 353189, 80704, 338440, 153328, 375519, 2702, 126969, 55640, 10804, 1244, 28234, 6579, 6578, 9619	482	239	18133	2.67592	0.861199	0.119882	0.119024
GOTERM_BP_DIRECT	GO:0033674~positive regulation of kinase activity	9	1.58451	0.000686224	7010, 960, 128344, 3791, 4233, 2047, 4058, 2064, 1956	482	73	18133	4.63812	0.866372	0.119882	0.119024
GOTERM_BP_DIRECT	GO:0048485~sympathetic nervous system development	5	0.880282	0.000690478	8929, 9464, 1909, 8626, 429	482	16	18133	11.7564	0.86803	0.119882	0.119024
GOTERM_BP_DIRECT	GO:0007169~transmembrane receptor protein tyrosine kinase signaling pathway	12	2.11268	0.000790125	7010, 6850, 3791, 4233, 2047, 4058, 3055, 2064, 627, 401474, 926, 1956	482	132	18133	3.42003	0.901486	0.119882	0.119024
GOTERM_BP_DIRECT	GO:0071805~potassium ion transmembrane transport	12	2.11268	0.000790125	3759, 3781, 27133, 10242, 8514, 3775, 56660, 3787, 27094, 6616, 131096, 123041	482	132	18133	3.42003	0.901486	0.119882	0.119024
GOTERM_BP_DIRECT	GO:0010469~regulation of receptor activity	5	0.880282	0.000884126	5144, 4585, 5028, 255738, 123041	482	17	18133	11.0648	0.925235	0.119882	0.119024
GOTERM_BP_DIRECT	GO:0070372~regulation of ERK1 and ERK2 cascade	6	1.05634	0.000902101	6850, 2047, 5777, 2064, 1956, 7074	482	29	18133	7.78352	0.929076	0.119882	0.119024
GOTERM_BP_DIRECT	GO:0035556~intracellular signal transduction	25	4.40141	0.000937641	6850, 7984, 225689, 57144, 10636, 2982, 84166, 6446, 5777, 140458, 151242, 9411, 6101, 5333, 7039, 2064, 1124, 1641, 1761, 5588, 107, 8877, 11213, 64283, 56924	482	448	18133	2.09935	0.936101	0.119882	0.119024
GOTERM_BP_DIRECT	GO:0038134~ERBB2-EGFR signaling pathway	4	0.704225	0.000940413	374, 7039, 2064, 1956	482	8	18133	18.8102	0.936619	0.119882	0.119024
GOTERM_BP_DIRECT	GO:0010649~regulation of cell communication by electrical coupling	4	0.704225	0.000940413	2702, 2697, 6546, 10345	482	8	18133	18.8102	0.936619	0.119882	0.119024
GOTERM_BP_DIRECT	GO:0021537~telencephalon development	5	0.880282	0.00111308	650, 552, 6546, 388585, 6547	482	18	18133	10.4501	0.961817	0.135981	0.135007
GOTERM_BP_DIRECT	GO:0007267~cell-cell signaling	16	2.8169	0.00122	7010, 8743, 9547, 5443, 2254, 23452, 29953, 375519, 2702, 374, 650, 651, 3600, 10804, 2697, 116	482	229	18133	2.62849	0.972103	0.143082	0.142057
GOTERM_BP_DIRECT	GO:0072089~stem cell proliferation	7	1.23239	0.00128633	860, 5396, 7477, 3791, 54894, 8626, 2254	482	46	18133	5.72483	0.977038	0.145058	0.144019
GOTERM_BP_DIRECT	GO:0007155~cell adhesion	28	4.92958	0.00168006	88, 5067, 3683, 8038, 2352, 56132, 22795, 56138, 57007, 56133, 57126, 3696, 7837, 137075, 8828, 4868, 4604, 5010, 7412, 388585, 3055, 1272, 3490, 960, 10669, 56124, 27255, 84034	482	550	18133	1.91522	0.992774	0.182442	0.181135
GOTERM_BP_DIRECT	GO:0007165~signal transduction	51	8.97887	0.00240597	25903, 7088, 5144, 4055, 6277, 9547, 6236, 3683, 8973, 4058, 3561, 57144, 3479, 952, 644943, 5139, 10178, 10411, 7010, 5593, 8743, 1909, 2560, 29953, 7096, 57636, 3600, 54329, 54769, 56944, 4233, 6456, 5443, 9369, 2254, 2099, 2252, 1956, 91662, 4883, 1131, 2064, 9052, 58504, 301, 2697, 1124, 6457, 55879, 4599, 5801	482	1250	18133	1.53491	0.999144	0.244028	0.242281
GOTERM_BP_DIRECT	GO:0048662~negative regulation of smooth muscle cell proliferation	6	1.05634	0.00245944	650, 3600, 9314, 4883, 348, 10891	482	36	18133	6.27006	0.999268	0.244028	0.242281
GOTERM_BP_DIRECT	GO:0010467~gene expression	9	1.58451	0.00249688	860, 8320, 1909, 348, 342184, 3561, 1272, 391723, 2913	482	89	18133	3.8043	0.999344	0.244028	0.242281
GOTERM_BP_DIRECT	GO:0050679~positive regulation of epithelial cell proliferation	8	1.40845	0.00272243	860, 3479, 7039, 2254, 2252, 2064, 6690, 1956	482	71	18133	4.23891	0.999662	0.257489	0.255645
GOTERM_BP_DIRECT	GO:0007268~chemical synaptic transmission	16	2.8169	0.00297571	8447, 8973, 1131, 2560, 2571, 56132, 3351, 56133, 774, 55879, 139411, 3798, 40, 6616, 2913, 2902	482	251	18133	2.39811	0.99984	0.268408	0.266485
GOTERM_BP_DIRECT	GO:0019722~calcium-mediated signaling	9	1.58451	0.00307245	6262, 57007, 552, 51196, 6850, 5443, 1131, 8877, 2902	482	92	18133	3.68025	0.999879	0.268408	0.266485
GOTERM_BP_DIRECT	GO:0007616~long-term memory	6	1.05634	0.00313569	793, 10636, 348, 107, 6446, 139411	482	38	18133	5.94005	0.9999	0.268408	0.266485
GOTERM_BP_DIRECT	GO:0007204~positive regulation of cytosolic calcium ion concentration	12	2.11268	0.00332909	57007, 552, 51196, 2697, 116, 1909, 952, 799, 2099, 5028, 1903, 6690	482	158	18133	2.85724	0.999943	0.268408	0.266485
GOTERM_BP_DIRECT	GO:0007219~Notch signaling pathway	10	1.76056	0.00334471	650, 23493, 27255, 8626, 28514, 79094, 388585, 1272, 429, 1903	482	114	18133	3.30003	0.999946	0.268408	0.266485
GOTERM_BP_DIRECT	GO:0071313~cellular response to caffeine	4	0.704225	0.00341318	6262, 6546, 10891, 2946	482	12	18133	12.5401	0.999956	0.268408	0.266485
GOTERM_BP_DIRECT	GO:0009952~anterior/posterior pattern specification	9	1.58451	0.00351011	79365, 2018, 3239, 3227, 3236, 23493, 3225, 388585, 391723	482	94	18133	3.60195	0.999967	0.268408	0.266485
GOTERM_BP_DIRECT	GO:0045786~negative regulation of cell cycle	7	1.23239	0.00357023	650, 26471, 3248, 3236, 3225, 2113, 116	482	56	18133	4.70254	0.999972	0.268408	0.266485
GOTERM_BP_DIRECT	GO:0032502~developmental process	5	0.880282	0.00397379	9421, 9464, 8626, 100129654, 117581	482	25	18133	7.52407	0.999991	0.285902	0.283855
GOTERM_BP_DIRECT	GO:0006813~potassium ion transport	8	1.40845	0.00399795	2702, 3759, 3781, 10242, 8514, 3775, 3787, 27094	482	76	18133	3.96003	0.999992	0.285902	0.283855
GOTERM_BP_DIRECT	GO:0042311~vasodilation	6	1.05634	0.00438737	2702, 2697, 116, 4883, 348, 1956	482	41	18133	5.50541	0.999997	0.30628	0.304086
GOTERM_BP_DIRECT	GO:0007275~multicellular organism development	14	2.46479	0.00538033	7088, 7010, 3791, 4233, 4058, 9435, 23452, 2064, 23105, 3239, 2047, 3953, 10468, 1956	482	217	18133	2.42712	1	0.353722	0.351189
GOTERM_BP_DIRECT	GO:0045747~positive regulation of Notch signaling pathway	6	1.05634	0.00539733	27255, 8626, 28514, 10098, 388585, 429	482	43	18133	5.24935	1	0.353722	0.351189
GOTERM_BP_DIRECT	GO:0086064~cell communication by electrical coupling involved in cardiac conduction	4	0.704225	0.00542889	2702, 6262, 2697, 6546	482	14	18133	10.7487	1	0.353722	0.351189
GOTERM_BP_DIRECT	GO:0008284~positive regulation of cell proliferation	26	4.57746	0.00579564	8854, 2254, 28514, 225689, 2252, 4072, 374, 650, 552, 3479, 116, 218, 5777, 1956, 3791, 7039, 388585, 3055, 2064, 7074, 860, 3600, 2113, 646, 8877, 1903	482	545	18133	1.79473	1	0.369409	0.366763
GOTERM_BP_DIRECT	GO:0007160~cell-matrix adhesion	9	1.58451	0.00610583	10855, 1842, 960, 3683, 4585, 7412, 3696, 22795, 7074	482	103	18133	3.28721	1	0.3809	0.378172
GOTERM_BP_DIRECT	GO:0060347~heart trabecula formation	4	0.704225	0.00665389	7010, 57211, 23493, 58495	482	15	18133	10.0321	1	0.389232	0.386444
GOTERM_BP_DIRECT	GO:0043252~sodium-independent organic anion transport	4	0.704225	0.00665389	28234, 353189, 6579, 6578	482	15	18133	10.0321	1	0.389232	0.386444
GOTERM_BP_DIRECT	GO:0070873~regulation of glycogen metabolic process	3	0.528169	0.00665841	2642, 5443, 80183	482	5	18133	22.5722	1	0.389232	0.386444
GOTERM_BP_DIRECT	GO:0007417~central nervous system development	11	1.93662	0.0067704	55553, 30012, 2018, 5274, 1641, 6456, 27255, 6457, 219409, 40, 391723	482	150	18133	2.75882	1	0.389232	0.386444
GOTERM_BP_DIRECT	GO:0007626~locomotory behavior	8	1.40845	0.00784773	793, 347730, 6414, 1272, 57144, 6616, 4009, 56924	482	86	18133	3.49957	1	0.436513	0.433387
GOTERM_BP_DIRECT	GO:0008277~regulation of G-protein coupled receptor protein signaling pathway	6	1.05634	0.00789059	10636, 51196, 116, 123041, 386617, 23349	482	47	18133	4.8026	1	0.436513	0.433387
GOTERM_BP_DIRECT	GO:0006811~ion transport	10	1.76056	0.00864946	159963, 3781, 28234, 6546, 6579, 6578, 5028, 2560, 6547, 123041	482	132	18133	2.85003	1	0.469634	0.46627
GOTERM_BP_DIRECT	GO:0032355~response to estradiol	9	1.58451	0.00897314	374, 3248, 301, 8854, 2697, 2113, 952, 1244, 2099	482	110	18133	3.07803	1	0.47835	0.474924
GOTERM_BP_DIRECT	GO:0099509~regulation of presynaptic cytosolic calcium ion concentration	4	0.704225	0.00956134	793, 1268, 5028, 3351	482	17	18133	8.85184	1	0.48765	0.484157
GOTERM_BP_DIRECT	GO:0050769~positive regulation of neurogenesis	5	0.880282	0.00976503	5176, 10636, 4036, 644943, 429	482	32	18133	5.87818	1	0.48765	0.484157
GOTERM_BP_DIRECT	GO:0035723~interleukin-15-mediated signaling pathway	3	0.528169	0.00981288	3601, 3600, 3561	482	6	18133	18.8102	1	0.48765	0.484157
GOTERM_BP_DIRECT	GO:0043281~regulation of cysteine-type endopeptidase activity involved in apoptotic process	3	0.528169	0.00981288	91662, 4255, 8626	482	6	18133	18.8102	1	0.48765	0.484157
GOTERM_BP_DIRECT	GO:0051056~regulation of small GTPase mediated signal transduction	9	1.58451	0.0121439	22899, 9411, 57636, 58504, 29984, 1124, 7984, 64283, 7074	482	116	18133	2.91882	1	0.543811	0.539916
GOTERM_BP_DIRECT	GO:0098609~cell-cell adhesion	12	2.11268	0.012746	7373, 10205, 960, 301, 1475, 3683, 7412, 23650, 1272, 4868, 1956, 4072	482	190	18133	2.37602	1	0.543811	0.539916
GOTERM_BP_DIRECT	GO:0032526~response to retinoic acid	6	1.05634	0.0129777	6672, 2697, 952, 9314, 429, 3490	482	53	18133	4.25891	1	0.543811	0.539916
GOTERM_BP_DIRECT	GO:0007154~cell communication	5	0.880282	0.0133622	2702, 10804, 6546, 6547, 375519	482	35	18133	5.37433	1	0.543811	0.539916
GOTERM_BP_DIRECT	GO:0048469~cell maturation	5	0.880282	0.0133622	860, 3600, 50487, 388585, 429	482	35	18133	5.37433	1	0.543811	0.539916
GOTERM_BP_DIRECT	GO:0055074~calcium ion homeostasis	5	0.880282	0.0133622	793, 3791, 6546, 123041, 2902	482	35	18133	5.37433	1	0.543811	0.539916
GOTERM_BP_DIRECT	GO:0042487~regulation of odontogenesis of dentin-containing tooth	3	0.528169	0.0134982	650, 860, 147495	482	7	18133	16.123	1	0.543811	0.539916
GOTERM_BP_DIRECT	GO:0031394~positive regulation of prostaglandin biosynthetic process	3	0.528169	0.0134982	552, 301, 50487	482	7	18133	16.123	1	0.543811	0.539916
GOTERM_BP_DIRECT	GO:0010644~cell communication by electrical coupling	3	0.528169	0.0134982	2702, 10804, 2697	482	7	18133	16.123	1	0.543811	0.539916
GOTERM_BP_DIRECT	GO:0035630~bone mineralization involved in bone maturation	3	0.528169	0.0134982	650, 3479, 162466	482	7	18133	16.123	1	0.543811	0.539916
GOTERM_BP_DIRECT	GO:0016191~synaptic vesicle uncoating	3	0.528169	0.0134982	6456, 6457, 9829	482	7	18133	16.123	1	0.543811	0.539916
GOTERM_BP_DIRECT	GO:0003357~noradrenergic neuron differentiation	3	0.528169	0.0134982	8929, 9464, 1909	482	7	18133	16.123	1	0.543811	0.539916
GOTERM_BP_DIRECT	GO:0006776~vitamin A metabolic process	3	0.528169	0.0134982	5948, 8854, 5947	482	7	18133	16.123	1	0.543811	0.539916
GOTERM_BP_DIRECT	GO:0010951~negative regulation of endopeptidase activity	10	1.76056	0.0135396	5272, 284293, 5274, 5176, 7980, 1475, 710, 5973, 5627, 9806	482	142	18133	2.64932	1	0.543811	0.539916
GOTERM_BP_DIRECT	GO:0001764~neuron migration	9	1.58451	0.0140068	54541, 389549, 30012, 8929, 2018, 8320, 1641, 23245, 429	482	119	18133	2.84524	1	0.552089	0.548135
GOTERM_BP_DIRECT	GO:0018108~peptidyl-tyrosine phosphorylation	10	1.76056	0.0141223	7010, 6850, 3791, 4233, 2047, 5777, 3055, 2064, 6690, 1956	482	143	18133	2.63079	1	0.552089	0.548135
GOTERM_BP_DIRECT	GO:0007193~adenylate cyclase-inhibiting G-protein coupled receptor signaling pathway	6	1.05634	0.015073	1909, 2861, 4883, 5028, 3351, 1903	482	55	18133	4.10404	1	0.581502	0.577337
GOTERM_BP_DIRECT	GO:0045907~positive regulation of vasoconstriction	5	0.880282	0.0161726	2702, 552, 2697, 952, 1956	482	37	18133	5.08383	1	0.615818	0.611407
GOTERM_BP_DIRECT	GO:0001938~positive regulation of endothelial cell proliferation	7	1.23239	0.0164157	7010, 650, 3791, 1012, 2252, 2152, 8828	482	77	18133	3.42003	1	0.617063	0.612643
GOTERM_BP_DIRECT	GO:0061028~establishment of endothelial barrier	4	0.704225	0.0172941	10855, 5144, 1909, 10411	482	21	18133	7.16578	1	0.625481	0.621001
GOTERM_BP_DIRECT	GO:0045165~cell fate commitment	6	1.05634	0.0173833	55553, 650, 51384, 7477, 3791, 23493	482	57	18133	3.96003	1	0.625481	0.621001
GOTERM_BP_DIRECT	GO:0002486~antigen processing and presentation of endogenous peptide antigen via MHC class I via ER pathway, TAP-independent	3	0.528169	0.0176841	3106, 3136, 3134	482	8	18133	14.1076	1	0.625481	0.621001
GOTERM_BP_DIRECT	GO:0016264~gap junction assembly	3	0.528169	0.0176841	2702, 10804, 2697	482	8	18133	14.1076	1	0.625481	0.621001
GOTERM_BP_DIRECT	GO:0035335~peptidyl-tyrosine dephosphorylation	5	0.880282	0.0177063	1850, 11221, 5777, 5800, 5801	482	38	18133	4.95004	1	0.625481	0.621001
GOTERM_BP_DIRECT	GO:0048146~positive regulation of fibroblast proliferation	6	1.05634	0.0186215	3479, 6277, 2355, 2099, 8877, 1956	482	58	18133	3.89176	1	0.649979	0.645324
GOTERM_BP_DIRECT	GO:0010976~positive regulation of neuron projection development	9	1.58451	0.0191508	5274, 5176, 1268, 116, 4058, 348, 50487, 627, 1272	482	126	18133	2.68717	1	0.66059	0.655859
GOTERM_BP_DIRECT	GO:0070374~positive regulation of ERK1 and ERK2 cascade	13	2.28873	0.0194799	7010, 9464, 3791, 387129, 650, 57007, 960, 3479, 116, 348, 799, 5028, 1956	482	229	18133	2.13565	1	0.664128	0.659371
GOTERM_BP_DIRECT	GO:0022008~neurogenesis	6	1.05634	0.021269	2047, 79094, 2064, 429, 255738, 1956	482	60	18133	3.76203	1	0.692685	0.687723
GOTERM_BP_DIRECT	GO:0042475~odontogenesis of dentin-containing tooth	6	1.05634	0.021269	9421, 650, 860, 9464, 8626, 10468	482	60	18133	3.76203	1	0.692685	0.687723
GOTERM_BP_DIRECT	GO:0019221~cytokine-mediated signaling pathway	10	1.76056	0.0218118	960, 58985, 5777, 3561, 3055, 2152, 53832, 3953, 11213, 50615	482	154	18133	2.44288	1	0.692685	0.687723
GOTERM_BP_DIRECT	GO:0010629~negative regulation of gene expression	16	2.8169	0.0219604	5176, 9464, 3791, 6586, 100506658, 6456, 9314, 58495, 2099, 650, 3479, 23493, 1244, 348, 3696, 50487	482	316	18133	1.90483	1	0.692685	0.687723
GOTERM_BP_DIRECT	GO:0003158~endothelium development	3	0.528169	0.0223416	2702, 3791, 2697	482	9	18133	12.5401	1	0.692685	0.687723
GOTERM_BP_DIRECT	GO:0061549~sympathetic ganglion development	3	0.528169	0.0223416	8929, 429, 8828	482	9	18133	12.5401	1	0.692685	0.687723
GOTERM_BP_DIRECT	GO:0042698~ovulation cycle	3	0.528169	0.0223416	5176, 2560, 1956	482	9	18133	12.5401	1	0.692685	0.687723
GOTERM_BP_DIRECT	GO:0051965~positive regulation of synapse assembly	6	1.05634	0.02268	158038, 347730, 2047, 627, 40, 64084	482	61	18133	3.70036	1	0.692685	0.687723
GOTERM_BP_DIRECT	GO:0007612~learning	6	1.05634	0.02268	10636, 6310, 9369, 6547, 57144, 56924	482	61	18133	3.70036	1	0.692685	0.687723
GOTERM_BP_DIRECT	GO:0051216~cartilage development	6	1.05634	0.02268	55553, 651, 960, 5396, 3696, 388585	482	61	18133	3.70036	1	0.692685	0.687723
GOTERM_BP_DIRECT	GO:0045665~negative regulation of neuron differentiation	6	1.05634	0.0241502	30012, 8929, 28514, 388585, 429, 4009	482	62	18133	3.64068	1	0.728463	0.723246
GOTERM_BP_DIRECT	GO:0032496~response to lipopolysaccharide	10	1.76056	0.0243484	1734, 7056, 3248, 1268, 10804, 2697, 7412, 11221, 23643, 11213	482	157	18133	2.3962	1	0.728463	0.723246
GOTERM_BP_DIRECT	GO:0043616~keratinocyte proliferation	4	0.704225	0.0248264	51384, 1012, 8626, 10468	482	24	18133	6.27006	1	0.735262	0.729996
GOTERM_BP_DIRECT	GO:0007399~nervous system development	19	3.34507	0.0264518	5067, 4693, 6586, 6310, 4233, 1131, 64218, 56132, 56138, 56133, 57211, 1641, 56124, 644943, 10178, 4336, 627, 7903, 2637	482	411	18133	1.73914	1	0.76536	0.759878
GOTERM_BP_DIRECT	GO:0008584~male gonad development	8	1.40845	0.0272199	26471, 8743, 84159, 666, 4036, 8747, 2254, 2099	482	110	18133	2.73602	1	0.76536	0.759878
GOTERM_BP_DIRECT	GO:0072112~glomerular visceral epithelial cell differentiation	3	0.528169	0.0274428	8842, 1909, 5800	482	10	18133	11.2861	1	0.76536	0.759878
GOTERM_BP_DIRECT	GO:2000650~negative regulation of sodium ion transmembrane transporter activity	3	0.528169	0.0274428	23072, 57520, 255738	482	10	18133	11.2861	1	0.76536	0.759878
GOTERM_BP_DIRECT	GO:0050764~regulation of phagocytosis	3	0.528169	0.0274428	6850, 8877, 3055	482	10	18133	11.2861	1	0.76536	0.759878
GOTERM_BP_DIRECT	GO:2000726~negative regulation of cardiac muscle cell differentiation	3	0.528169	0.0274428	55553, 650, 28514	482	10	18133	11.2861	1	0.76536	0.759878
GOTERM_BP_DIRECT	GO:0098703~calcium ion import across plasma membrane	4	0.704225	0.0276699	774, 6546, 6547, 123041	482	25	18133	6.01925	1	0.76536	0.759878
GOTERM_BP_DIRECT	GO:0007613~memory	7	1.23239	0.0281105	1268, 6310, 6547, 627, 57144, 4009, 56924	482	87	18133	3.02692	1	0.770279	0.764762
GOTERM_BP_DIRECT	GO:0043407~negative regulation of MAP kinase activity	5	0.880282	0.0287867	650, 10636, 348, 5777, 11213	482	44	18133	4.27504	1	0.781505	0.775907
GOTERM_BP_DIRECT	GO:0009887~animal organ morphogenesis	9	1.58451	0.0297568	7088, 650, 4917, 6850, 2254, 51513, 2252, 59277, 80816	482	137	18133	2.47141	1	0.800431	0.794698
GOTERM_BP_DIRECT	GO:0045766~positive regulation of angiogenesis	10	1.76056	0.0300384	7010, 3791, 2113, 8038, 3696, 84034, 8877, 2152, 10411, 147372	482	163	18133	2.308	1	0.80066	0.794926
GOTERM_BP_DIRECT	GO:0048812~neuron projection morphogenesis	6	1.05634	0.0324147	7477, 2697, 4752, 6446, 627, 1956	482	67	18133	3.36898	1	0.847735	0.841663
GOTERM_BP_DIRECT	GO:0048935~peripheral nervous system neuron development	3	0.528169	0.032961	9464, 3236, 429	482	11	18133	10.2601	1	0.847735	0.841663
GOTERM_BP_DIRECT	GO:0030001~metal ion transport	3	0.528169	0.032961	4036, 6546, 6547	482	11	18133	10.2601	1	0.847735	0.841663
GOTERM_BP_DIRECT	GO:0001574~ganglioside biosynthetic process	3	0.528169	0.032961	256435, 338596, 7903	482	11	18133	10.2601	1	0.847735	0.841663
GOTERM_BP_DIRECT	GO:0010259~multicellular organism aging	4	0.704225	0.0371904	552, 1909, 8626, 391723	482	28	18133	5.37433	1	0.948193	0.941401
GOTERM_BP_DIRECT	GO:0051091~positive regulation of sequence-specific DNA binding transcription factor activity	8	1.40845	0.0377895	650, 6672, 4693, 84159, 7984, 10891, 2099, 63973	482	118	18133	2.55053	1	0.951405	0.944591
GOTERM_BP_DIRECT	GO:0043066~negative regulation of apoptotic process	22	3.87324	0.0379921	5272, 7010, 3791, 4255, 7039, 4036, 4058, 3055, 153769, 2064, 4072, 960, 26471, 301, 3479, 952, 8877, 5139, 429, 40, 1956, 117581	482	521	18133	1.58857	1	0.951405	0.944591
GOTERM_BP_DIRECT	GO:0007614~short-term memory	3	0.528169	0.0388706	793, 5176, 139411	482	12	18133	9.40508	1	0.951405	0.944591
GOTERM_BP_DIRECT	GO:0050927~positive regulation of positive chemotaxis	3	0.528169	0.0388706	3791, 1012, 2152	482	12	18133	9.40508	1	0.951405	0.944591
GOTERM_BP_DIRECT	GO:0043433~negative regulation of sequence-specific DNA binding transcription factor activity	7	1.23239	0.0389388	3170, 9421, 6672, 8320, 26471, 9464, 2099	482	94	18133	2.80151	1	0.951405	0.944591
GOTERM_BP_DIRECT	GO:0001822~kidney development	8	1.40845	0.0392759	10736, 5176, 3248, 84159, 8854, 4036, 11174, 255738	482	119	18133	2.5291	1	0.95171	0.944893
GOTERM_BP_DIRECT	GO:0048839~inner ear development	5	0.880282	0.0405677	650, 8929, 10804, 9547, 28514	482	49	18133	3.83881	1	0.962111	0.95522
GOTERM_BP_DIRECT	GO:0007422~peripheral nervous system development	4	0.704225	0.0406895	5274, 2064, 627, 40	482	29	18133	5.18901	1	0.962111	0.95522
GOTERM_BP_DIRECT	GO:0061436~establishment of skin barrier	4	0.704225	0.0406895	4233, 9314, 8626, 79152	482	29	18133	5.18901	1	0.962111	0.95522
GOTERM_BP_DIRECT	GO:0006493~protein O-linked glycosylation	5	0.880282	0.0432068	51301, 338596, 11227, 120071, 11226	482	50	18133	3.76203	1	1	0.993176
GOTERM_BP_DIRECT	GO:0048856~anatomical structure development	5	0.880282	0.0432068	2139, 3227, 3237, 83741, 6310	482	50	18133	3.76203	1	1	0.993176
GOTERM_BP_DIRECT	GO:0060070~canonical Wnt signaling pathway	7	1.23239	0.0442903	51384, 8325, 7477, 1909, 9314, 84870, 2254	482	97	18133	2.71487	1	1	0.993176
GOTERM_BP_DIRECT	GO:0045840~positive regulation of mitotic nuclear division	4	0.704225	0.0443487	3479, 1761, 7039, 8877	482	30	18133	5.01604	1	1	0.993176
GOTERM_BP_DIRECT	GO:0001775~cell activation	3	0.528169	0.045147	6850, 3479, 7096	482	13	18133	8.68162	1	1	0.993176
GOTERM_BP_DIRECT	GO:0021794~thalamus development	3	0.528169	0.045147	27023, 139411, 2637	482	13	18133	8.68162	1	1	0.993176
GOTERM_BP_DIRECT	GO:0002357~defense response to tumor cell	3	0.528169	0.045147	9940, 9314, 51225	482	13	18133	8.68162	1	1	0.993176
GOTERM_BP_DIRECT	GO:0042493~response to drug	14	2.46479	0.0461674	4255, 7039, 2571, 51083, 2170, 2018, 301, 952, 107, 10891, 6546, 218, 5139, 10512	482	290	18133	1.81615	1	1	0.993176
GOTERM_BP_DIRECT	GO:0071300~cellular response to retinoic acid	6	1.05634	0.0466388	5176, 9464, 7477, 8854, 9314, 4058	482	74	18133	3.0503	1	1	0.993176
GOTERM_BP_DIRECT	GO:0015721~bile acid and bile salt transport	4	0.704225	0.0481656	1244, 28234, 6579, 5205	482	31	18133	4.85424	1	1	0.993176
GOTERM_BP_DIRECT	GO:0030335~positive regulation of cell migration	13	2.28873	0.0484426	3791, 64218, 2152, 153769, 7074, 650, 3479, 29984, 1012, 8877, 1956, 117581, 10512	482	263	18133	1.85956	1	1	0.993176
GOTERM_BP_DIRECT	GO:0002062~chondrocyte differentiation	5	0.880282	0.0487679	55553, 650, 10736, 860, 2254	482	52	18133	3.61734	1	1	0.993176
GOTERM_BP_DIRECT	GO:0060317~cardiac epithelial to mesenchymal transition	3	0.528169	0.0517667	650, 51384, 23493	482	14	18133	8.0615	1	1	0.993176
GOTERM_BP_DIRECT	GO:0090181~regulation of cholesterol metabolic process	3	0.528169	0.0517667	33, 348, 9619	482	14	18133	8.0615	1	1	0.993176
GOTERM_BP_DIRECT	GO:0030195~negative regulation of blood coagulation	3	0.528169	0.0517667	7056, 348, 5627	482	14	18133	8.0615	1	1	0.993176
GOTERM_BP_DIRECT	GO:0005513~detection of calcium ion	3	0.528169	0.0517667	6262, 10242, 27094	482	14	18133	8.0615	1	1	0.993176
GOTERM_BP_DIRECT	GO:0055119~relaxation of cardiac muscle	3	0.528169	0.0517667	3759, 6546, 2946	482	14	18133	8.0615	1	1	0.993176
GOTERM_BP_DIRECT	GO:0042771~intrinsic apoptotic signaling pathway in response to DNA damage by p53 class mediator	4	0.704225	0.0521381	3428, 54541, 26471, 8626	482	32	18133	4.70254	1	1	0.993176
GOTERM_BP_DIRECT	GO:0007159~leukocyte cell-cell adhesion	4	0.704225	0.0521381	6850, 3683, 7412, 57126	482	32	18133	4.70254	1	1	0.993176
GOTERM_BP_DIRECT	GO:0048706~embryonic skeletal system development	4	0.704225	0.0521381	9464, 1909, 2254, 10655	482	32	18133	4.70254	1	1	0.993176
GOTERM_BP_DIRECT	GO:0036060~slit diaphragm assembly	2	0.352113	0.0523502	5800, 4868	482	2	18133	37.6203	1	1	0.993176
GOTERM_BP_DIRECT	GO:0010652~positive regulation of cell communication by chemical coupling	2	0.352113	0.0523502	2702, 2697	482	2	18133	37.6203	1	1	0.993176
GOTERM_BP_DIRECT	GO:0061379~inferior colliculus development	2	0.352113	0.0523502	83741, 27023	482	2	18133	37.6203	1	1	0.993176
GOTERM_BP_DIRECT	GO:0031175~neuron projection development	8	1.40845	0.0543802	10129, 374, 4133, 116, 6456, 9721, 348, 1272	482	128	18133	2.35127	1	1	0.993176
GOTERM_BP_DIRECT	GO:0051897~positive regulation of protein kinase B signaling	8	1.40845	0.0543802	10855, 7010, 3479, 4233, 4036, 799, 2152, 1956	482	128	18133	2.35127	1	1	0.993176
GOTERM_BP_DIRECT	GO:0035176~social behavior	5	0.880282	0.0547048	552, 6310, 9369, 2571, 139411	482	54	18133	3.48336	1	1	0.993176
GOTERM_BP_DIRECT	GO:0007189~adenylate cyclase-activating G-protein coupled receptor signaling pathway	8	1.40845	0.056254	4161, 1268, 57211, 2642, 116, 799, 107, 1903	482	129	18133	2.33304	1	1	0.993176
GOTERM_BP_DIRECT	GO:0002040~sprouting angiogenesis	4	0.704225	0.0562635	7010, 1012, 84870, 147372	482	33	18133	4.56004	1	1	0.993176
GOTERM_BP_DIRECT	GO:0008283~cell proliferation	10	1.76056	0.0571074	10736, 3479, 8854, 1909, 4036, 4058, 8626, 58495, 8877, 57144	482	184	18133	2.04458	1	1	0.993176
GOTERM_BP_DIRECT	GO:0007420~brain development	13	2.28873	0.0582479	8320, 8633, 6310, 388585, 1272, 55553, 54541, 2018, 666, 107, 6414, 8877, 2902	482	271	18133	1.80467	1	1	0.993176
GOTERM_BP_DIRECT	GO:0010838~positive regulation of keratinocyte proliferation	3	0.528169	0.0587071	374, 8626, 2252	482	15	18133	7.52407	1	1	0.993176
GOTERM_BP_DIRECT	GO:0006366~transcription from RNA polymerase II promoter	12	2.11268	0.0598895	650, 3239, 5396, 83741, 2113, 9314, 326, 8626, 2099, 51513, 219409, 391723	482	243	18133	1.85779	1	1	0.993176
GOTERM_BP_DIRECT	GO:0050873~brown fat cell differentiation	4	0.704225	0.0605391	1734, 64641, 10891, 2170	482	34	18133	4.42592	1	1	0.993176
GOTERM_BP_DIRECT	GO:0035924~cellular response to vascular endothelial growth factor stimulus	4	0.704225	0.0605391	301, 3791, 7412, 8877	482	34	18133	4.42592	1	1	0.993176
GOTERM_BP_DIRECT	GO:1904707~positive regulation of vascular smooth muscle cell proliferation	5	0.880282	0.0610141	3248, 3479, 2697, 2254, 3351	482	56	18133	3.35896	1	1	0.993176
GOTERM_BP_DIRECT	GO:0001558~regulation of cell growth	6	1.05634	0.061364	51196, 5588, 6446, 57144, 4009, 3490	482	80	18133	2.82152	1	1	0.993176
GOTERM_BP_DIRECT	GO:0007507~heart development	11	1.93662	0.0626656	9421, 2702, 7010, 650, 9464, 51196, 27295, 2697, 1909, 2064, 429	482	216	18133	1.91585	1	1	0.993176
GOTERM_BP_DIRECT	GO:0007166~cell surface receptor signaling pathway	12	2.11268	0.063964	2206, 57211, 301, 2642, 4233, 799, 5028, 2064, 3820, 3953, 23643, 1956	482	246	18133	1.83514	1	1	0.993176
GOTERM_BP_DIRECT	GO:0034765~regulation of ion transmembrane transport	8	1.40845	0.0641467	3759, 774, 27133, 8514, 56660, 255022, 40, 131096	482	133	18133	2.26288	1	1	0.993176
GOTERM_BP_DIRECT	GO:0002027~regulation of heart rate	4	0.704225	0.064962	6262, 5144, 1909, 6546	482	35	18133	4.29947	1	1	0.993176
GOTERM_BP_DIRECT	GO:0071526~semaphorin-plexin signaling pathway	4	0.704225	0.064962	3791, 4233, 64218, 10512	482	35	18133	4.29947	1	1	0.993176
GOTERM_BP_DIRECT	GO:0034375~high-density lipoprotein particle remodeling	3	0.528169	0.0659467	348, 50487, 9619	482	16	18133	7.05381	1	1	0.993176
GOTERM_BP_DIRECT	GO:0034374~low-density lipoprotein particle remodeling	3	0.528169	0.0659467	348, 50487, 9619	482	16	18133	7.05381	1	1	0.993176
GOTERM_BP_DIRECT	GO:0045820~negative regulation of glycolytic process	3	0.528169	0.0659467	54541, 26471, 10891	482	16	18133	7.05381	1	1	0.993176
GOTERM_BP_DIRECT	GO:0021854~hypothalamus development	3	0.528169	0.0659467	2113, 30062, 219409	482	16	18133	7.05381	1	1	0.993176
GOTERM_BP_DIRECT	GO:0045471~response to ethanol	8	1.40845	0.0662197	3248, 1268, 116, 4255, 7412, 3351, 6690, 2902	482	134	18133	2.24599	1	1	0.993176
GOTERM_BP_DIRECT	GO:0008285~negative regulation of cell proliferation	19	3.34507	0.0689245	6586, 8854, 9940, 9314, 28514, 3430, 3490, 2170, 389549, 650, 57007, 8929, 26471, 10669, 10804, 2113, 1012, 10178, 5777	482	462	18133	1.54716	1	1	0.993176
GOTERM_BP_DIRECT	GO:0048709~oligodendrocyte differentiation	4	0.704225	0.069529	666, 11221, 2064, 6547	482	36	18133	4.18004	1	1	0.993176
GOTERM_BP_DIRECT	GO:0014068~positive regulation of phosphatidylinositol 3-kinase signaling	6	1.05634	0.0696063	7010, 51384, 3479, 3791, 118788, 5777	482	83	18133	2.71954	1	1	0.993176
GOTERM_BP_DIRECT	GO:0007218~neuropeptide signaling pathway	7	1.23239	0.0701192	387129, 84109, 5443, 116, 2861, 10178, 51083	482	109	18133	2.41598	1	1	0.993176
GOTERM_BP_DIRECT	GO:0001501~skeletal system development	8	1.40845	0.0704857	650, 3239, 651, 3479, 1278, 4883, 8626, 10468	482	136	18133	2.21296	1	1	0.993176
GOTERM_BP_DIRECT	GO:0071320~cellular response to cAMP	5	0.880282	0.0711657	5144, 6546, 6547, 10411, 196	482	59	18133	3.18816	1	1	0.993176
GOTERM_BP_DIRECT	GO:0030198~extracellular matrix organization	9	1.58451	0.0711805	25903, 7373, 1842, 1278, 11174, 64856, 57188, 7837, 9806	482	164	18133	2.06453	1	1	0.993176
GOTERM_BP_DIRECT	GO:0034220~ion transmembrane transport	8	1.40845	0.0726788	6277, 2697, 8973, 2892, 338440, 55879, 2560, 5205	482	137	18133	2.19681	1	1	0.993176
GOTERM_BP_DIRECT	GO:0035418~protein localization to synapse	3	0.528169	0.0734647	347730, 40, 4868	482	17	18133	6.63888	1	1	0.993176
GOTERM_BP_DIRECT	GO:0042059~negative regulation of epidermal growth factor receptor signaling pathway	3	0.528169	0.0734647	9961, 5774, 1956	482	17	18133	6.63888	1	1	0.993176
GOTERM_BP_DIRECT	GO:0030857~negative regulation of epithelial cell differentiation	3	0.528169	0.0734647	10736, 28514, 10468	482	17	18133	6.63888	1	1	0.993176
GOTERM_BP_DIRECT	GO:0046328~regulation of JNK cascade	3	0.528169	0.0734647	2047, 153769, 1956	482	17	18133	6.63888	1	1	0.993176
GOTERM_BP_DIRECT	GO:0048708~astrocyte differentiation	3	0.528169	0.0734647	650, 8320, 388585	482	17	18133	6.63888	1	1	0.993176
GOTERM_BP_DIRECT	GO:0046849~bone remodeling	3	0.528169	0.0734647	51384, 2697, 3351	482	17	18133	6.63888	1	1	0.993176
GOTERM_BP_DIRECT	GO:0006874~cellular calcium ion homeostasis	7	1.23239	0.0751187	6262, 1909, 348, 6546, 6547, 10345, 123041	482	111	18133	2.37245	1	1	0.993176
GOTERM_BP_DIRECT	GO:0035725~sodium ion transmembrane transport	7	1.23239	0.0751187	9498, 8671, 6546, 3775, 6547, 40, 123041	482	111	18133	2.37245	1	1	0.993176
GOTERM_BP_DIRECT	GO:0003220~left ventricular cardiac muscle tissue morphogenesis	2	0.352113	0.0774906	6262, 1909	482	3	18133	25.0802	1	1	0.993176
GOTERM_BP_DIRECT	GO:1904635~positive regulation of glomerular visceral epithelial cell apoptotic process	2	0.352113	0.0774906	22925, 10891	482	3	18133	25.0802	1	1	0.993176
GOTERM_BP_DIRECT	GO:0032805~positive regulation of low-density lipoprotein particle receptor catabolic process	2	0.352113	0.0774906	348, 255738	482	3	18133	25.0802	1	1	0.993176
GOTERM_BP_DIRECT	GO:0048483~autonomic nervous system development	2	0.352113	0.0774906	8929, 2637	482	3	18133	25.0802	1	1	0.993176
GOTERM_BP_DIRECT	GO:0014719~skeletal muscle satellite cell activation	2	0.352113	0.0774906	84466, 2047	482	3	18133	25.0802	1	1	0.993176
GOTERM_BP_DIRECT	GO:0098910~regulation of atrial cardiac muscle cell action potential	2	0.352113	0.0774906	2702, 6262	482	3	18133	25.0802	1	1	0.993176
GOTERM_BP_DIRECT	GO:0098904~regulation of AV node cell action potential	2	0.352113	0.0774906	2702, 6262	482	3	18133	25.0802	1	1	0.993176
GOTERM_BP_DIRECT	GO:0090403~oxidative stress-induced premature senescence	2	0.352113	0.0774906	51384, 22925	482	3	18133	25.0802	1	1	0.993176
GOTERM_BP_DIRECT	GO:0015888~thiamine transport	2	0.352113	0.0774906	80704, 148641	482	3	18133	25.0802	1	1	0.993176
GOTERM_BP_DIRECT	GO:0072061~inner medullary collecting duct development	2	0.352113	0.0774906	7477, 168002	482	3	18133	25.0802	1	1	0.993176
GOTERM_BP_DIRECT	GO:1990680~response to melanocyte-stimulating hormone	2	0.352113	0.0774906	5443, 123041	482	3	18133	25.0802	1	1	0.993176
GOTERM_BP_DIRECT	GO:1904691~negative regulation of type B pancreatic cell proliferation	2	0.352113	0.0774906	8929, 26471	482	3	18133	25.0802	1	1	0.993176
GOTERM_BP_DIRECT	GO:0021934~hindbrain tangential cell migration	2	0.352113	0.0774906	8929, 2047	482	3	18133	25.0802	1	1	0.993176
GOTERM_BP_DIRECT	GO:0009636~response to toxic substance	6	1.05634	0.0784286	23428, 26471, 4255, 2560, 140803, 196	482	86	18133	2.62467	1	1	0.993176
GOTERM_BP_DIRECT	GO:0045746~negative regulation of Notch signaling pathway	4	0.704225	0.0790823	23493, 28514, 79094, 58495	482	38	18133	3.96003	1	1	0.993176
GOTERM_BP_DIRECT	GO:0071549~cellular response to dexamethasone stimulus	4	0.704225	0.0790823	54541, 5176, 1244, 1956	482	38	18133	3.96003	1	1	0.993176
GOTERM_BP_DIRECT	GO:0006954~inflammatory response	17	2.99296	0.0801502	3683, 9435, 3055, 23643, 51083, 7096, 3428, 650, 2206, 960, 301, 3600, 55655, 1244, 5588, 8877, 1903	482	410	18133	1.55987	1	1	0.993176
GOTERM_BP_DIRECT	GO:0060749~mammary gland alveolus development	3	0.528169	0.0812415	374, 7039, 2099	482	18	18133	6.27006	1	1	0.993176
GOTERM_BP_DIRECT	GO:0003161~cardiac conduction system development	3	0.528169	0.0812415	2702, 23493, 2697	482	18	18133	6.27006	1	1	0.993176
GOTERM_BP_DIRECT	GO:0045595~regulation of cell differentiation	4	0.704225	0.0840619	860, 9314, 388585, 9806	482	39	18133	3.8585	1	1	0.993176
GOTERM_BP_DIRECT	GO:0030073~insulin secretion	4	0.704225	0.0840619	301, 116, 9699, 51083	482	39	18133	3.8585	1	1	0.993176
GOTERM_BP_DIRECT	GO:0050919~negative chemotaxis	4	0.704225	0.0840619	6586, 64218, 8828, 10512	482	39	18133	3.8585	1	1	0.993176
GOTERM_BP_DIRECT	GO:0030326~embryonic limb morphogenesis	4	0.704225	0.0840619	5396, 3236, 2254, 221833	482	39	18133	3.8585	1	1	0.993176
GOTERM_BP_DIRECT	GO:0007187~G-protein coupled receptor signaling pathway, coupled to cyclic nucleotide second messenger	5	0.880282	0.085949	4161, 1268, 301, 1131, 3351	482	63	18133	2.98574	1	1	0.993176
GOTERM_BP_DIRECT	GO:0070555~response to interleukin-1	4	0.704225	0.089172	301, 2113, 952, 11213	482	40	18133	3.76203	1	1	0.993176
GOTERM_BP_DIRECT	GO:0097503~sialylation	3	0.528169	0.0892579	256435, 338596, 7903	482	19	18133	5.94005	1	1	0.993176
GOTERM_BP_DIRECT	GO:0021954~central nervous system neuron development	3	0.528169	0.0892579	4133, 2560, 429	482	19	18133	5.94005	1	1	0.993176
GOTERM_BP_DIRECT	GO:0048665~neuron fate specification	3	0.528169	0.0892579	30012, 28514, 429	482	19	18133	5.94005	1	1	0.993176
GOTERM_BP_DIRECT	GO:0030324~lung development	6	1.05634	0.0910777	7477, 8854, 2254, 2252, 1956, 147372	482	90	18133	2.50802	1	1	0.993176
GOTERM_BP_DIRECT	GO:0007264~small GTPase mediated signal transduction	7	1.23239	0.0912972	57139, 51196, 6236, 221002, 10411, 9077, 7074	482	117	18133	2.25079	1	1	0.993176
GOTERM_BP_DIRECT	GO:0070588~calcium ion transmembrane transport	7	1.23239	0.0941637	7222, 1909, 6546, 6547, 255022, 123041, 140803	482	118	18133	2.23171	1	1	0.993176
GOTERM_BP_DIRECT	GO:0033138~positive regulation of peptidyl-serine phosphorylation	6	1.05634	0.0943951	960, 799, 10178, 627, 10411, 1956	482	91	18133	2.48046	1	1	0.993176
GOTERM_BP_DIRECT	GO:0051480~regulation of cytosolic calcium ion concentration	4	0.704225	0.0944089	6262, 793, 7222, 666	482	41	18133	3.67028	1	1	0.993176
GOTERM_BP_DIRECT	GO:0019882~antigen processing and presentation	4	0.704225	0.0944089	3119, 3106, 5696, 3134	482	41	18133	3.67028	1	1	0.993176
GOTERM_BP_DIRECT	GO:0016266~O-glycan processing	4	0.704225	0.0944089	727936, 51301, 11227, 11226	482	41	18133	3.67028	1	1	0.993176
GOTERM_BP_DIRECT	GO:0006357~regulation of transcription from RNA polymerase II promoter	54	9.50704	0.0945264	9421, 6672, 7761, 9464, 136259, 30062, 391723, 196, 3239, 8929, 10736, 3237, 3236, 283248, 4009, 10655, 117581, 3170, 5396, 64641, 93349, 22807, 9314, 388585, 221833, 79365, 389549, 30012, 83741, 84159, 23493, 2355, 2113, 100129654, 219409, 2637, 79190, 58495, 2099, 2128, 27300, 27023, 8626, 8320, 63973, 55553, 860, 2018, 3227, 60468, 3225, 1761, 51513, 429	482	1667	18133	1.21866	1	1	0.993176
GOTERM_BP_DIRECT	GO:0007263~nitric oxide mediated signal transduction	3	0.528169	0.0974959	2982, 348, 6690	482	20	18133	5.64305	1	1	0.993176
GOTERM_BP_DIRECT	GO:0042474~middle ear morphogenesis	3	0.528169	0.0974959	10736, 5396, 1909	482	20	18133	5.64305	1	1	0.993176
Category	Term	Count	%	PValue	Genes	List Total	Pop Hits	Pop Total	Fold Enrichment	Bonferroni	Benjamini	FDR
GOTERM_CC_DIRECT	GO:0005886~plasma membrane	216	38.0282	3.70426e-17	5144, 4055, 100506658, 8777, 6236, 4058, 3759, 126969, 116496, 79895, 10098, 10411, 137075, 131096, 9619, 1909, 2560, 29953, 56660, 9077, 400746, 118788, 5028, 53832, 1903, 27094, 926, 140803, 64283, 8673, 7222, 8671, 3781, 2571, 6490, 4072, 79674, 2206, 84109, 10636, 84466, 54933, 3775, 4868, 10512, 6262, 8325, 3791, 7477, 8447, 4883, 1131, 59277, 2697, 58985, 1244, 3787, 40, 6813, 148281, 5067,…	503	4964	19136	1.65541	1.59283e-14	1.59283e-14	1.52616e-14
GOTERM_CC_DIRECT	GO:0005887~integral component of plasma membrane	92	16.1972	3.5551e-16	8973, 4058, 3561, 255022, 56132, 2702, 3759, 56138, 552, 2346, 56133, 2861, 799, 6546, 10098, 10178, 6547, 131096, 2902, 286133, 7010, 7056, 22925, 8743, 9953, 4585, 1909, 7412, 2560, 29953, 56660, 7096, 387129, 400746, 960, 1268, 27133, 5028, 6515, 27094, 1903, 926, 140803, 2913, 23428, 7222, 8671, 9123, 5244, 4233, 9369, 353189, 147495, 28514, 64218, 6490, 123041, 51063, 2206, 84109, 2642, 3136…	503	1397	19136	2.50539	1.43219e-13	7.64347e-14	7.32352e-14
GOTERM_CC_DIRECT	GO:0009986~cell surface	42	7.39437	1.16571e-07	8671, 4693, 8633, 3781, 4233, 3683, 3561, 2152, 4072, 374, 650, 57007, 2346, 3136, 2861, 952, 3696, 10791, 7837, 255738, 2902, 1956, 7010, 7056, 8842, 22925, 7039, 7412, 3134, 960, 3601, 3106, 3600, 301, 57211, 1244, 27133, 5028, 6710, 3820, 926, 64084	503	635	19136	2.51628	5.01243e-05	1.67085e-05	1.60091e-05
GOTERM_CC_DIRECT	GO:0005615~extracellular space	80	14.0845	2.694e-06	25903, 4693, 9547, 22795, 2152, 23643, 51083, 10855, 3479, 710, 116, 1012, 4246, 55328, 319, 7837, 255738, 5272, 284293, 7373, 5274, 7056, 158038, 8743, 4585, 7412, 23452, 3134, 114335, 114336, 3490, 165, 3601, 3600, 80832, 50487, 56944, 10468, 5627, 7980, 5443, 2254, 2252, 64856, 64218, 83729, 147372, 2170, 374, 650, 1117, 651, 51384, 10878, 81035, 1278, 3136, 1475, 140576, 218, 10512, 1956, 517…	503	1788	19136	1.70218	0.00115775	0.000289605	0.000277482
GOTERM_CC_DIRECT	GO:0016324~apical plasma membrane	27	4.75352	7.58389e-06	23428, 9123, 5144, 100506658, 8777, 5244, 4036, 28514, 123041, 4072, 5874, 3775, 1956, 7010, 159963, 5593, 8842, 2064, 960, 301, 10804, 2697, 1244, 5028, 5205, 5800, 140803	503	376	19136	2.73186	0.00325578	0.000652215	0.000624913
GOTERM_CC_DIRECT	GO:0016323~basolateral plasma membrane	20	3.52113	2.26666e-05	9498, 7010, 23428, 8671, 9123, 7039, 353189, 1131, 255022, 2064, 4072, 960, 387700, 301, 3248, 952, 28234, 5028, 3953, 1956	503	242	19136	3.14411	0.0096994	0.00162444	0.00155644
GOTERM_CC_DIRECT	GO:0043235~receptor complex	18	3.16901	6.99763e-05	7010, 22925, 3791, 4233, 4036, 4058, 3561, 2064, 23643, 9052, 7096, 2861, 2047, 55879, 3953, 926, 1956, 386617	503	219	19136	3.12688	0.0296426	0.00429854	0.0041186
GOTERM_CC_DIRECT	GO:0005576~extracellular region	79	13.9085	0.000199939	25903, 88, 7288, 5067, 6277, 225689, 2352, 22795, 57188, 23643, 272, 51083, 10855, 3479, 710, 116, 1012, 5777, 55328, 10178, 7837, 3953, 255738, 7373, 7010, 6286, 22925, 8743, 114335, 114336, 3490, 338645, 165, 10669, 3600, 80832, 84870, 84034, 50487, 56944, 926, 10468, 5627, 9961, 7980, 4233, 5443, 8038, 2254, 28514, 2252, 6490, 23105, 374, 650, 1117, 651, 51384, 1278, 2047, 5834, 8828, 5176, 74…	503	1992	19136	1.50876	0.0823894	0.0107467	0.0102968
GOTERM_CC_DIRECT	GO:0042995~cell projection	15	2.64085	0.000348133	88, 6456, 9699, 7984, 3055, 255239, 2702, 960, 29984, 1641, 84466, 6710, 6515, 4868, 386617	503	183	19136	3.11834	0.139054	0.0160724	0.0153996
GOTERM_CC_DIRECT	GO:0098978~glutamatergic synapse	26	4.57746	0.000399226	88, 22899, 148281, 6456, 3759, 27065, 793, 10636, 2982, 2047, 8828, 9498, 347730, 1131, 7074, 58504, 1268, 348, 107, 5028, 6710, 6457, 5800, 6616, 2913, 64084	503	452	19136	2.18836	0.157769	0.0160724	0.0153996
GOTERM_CC_DIRECT	GO:0070062~extracellular exosome	83	14.6127	0.000421328	88, 6277, 3683, 22795, 793, 116496, 2346, 2940, 952, 710, 1012, 5698, 5973, 5777, 7837, 10411, 2947, 2946, 5272, 5274, 159963, 6286, 8743, 4585, 5630, 7412, 23452, 29953, 1272, 3490, 165, 57636, 960, 10903, 3248, 6515, 5627, 8673, 9961, 8671, 4232, 5244, 376267, 4036, 353189, 64856, 6490, 6690, 4072, 2170, 651, 10878, 1278, 2047, 140576, 57126, 216, 3696, 5874, 10791, 5834, 4868, 10512, 5176, 884…	503	2170	19136	1.45513	0.165739	0.0160724	0.0153996
GOTERM_CC_DIRECT	GO:0043197~dendritic spine	14	2.46479	0.000448532	88, 3781, 2892, 7074, 3759, 793, 10636, 6546, 51225, 5800, 6547, 40, 2913, 2902	503	166	19136	3.20851	0.175445	0.0160724	0.0153996
GOTERM_CC_DIRECT	GO:0031012~extracellular matrix	18	3.16901	0.0005141	25903, 7373, 7980, 158038, 347730, 4693, 4585, 11174, 162466, 57188, 147372, 10855, 1842, 81035, 1278, 348, 7837, 9806	503	259	19136	2.64397	0.198379	0.0170048	0.016293
GOTERM_CC_DIRECT	GO:0045211~postsynaptic membrane	15	2.64085	0.000883195	8973, 2892, 1131, 2560, 1272, 3759, 27065, 6546, 5028, 55879, 8828, 2913, 2902, 386617, 64084	503	201	19136	2.83908	0.316099	0.0271267	0.0259912
GOTERM_CC_DIRECT	GO:0009897~external side of plasma membrane	22	3.87324	0.00100495	286133, 7056, 3791, 3683, 4036, 7412, 3134, 2352, 3561, 2152, 2217, 3119, 57007, 2206, 3136, 1012, 8747, 10384, 3953, 154064, 50615, 9619	503	376	19136	2.22596	0.351016	0.0288087	0.0276028
GOTERM_CC_DIRECT	GO:0030424~axon	21	3.69718	0.00135252	5010, 347730, 5630, 4036, 1272, 793, 2128, 2047, 27255, 216, 799, 8747, 4752, 6546, 4599, 8514, 5800, 6547, 627, 8828, 2913	503	359	19136	2.2254	0.441209	0.0352937	0.0338163
GOTERM_CC_DIRECT	GO:0042734~presynaptic membrane	11	1.93662	0.00141374	9498, 1268, 9699, 27255, 8973, 2064, 3351, 1272, 6616, 2913, 386617	503	122	19136	3.43017	0.455746	0.0352937	0.0338163
GOTERM_CC_DIRECT	GO:0000785~chromatin	45	7.92254	0.00147741	9421, 9464, 136259, 79190, 2099, 30062, 391723, 196, 2128, 8929, 3239, 10736, 3237, 3236, 27023, 283248, 10891, 8626, 4009, 10655, 3170, 8320, 5396, 64641, 9314, 63973, 388585, 221833, 55553, 79365, 30012, 860, 2018, 3227, 60468, 83741, 23493, 3225, 2113, 1761, 2355, 51513, 429, 219409, 2637	503	1049	19136	1.632	0.470465	0.0352937	0.0338163
GOTERM_CC_DIRECT	GO:0030669~clathrin-coated endocytic vesicle membrane	8	1.40845	0.002362	8673, 374, 3119, 6456, 7039, 4036, 348, 1956	503	70	19136	4.34786	0.638272	0.0534559	0.0512182
GOTERM_CC_DIRECT	GO:0016021~integral component of membrane	160	28.169	0.003139	4055, 100506658, 4058, 148641, 56132, 2152, 375519, 120071, 2702, 1734, 126969, 3119, 79895, 56133, 753, 10098, 5139, 139411, 137075, 53947, 10655, 11227, 9619, 11226, 158038, 22925, 4585, 338440, 3134, 2560, 256435, 27133, 27255, 54762, 10384, 6515, 53832, 27094, 926, 140803, 8673, 23428, 7222, 8671, 9123, 4232, 3781, 4233, 8038, 9369, 64218, 6490, 79152, 4072, 374, 27065, 771, 57007, 84109, 844…	503	5012	19136	1.21448	0.74125	0.0674885	0.0646634
GOTERM_CC_DIRECT	GO:0031901~early endosome membrane	13	2.28873	0.00331932	8673, 3134, 27065, 3106, 301, 753, 3136, 666, 2047, 6457, 8877, 926, 1956	503	183	19136	2.70256	0.760614	0.0679669	0.0651218
GOTERM_CC_DIRECT	GO:0045202~synapse	25	4.40141	0.0059943	9123, 8633, 8973, 56132, 57144, 793, 56133, 774, 2861, 216, 6546, 139411, 6547, 3798, 2902, 1956, 8447, 1131, 2560, 3351, 7074, 1124, 55879, 8514, 6616	503	523	19136	1.81853	0.924627	0.117161	0.112257
GOTERM_CC_DIRECT	GO:0098982~GABA-ergic synapse	8	1.40845	0.00788399	793, 347730, 1268, 2982, 1012, 2560, 2571, 5800	503	87	19136	3.49827	0.966745	0.147396	0.141226
GOTERM_CC_DIRECT	GO:0005768~endosome	17	2.99296	0.00958087	25825, 3791, 376267, 4036, 3561, 23245, 27065, 57007, 552, 3601, 301, 3600, 256764, 2642, 255738, 1956, 9619	503	316	19136	2.04666	0.984071	0.165287	0.158368
GOTERM_CC_DIRECT	GO:0030425~dendrite	22	3.87324	0.00979466	22899, 9498, 8633, 4133, 8777, 4036, 1131, 2560, 3351, 27065, 793, 10636, 2047, 348, 6546, 8626, 5028, 3775, 6547, 627, 2902, 64084	503	458	19136	1.82743	0.985483	0.165287	0.158368
GOTERM_CC_DIRECT	GO:0035579~specific granule membrane	8	1.40845	0.00999408	8673, 79895, 3683, 57126, 353189, 8514, 6515, 6616	503	91	19136	3.3445	0.986688	0.165287	0.158368
GOTERM_CC_DIRECT	GO:0009925~basal plasma membrane	6	1.05634	0.0134049	7010, 23428, 4233, 1131, 2064, 1956	503	54	19136	4.22708	0.996982	0.213486	0.20455
GOTERM_CC_DIRECT	GO:0005922~connexin complex	4	0.704225	0.0146771	2702, 10804, 2697, 375519	503	20	19136	7.60875	0.998267	0.225398	0.215962
GOTERM_CC_DIRECT	GO:0012507~ER to Golgi transport vesicle membrane	6	1.05634	0.0155201	374, 3119, 3106, 3136, 7039, 3134	503	56	19136	4.07611	0.998801	0.230126	0.220493
GOTERM_CC_DIRECT	GO:0030054~cell junction	13	2.28873	0.0180887	3170, 88, 5010, 3791, 100506658, 7984, 55286, 10804, 2697, 6710, 5801, 1956, 56924	503	229	19136	2.15969	0.99961	0.259271	0.248418
GOTERM_CC_DIRECT	GO:0042612~MHC class I protein complex	3	0.528169	0.0218822	3106, 3136, 3134	503	9	19136	12.6812	0.999926	0.303527	0.290821
GOTERM_CC_DIRECT	GO:0000139~Golgi membrane	27	4.75352	0.0259939	6456, 338596, 55080, 120071, 3119, 29984, 753, 3136, 51301, 53947, 11227, 1956, 9619, 11226, 9953, 9435, 3134, 3601, 3106, 51196, 2697, 256435, 124872, 51435, 7903, 5627, 64084	503	659	19136	1.5587	0.999988	0.349293	0.334671
GOTERM_CC_DIRECT	GO:0031234~extrinsic component of cytoplasmic side of plasma membrane	6	1.05634	0.0329021	6850, 6277, 8514, 3055, 6616, 7074	503	68	19136	3.3568	0.999999	0.427058	0.409181
GOTERM_CC_DIRECT	GO:0098793~presynapse	10	1.76056	0.0345135	9498, 1268, 8447, 6456, 107, 4599, 6457, 8877, 9829, 6813	503	169	19136	2.25111	1	0.427058	0.409181
GOTERM_CC_DIRECT	GO:0005884~actin filament	7	1.23239	0.0356078	88, 7010, 79983, 10804, 301, 342184, 3055	503	93	19136	2.86351	1	0.427058	0.409181
GOTERM_CC_DIRECT	GO:0005614~interstitial matrix	3	0.528169	0.0380927	7373, 1842, 64856	503	12	19136	9.51093	1	0.427058	0.409181
GOTERM_CC_DIRECT	GO:0005794~Golgi apparatus	40	7.04225	0.0386245	25825, 4055, 9547, 376267, 4036, 225689, 2099, 2252, 338596, 6490, 51083, 120071, 3759, 3119, 79895, 11221, 5874, 10791, 10178, 255738, 11227, 9619, 11226, 5272, 8325, 3791, 9435, 7412, 3055, 7096, 960, 3106, 4917, 3600, 2697, 55655, 256435, 666, 348, 5205	503	1108	19136	1.37342	1	0.427058	0.409181
GOTERM_CC_DIRECT	GO:0014704~intercalated disc	5	0.880282	0.0392134	2702, 3759, 2697, 6546, 10791	503	49	19136	3.88201	1	0.427058	0.409181
GOTERM_CC_DIRECT	GO:0071556~integral component of lumenal side of endoplasmic reticulum membrane	4	0.704225	0.0395823	3119, 3106, 3136, 3134	503	29	19136	5.24741	1	0.427058	0.409181
GOTERM_CC_DIRECT	GO:0099061~integral component of postsynaptic density membrane	5	0.880282	0.0417732	9123, 107, 1131, 5800, 64084	503	50	19136	3.80437	1	0.427058	0.409181
GOTERM_CC_DIRECT	GO:0043025~neuronal cell body	18	3.16901	0.0423179	5274, 8633, 4133, 3781, 6456, 51083, 7074, 3759, 793, 2128, 774, 348, 8747, 10891, 6546, 429, 6547, 40	503	409	19136	1.6743	1	0.427058	0.409181
GOTERM_CC_DIRECT	GO:0016328~lateral plasma membrane	6	1.05634	0.0427058	27065, 9123, 301, 100506658, 5800, 4072	503	73	19136	3.12688	1	0.427058	0.409181
GOTERM_CC_DIRECT	GO:0070821~tertiary granule membrane	6	1.05634	0.0427058	8673, 79895, 57126, 8514, 6515, 6616	503	73	19136	3.12688	1	0.427058	0.409181
GOTERM_CC_DIRECT	GO:0005923~bicellular tight junction	8	1.40845	0.0483709	5010, 79983, 23150, 100506658, 8777, 225689, 137075, 4072	503	126	19136	2.41548	1	0.472716	0.452928
GOTERM_CC_DIRECT	GO:0008076~voltage-gated potassium channel complex	6	1.05634	0.0643501	3759, 10242, 8514, 3775, 3787, 27094	503	82	19136	2.78369	1	0.608359	0.582893
GOTERM_CC_DIRECT	GO:0045121~membrane raft	12	2.11268	0.0663008	10855, 7010, 1268, 3791, 2697, 5244, 2047, 28514, 107, 1272, 1956, 7096	503	251	19136	1.81882	1	0.608359	0.582893
GOTERM_CC_DIRECT	GO:0043005~neuron projection	16	2.8169	0.0664951	9498, 5067, 4133, 3781, 8973, 2560, 793, 1641, 116, 2047, 1012, 55879, 10178, 5800, 6616, 2902	503	372	19136	1.63629	1	0.608359	0.582893
GOTERM_CC_DIRECT	GO:0031526~brush border membrane	5	0.880282	0.0724006	1244, 4036, 5205, 3775, 140803	503	60	19136	3.17031	1	0.648589	0.621438
GOTERM_CC_DIRECT	GO:0005581~collagen trimer	6	1.05634	0.0943934	7373, 81035, 1278, 84034, 51435, 147372	503	92	19136	2.48111	1	0.806756	0.772985
GOTERM_CC_DIRECT	GO:0043679~axon terminus	5	0.880282	0.0949991	9498, 6546, 1131, 2571, 6547	503	66	19136	2.8821	1	0.806756	0.772985
GOTERM_CC_DIRECT	GO:0005921~gap junction	3	0.528169	0.0956851	2702, 10804, 2697	503	20	19136	5.70656	1	0.806756	0.772985
GOTERM_CC_DIRECT	GO:0005769~early endosome	13	2.28873	0.0994757	8673, 3791, 6456, 7412, 23245, 2064, 3119, 57007, 301, 29984, 2697, 348, 255738	503	301	19136	1.64309	1	0.809965	0.776059
Category	Term	Count	%	PValue	Genes	List Total	Pop Hits	Pop Total	Fold Enrichment	Bonferroni	Benjamini	FDR
GOTERM_MF_DIRECT	GO:1990837~sequence-specific double-stranded DNA binding	33	5.80986	6.12831e-05	9464, 136259, 58495, 2099, 30062, 196, 2128, 8929, 3239, 10736, 3237, 3236, 27023, 4009, 3170, 8320, 9314, 63973, 388585, 221833, 79365, 30012, 860, 2018, 3227, 60468, 23493, 3225, 1761, 51513, 429, 219409, 2637	489	556	17915	2.17444	0.0442208	0.027956	0.027956
GOTERM_MF_DIRECT	GO:0005102~receptor binding	26	4.57746	7.57616e-05	6850, 5443, 27065, 650, 651, 51384, 3136, 116, 10891, 319, 2946, 8325, 8743, 7477, 23452, 3134, 3055, 3106, 4917, 301, 118788, 666, 348, 84870, 10384, 10345	489	391	17915	2.43615	0.0543797	0.027956	0.027956
GOTERM_MF_DIRECT	GO:0004896~cytokine receptor activity	8	1.40845	0.000493712	960, 3601, 58985, 3561, 2152, 53832, 3953, 50615	489	52	17915	5.63631	0.305421	0.121453	0.121453
GOTERM_MF_DIRECT	GO:0008289~lipid binding	14	2.46479	0.00285288	6456, 7984, 3055, 7074, 2170, 5948, 80832, 301, 348, 6457, 8877, 1903, 6616, 5947	489	196	17915	2.61686	0.878572	0.503146	0.503146
GOTERM_MF_DIRECT	GO:0038023~signaling receptor activity	15	2.64085	0.00417627	7010, 7056, 22925, 4883, 9369, 2892, 1131, 2352, 7096, 2982, 3696, 5028, 3820, 8828, 2902	489	229	17915	2.39974	0.954431	0.503146	0.503146
GOTERM_MF_DIRECT	GO:0042605~peptide antigen binding	5	0.880282	0.0043671	23428, 3119, 3106, 3136, 3134	489	25	17915	7.3272	0.960442	0.503146	0.503146
GOTERM_MF_DIRECT	GO:0042802~identical protein binding	65	11.4437	0.0055786	25903, 7088, 9421, 88, 7681, 6672, 4055, 6310, 255022, 391723, 3759, 952, 5973, 137075, 3953, 2947, 10655, 7010, 5593, 8743, 23650, 56341, 147040, 51171, 7096, 3248, 1268, 118788, 23493, 2113, 326, 9961, 8671, 132671, 4233, 6456, 66037, 147495, 22891, 2099, 2571, 64856, 6490, 114769, 1278, 51225, 8626, 3775, 8828, 1956, 33, 6262, 5010, 3791, 285148, 3430, 2064, 3428, 301, 1761, 348, 1807, 6457, 4…	489	1711	17915	1.39178	0.983894	0.503146	0.503146
GOTERM_MF_DIRECT	GO:0001228~transcriptional activator activity, RNA polymerase II transcription regulatory region sequence-specific binding	24	4.22535	0.00577106	9421, 5396, 9464, 64641, 9314, 79190, 58495, 2099, 30062, 8929, 3239, 10736, 860, 3227, 27300, 3236, 2113, 1761, 2355, 8626, 219409, 4009, 10655, 2637	489	474	17915	1.85499	0.986038	0.503146	0.503146
GOTERM_MF_DIRECT	GO:0046983~protein dimerization activity	12	2.11268	0.00613593	79365, 6672, 9464, 23493, 348, 63973, 388585, 100129654, 429, 391723, 196, 117581	489	167	17915	2.63253	0.989351	0.503146	0.503146
GOTERM_MF_DIRECT	GO:0015347~sodium-independent organic anion transmembrane transporter activity	4	0.704225	0.00863611	28234, 353189, 6579, 6578	489	16	17915	9.159	0.99834	0.563516	0.563516
GOTERM_MF_DIRECT	GO:0000981~RNA polymerase II transcription factor activity, sequence-specific DNA binding	49	8.62676	0.00888498	9421, 6672, 7761, 9464, 136259, 30062, 391723, 196, 3239, 8929, 10736, 3237, 3236, 4009, 10655, 117581, 3170, 5396, 64641, 93349, 9314, 388585, 221833, 79365, 30012, 83741, 23493, 2355, 2113, 100129654, 219409, 2637, 79190, 58495, 2099, 2128, 27023, 8626, 8320, 63973, 55553, 860, 2018, 3227, 60468, 3225, 1761, 51513, 429	489	1240	17915	1.44771	0.998621	0.563516	0.563516
GOTERM_MF_DIRECT	GO:0005509~calcium ion binding	32	5.6338	0.00929612	88, 148281, 6277, 4255, 4036, 28514, 23245, 56132, 22795, 23105, 147372, 56138, 793, 56133, 774, 140576, 1012, 6546, 2902, 6262, 6286, 7056, 6586, 8447, 5333, 10669, 301, 56124, 79825, 5627, 9806, 64084	489	726	17915	1.61481	0.998985	0.563516	0.563516
GOTERM_MF_DIRECT	GO:0005516~calmodulin binding	13	2.28873	0.0103742	6262, 4133, 3781, 6236, 123041, 165, 27133, 107, 6546, 8877, 6547, 1956, 2902	489	204	17915	2.33465	0.999545	0.563516	0.563516
GOTERM_MF_DIRECT	GO:0050699~WW domain binding	5	0.880282	0.01069	51186, 140597, 8626, 90843, 340543	489	32	17915	5.72437	0.999641	0.563516	0.563516
GOTERM_MF_DIRECT	GO:0004888~transmembrane signaling receptor activity	12	2.11268	0.012243	7056, 960, 9369, 8973, 55879, 2560, 2064, 3820, 3953, 1956, 50615, 7096	489	184	17915	2.3893	0.999887	0.571822	0.571822
GOTERM_MF_DIRECT	GO:0005178~integrin binding	11	1.93662	0.0123972	88, 1842, 6850, 3479, 3791, 3683, 7412, 57126, 3696, 1903, 1956	489	160	17915	2.51872	0.9999	0.571822	0.571822
GOTERM_MF_DIRECT	GO:0004714~transmembrane receptor protein tyrosine kinase activity	9	1.58451	0.0133933	7010, 6850, 3791, 4233, 2047, 4058, 3055, 2064, 1956	489	115	17915	2.86716	0.999952	0.581425	0.581425
GOTERM_MF_DIRECT	GO:0005243~gap junction channel activity	4	0.704225	0.0185509	2702, 10804, 2697, 375519	489	21	17915	6.97828	0.999999	0.686173	0.686173
GOTERM_MF_DIRECT	GO:0030881~beta-2-microglobulin binding	3	0.528169	0.0185955	2217, 3136, 3134	489	8	17915	13.7385	0.999999	0.686173	0.686173
GOTERM_MF_DIRECT	GO:0090554~phosphatidylcholine-translocating ATPase activity	3	0.528169	0.0185955	5244, 5205, 9619	489	8	17915	13.7385	0.999999	0.686173	0.686173
GOTERM_MF_DIRECT	GO:0005109~frizzled binding	5	0.880282	0.0210778	51384, 7477, 4693, 54894, 84870	489	39	17915	4.69692	1	0.740733	0.740733
GOTERM_MF_DIRECT	GO:0008514~organic anion transmembrane transporter activity	4	0.704225	0.0237343	1244, 28234, 353189, 6579	489	23	17915	6.37148	1	0.796177	0.796177
GOTERM_MF_DIRECT	GO:0015459~potassium channel regulator activity	5	0.880282	0.0269244	10242, 6446, 8514, 3787, 27094	489	42	17915	4.36143	1	0.83123	0.83123
GOTERM_MF_DIRECT	GO:0004725~protein tyrosine phosphatase activity	8	1.40845	0.0270319	2139, 1850, 5774, 11221, 5777, 5800, 9829, 5801	489	107	17915	2.73914	1	0.83123	0.83123
GOTERM_MF_DIRECT	GO:0048306~calcium-dependent protein binding	7	1.23239	0.0284614	6286, 301, 6277, 140576, 57126, 6616, 123041	489	85	17915	3.01708	1	0.831653	0.831653
GOTERM_MF_DIRECT	GO:0001540~beta-amyloid binding	7	1.23239	0.0299204	774, 54103, 348, 799, 2892, 2902, 64084	489	86	17915	2.982	1	0.831653	0.831653
GOTERM_MF_DIRECT	GO:0000978~RNA polymerase II core promoter proximal region sequence-specific DNA binding	44	7.74648	0.0317422	9421, 7761, 136259, 79190, 58495, 2099, 30062, 391723, 2128, 8929, 3239, 10736, 27300, 3237, 3236, 27023, 84166, 8626, 10655, 3170, 8320, 5396, 64641, 22807, 9314, 63973, 388585, 221833, 55553, 3428, 79365, 389549, 30012, 860, 2018, 3227, 60468, 23493, 3225, 2113, 1761, 2355, 429, 219409	489	1179	17915	1.36725	1	0.831653	0.831653
GOTERM_MF_DIRECT	GO:0004435~phosphatidylinositol phospholipase C activity	4	0.704225	0.0328243	51196, 5333, 1909, 1131	489	26	17915	5.63631	1	0.831653	0.831653
GOTERM_MF_DIRECT	GO:0016918~retinal binding	3	0.528169	0.034611	5948, 8854, 5947	489	11	17915	9.99163	1	0.831653	0.831653
GOTERM_MF_DIRECT	GO:0015269~calcium-activated potassium channel activity	3	0.528169	0.034611	3781, 10242, 27094	489	11	17915	9.99163	1	0.831653	0.831653
GOTERM_MF_DIRECT	GO:0004713~protein tyrosine kinase activity	8	1.40845	0.0349339	7010, 6850, 3791, 4233, 4058, 3055, 2064, 1956	489	113	17915	2.5937	1	0.831653	0.831653
GOTERM_MF_DIRECT	GO:0005518~collagen binding	6	1.05634	0.0377287	165, 7373, 960, 57211, 22795, 147372	489	68	17915	3.23259	1	0.836652	0.836652
GOTERM_MF_DIRECT	GO:0070888~E-box binding	5	0.880282	0.0386283	79365, 9464, 63973, 429, 196	489	47	17915	3.89745	1	0.836652	0.836652
GOTERM_MF_DIRECT	GO:0043425~bHLH transcription factor binding	4	0.704225	0.0397505	9421, 79365, 860, 429	489	28	17915	5.23371	1	0.836652	0.836652
GOTERM_MF_DIRECT	GO:0050839~cell adhesion molecule binding	6	1.05634	0.0398033	3683, 7412, 9369, 5777, 10178, 4868	489	69	17915	3.18574	1	0.836652	0.836652
GOTERM_MF_DIRECT	GO:0005044~scavenger receptor activity	5	0.880282	0.0412671	286133, 57007, 84466, 81035, 51435	489	48	17915	3.81625	1	0.836652	0.836652
GOTERM_MF_DIRECT	GO:0097110~scaffold protein binding	6	1.05634	0.041946	6850, 5144, 28514, 5028, 3866, 2913	489	70	17915	3.14023	1	0.836652	0.836652
GOTERM_MF_DIRECT	GO:0022857~transmembrane transporter activity	10	1.76056	0.049085	126969, 9498, 23428, 55640, 159963, 8671, 28234, 6579, 153328, 6515	489	174	17915	2.10552	1	0.931647	0.931647
GOTERM_MF_DIRECT	GO:0004867~serine-type endopeptidase inhibitor activity	7	1.23239	0.05342	5272, 284293, 5274, 5176, 7980, 710, 6690	489	99	17915	2.59042	1	0.931647	0.931647
GOTERM_MF_DIRECT	GO:0099580~ion antiporter activity involved in regulation of postsynaptic membrane potential	2	0.352113	0.053739	6546, 6547	489	2	17915	36.636	1	0.931647	0.931647
GOTERM_MF_DIRECT	GO:0086075~gap junction channel activity involved in cardiac conduction electrical coupling	2	0.352113	0.053739	2702, 2697	489	2	17915	36.636	1	0.931647	0.931647
GOTERM_MF_DIRECT	GO:0070700~BMP receptor binding	3	0.528169	0.054283	650, 651, 222223	489	14	17915	7.85057	1	0.931647	0.931647
GOTERM_MF_DIRECT	GO:0004029~aldehyde dehydrogenase (NAD) activity	3	0.528169	0.054283	8854, 216, 218	489	14	17915	7.85057	1	0.931647	0.931647
GOTERM_MF_DIRECT	GO:0015485~cholesterol binding	5	0.880282	0.0559524	8842, 54762, 319, 9619, 54847	489	53	17915	3.45623	1	0.938475	0.938475
GOTERM_MF_DIRECT	GO:0042562~hormone binding	3	0.528169	0.0615327	4161, 4883, 4036	489	15	17915	7.3272	1	0.980575	0.980575
GOTERM_MF_DIRECT	GO:0017124~SH3 domain binding	8	1.40845	0.0672599	2697, 4036, 8038, 342184, 51225, 225689, 5777, 9829	489	131	17915	2.23731	1	0.980575	0.980575
GOTERM_MF_DIRECT	GO:0030297~transmembrane receptor protein tyrosine kinase activator activity	3	0.528169	0.0690893	374, 7039, 1956	489	16	17915	6.86925	1	0.980575	0.980575
GOTERM_MF_DIRECT	GO:0061629~RNA polymerase II sequence-specific DNA binding transcription factor binding	10	1.76056	0.0724471	9421, 79365, 8320, 5396, 9464, 23493, 2113, 9314, 196, 2637	489	188	17915	1.94872	1	0.980575	0.980575
GOTERM_MF_DIRECT	GO:0008083~growth factor activity	9	1.58451	0.0737754	374, 650, 651, 3479, 7039, 2254, 2252, 627, 83729	489	161	17915	2.04797	1	0.980575	0.980575
GOTERM_MF_DIRECT	GO:0005001~transmembrane receptor protein tyrosine phosphatase activity	3	0.528169	0.0769309	5777, 5800, 5801	489	17	17915	6.46518	1	0.980575	0.980575
GOTERM_MF_DIRECT	GO:0019838~growth factor binding	4	0.704225	0.0789928	7010, 3791, 2064, 8828	489	37	17915	3.96065	1	0.980575	0.980575
GOTERM_MF_DIRECT	GO:1905060~calcium:cation antiporter activity involved in regulation of postsynaptic cytosolic calcium ion concentration	2	0.352113	0.0795177	6546, 6547	489	3	17915	24.424	1	0.980575	0.980575
GOTERM_MF_DIRECT	GO:0018479~benzaldehyde dehydrogenase (NAD+) activity	2	0.352113	0.0795177	216, 218	489	3	17915	24.424	1	0.980575	0.980575
GOTERM_MF_DIRECT	GO:0055077~gap junction hemi-channel activity	2	0.352113	0.0795177	2702, 2697	489	3	17915	24.424	1	0.980575	0.980575
GOTERM_MF_DIRECT	GO:0042010~interleukin-15 receptor activity	2	0.352113	0.0795177	3601, 3561	489	3	17915	24.424	1	0.980575	0.980575
GOTERM_MF_DIRECT	GO:0042015~interleukin-20 binding	2	0.352113	0.0795177	58985, 53832	489	3	17915	24.424	1	0.980575	0.980575
GOTERM_MF_DIRECT	GO:0008092~cytoskeletal protein binding	5	0.880282	0.0806008	88, 128344, 5774, 6546, 2170	489	60	17915	3.053	1	0.980575	0.980575
GOTERM_MF_DIRECT	GO:0044325~ion channel binding	8	1.40845	0.0810425	88, 6262, 5144, 27133, 9699, 6546, 8514, 10345	489	137	17915	2.13933	1	0.980575	0.980575
GOTERM_MF_DIRECT	GO:0005201~extracellular matrix structural constituent	8	1.40845	0.0810425	165, 7373, 7980, 1278, 64856, 22795, 7837, 3490	489	137	17915	2.13933	1	0.980575	0.980575
GOTERM_MF_DIRECT	GO:0005504~fatty acid binding	4	0.704225	0.0841076	5948, 2946, 2170, 5947	489	38	17915	3.85642	1	0.980575	0.980575
GOTERM_MF_DIRECT	GO:0005249~voltage-gated potassium channel activity	5	0.880282	0.0844973	27133, 8514, 3787, 6616, 131096	489	61	17915	3.00295	1	0.980575	0.980575
GOTERM_MF_DIRECT	GO:0098641~cadherin binding involved in cell-cell adhesion	3	0.528169	0.0850363	301, 23650, 4072	489	18	17915	6.106	1	0.980575	0.980575
GOTERM_MF_DIRECT	GO:0016620~oxidoreductase activity, acting on the aldehyde or oxo group of donors, NAD or NADP as acceptor	3	0.528169	0.0850363	8854, 216, 218	489	18	17915	6.106	1	0.980575	0.980575
GOTERM_MF_DIRECT	GO:0030169~low-density lipoprotein particle binding	3	0.528169	0.0850363	81035, 1012, 255738	489	18	17915	6.106	1	0.980575	0.980575
GOTERM_MF_DIRECT	GO:0019905~syntaxin binding	5	0.880282	0.0925602	8673, 148281, 8447, 6616, 6813	489	63	17915	2.90762	1	1	1
GOTERM_MF_DIRECT	GO:0015631~tubulin binding	5	0.880282	0.0925602	83887, 8633, 4133, 2697, 9940	489	63	17915	2.90762	1	1	1
