# Supplementary material for: Targeting NHE6 gene expression identifies lysosome and neurodevelopmental mechanisms in a haploid in vitro cell model
Source: Biol Open. 2023 Nov 29;12(11):bio059778. doi: 10.1242/bio.059778 (PMC10695175; doi:10.1242/bio.059778)
Supplement: Table S15. Enriched ingenuity pathways from down-regulated DEGs using IPA [file biolopen-12-059778-TableS15.xlsx]

## Sheet: Table S15
Table S15. Enriched ingenuity pathways from down-regulated DEGs using IPA
Ingenuity Canonical Pathways	-log(p-value)	Ratio	Molecules
Synaptogenesis Signaling Pathway	4.27	0.054	CADM1,CDH15,CDH22,CPLX3,EPHA3,EPHA7,EPHA8,ERAS,GRIA2,NLGN4X,SNCG,SYT1,SYT2,SYT3,SYT9,THBS2,UNC13A
Wound Healing Signaling Pathway	3.21	0.0516	COL11A1,COL3A1,COL4A2,COL4A6,COL5A1,COL5A2,ERAS,FOS,IL11,KRT17,LAMA2,MAPK10,VIM
Apelin Liver Signaling Pathway	2.91	0.148	APLN,COL3A1,EDN2,MAPK10
Human Embryonic Stem Cell Pluripotency	2.48	0.0498	BMP7,ERAS,FGF4,INHBA,LEFTY1,LEFTY2,NTRK1,SALL4,TDGF1,ZIC3
Gustation Pathway	2.45	0.0493	CACNA1H,CACNG8,GABRB2,GABRD,KCNJ12,KCNN3,SCN2A,SCN2B,SCN4B,SCN7A
Tryptophan Degradation to 2-amino-3-carboxymuconate Semialdehyde	2.35	0.333	IDO1,TDO2
TGF-β Signaling	2.14	0.0625	BMP7,ERAS,FOS,INHBA,NKX2-5,ZNF423
GP6 Signaling Pathway	2.12	0.0551	COL11A1,COL3A1,COL4A2,COL4A6,COL5A1,COL5A2,LAMA2
Role of OCT4 in Mammalian Embryonic Stem Cell Pluripotency	2.05	0.087	FGF4,NR5A1,SALL4,SPP1
Role Of Osteoclasts In Rheumatoid Arthritis Signaling Pathway	2.02	0.0388	ADAM8,COL11A1,COL3A1,COL4A2,COL4A6,COL5A1,COL5A2,ERAS,FOS,FRZB,MAPK10,SPP1
SNARE Signaling Pathway	1.96	0.0515	CPLX3,SNCG,SYT1,SYT2,SYT3,SYT9,UNC13A
GDNF Family Ligand-Receptor Interactions	1.94	0.0658	ARTN,ERAS,FOS,GFRA1,MAPK10
Glycine Betaine Degradation	1.89	0.2	SARDH,SDSL
Pulmonary Fibrosis Idiopathic Signaling Pathway	1.85	0.0368	AXL,COL11A1,COL3A1,COL4A2,COL4A6,COL5A1,COL5A2,ERAS,FOS,IL11,MAPK10,VIM
Tumor Microenvironment Pathway	1.83	0.0447	COL3A1,ERAS,FGF12,FGF4,FOS,IDO1,PDCD1LG2,SPP1
TR/RXR Activation	1.77	0.0595	AKR1C1/AKR1C2,AKR1C3,SLC16A2,SYT2,THRB
Granulocyte Adhesion and Diapedesis	1.7	0.0423	C5AR1,CLDN19,CLDN9,CX3CL1,HRH2,HRH3,ICAM2,THY1
NAD biosynthesis II (from tryptophan)	1.67	0.154	IDO1,TDO2
BMP signaling pathway	1.64	0.0549	BMP7,ERAS,MAPK10,NKX2-5,ZNF423
Adrenomedullin signaling pathway	1.58	0.0402	CALCRL,ERAS,FOS,GUCY1A2,KCNN3,MAPK10,MATK,TTN
Glutamate Receptor Signaling	1.53	0.0606	GRIA2,GRID1,GRIP1,SLC1A6
Agrin Interactions at Neuromuscular Junction	1.46	0.058	ARHGEF6,ERAS,LAMA2,MAPK10
White Adipose Tissue Browning Pathway	1.43	0.0435	BMP7,CACNA1H,CACNG8,GUCY1A2,PRDM16,THRB
Axonal Guidance Signaling	1.4	0.0295	ABLIM2,ADAM8,ADAMTS10,ADAMTS5,ADAMTS8,ARHGEF6,BMP7,EPHA3,EPHA7,EPHA8,ERAS,KCNJ12,NTRK1,SEMA3A,SEMA6D
Bile Acid Biosynthesis, Neutral Pathway	1.4	0.111	AKR1C1/AKR1C2,AKR1C3
Calcium Signaling	1.36	0.0364	CACNA1H,CACNG8,CHRNA4,GRIA2,SLC8A2,TNNI3,TNNT1,TRPC4
Estrogen Biosynthesis	1.34	0.0667	AKR1C1/AKR1C2,AKR1C3,HSD17B3
Ephrin A Signaling	1.29	0.0638	EPHA3,EPHA7,EPHA8
Role of Osteoblasts, Osteoclasts and Chondrocytes in Rheumatoid Arthritis	1.29	0.0351	ADAMTS5,BMP7,FOS,FRZB,IL11,MAPK10,SPP1,WIF1
Dilated Cardiomyopathy Signaling Pathway	1.29	0.04	CACNA1H,CACNG8,CNN1,TNNI3,TNNT1,TTN
L-serine Degradation	1.28	0.333	SDSL
Androgen Biosynthesis	1.28	0.0952	AKR1C3,HSD17B3
Neurovascular Coupling Signaling Pathway	1.25	0.0345	CACNA1H,CACNG8,GABRB2,GABRD,GRIA2,GUCY1A2,KCNJ12,KCNN3
Amyotrophic Lateral Sclerosis Signaling	1.25	0.0431	CACNG8,GRIA2,GRID1,NEFL,NEFM
Estrogen-Dependent Breast Cancer Signaling	1.25	0.0494	AKR1C1/AKR1C2,ERAS,FOS,HSD17B3
Hepatic Fibrosis / Hepatic Stellate Cell Activation	1.23	0.0361	COL11A1,COL3A1,COL4A2,COL4A6,COL5A1,COL5A2,IGFBP5
Endothelin-1 Signaling	1.23	0.0361	CASP10,ERAS,FOS,GUCY1A2,MAPK10,PLD5,PTGER2
UVC-Induced MAPK Signaling	1.21	0.0588	ERAS,FOS,MAPK10
The Visual Cycle	1.21	0.087	AKR1C3,RPE65
Neuroprotective Role of THOP1 in Alzheimer's Disease	1.19	0.0413	HTRA1,HTRA3,MME,PRSS57,PRSS8
Pathogen Induced Cytokine Storm Signaling Pathway	1.16	0.0296	COL11A1,COL3A1,COL4A2,COL4A6,COL5A1,COL5A2,CX3CL1,FOS,IL11,MAPK10,SLC2A5
IL-15 Production	1.16	0.0407	AXL,EPHA3,EPHA8,MATK,NTRK1
CREB Signaling in Neurons	1.12	0.0264	ADCYAP1R1,ADGRB1,ADGRL3,BRS3,C5AR1,CACNA1H,CACNG8,CALCRL,CMKLR2,ERAS,GRIA2,GRID1,HRH2,HRH3,NTRK1,PTGER2
IL-17A Signaling in Gastric Cells	1.11	0.0769	FOS,MAPK10
Tryptophan Degradation III (Eukaryotic)	1.11	0.0769	IDO1,TDO2
Cardiomyocyte Differentiation via BMP Receptors	1.08	0.0741	BMP7,NKX2-5
GABA Receptor Signaling	1.06	0.0379	CACNA1H,CACNG8,GABRB2,GABRD,KCNN3
Dermatan Sulfate Biosynthesis	1.04	0.05	B3GAT1,CHST1,DSEL
Apelin Cardiomyocyte Signaling Pathway	1	0.0404	APLN,MAPK10,SLC8A2,SLC9A6
Role of NFAT in Cardiac Hypertrophy	0.979	0.0312	CACNA1H,CACNG8,ERAS,IL11,MAPK10,NKX2-5,SLC8A2
Methylglyoxal Degradation III	0.959	0.0625	AKR1C1/AKR1C2,AKR1C3
Trehalose Degradation II (Trehalase)	0.928	0.143	HKDC1
Glycoaminoglycan-protein Linkage Region Biosynthesis	0.928	0.143	B3GAT1
Inhibition of Angiogenesis by TSP1	0.914	0.0588	GUCY1A2,MAPK10
G-Protein Coupled Receptor Signaling	0.907	0.0242	ADCYAP1R1,ADGRB1,ADGRL3,BRS3,C5AR1,CALCRL,CMKLR2,DUSP6,ERAS,FOS,HRH2,HRH3,KCNN3,MAPK10,PDE11A,PTGER2,TTN
Regulation Of The Epithelial Mesenchymal Transition By Growth Factors Pathway	0.893	0.0312	ERAS,FGF12,FGF4,FOS,MAPK10,VIM
Superoxide Radicals Degradation	0.873	0.125	NQO1
Netrin Signaling	0.866	0.0417	ABLIM2,CACNA1H,CACNG8
Synaptic Long Term Depression	0.848	0.0303	CACNA1H,CACNG8,ERAS,GRIA2,GRID1,GUCY1A2
ERK5 Signaling	0.842	0.0405	ERAS,FOS,NTRK1
PAK Signaling	0.81	0.0342	ARHGEF6,EPHA3,ERAS,MAPK10
Neurotrophin/TRK Signaling	0.793	0.0385	ERAS,FOS,NTRK1
Embryonic Stem Cell Differentiation into Cardiac Lineages	0.785	0.1	NKX2-5
Thyroid Cancer Signaling	0.78	0.038	ERAS,FOS,NTRK1
Role of JAK family kinases in IL-6-type Cytokine Signaling	0.78	0.038	FOS,IL11,MAPK10
Renin-Angiotensin Signaling	0.772	0.0331	ERAS,FOS,MAPK10,PTGER2
April Mediated Signaling	0.767	0.0476	FOS,MAPK10
Retinoate Biosynthesis I	0.767	0.0476	AKR1C1/AKR1C2,AKR1C3
Sperm Motility	0.759	0.0272	AXL,CACNA1H,EPHA3,EPHA8,GUCY1A2,MATK,NTRK1
B Cell Activating Factor Signaling	0.752	0.0465	FOS,MAPK10
BEX2 Signaling Pathway	0.747	0.0366	BEX2,MAPK10,SPP1
MIF Regulation of Innate Immunity	0.735	0.0455	FOS,MAPK10
14-3-3-mediated Signaling	0.721	0.0315	ERAS,FOS,MAPK10,VIM
LPS-stimulated MAPK Signaling	0.717	0.0353	ERAS,FOS,MAPK10
Glycogen Degradation II	0.714	0.0833	PYGM
GDP-glucose Biosynthesis	0.714	0.0833	HKDC1
G Beta Gamma Signaling	0.706	0.031	ARHGEF6,CACNA1H,CACNG8,ERAS
IL-6 Signaling	0.706	0.031	ERAS,FOS,HSPB7,MAPK10
Apelin Pancreas Signaling Pathway	0.706	0.0435	APLN,MAPK10
Dermatan Sulfate Biosynthesis (Late Stages)	0.693	0.0426	CHST1,DSEL
Heparan Sulfate Biosynthesis	0.686	0.0341	B3GAT1,CHST1,RPE65
Glucose and Glucose-1-phosphate Degradation	0.682	0.0769	HKDC1
UDP-N-acetyl-D-galactosamine Biosynthesis II	0.682	0.0769	HKDC1
nNOS Signaling in Skeletal Muscle Cells	0.68	0.0417	CACNA1H,CACNG8
Gα12/13 Signaling	0.674	0.0301	CDH15,CDH22,ERAS,MAPK10
Glycogen Degradation III	0.654	0.0714	PYGM
ERBB Signaling	0.64	0.0323	ERAS,FOS,MAPK10
Adipogenesis pathway	0.631	0.0288	BMP7,DLK1,TXNIP,ZNF423
Choline Biosynthesis III	0.627	0.0667	PLD5
UVB-Induced MAPK Signaling	0.627	0.0385	FOS,MAPK10
Apelin Endothelial Signaling Pathway	0.616	0.0284	APLN,ERAS,FOS,MAPK10
Transcriptional Regulatory Network in Embryonic Stem Cells	0.604	0.037	ESX1,ZIC3
Parkinson's Signaling	0.604	0.0625	SNCAIP
GNRH Signaling	0.597	0.0262	CACNA1H,CACNG8,ERAS,FOS,MAPK10
UVA-Induced MAPK Signaling	0.597	0.0306	ERAS,FOS,MAPK10
CSDE1 Signaling Pathway	0.582	0.0357	FOS,VIM
Actin Cytoskeleton Signaling	0.573	0.0246	ARHGEF6,ERAS,FGF12,FGF4,MATK,TTN
Neuropathic Pain Signaling In Dorsal Horn Neurons	0.573	0.0297	FOS,GRIA2,KCNN3
CD27 Signaling in Lymphocytes	0.57	0.0351	FOS,MAPK10
Endocannabinoid Neuronal Synapse Pathway	0.564	0.0268	CACNA1H,CACNG8,GRIA2,MAPK10
Chondroitin Sulfate Biosynthesis	0.561	0.0345	B3GAT1,CHST1
Semaphorin Neuronal Repulsive Signaling Pathway	0.558	0.0267	GUCY1A2,SEMA3A,SEMA6D,VCAN
Corticotropin Releasing Hormone Signaling	0.545	0.0263	CACNA1H,CACNG8,FOS,GUCY1A2
IGF-1 Signaling	0.544	0.0286	ERAS,FOS,IGFBP5
Factors Promoting Cardiogenesis in Vertebrates	0.539	0.0261	BMP7,MAPK10,NKX2-5,TDGF1
CDX Gastrointestinal Cancer Signaling Pathway	0.538	0.0248	BMP7,FOS,IL11,SALL4,SLC10A2
Paxillin Signaling	0.529	0.028	ARHGEF6,ERAS,MAPK10
Role of Pattern Recognition Receptors in Recognition of Bacteria and Viruses	0.521	0.0256	C5AR1,IL11,MAPK10,OAS2
IL-2 Signaling	0.52	0.0323	ERAS,FOS
Sertoli Cell-Sertoli Cell Junction Signaling	0.517	0.0243	CLDN19,CLDN9,ERAS,GUCY1A2,MAPK10
α-Adrenergic Signaling	0.514	0.0275	ERAS,PYGM,SLC8A2
Thrombopoietin Signaling	0.511	0.0317	ERAS,FOS
Neutrophil Extracellular Trap Signaling Pathway	0.504	0.0218	CASP10,COL11A1,COL3A1,COL4A2,COL4A6,COL5A1,COL5A2,KCNN3,MAPK10
Agranulocyte Adhesion and Diapedesis	0.499	0.0238	C5AR1,CLDN19,CLDN9,CX3CL1,ICAM2
HOTAIR Regulatory Pathway	0.483	0.0245	COL3A1,SPP1,VIM,WIF1
Antioxidant Action of Vitamin C	0.481	0.0263	MAPK10,PLD5,SLC2A5
CD40 Signaling	0.476	0.0299	FOS,MAPK10
CDK5 Signaling	0.475	0.0261	ERAS,LAMA2,MAPK10
Signaling by Rho Family GTPases	0.471	0.0225	ARHGEF6,CDH15,CDH22,FOS,MAPK10,VIM
Apelin Cardiac Fibroblast Signaling Pathway	0.471	0.0435	APLN
Bladder Cancer Signaling	0.469	0.0259	ERAS,FGF12,FGF4
Circadian Rhythm Signaling	0.467	0.0224	ADCYAP1R1,CACNA1H,CACNG8,ERAS,GRIA2,GUCY1A2
HMGB1 Signaling	0.462	0.024	ERAS,FOS,IL11,MAPK10
Airway Pathology in Chronic Obstructive Pulmonary Disease	0.457	0.0254	FGF12,FGF4,IL11
IL-22 Signaling	0.456	0.0417	MAPK10
Cholecystokinin/Gastrin-mediated Signaling	0.451	0.0252	ERAS,FOS,MAPK10
Eicosanoid Signaling	0.451	0.0286	AKR1C3,PTGER2
NGF Signaling	0.445	0.025	ERAS,MAPK10,NTRK1
Serotonin Degradation	0.444	0.0282	DHRS2,UGT1A6
Breast Cancer Regulation by Stathmin1	0.438	0.0202	ADCYAP1R1,ADGRB1,ADGRL3,ARHGEF6,BRS3,C5AR1,CALCRL,CMKLR2,ERAS,HRH2,HRH3,PTGER2
Role of NANOG in Mammalian Embryonic Stem Cell Pluripotency	0.423	0.0242	BMP7,ERAS,SALL4
Oxytocin Signaling Pathway	0.415	0.0213	CACNG8,ERAS,FOS,GUCY1A2,HSPB7,MAPK10
D-myo-inositol (1,4,5,6)-Tetrakisphosphate Biosynthesis	0.406	0.0223	DUSP6,EPHX2,EYA4,PTPRM
D-myo-inositol (3,4,5,6)-tetrakisphosphate Biosynthesis	0.406	0.0223	DUSP6,EPHX2,EYA4,PTPRM
Antiproliferative Role of Somatostatin Receptor 2	0.4	0.026	ERAS,GUCY1A2
VDR/RXR Activation	0.394	0.0256	IGFBP5,SPP1
cAMP-mediated signaling	0.388	0.0212	DUSP6,HRH2,HRH3,PDE11A,PTGER2
Osteoarthritis Pathway	0.388	0.0212	ADAMTS5,CASP10,FRZB,HTRA1,SPP1
IL-3 Signaling	0.387	0.0253	ERAS,FOS
Renal Cell Carcinoma Signaling	0.387	0.0253	ERAS,FOS
HGF Signaling	0.381	0.0227	ERAS,FOS,MAPK10
IL-33 Signaling Pathway	0.376	0.0215	CASP10,FOS,ICAM2,MAPK10
Heparan Sulfate Biosynthesis (Late Stages)	0.374	0.0247	CHST1,RPE65
Chemokine Signaling	0.374	0.0247	ERAS,FOS
IL-17 Signaling	0.372	0.0214	ERAS,FOS,IL11,MAPK10
JAK/STAT Signaling	0.368	0.0244	ERAS,FOS
STAT3 Pathway	0.366	0.0222	ERAS,MAPK10,NTRK1
TNFR2 Signaling	0.361	0.0312	FOS
Role of MAPK Signaling in the Pathogenesis of Influenza	0.356	0.0238	ERAS,MAPK10
VEGF Family Ligand-Receptor Interactions	0.356	0.0238	ERAS,FOS
3-phosphoinositide Degradation	0.356	0.0209	DUSP6,EPHX2,EYA4,PTPRM
Leukocyte Extravasation Signaling	0.348	0.0207	CLDN19,CLDN9,MAPK10,THY1
FGF Signaling	0.344	0.0233	FGF12,FGF4
MSP-RON Signaling In Cancer Cells Pathway	0.343	0.0214	ERAS,FOS,VIM
4-1BB Signaling in T Lymphocytes	0.341	0.0294	MAPK10
D-myo-inositol-5-phosphate Metabolism	0.341	0.0205	DUSP6,EPHX2,EYA4,PTPRM
PDGF Signaling	0.338	0.023	ERAS,FOS
Xenobiotic Metabolism AHR Signaling Pathway	0.338	0.023	NQO1,UGT1A6
Phagosome Formation	0.334	0.0187	ADCYAP1R1,ADGRB1,ADGRL3,BRS3,C5AR1,CALCRL,CMKLR2,ERAS,HRH2,HRH3,PLD5,PTGER2,TTN
Oxytocin In Spinal Neurons Signaling Pathway	0.332	0.0286	GUCY1A2
Ethanol Degradation II	0.332	0.0286	DHRS2
Xenobiotic Metabolism General Signaling Pathway	0.33	0.021	ERAS,NQO1,UGT1A6
Interferon Signaling	0.323	0.0278	IFITM2
ILK Signaling	0.319	0.0199	ARHGEF6,FOS,MAPK10,VIM
Ceramide Signaling	0.317	0.022	ERAS,FOS
RANK Signaling in Osteoclasts	0.317	0.022	FOS,MAPK10
Ephrin Receptor Signaling	0.316	0.0198	EPHA3,EPHA7,EPHA8,ERAS
Noradrenaline and Adrenaline Degradation	0.314	0.027	DHRS2
Complement System	0.314	0.027	C5AR1
Apelin Adipocyte Signaling Pathway	0.312	0.0217	APLN,MAPK10
IL-17A Signaling in Fibroblasts	0.306	0.0263	FOS
Notch Signaling	0.306	0.0263	DTX1
RAR Activation	0.305	0.0195	AKR1C1/AKR1C2,AKR1C3,FOS,MAPK10
3-phosphoinositide Biosynthesis	0.305	0.0195	DUSP6,EPHX2,EYA4,PTPRM
Cellular Effects of Sildenafil (Viagra)	0.302	0.02	CACNG8,GUCY1A2,KCNN3
Non-Small Cell Lung Cancer Signaling	0.302	0.0213	ERAS,FHIT
Inhibition of Matrix Metalloproteases	0.298	0.0256	THBS2
Prolactin Signaling	0.297	0.0211	ERAS,FOS
S100 Family Signaling Pathway	0.296	0.0181	ADCYAP1R1,ADGRB1,ADGRL3,BRS3,C5AR1,CACNA1H,CACNG8,CALCRL,CMKLR2,FOS,HRH2,HRH3,MAPK10,PTGER2
Clathrin-mediated Endocytosis Signaling	0.296	0.0192	AP3B2,DAB2,FGF12,FGF4
IL-1 Signaling	0.292	0.0208	FOS,MAPK10
Death Receptor Signaling	0.292	0.0208	CASP10,HSPB7
Type II Diabetes Mellitus Signaling	0.291	0.0196	CACNA1H,CACNG8,MAPK10
Thyroid Hormone Metabolism II (via Conjugation and/or Degradation)	0.291	0.025	UGT1A6
IL-8 Signaling	0.289	0.019	ERAS,FOS,MAPK10,PLD5
Mechanisms of Viral Exit from Host Cells	0.284	0.0244	CHMP4C
Relaxin Signaling	0.283	0.0194	FOS,GUCY1A2,PDE11A
Myelination Signaling Pathway	0.28	0.0183	BMP7,DTX1,ERAS,FOS,LAMA2,OLIG1
Intrinsic Prothrombin Activation Pathway	0.277	0.0238	COL3A1
ERK/MAPK Signaling	0.274	0.0186	DUSP6,ERAS,FOS,HSPB7
Oncostatin M Signaling	0.27	0.0233	ERAS
Aryl Hydrocarbon Receptor Signaling	0.269	0.0189	FOS,HSPB7,NQO1
Sumoylation Pathway	0.261	0.0194	FOS,MAPK10
RHOGDI Signaling	0.26	0.0182	ARHGEF6,CDH15,CDH22,GRIP1
Chronic Myeloid Leukemia Signaling	0.259	0.018	ERAS,FOS,IRF8,PAX5,SPP1
Apoptosis Signaling	0.256	0.0192	CASP10,ERAS
Coronavirus Replication Pathway	0.256	0.0222	IFITM2
Opioid Signaling Pathway	0.254	0.0179	CACNA1H,CACNG8,ERAS,FOS,SCN7A
Role of RIG1-like Receptors in Antiviral Innate Immunity	0.25	0.0217	CASP10
tRNA Splicing	0.25	0.0217	PDE11A
DNA damage-induced 14-3-3σ Signaling	0.25	0.0217	CASP10
Role of IL-17F in Allergic Inflammatory Airway Diseases	0.245	0.0213	IL11
iNOS Signaling	0.245	0.0213	FOS
nNOS Signaling in Neurons	0.245	0.0213	DLG2
Retinol Biosynthesis	0.245	0.0213	AKR1C3
PPAR Signaling	0.245	0.0187	ERAS,FOS
CXCR4 Signaling	0.24	0.0179	ERAS,FOS,MAPK10
Apelin Muscle Signaling Pathway	0.239	0.0208	APLN
Melanoma Signaling	0.228	0.02	ERAS
Assembly of RNA Polymerase II Complex	0.228	0.02	TAF7L
Chondroitin Sulfate Biosynthesis (Late Stages)	0.228	0.02	CHST1
TNFR1 Signaling	0.223	0.0196	FOS
Phototransduction Pathway	0.208	0.0185	GUCY1A2
Cell Cycle Control of Chromosomal Replication	0.198	0.0179	CDK14
EGF Signaling	0.198	0.0179	FOS
Oxytocin In Brain Signaling Pathway	0	0.0151	CACNA1H,CACNG8,ERAS
Pulmonary Healing Signaling Pathway	0	0.0151	DLK1,ERAS,MAPK10
Pyroptosis Signaling Pathway	0	0.0108	TXNIP
CLEAR Signaling Pathway	0	0.00702	ERAS,NTRK1
ID1 Signaling Pathway	0	0.0149	CHRNA4,ERAS,VIM
IL-13 Signaling Pathway	0	0.00862	POSTN
Macrophage Classical Activation Signaling Pathway	0	0.0106	IL11,IRF8
MicroRNA Biogenesis Signaling Pathway	0	0.00535	ERAS
Multiple Sclerosis Signaling Pathway	0	0.0135	DUSP6,IL11,SLC8A2
Role Of Chondrocytes In Rheumatoid Arthritis Signaling Pathway	0	0.0142	ADAMTS5,FOS
Role Of Osteoblasts In Rheumatoid Arthritis Signaling Pathway	0	0.0164	BMP7,FRZB,IL11,WIF1
Ribonucleotide Reductase Signaling Pathway	0	0.0118	FOS,MAPK10
Glucocorticoid Receptor Signaling	0	0.0137	ERAS,FOS,KRT17,KRT222,MAPK10,NR3C2,PGR,TAF7L
Natural Killer Cell Signaling	0	0.0152	COL3A1,ERAS,SH2D1A
IL-10 Signaling	0	0.00649	FOS
Macrophage Alternative Activation Signaling Pathway	0	0.00495	FOS
Neuregulin Signaling	0	0.0171	ERAS,MATK
Synaptic Long Term Potentiation	0	0.0152	ERAS,GRIA2
Fc Epsilon RI Signaling	0	0.0169	ERAS,MAPK10
Huntington's Disease Signaling	0	0.0106	CASP10,NTRK1,RPH3A
Chaperone Mediated Autophagy Signaling Pathway	0	0.00156	PAX2
NOD1/2 Signaling Pathway	0	0.0159	FOS,IL11,MAPK10
NRF2-mediated Oxidative Stress Response	0	0.0127	ERAS,FOS,NQO1
PPARα/RXRα Activation	0	0.00513	ERAS
LPS/IL-1 Mediated Inhibition of RXR Function	0	0.00394	CHST1
p53 Signaling	0	0.0102	ADGRB1
Acute Phase Response Signaling	0	0.0108	ERAS,FOS
Hepatic Cholestasis	0	0.0157	IL11,MAPK10,SLC10A2
Mitochondrial Dysfunction	0	0.0087	CACNA1H,CACNG8,MAPK10
FXR/RXR Activation	0	0.0159	MAPK10,SLC10A2
Tight Junction Signaling	0	0.0168	CLDN19,CLDN9,FOS
Erythropoietin Signaling Pathway	0	0.0169	ERAS,FOS,IL11
Activation of IRF by Cytosolic Pattern Recognition Receptors	0	0.0154	MAPK10
Fcγ Receptor-mediated Phagocytosis in Macrophages and Monocytes	0	0.0106	PLD5
IL-12 Signaling and Production in Macrophages	0	0.0127	COL3A1,FOS,IRF8
Role of PKR in Interferon Induction and Antiviral Response	0	0.0147	FOS,MAPK10
Role of NFAT in Regulation of the Immune Response	0	0.00193	ERAS,FOS
FcγRIIB Signaling in B Lymphocytes	0	0.0075	CACNA1H,CACNG8,ERAS,MAPK10
NF-κB Activation by Viruses	0	0.0128	ERAS
CCR5 Signaling in Macrophages	0	0.00802	CACNA1H,CACNG8,FOS,MAPK10
fMLP Signaling in Neutrophils	0	0.00763	ERAS
CTLA4 Signaling in Cytotoxic T Lymphocytes	0	0.00822	ERAS,FOS,IDO1,MAPK10,PLD5
Induction of Apoptosis by HIV1	0	0.0154	MAPK10
CCR3 Signaling in Eosinophils	0	0.00746	ERAS
CD28 Signaling in T Helper Cells	0	0.00387	FOS,MAPK10
IL-15 Signaling	0	0.00189	ERAS
Virus Entry via Endocytic Pathways	0	0.0169	AP3B2,ERAS
Dendritic Cell Maturation	0	0.00503	COL3A1,IRF8,MAPK10
Reelin Signaling in Neurons	0	0.0145	ARHGEF6,MAPK10
HIF1α Signaling	0	0.0144	ERAS,SLC2A5,VIM
Angiopoietin Signaling	0	0.0132	ERAS
CNTF Signaling	0	0.0175	ERAS
Semaphorin Signaling in Neurons	0	0.0164	SEMA3A
Thrombin Signaling	0	0.0133	ARHGEF6,ERAS,GATA5
Cardiac Hypertrophy Signaling	0	0.0153	CACNG8,ERAS,MAPK10,NKX2-5
Molecular Mechanisms of Cancer	0	0.0156	ARHGEF6,BMP7,CASP10,CDK14,ERAS,FOS,MAPK10
Maturity Onset Diabetes of Young (MODY) Signaling	0	0.0127	CACNG8
FLT3 Signaling in Hematopoietic Progenitor Cells	0	0.0122	ERAS
Polyamine Regulation in Colon Cancer	0	0.0169	FOS
Melanocyte Development and Pigmentation Signaling	0	0.0102	ERAS
DNA Methylation and Transcriptional Repression Signaling	0	0.00893	CDK14
ATM Signaling	0	0.01	MAPK10
Androgen Signaling	0	0.0178	CACNA1H,CACNG8,TAF7L
Germ Cell-Sertoli Cell Junction Signaling	0	0.0118	ERAS,MAPK10
Aldosterone Signaling in Epithelial Cells	0	0.0174	HSPB7,NR3C2,SLC12A1
Growth Hormone Signaling	0	0.0141	FOS
Prostate Cancer Signaling	0	0.00877	ERAS
Type I Diabetes Mellitus Signaling	0	0.00196	MAPK10
Small Cell Lung Cancer Signaling	0	0.0104	FHIT
Endometrial Cancer Signaling	0	0.0167	ERAS
Basal Cell Carcinoma Signaling	0	0.0139	BMP7
Glioma Signaling	0	0.008	ERAS
Acute Myeloid Leukemia Signaling	0	0.011	ERAS
Production of Nitric Oxide and Reactive Oxygen Species in Macrophages	0	0.0157	FOS,IRF8,MAPK10
p70S6K Signaling	0	0.00172	ERAS
Colorectal Cancer Metastasis Signaling	0	0.0148	ERAS,FOS,MAPK10,PTGER2
mTOR Signaling	0	0.00935	ERAS,PLD5
Pancreatic Adenocarcinoma Signaling	0	0.0159	MAPK10,PLD5
G Protein Signaling Mediated by Tubby	0	0.00214	THRB
Sphingosine-1-phosphate Signaling	0	0.00833	CASP10
Systemic Lupus Erythematosus Signaling	0	0.00187	ERAS,FOS
CDC42 Signaling	0	0.00521	ARHGEF6,FOS,MAPK10
FAK Signaling	0	0.0154	ADCYAP1R1,ADGRB1,ADGRL3,ARHGEF6,BRS3,C5AR1,CALCRL,CMKLR2,COL3A1,ERAS,FOS,HRH2,HRH3,MAPK10,PTGER2,SPARCL1
EIF2 Signaling	0	0.00441	ERAS
AMPK Signaling	0	0.00413	CHRNA4
Hereditary Breast Cancer Signaling	0	0.00704	ERAS
RAC Signaling	0	0.0146	ANK1,ERAS
RHOA Signaling	0	0.00806	TTN
Phospholipase C Signaling	0	0.00268	ARHGEF6,ERAS,PLD5
Ovarian Cancer Signaling	0	0.00633	ERAS
HER-2 Signaling in Breast Cancer	0	0.0132	ERAS,FOS,PGR
Altered T Cell and B Cell Signaling in Rheumatoid Arthritis	0	0.00106	SPP1
Atherosclerosis Signaling	0	0.00752	COL3A1
Protein Kinase A Signaling	0	0.017	DUSP6,EYA1,PDE11A,PTPRM,PYGM,TNNI3,TTN
Role of Macrophages, Fibroblasts and Endothelial Cells in Rheumatoid Arthritis	0	0.0151	C5AR1,ERAS,FOS,FRZB,WIF1
Regulation of eIF4 and p70S6K Signaling	0	0.00552	ERAS
Glioma Invasiveness Signaling	0	0.0137	ERAS
Glioblastoma Multiforme Signaling	0	0.00585	ERAS
Regulation of IL-2 Expression in Activated and Anergic T Lymphocytes	0	0.00649	ERAS,FOS,MAPK10
PKCθ Signaling in T Lymphocytes	0	0.00717	CACNA1H,CACNG8,ERAS,FOS
Role of Hypercytokinemia/hyperchemokinemia in the Pathogenesis of Influenza	0	0.0116	OAS2
OX40 Signaling Pathway	0	0.00209	MAPK10
PI3K Signaling in B Lymphocytes	0	0.00338	ERAS,FOS
P2Y Purigenic Receptor Signaling Pathway	0	0.015	ERAS,FOS
Role of Tissue Factor in Cancer	0	0.00862	ERAS
IL-17A Signaling in Airway Cells	0	0.0149	MAPK10
Role of IL-17A in Arthritis	0	0.0175	MAPK10
Role of JAK2 in Hormone-like Cytokine Signaling	0	0.0161	FOS
Role of JAK1 and JAK3 in γc Cytokine Signaling	0	0.0145	ERAS
Actin Nucleation by ARP-WASP Complex	0	0.0108	ERAS
Dopamine-DARPP32 Feedback in cAMP Signaling	0	0.0161	CACNG8,GUCY1A2,KCNJ12
Gap Junction Signaling	0	0.0152	ERAS,GRIA2,GUCY1A2
Telomerase Signaling	0	0.00926	ERAS
Mouse Embryonic Stem Cell Pluripotency	0	0.00962	ERAS
Hematopoiesis from Pluripotent Stem Cells	0	0.00225	IL11
eNOS Signaling	0	0.0128	CHRNA4,GUCY1A2
ERB2-ERBB3 Signaling	0	0.0154	ERAS
ERBB4 Signaling	0	0.0147	ERAS
GADD45 Signaling	0	0.0167	MAPK10
Nicotine Degradation III	0	0.0172	UGT1A6
Melatonin Degradation I	0	0.0161	UGT1A6
Triacylglycerol Degradation	0	0.0169	RPE65
Phospholipases	0	0.0145	PLD5
Nicotine Degradation II	0	0.0152	UGT1A6
Superpathway of Inositol Phosphate Compounds	0	0.0171	DUSP6,EPHX2,EYA4,PTPRM
Superpathway of Melatonin Degradation	0	0.0149	UGT1A6
Epithelial Adherens Junction Signaling	0	0.00637	ERAS
Gαi Signaling	0	0.0143	ERAS,HRH3
Gαq Signaling	0	0.00588	PLD5
Gαs Signaling	0	0.0159	HRH2,PTGER2
PEDF Signaling	0	0.0119	ERAS
Regulation of Cellular Mechanics by Calpain Protease	0	0.0111	ERAS
Regulation of the Epithelial-Mesenchymal Transition Pathway	0	0.0154	ERAS,FGF12,FGF4
TEC Kinase Signaling	0	0.00346	FOS,MAPK10
Oxidative Phosphorylation	0	0.00901	ENOX1
HIPPO signaling	0	0.0116	DLG2
PCP (Planar Cell Polarity) Pathway	0	0.0167	MAPK10
Estrogen Receptor Signaling	0	0.00978	CACNG8,ERAS,FOS,PGR
Toll-like Receptor Signaling	0	0.0128	FOS
SAPK/JNK Signaling	0	0.00398	ERAS,MAPK10
PI3K/AKT Signaling	0	0.005	ERAS
PTEN Signaling	0	0.0132	ERAS,NTRK1
Nitric Oxide Signaling in the Cardiovascular System	0	0.0167	CACNG8,GUCY1A2
Cardiac β-adrenergic Signaling	0	0.0167	CACNG8,PDE11A,SLC8A2
Protein Ubiquitination Pathway	0	0.00366	HSPB7
Xenobiotic Metabolism Signaling	0	0.0172	CHST1,ERAS,GRIP1,NQO1,UGT1A6
IL-4 Signaling	0	0.0121	COL11A1,COL3A1,COL4A2,COL4A6,COL5A1,COL5A2,ERAS
B Cell Receptor Signaling	0	0.00315	ERAS,PAX5
WNT/β-catenin Signaling	0	0.0172	FRZB,SOX3,WIF1
Insulin Receptor Signaling	0	0.00714	ERAS
Integrin Signaling	0	0.00943	ERAS,TTN
p38 MAPK Signaling	0	0.00833	HSPB7
NF-κB Signaling	0	0.0035	ERAS,NTRK1
VEGF Signaling	0	0.0101	ERAS
Hypoxia Signaling in the Cardiovascular System	0	0.0132	NQO1
T Cell Receptor Signaling	0	0.00487	DUSP6,ERAS,FOS
GPCR-Mediated Nutrient Sensing in Enteroendocrine Cells	0	0.0169	CACNA1H,CACNG8
Autophagy	0	0.00926	FOS,MAPK10
Macropinocytosis Signaling	0	0.0132	ERAS
PD-1, PD-L1 cancer immunotherapy pathway	0	0.00935	PDCD1LG2
Cancer Drug Resistance By Drug Efflux	0	0.0172	ERAS
IL-7 Signaling Pathway	0	0.0128	PAX5
Sirtuin Signaling Pathway	0	0.00683	DUSP6,NQO1
Neuroinflammation Signaling Pathway	0	0.0158	CX3CL1,FOS,GABRB2,GABRD,MAPK10
Iron homeostasis signaling pathway	0	0.00725	BMP7
Th17 Activation Pathway	0	0.00207	PTGER2
SPINK1 General Cancer Pathway	0	0.0145	ERAS
Endocannabinoid Developing Neuron Pathway	0	0.0157	ERAS,MAPK10
Endocannabinoid Cancer Inhibition Pathway	0	0.0136	CASP10,VIM
Cardiac Hypertrophy Signaling (Enhanced)	0	0.0166	CACNG8,ERAS,FGF12,FGF4,HSPB7,IL11,MAPK10,NKX2-5,PDE11A
T Cell Exhaustion Signaling Pathway	0	0.00705	ERAS,FOS,MAPK10,PDCD1LG2
Systemic Lupus Erythematosus In T Cell Signaling Pathway	0	0.00467	CASP10,ERAS,FOS
Systemic Lupus Erythematosus In B Cell Signaling Pathway	0	0.00414	ERAS,FOS,IL11
Senescence Pathway	0	0.00669	CACNG8,ERAS
Hepatic Fibrosis Signaling Pathway	0	0.0165	CACNG8,COL3A1,ERAS,FOS,MAPK10,SPP1,TTN
Necroptosis Signaling Pathway	0	0.0128	AXL,CASP10
Xenobiotic Metabolism CAR Signaling Pathway	0	0.0157	CHST1,GRIP1,UGT1A6
Xenobiotic Metabolism PXR Signaling Pathway	0	0.0156	CHST1,GRIP1,UGT1A6
Insulin Secretion Signaling Pathway	0	0.011	CACNA1H,CACNG8,SLC2A5
Coronavirus Pathogenesis Pathway	0	0.0147	FOS,MAPK10,OAS2
MSP-RON Signaling In Macrophages Pathway	0	0.0168	ERAS,FOS
GM-CSF Signaling	0	0.0143	ERAS
Ferroptosis Signaling Pathway	0	0.00758	ERAS
Role of MAPK Signaling in Promoting the Pathogenesis of Influenza	0	0.0175	ERAS,MAPK10
Role of MAPK Signaling in Inhibiting the Pathogenesis of Influenza	0	0.0127	MAPK10
