# Supplementary material for: Targeting NHE6 gene expression identifies lysosome and neurodevelopmental mechanisms in a haploid in vitro cell model
Source: Biol Open. 2023 Nov 29;12(11):bio059778. doi: 10.1242/bio.059778 (PMC10695175; doi:10.1242/bio.059778)
Supplement: Table S16. Enriched ingenuity pathways from up-regulated DEGs using IPA [file biolopen-12-059778-TableS16.xlsx]

## Sheet: Table S16
Table S16. Enriched ingenuity pathways from up-regulated DEGs using IPA
Ingenuity Canonical Pathways	-log(p-value)	Ratio	Molecules
S100 Family Signaling Pathway	7.46	0.0557	ACKR3,ADGRG6,ANXA1,AREG,AVPR1A,BDNF,CACNA1B,CALCR,CHRM3,CNR1,EDNRA,EGFR,ERBB2,ESR1,FZD8,GCGR,GPR37,GPR85,GPRC5A,GRM3,HTR1B,IRAK3,MAPK15,MC5R,NCF2,OCLN,P2RY1,PLA2G3,PLCD1,PLCE1,PRKCQ,QRFPR,RYR2,S100A16,S100A6,S100P,S1PR3,SERPINF1,TGFA,TP63,VCAM1,WNT16,WNT7B
Neurovascular Coupling Signaling Pathway	7.23	0.0905	CACNA1B,CHRM3,GABRB1,GABRQ,GAD1,GJA1,GRIA3,GRIN1,GUCY1A1,KCNJ2,KCNMB2,KCNN2,NPR3,P2RY1,PLA2G3,PLA2R1,PLAAT5,PRKG2,RYR2,SLCO2A1,TRPC3
Axonal Guidance Signaling	5.86	0.0589	ADAM12,ADAM21,ADAMTS6,ARHGEF15,BDNF,BMP2,BMP3,EPHB1,ERBB2,FZD8,IGF1,ITGAL,ITGB8,MET,NRP2,NTN3,NTN4,PAK5,PAK6,PLCD1,PLCE1,PRKCQ,RHOD,SEMA3C,SEMA4A,SLIT3,TUBB8,UNC5C,WNT16,WNT7B
Phagosome Formation	5.19	0.0504	ACKR3,ADGRG6,AVPR1A,CALCR,CHRM3,CNR1,COLEC12,EDNRA,FZD8,GCGR,GPR37,GPR85,GPRC5A,GRM3,HCK,HTR1B,ITGAL,ITGB8,MAPK15,MC5R,P2RY1,PAK5,PAK6,PLA2G3,PLA2R1,PLAAT5,PRKCQ,QRFPR,RAPGEF3,S1PR3,SCARA3,SCARA5,SPHK1,SYK,TLR1
Sperm Motility	4.72	0.07	EGFR,EPHB1,ERBB2,GUCY1A1,HCK,KDR,LTK,MET,PDE4D,PLA2G3,PLA2R1,PLAAT5,PLCD1,PLCE1,PRKCQ,PRKG2,SYK,TEK
Cardiac Hypertrophy Signaling (Enhanced)	4.46	0.0517	ADCY1,CACNA1B,EDNRA,FGF7,FGF9,FZD8,GUCY1A1,HAND1,HAND2,IGF1,IL15,IL15RA,IL20RA,IL21R,IL22RA1,IL2RG,ITGAL,ITGB8,PDE3A,PDE4D,PLCD1,PLCE1,PRKCQ,RYR2,TNFSF10,TULP2,WNT16,WNT7B
Synaptic Long Term Depression	4.42	0.0758	CACNA1B,GAD1,GRIA3,GRM3,GUCY1A1,IGF1,NPR3,PLA2G3,PLA2R1,PLAAT5,PLCD1,PLCE1,PRKCQ,PRKG2,RYR2
Gap Junction Signaling	4.42	0.0758	ADCY1,EGFR,GAD1,GJA1,GJA5,GJB6,GJB7,GRIA3,GUCY1A1,NPR3,PLCD1,PLCE1,PRKCQ,PRKG2,TUBB8
CREB Signaling in Neurons	4.38	0.0494	ACKR3,ADCY1,ADGRG6,AVPR1A,CACNA1B,CALCR,CHRM3,CNR1,EDNRA,EGFR,FZD8,GCGR,GPR37,GPR85,GPRC5A,GRIA3,GRIN1,GRM3,GUCY1A1,HTR1B,IGF1,KDR,MC5R,P2RY1,PLCD1,PLCE1,PRKCQ,QRFPR,S1PR3,TGFA
LPS/IL-1 Mediated Inhibition of RXR Function	4.24	0.0669	ABCC2,ABCG1,ALDH1A1,ALDH1A2,ALDH3A1,APOE,CHST2,FABP3,GSTA3,GSTM2,GSTM3,HS3ST3B1,LY96,MGMT,PPARGC1A,SLCO1A2,SLCO1B3
Hepatic Cholestasis	4.01	0.0733	ABCB4,ABCC2,ADCY1,ATP8B1,ESR1,GCGR,GUCY1A1,IL15,IRAK3,LY96,PRKCQ,SLCO1A2,SLCO1B3,TNFSF10
G-Protein Coupled Receptor Signaling	3.96	0.0455	ACKR3,ADCY1,ADGRG6,AVPR1A,CALCR,CHRM3,CNR1,EDNRA,EYA2,FZD8,GCGR,GPR37,GPR85,GPRC5A,GRM3,GUCY1A1,HTR1B,KCNN2,MC5R,NPR3,P2RY1,PAK5,PAK6,PDE3A,PDE4D,PLCE1,QRFPR,RAPGEF3,RGS14,S1PR3,SIX2,TULP2
Antigen Presentation Pathway	3.69	0.154	HLA-B,HLA-DQB1,HLA-F,NLRC5,PSMB8,PSMB9
Circadian Rhythm Signaling	3.46	0.0597	ADCY1,ADCYAP1,BDNF,BHLHE41,CACNA1B,GAD1,GRIA3,GRIN1,GUCY1A1,HCK,NPR3,PLCD1,PLCE1,PRKCQ,PRKG2,RYR2
Neuropathic Pain Signaling In Dorsal Horn Neurons	3.38	0.0891	BDNF,GPR37,GRIA3,GRIN1,GRM3,KCNN2,PLCD1,PLCE1,PRKCQ
IL-15 Production	3.38	0.0813	EGFR,EPHB1,ERBB2,HCK,IL15,KDR,LTK,MET,SYK,TEK
Natural Killer Cell Signaling	3.3	0.0657	COL1A2,HLA-B,HLA-F,IL15,ITGAL,KLRB1,PAK5,PAK6,PRKCQ,PTPN6,RAET1L,SYK,TNFSF10
Neuroinflammation Signaling Pathway	3.11	0.0536	BACE2,BDNF,CALB1,GABRB1,GABRQ,GAD1,GRIN1,HLA-B,HLA-DQB1,HLA-F,IRAK3,MAPK15,NCF2,PLA2G3,SYK,TLR1,VCAM1
cAMP-mediated signaling	3.07	0.0593	ADCY1,CHRM3,CNR1,GRM3,GUCY1A1,HTR1B,MC5R,NPR3,PDE3A,PDE4D,RAPGEF3,RGS14,S1PR3,TULP2
STAT3 Pathway	3.06	0.0741	EGFR,IGF1,IL15RA,IL20RA,IL21R,IL22RA1,IL2RG,KDR,PTPN6,TGFA
Crosstalk between Dendritic Cells and Natural Killer Cells	3.03	0.0879	HLA-B,HLA-F,IL15,IL15RA,IL2RG,ITGAL,LTBR,TNFSF10
Oxytocin In Spinal Neurons Signaling Pathway	3.01	0.143	AVPR1A,GAD1,GUCY1A1,NPR3,PRKG2
White Adipose Tissue Browning Pathway	2.99	0.0725	ADCY1,BDNF,CACNA1B,DIO2,GUCY1A1,HOXC9,KDR,MS4A2,PPARGC1A,PRKG2
HOTAIR Regulatory Pathway	2.97	0.0675	ATXN1,CD44,COL1A2,ERBB2,ESR1,HOTAIR,HOXD10,MET,TWIST2,WNT16,WNT7B
Myelination Signaling Pathway	2.96	0.052	ADGRG6,ASCL1,BDNF,BMP2,BMP3,CNTN6,EGFR,ERBB2,FZD8,GPR37,HCK,HES5,IGF1,ITGB8,RAPGEF3,WNT16,WNT7B
Xenobiotic Metabolism CAR Signaling Pathway	2.92	0.0628	ABCC2,ALDH1A1,ALDH1A2,ALDH3A1,CHST2,EGFR,GSTA3,GSTM2,GSTM3,HS3ST3B1,PPARGC1A,PRKCQ
Xenobiotic Metabolism PXR Signaling Pathway	2.9	0.0625	ABCC2,ALDH1A1,ALDH1A2,ALDH3A1,CHST2,GSTA3,GSTM2,GSTM3,HS3ST3B1,PPARGC1A,PPP1R3C,PRKCQ
Leptin Signaling in Obesity	2.83	0.0921	ADCY1,GUCY1A1,LEPR,PDE3A,PLCD1,PLCE1,POMC
Breast Cancer Regulation by Stathmin1	2.74	0.0421	ACKR3,ADGRG6,ARHGEF15,ARHGEF5,AVPR1A,CALCR,CHRM3,CNR1,EDNRA,FZD8,GCGR,GPR37,GPR85,GPRC5A,GRM3,HTR1B,IGF1,MC5R,P2RY1,PPP1R3C,PRKCQ,QRFPR,S1PR3,TGFA,TUBB8
Synaptogenesis Signaling Pathway	2.72	0.0508	ADCY1,APOE,BDNF,CACNA1B,CDH13,EPHB1,GRIA3,GRIN1,GRM3,GUCY1A1,HCK,NRXN3,SNAP25,STXBP2,SYT6,TIAM1
Cellular Effects of Sildenafil (Viagra)	2.71	0.0667	ADCY1,CACNA1B,GPR37,GUCY1A1,KCNN2,PDE3A,PDE4D,PLCD1,PLCE1,PRKG2
Semaphorin Neuronal Repulsive Signaling Pathway	2.71	0.0667	CD44,ERBB2,GUCY1A1,ITGAL,ITGB8,NRP2,PAK5,PAK6,PDE4D,PRKG2
Gustation Pathway	2.7	0.0591	ADCY1,ASIC2,CACNA1B,CALHM1,CHRM3,GABRB1,GABRQ,GPR37,GUCY1A1,KCNN2,P2RY1,PDE3A
Synaptic Long Term Potentiation	2.56	0.0682	ADCY1,GRIA3,GRIN1,GRM3,PLCD1,PLCE1,PPP1R3C,PRKCQ,RAPGEF3
Retinoate Biosynthesis II	2.55	0.5	RBP1,RBP2
PXR/RXR Activation	2.5	0.0923	ABCC2,ALDH1A1,FOXA2,GSTM2,PPARGC1A,SLCO1B3
Xenobiotic Metabolism AHR Signaling Pathway	2.49	0.0805	AHR,ALDH1A1,ALDH1A2,ALDH3A1,GSTA3,GSTM2,GSTM3
ERBB Signaling	2.33	0.0753	AREG,EGFR,ERBB2,PAK5,PAK6,PRKCQ,TGFA
Extrinsic Prothrombin Activation Pathway	2.31	0.188	F3,PROS1,THBD
Adrenomedullin signaling pathway	2.3	0.0553	ADCY1,GAD1,GPR37,GUCY1A1,KCNN2,MAPK15,NPR3,PLCD1,PLCE1,PRKG2,TFAP2D
Protein Kinase A Signaling	2.3	0.0438	ADCY1,DUSP10,DUSP8,EYA2,GUCY1A1,PDE3A,PDE4D,PLCD1,PLCE1,PPP1R3C,PRKCQ,PTPN3,PTPN6,PTPRO,PTPRR,PYGB,RYR2,TULP2
Sphingosine-1-phosphate Signaling	2.27	0.0667	ADCY1,DIRAS3,GUCY1A1,PLCD1,PLCE1,RHOD,S1PR3,SPHK1
Endocannabinoid Neuronal Synapse Pathway	2.21	0.0604	ADCY1,CACNA1B,CNR1,GRIA3,GRIN1,GUCY1A1,MAPK15,PLCD1,PLCE1
GPCR-Mediated Integration of Enteroendocrine Signaling Exemplified by an L Cell	2.2	0.08	ADCY1,ADCYAP1,GAL,GUCY1A1,PLCD1,PLCE1
Tumor Microenvironment Pathway	2.17	0.0559	CD44,COL1A2,FGF7,FGF9,HLA-B,HLA-F,IGF1,LEPR,SLC2A3,TIAM1
Corticotropin Releasing Hormone Signaling	2.16	0.0592	ADCY1,BDNF,CACNA1B,CNR1,GAD1,GUCY1A1,NPR3,POMC,PRKCQ
Cardiac β-adrenergic Signaling	2.15	0.0556	ADCY1,CACNA1B,GUCY1A1,PDE3A,PDE4D,PPP1R3C,RYR2,SLC8A1,SLC8A3,TULP2
FXR/RXR Activation	2.15	0.0635	ABCB4,ABCC2,APOE,APOF,FOXA2,PPARGC1A,SERPINF1,SLCO1B3
Gαs Signaling	2.15	0.0635	ADCY1,CHRM3,CNR1,GUCY1A1,HCK,MC5R,RAPGEF3,RYR2
Factors Promoting Cardiogenesis in Vertebrates	2.14	0.0588	BMP2,BMP3,FZD8,GJA5,PLCD1,PLCE1,PRKCQ,WNT16,WNT7B
Insulin Secretion Signaling Pathway	2.1	0.0478	ADCY1,ASIC2,CACNA1B,CHRM3,GCGR,GUCY1A1,HCK,PLCD1,PLCE1,PRKCQ,RYR2,SLC2A3,SNAP25
Dopamine-DARPP32 Feedback in cAMP Signaling	2.06	0.0538	ADCY1,CACNA1B,GRIN1,GUCY1A1,KCNJ2,PLCD1,PLCE1,PPP1R3C,PRKCQ,PRKG2
Pathogen Induced Cytokine Storm Signaling Pathway	2.04	0.0431	COL1A2,CXCL14,EOMES,HLA-DQB1,IL15,IL21R,MAPK15,NLRC5,NLRP12,NLRP2,RYR2,SLC2A3,STXBP2,SYK,TLR1,TNFSF10
GABA Receptor Signaling	2.03	0.0606	ADCY1,CACNA1B,GABRB1,GABRQ,GAD1,GPR37,GUCY1A1,KCNN2
Atherosclerosis Signaling	2.01	0.0602	APOE,APOF,COL1A2,F3,PLA2G3,PLA2R1,PLAAT5,VCAM1
Notch Signaling	2.01	0.105	CNTN1,DLL1,HES5,HEY2
RHOGDI Signaling	1.99	0.05	ARHGEF15,ARHGEF5,CD44,CDH13,DIRAS3,ESR1,ITGAL,ITGB8,PAK5,PAK6,RHOD
PCP (Planar Cell Polarity) Pathway	1.98	0.0833	FZD8,NDP,RSPO3,WNT16,WNT7B
Histamine Degradation	1.97	0.143	ALDH1A1,ALDH1A2,ALDH3A1
Fatty Acid α-oxidation	1.97	0.143	ALDH1A1,ALDH1A2,ALDH3A1
Semaphorin Signaling in Neurons	1.95	0.082	DIRAS3,MET,PAK5,PAK6,RHOD
Hepatic Fibrosis / Hepatic Stellate Cell Activation	1.94	0.0515	COL1A2,EDNRA,EGFR,IGF1,KDR,LEPR,LY96,MET,TGFA,VCAM1
Endothelin-1 Signaling	1.94	0.0515	ADCY1,EDNRA,GUCY1A1,MAPK15,PLA2G3,PLA2R1,PLAAT5,PLCD1,PLCE1,PRKCQ
Reelin Signaling in Neurons	1.92	0.058	APOE,ARHGEF15,ARHGEF28,ARHGEF5,CNR1,DCX,GRIN1,HCK
Thrombin Signaling	1.92	0.0489	ADCY1,ARHGEF15,ARHGEF28,ARHGEF5,DIRAS3,EGFR,GUCY1A1,PLCD1,PLCE1,PRKCQ,RHOD
Putrescine Degradation III	1.91	0.136	ALDH1A1,ALDH1A2,ALDH3A1
Gαi Signaling	1.89	0.0571	ADCY1,CNR1,GRM3,GUCY1A1,HTR1B,NPR3,RGS14,S1PR3
Xenobiotic Metabolism Signaling	1.87	0.0447	ABCC2,AHR,ALDH1A1,ALDH1A2,ALDH3A1,CHST2,GSTA3,GSTM2,GSTM3,HS3ST3B1,MGMT,PPARGC1A,PRKCQ
Retinoate Biosynthesis I	1.86	0.0952	ALDH1A1,ALDH1A2,RBP1,RBP2
Hepatic Fibrosis Signaling Pathway	1.85	0.0402	CACNA1B,CNR1,COL1A2,DIRAS3,EDNRA,FZD8,IRAK3,ITGAL,ITGB8,KDR,LEPR,NCF2,PRKCQ,RHOD,VCAM1,WNT16,WNT7B
Glioblastoma Multiforme Signaling	1.84	0.0526	DIRAS3,EGFR,FZD8,IGF1,PLCD1,PLCE1,RHOD,WNT16,WNT7B
CDX Gastrointestinal Cancer Signaling Pathway	1.82	0.0495	BMP2,BMP3,DLL1,EGFR,FZD8,IL15,NCF2,TNFSF10,WNT16,WNT7B
Neuregulin Signaling	1.81	0.0598	AREG,EGFR,ERBB2,ITGAL,ITGB8,PRKCQ,TGFA
FAK Signaling	1.79	0.0327	ACKR3,ADGRG6,AVPR1A,CALCR,CHRM3,CNR1,COL1A2,ECM2,EDNRA,EGFR,ERBB2,ETS1,FZD8,GCGR,GPR37,GPR85,GPRC5A,GRM3,HTR1B,IL15RA,IL20RA,IL21R,IL22RA1,IL2RG,ITGAL,ITGB8,KDR,MC5R,MET,P2RY1,PAK5,PAK6,QRFPR,S1PR3
Apelin Adipocyte Signaling Pathway	1.78	0.0652	ADCY1,GSTM2,GUCY1A1,MAPK15,NCF2,PPARGC1A
Sertoli Cell-Sertoli Cell Junction Signaling	1.77	0.0485	ACTN2,CLDN11,CLDN23,GUCY1A1,ITGAL,ITGB8,OCLN,PRKG2,SPTB,TUBB8
Ethanol Degradation IV	1.76	0.12	ALDH1A1,ALDH1A2,ALDH3A1
Role of JAK1 and JAK3 in γc Cytokine Signaling	1.74	0.0725	IL15,IL15RA,IL21R,IL2RG,SYK
Phospholipases	1.74	0.0725	PLA2G3,PLA2R1,PLAAT5,PLCD1,PLCE1
Tryptophan Degradation X (Mammalian, via Tryptamine)	1.67	0.111	ALDH1A1,ALDH1A2,ALDH3A1
Basal Cell Carcinoma Signaling	1.66	0.0694	BMP2,BMP3,FZD8,WNT16,WNT7B
Apelin Cardiomyocyte Signaling Pathway	1.64	0.0606	MAPK15,PLCD1,PLCE1,PRKCQ,SLC8A1,SLC8A3
Molecular Mechanisms of Cancer	1.62	0.0378	ADCY1,ARHGEF15,ARHGEF5,BMP2,BMP3,DIRAS3,FZD8,GUCY1A1,ITGAL,ITGB8,PAK5,PAK6,PRKCQ,RAPGEF3,RHOD,WNT16,WNT7B
Ovarian Cancer Signaling	1.61	0.0506	CD44,EDNRA,EGFR,FGF9,FZD8,GJA1,WNT16,WNT7B
Calcium Signaling	1.6	0.0455	CACNA1B,CHRNA6,GRIA3,GRIN1,RYR2,SLC8A1,SLC8A3,TP63,TRDN,TRPC3
Caveolar-mediated Endocytosis Signaling	1.59	0.0667	EGFR,HLA-B,HLA-F,ITGAL,ITGB8
Aryl Hydrocarbon Receptor Signaling	1.59	0.0503	AHR,ALDH1A1,ALDH1A2,ALDH3A1,ESR1,GSTA3,GSTM2,GSTM3
Multiple Sclerosis Signaling Pathway	1.57	0.045	GRIN1,HLA-B,HLA-DQB1,HLA-F,IL15,NLRP12,SLC8A1,SLC8A3,TLR1,TNFSF10
Regulation Of The Epithelial Mesenchymal Transition By Growth Factors Pathway	1.56	0.0469	EGFR,ERBB2,ETS1,FGF7,FGF9,MEST,MET,OCLN,TNFSF10
Role of NFAT in Cardiac Hypertrophy	1.55	0.0446	ADCY1,CACNA1B,GUCY1A1,HAND1,IGF1,PLCD1,PLCE1,PRKCQ,SLC8A1,SLC8A3
Leukocyte Extravasation Signaling	1.54	0.0466	ACTN2,CD44,CLDN11,CLDN23,ITGAL,NCF2,PRKCQ,RAPGEF3,VCAM1
VDR/RXR Activation	1.53	0.0641	CALB1,KLF4,PRKCQ,RUNX2,THBD
D-myo-inositol-5-phosphate Metabolism	1.52	0.0462	DUSP10,DUSP8,PHOSPHO1,PLCD1,PLCE1,PPP1R1C,PPP1R3C,PTPN6,PTPRO
Regulation of the Epithelial-Mesenchymal Transition Pathway	1.52	0.0462	EGFR,ETS1,FGF7,FGF9,FZD8,MET,TWIST2,WNT16,WNT7B
Maturity Onset Diabetes of Young (MODY) Signaling	1.51	0.0633	APOE,APOF,APOL4,CACNA1B,FOXA2
Renal Cell Carcinoma Signaling	1.51	0.0633	ETS1,MET,PAK5,PAK6,TGFA
RAC Signaling	1.48	0.0511	CD44,ITGAL,ITGB8,NCF2,PAK5,PAK6,TIAM1
Dopamine Degradation	1.48	0.0938	ALDH1A1,ALDH1A2,ALDH3A1
Oxytocin In Brain Signaling Pathway	1.47	0.0452	ADCYAP1,CACNA1B,EGFR,NLRP12,NLRP2,PLA2G3,PLA2R1,PLAAT5,PRKCQ
Pulmonary Healing Signaling Pathway	1.47	0.0452	ACKR3,EGFR,FGF7,FZD8,HCK,KDR,PRKCQ,WNT16,WNT7B
α-Adrenergic Signaling	1.46	0.055	ADCY1,GUCY1A1,PRKCQ,PYGB,SLC8A1,SLC8A3
Human Embryonic Stem Cell Pluripotency	1.45	0.0448	BDNF,BMP2,BMP3,FZD8,KLF4,PRKCQ,SPHK1,WNT16,WNT7B
Osteoarthritis Pathway	1.42	0.0424	BMP2,DDIT4,FZD8,ITGAL,ITGB8,PPARGC1A,RUNX2,S1PR3,SPHK1,WNT16
Antioxidant Action of Vitamin C	1.38	0.0526	PLA2G3,PLA2R1,PLAAT5,PLCD1,PLCE1,SLC2A3
Coagulation System	1.38	0.0857	F3,PROS1,THBD
Ethanol Degradation II	1.38	0.0857	ALDH1A1,ALDH1A2,ALDH3A1
Clathrin-mediated Endocytosis Signaling	1.37	0.0433	APOE,APOF,FGF7,FGF9,IGF1,ITGB8,MET,SH3GL2,SH3GL3
Regulation of Actin-based Motility by Rho	1.37	0.0522	DIRAS3,ITGAL,ITGB8,PAK5,PAK6,RHOD
Glutamate Dependent Acid Resistance	1.36	0.5	GAD1
Amyotrophic Lateral Sclerosis Signaling	1.35	0.0517	CACNA1B,GRIA3,GRIN1,HECW1,IGF1,PRPH
Interferon Signaling	1.35	0.0833	IFI35,MX1,PSMB8
IL-8 Signaling	1.35	0.0429	DIRAS3,EGFR,IRAK3,KDR,NCF2,PRKCQ,RHOD,TEK,VCAM1
GPCR-Mediated Nutrient Sensing in Enteroendocrine Cells	1.32	0.0508	ADCY1,CACNA1B,GUCY1A1,PLCD1,PLCE1,PRKCQ
Glutathione-mediated Detoxification	1.32	0.0811	GSTA3,GSTM2,GSTM3
Noradrenaline and Adrenaline Degradation	1.32	0.0811	ALDH1A1,ALDH1A2,ALDH3A1
Role of JAK2 in Hormone-like Cytokine Signaling	1.31	0.0645	IGF1,LEPR,POMC,PTPN6
ERK/MAPK Signaling	1.29	0.0419	ESR1,ETS1,ITGAL,ITGB8,PAK5,PAK6,PLA2G3,PPP1R3C,RAPGEF3
Nitric Oxide Signaling in the Cardiovascular System	1.29	0.05	CACNA1B,GUCY1A1,KDR,PRKCQ,PRKG2,RYR2
NAD Signaling Pathway	1.29	0.0464	ACADL,CD38,GJA1,IGF1,PPARGC1A,RYR2,TGFA
Huntington's Disease Signaling	1.29	0.0389	BDNF,CACNA1B,EGFR,IGF1,PRKCQ,PSMB8,PSMB9,RCOR2,SGK1,SH3GL3,SNAP25
BMP signaling pathway	1.29	0.0549	BMP2,BMP3,FST,HOXC9,RUNX2
Renin-Angiotensin Signaling	1.28	0.0496	ADCY1,GUCY1A1,PAK5,PAK6,PRKCQ,PTPN6
Relaxin Signaling	1.24	0.0452	ADCY1,GAD1,GUCY1A1,NPR3,PDE3A,PDE4D,TULP2
Mechanisms of Viral Exit from Host Cells	1.21	0.0732	PRKCQ,SH3GL2,SH3GL3
Production of Nitric Oxide and Reactive Oxygen Species in Macrophages	1.2	0.0419	APOE,APOF,DIRAS3,NCF2,PPP1R3C,PRKCQ,PTPN6,RHOD
Uracil Degradation II (Reductive)	1.19	0.333	DPYS
Proline Degradation	1.19	0.333	PRODH
Thyronamine and Iodothyronamine Metabolism	1.19	0.333	DIO2
Thymine Degradation	1.19	0.333	DPYS
Anandamide Degradation	1.19	0.333	FAAH2
Thyroid Hormone Metabolism I (via Deiodination)	1.19	0.333	DIO2
Intrinsic Prothrombin Activation Pathway	1.18	0.0714	COL1A2,PROS1,THBD
Cardiac Hypertrophy Signaling	1.18	0.0383	ADCY1,CACNA1B,DIRAS3,GUCY1A1,HAND1,HAND2,IGF1,PLCD1,PLCE1,RHOD
Agrin Interactions at Neuromuscular Junction	1.17	0.058	EGFR,ERBB2,PAK5,PAK6
HER-2 Signaling in Breast Cancer	1.17	0.0396	AREG,EGFR,ERBB2,ETS1,HCK,ITGB8,MS4A2,PRKCQ,TGFA
Serotonin Degradation	1.14	0.0563	ALDH1A1,ALDH1A2,ALDH3A1,LARGE2
Signaling by Rho Family GTPases	1.13	0.0375	ARHGEF15,ARHGEF5,CDH13,DIRAS3,ITGAL,ITGB8,NCF2,PAK5,PAK6,RHOD
P2Y Purigenic Receptor Signaling Pathway	1.12	0.0451	ADCY1,GUCY1A1,P2RY1,PLCD1,PLCE1,PRKCQ
Superpathway of Inositol Phosphate Compounds	1.11	0.0385	DUSP10,DUSP8,PHOSPHO1,PLCD1,PLCE1,PPP1R1C,PPP1R3C,PTPN6,PTPRO
Serotonin Receptor Signaling	1.11	0.0667	ADCY1,GUCY1A1,HTR1B
CXCR4 Signaling	1.09	0.0417	ADCY1,DIRAS3,GUCY1A1,PAK5,PAK6,PRKCQ,RHOD
tRNA Splicing	1.09	0.0652	PDE3A,PDE4D,TULP2
SNARE Signaling Pathway	1.08	0.0441	ADCY1,CACNA1B,GUCY1A1,SNAP25,STXBP2,SYT6
Th2 Pathway	1.07	0.0438	BHLHE41,DLL1,HLA-B,HLA-DQB1,IL2RG,PRKCQ
RAR Activation	1.06	0.039	ADCY1,ALDH1A1,ALDH1A2,GUCY1A1,PPARGC1A,PRKCQ,RBP1,RBP2
Aldosterone Signaling in Epithelial Cells	1.05	0.0407	ASIC2,DNAJC6,KCNMB2,PLCD1,PLCE1,PRKCQ,SGK1
Paxillin Signaling	1.05	0.0467	ACTN2,ITGAL,ITGB8,PAK5,PAK6
PD-1, PD-L1 cancer immunotherapy pathway	1.05	0.0467	HLA-B,HLA-DQB1,HLA-F,IL2RG,PRKCQ
The Visual Cycle	1.04	0.087	RBP1,RBP2
TREM1 Signaling	1.04	0.0519	NLRC5,NLRP12,NLRP2,TLR1
Antiproliferative Role of Somatostatin Receptor 2	1.04	0.0519	GAD1,GUCY1A1,NPR3,PTPN6
WNT/β-catenin Signaling	1.03	0.0402	CD44,FZD8,GJA1,SOX6,TLE1,WNT16,WNT7B
Role Of Osteoblasts In Rheumatoid Arthritis Signaling Pathway	1.03	0.0369	BMP2,BMP3,FZD8,IGF1,IL15,RUNX2,TNFSF10,WNT16,WNT7B
Opioid Signaling Pathway	1.02	0.0357	ADCY1,CACNA1B,GRIN1,GUCY1A1,HCK,MAPK15,POMC,PRKCQ,RGS14,RYR2
Tumoricidal Function of Hepatic Natural Killer Cells	1.01	0.0833	ITGAL,SERPINB9
Oxytocin Signaling Pathway	1.01	0.0355	CACNA1B,EGFR,GAD1,GJA1,GUCY1A1,MAPK15,NPR3,PLA2G3,PRKCQ,PRKG2
Glucocorticoid Receptor Signaling	1.01	0.0309	ANXA1,EGFR,ESR1,GJA1,HLA-B,HLA-DQB1,HLA-F,IGF1,IL15RA,IL20RA,IL21R,IL22RA1,IL2RG,KRT15,PLA2G3,POMC,SGK1,VCAM1
Integrin Signaling	1	0.0377	ACTN2,DIRAS3,ITGAL,ITGB8,PAK5,PAK6,RHOD,TSPAN5
CLEAR Signaling Pathway	0.983	0.0351	DDIT4,EGFR,GLMP,IGF1,KDR,MAPK15,PPARGC1A,PRKCQ,TGFA,TLR1
D-myo-inositol (1,4,5,6)-Tetrakisphosphate Biosynthesis	0.983	0.0391	DUSP10,DUSP8,PHOSPHO1,PPP1R1C,PPP1R3C,PTPN6,PTPRO
D-myo-inositol (3,4,5,6)-tetrakisphosphate Biosynthesis	0.983	0.0391	DUSP10,DUSP8,PHOSPHO1,PPP1R1C,PPP1R3C,PTPN6,PTPRO
Estrogen-Dependent Breast Cancer Signaling	0.979	0.0494	EGFR,ESR1,HSD17B14,IGF1
Glutamate Degradation III (via 4-aminobutyrate)	0.975	0.2	GAD1
D-myo-inositol (1,4,5)-Trisphosphate Biosynthesis	0.951	0.0769	PLCD1,PLCE1
Methionine Degradation I (to Homocysteine)	0.951	0.0769	MGMT,PRMT8
CDK5 Signaling	0.947	0.0435	ADCY1,BDNF,GUCY1A1,MAPK15,PPP1R3C
VEGF Family Ligand-Receptor Interactions	0.936	0.0476	KDR,NRP2,PLA2G3,PRKCQ
Transcriptional Regulatory Network in Embryonic Stem Cells	0.928	0.0556	EOMES,GBX2,HAND1
Role of Macrophages, Fibroblasts and Endothelial Cells in Rheumatoid Arthritis	0.914	0.0331	FZD8,IL15,IRAK3,LTBR,PLCD1,PLCE1,PRKCQ,TLR1,VCAM1,WNT16,WNT7B
FGF Signaling	0.907	0.0465	FGF7,FGF9,MET,PTPN6
Cysteine Biosynthesis III (mammalia)	0.896	0.0714	MGMT,PRMT8
IL-10 Signaling	0.893	0.039	AHR,BMP2,DDIT4,HLA-B,HLA-DQB1,HLA-F
Oxidative Ethanol Degradation III	0.879	0.0526	ALDH1A1,ALDH1A2,ALDH3A1
GNRH Signaling	0.876	0.0366	ADCY1,CACNA1B,EGFR,GUCY1A1,PAK5,PAK6,PRKCQ
3-phosphoinositide Degradation	0.876	0.0366	DUSP10,DUSP8,PHOSPHO1,PPP1R1C,PPP1R3C,PTPN6,PTPRO
eNOS Signaling	0.873	0.0385	ADCY1,CHRNA6,ESR1,GUCY1A1,KDR,PRKCQ
Role of Osteoblasts, Osteoclasts and Chondrocytes in Rheumatoid Arthritis	0.866	0.0351	BMP2,BMP3,CALCR,FZD8,IGF1,RUNX2,WNT16,WNT7B
Epithelial Adherens Junction Signaling	0.863	0.0382	DLL1,EGFR,MET,PAK5,PAK6,TIAM1
LXR/RXR Activation	0.86	0.0407	ABCG1,APOE,APOF,LY96,SERPINF1
Regulation of Cellular Mechanics by Calpain Protease	0.857	0.0444	ACTN2,EGFR,ITGAL,ITGB8
Role of NANOG in Mammalian Embryonic Stem Cell Pluripotency	0.848	0.0403	BMP2,BMP3,FZD8,WNT16,WNT7B
Colorectal Cancer Metastasis Signaling	0.824	0.0332	ADCY1,DIRAS3,EGFR,FZD8,GUCY1A1,RHOD,TLR1,WNT16,WNT7B
Actin Nucleation by ARP-WASP Complex	0.818	0.043	DIRAS3,ITGAL,ITGB8,RHOD
PI3K/AKT Signaling	0.804	0.035	IL15RA,IL20RA,IL21R,IL22RA1,IL2RG,ITGAL,ITGB8
Ephrin Receptor Signaling	0.788	0.0347	ARHGEF15,EPHB1,GRIN1,ITGAL,ITGB8,PAK5,PAK6
Chronic Myeloid Leukemia Signaling	0.78	0.0324	FZD8,HCK,KLF4,PLCD1,PLCE1,PTPN6,TNFSF10,WNT16,WNT7B
HGF Signaling	0.77	0.0379	ETS1,ITGAL,ITGB8,MET,PRKCQ
3-phosphoinositide Biosynthesis	0.767	0.0341	DUSP10,DUSP8,PHOSPHO1,PPP1R1C,PPP1R3C,PTPN6,PTPRO
Melanocyte Development and Pigmentation Signaling	0.762	0.0408	ADCY1,GUCY1A1,POMC,PTPN6
Inhibition of Angiogenesis by TSP1	0.762	0.0588	GUCY1A1,KDR
Pyridoxal 5'-phosphate Salvage Pathway	0.757	0.0462	PAK5,PRKCQ,SGK1
Actin Cytoskeleton Signaling	0.754	0.0328	ACTN2,FGF7,FGF9,ITGAL,ITGB8,PAK5,PAK6,TIAM1
Germ Cell-Sertoli Cell Junction Signaling	0.752	0.0353	ACTN2,DIRAS3,PAK5,PAK6,RHOD,TUBB8
Gαq Signaling	0.752	0.0353	AVPR1A,CALCR,CHRM3,DIRAS3,PRKCQ,RHOD
HIF1α Signaling	0.745	0.0337	IGF1,KDR,MET,NCF2,PRKCQ,SLC2A3,TGFA
WNT/Ca+ pathway	0.745	0.0455	FZD8,PLCD1,PLCE1
Glutamate Receptor Signaling	0.745	0.0455	GRIA3,GRIN1,GRM3
Citrulline Biosynthesis	0.738	0.111	PRODH
Th1 and Th2 Activation Pathway	0.738	0.0349	BHLHE41,DLL1,HLA-B,HLA-DQB1,IL2RG,PRKCQ
Role of PKR in Interferon Induction and Antiviral Response	0.733	0.0368	COLEC12,NLRP12,NLRP2,SCARA3,SCARA5
MIF-mediated Glucocorticoid Regulation	0.724	0.0556	LY96,PLA2G3
Remodeling of Epithelial Adherens Junctions	0.719	0.0441	ACTN2,MET,TUBB8
Sumoylation Pathway	0.71	0.0388	DIRAS3,ETS1,RHOD,SP100
Estrogen Receptor Signaling	0.701	0.0293	ADCY1,CACNA1B,EGFR,ESR1,GUCY1A1,IGF1,LEPR,PLCD1,PLCE1,PPARGC1A,PRKCQ,RUNX2
Eicosanoid Signaling	0.693	0.0429	PLA2G3,PLA2R1,PLAAT5
Apelin Endothelial Signaling Pathway	0.69	0.0355	ADCY1,GUCY1A1,PRKCQ,TEK,VCAM1
Tight Junction Signaling	0.684	0.0335	CLDN11,CLDN23,MPDZ,OCLN,SNAP25,TIAM1
Growth Hormone Signaling	0.682	0.0423	IGF1,PRKCQ,PTPN6
Xenobiotic Metabolism General Signaling Pathway	0.674	0.035	AHR,GSTA3,GSTM2,GSTM3,PRKCQ
Melatonin Signaling	0.67	0.0417	PLCD1,PLCE1,PRKCQ
Netrin Signaling	0.67	0.0417	CACNA1B,RYR2,UNC5C
Inhibition of Matrix Metalloproteases	0.67	0.0513	ADAM12,TFPI2
Glioma Invasiveness Signaling	0.658	0.0411	CD44,DIRAS3,RHOD
Thyroid Hormone Metabolism II (via Conjugation and/or Degradation)	0.654	0.05	DIO2,LARGE2
Endocannabinoid Cancer Inhibition Pathway	0.642	0.034	ADCY1,CNR1,GUCY1A1,NUPR1,TWIST2
Superpathway of Methionine Degradation	0.638	0.0488	MGMT,PRMT8
Hematopoiesis from Multipotent Stem Cells	0.627	0.0833	IL15
Glycogen Degradation II	0.627	0.0833	PYGB
Angiopoietin Signaling	0.625	0.0395	PAK5,PAK6,TEK
Macropinocytosis Signaling	0.625	0.0395	ITGB8,MET,PRKCQ
Dilated Cardiomyopathy Signaling Pathway	0.62	0.0333	ADCY1,CACNA1B,GUCY1A1,PDE3A,RYR2
Role of WNT/GSK-3β Signaling in the Pathogenesis of Influenza	0.604	0.0385	FZD8,WNT16,WNT7B
Toll-like Receptor Signaling	0.604	0.0385	IRAK3,LY96,TLR1
γ-glutamyl Cycle	0.597	0.0769	CHAC1
MIF Regulation of Innate Immunity	0.593	0.0455	LY96,PLA2G3
Role of MAPK Signaling in Inhibiting the Pathogenesis of Influenza	0.593	0.038	PLA2G3,PLA2R1,PLAAT5
Bladder Cancer Signaling	0.592	0.0345	EGFR,ERBB2,FGF7,FGF9
PAK Signaling	0.583	0.0342	ITGAL,ITGB8,PAK5,PAK6
Dopamine Receptor Signaling	0.583	0.0375	ADCY1,GUCY1A1,PPP1R3C
PPARα/RXRα Activation	0.577	0.0308	ACADL,ADCY1,GUCY1A1,PLCD1,PLCE1,PPARGC1A
Role of Pattern Recognition Receptors in Recognition of Bacteria and Viruses	0.577	0.0321	IL15,PRKCQ,SYK,TLR1,TNFSF10
Fc Epsilon RI Signaling	0.575	0.0339	MS4A2,PLA2G3,PRKCQ,SYK
Airway Pathology in Chronic Obstructive Pulmonary Disease	0.575	0.0339	FGF7,FGF9,IL15,TNFSF10
Virus Entry via Endocytic Pathways	0.575	0.0339	HLA-B,HLA-F,ITGB8,PRKCQ
Glycogen Degradation III	0.57	0.0714	PYGB
Cholecystokinin/Gastrin-mediated Signaling	0.567	0.0336	DIRAS3,EGFR,PRKCQ,RHOD
Phagosome Maturation	0.564	0.0316	HLA-B,HLA-F,NCF2,SNAP25,TUBB8
iNOS Signaling	0.553	0.0426	IRAK3,LY96
nNOS Signaling in Neurons	0.553	0.0426	GRIN1,PRKCQ
Dermatan Sulfate Biosynthesis (Late Stages)	0.553	0.0426	CHST2,HS3ST3B1
Retinol Biosynthesis	0.553	0.0426	RBP1,RBP2
TR/RXR Activation	0.545	0.0357	DIO2,PPARGC1A,SLC16A3
Role of MAPK Signaling in the Pathogenesis of Influenza	0.545	0.0357	PLA2G3,PLA2R1,PLAAT5
PEDF Signaling	0.545	0.0357	ARHGAP22,BDNF,SERPINF1
Superpathway of Citrulline Metabolism	0.544	0.0667	PRODH
Th1 Pathway	0.544	0.0328	DLL1,HLA-B,HLA-DQB1,PRKCQ
nNOS Signaling in Skeletal Muscle Cells	0.541	0.0417	CACNA1B,RYR2
Inhibition of ARE-Mediated mRNA Degradation Pathway	0.538	0.0309	MAPK15,POMC,PSMB8,PSMB9,TNFSF10
Pulmonary Fibrosis Idiopathic Signaling Pathway	0.524	0.0276	AREG,COL1A2,EDNRA,EGFR,FGF9,FZD8,TGFA,WNT16,WNT7B
Glioma Signaling	0.521	0.032	EGFR,IGF1,PRKCQ,TGFA
Parkinson's Signaling	0.521	0.0625	GPR37
Chondroitin Sulfate Biosynthesis (Late Stages)	0.517	0.04	CHST2,HS3ST3B1
Regulation Of The Epithelial Mesenchymal Transition In Development Pathway	0.517	0.0345	FZD8,WNT16,WNT7B
Neutrophil Extracellular Trap Signaling Pathway	0.509	0.0266	COL1A2,HCK,ITGAL,NCF2,PLA2G3,PLA2R1,PLAAT5,PLCD1,PLCE1,PRKCQ,SYK
14-3-3-mediated Signaling	0.507	0.0315	PLCD1,PLCE1,PRKCQ,TUBB8
Endocannabinoid Developing Neuron Pathway	0.507	0.0315	ADCY1,CNR1,GUCY1A1,MAPK15
HMGB1 Signaling	0.506	0.0299	DIRAS3,IL15,RHOD,TNFSF10,VCAM1
TNFR1 Signaling	0.504	0.0392	PAK5,PAK6
UVC-Induced MAPK Signaling	0.504	0.0392	EGFR,PRKCQ
G Beta Gamma Signaling	0.493	0.031	ADCY1,CACNA1B,EGFR,PRKCQ
UVB-Induced MAPK Signaling	0.493	0.0385	EGFR,PRKCQ
Pyroptosis Signaling Pathway	0.469	0.0323	NLRP12,NLRP2,TLR1
Lymphotoxin β Receptor Signaling	0.462	0.0364	LTBR,VCAM1
Fcγ Receptor-mediated Phagocytosis in Macrophages and Monocytes	0.461	0.0319	HCK,PRKCQ,SYK
CCR3 Signaling in Eosinophils	0.461	0.0299	PAK5,PAK6,PLA2G3,PRKCQ
Non-Small Cell Lung Cancer Signaling	0.461	0.0319	EGFR,ERBB2,TGFA
FAT10 Signaling Pathway	0.452	0.0357	PSMB8,PSMB9
Erythropoietin Signaling Pathway	0.449	0.0282	IL15,PRKCQ,PTPN6,TNFSF10,TRPC3
IL-1 Signaling	0.446	0.0312	ADCY1,GUCY1A1,IRAK3
TGF-β Signaling	0.446	0.0312	BMP2,HOXC9,RUNX2
Salvage Pathways of Pyrimidine Ribonucleotides	0.439	0.0309	PAK5,PRKCQ,SGK1
Chondroitin Sulfate Biosynthesis	0.433	0.0345	CHST2,HS3ST3B1
UVA-Induced MAPK Signaling	0.432	0.0306	EGFR,PLCD1,PLCE1
Androgen Biosynthesis	0.426	0.0476	HSD17B14
VEGF Signaling	0.425	0.0303	ACTN2,KDR,PTPN6
Primary Immunodeficiency Signaling	0.424	0.0339	AIRE,IL2RG
Dermatan Sulfate Biosynthesis	0.415	0.0333	CHST2,HS3ST3B1
IL-2 Signaling	0.397	0.0323	IL2RG,SYK
Vitamin-C Transport	0.395	0.0435	SLC2A3
Apelin Cardiac Fibroblast Signaling Pathway	0.395	0.0435	SPHK1
Macrophage Classical Activation Signaling Pathway	0.389	0.0265	HLA-DQB1,IL15,LY96,NCF2,TNFSF10
Granulocyte Adhesion and Diapedesis	0.389	0.0265	ACKR3,CLDN11,CLDN23,CXCL14,VCAM1
IL-22 Signaling	0.381	0.0417	IL22RA1
NRF2-mediated Oxidative Stress Response	0.368	0.0253	ABCC2,DNAJC6,GSTA3,GSTM2,GSTM3,PRKCQ
Telomerase Signaling	0.367	0.0278	EGFR,ETS1,IL2RG
PTEN Signaling	0.366	0.0265	EGFR,ITGAL,ITGB8,KDR
IL-17A Signaling in Gastric Cells	0.355	0.0385	EGFR
Role of JAK1, JAK2 and TYK2 in Interferon Signaling	0.355	0.0385	PTPN6
Estrogen-mediated S-phase Entry	0.355	0.0385	ESR1
Cardiomyocyte Differentiation via BMP Receptors	0.343	0.037	BMP2
SPINK1 General Cancer Pathway	0.343	0.029	EGFR,SPINK1
Apelin Liver Signaling Pathway	0.343	0.037	COL1A2
ID1 Signaling Pathway	0.337	0.0249	BMP2,CHRNA6,EGFR,ETS1,HCK
ILK Signaling	0.337	0.0249	ACTN2,BMP2,DIRAS3,ITGB8,RHOD
GM-CSF Signaling	0.336	0.0286	ETS1,HCK
Macrophage Alternative Activation Signaling Pathway	0.333	0.0248	HLA-DQB1,IL2RG,KLF4,PPARGC1A,SYK
Role of MAPK Signaling in Promoting the Pathogenesis of Influenza	0.333	0.0263	PLA2G3,PLA2R1,PLAAT5
IL-13 Signaling Pathway	0.322	0.0259	FOSL2,FOXA2,HCK
Role of Tissue Factor in Cancer	0.322	0.0259	EGFR,F3,HCK
Glutathione Redox Reactions I	0.321	0.0345	GSTM2
Wound Healing Signaling Pathway	0.312	0.0238	COL1A2,EGFR,FGF7,IL15,TGFA,TNFSF10
ERK5 Signaling	0.31	0.027	EGFR,SGK1
Agranulocyte Adhesion and Diapedesis	0.302	0.0238	ACKR3,CLDN11,CLDN23,CXCL14,VCAM1
p38 MAPK Signaling	0.302	0.025	DUSP10,IRAK3,PLA2G3
Neuroprotective Role of THOP1 in Alzheimer's Disease	0.298	0.0248	HLA-B,HLA-F,PRSS33
IL-7 Signaling Pathway	0.286	0.0256	IL2RG,MET
Ribonucleotide Reductase Signaling Pathway	0.282	0.0235	EGFR,ERBB2,ESR1,MET
Autophagy	0.281	0.0231	GCGR,IGF1,PRKCQ,TGFA,VAMP8
IL-3 Signaling	0.28	0.0253	PRKCQ,PTPN6
Thyroid Cancer Signaling	0.28	0.0253	BDNF,IGF1
Role Of Osteoclasts In Rheumatoid Arthritis Signaling Pathway	0.276	0.0227	ADAM12,ADAM21,CALCR,COL1A2,DIRAS3,RHOD,SYK
Pancreatic Adenocarcinoma Signaling	0.275	0.0238	EGFR,ERBB2,TGFA
GP6 Signaling Pathway	0.27	0.0236	COL1A2,PRKCQ,SYK
Heparan Sulfate Biosynthesis (Late Stages)	0.268	0.0247	CHST2,HS3ST3B1
IL-9 Signaling	0.264	0.0286	IL2RG
BEX2 Signaling Pathway	0.264	0.0244	ERBB2,MAP2
BAG2 Signaling Pathway	0.253	0.0238	PSMB8,PSMB9
Ferroptosis Signaling Pathway	0.249	0.0227	CHAC1,EMP1,LINC00472
Complement System	0.249	0.027	SERPING1
Role of Hypercytokinemia/hyperchemokinemia in the Pathogenesis of Influenza	0.243	0.0233	AREG,MX1
HIPPO signaling	0.243	0.0233	CD44,PPP1R3C
Docosahexaenoic Acid (DHA) Signaling	0.241	0.0263	SERPINF1
Heparan Sulfate Biosynthesis	0.234	0.0227	CHST2,HS3ST3B1
Estrogen Biosynthesis	0.197	0.0222	HSD17B14
Coronavirus Replication Pathway	0.197	0.0222	TUBB8
Immunogenic Cell Death Signaling Pathway	0	0.0111	ANXA1
MicroRNA Biogenesis Signaling Pathway	0	0.0214	EGFR,ESR1,IGF1,TGFA
Role Of Chondrocytes In Rheumatoid Arthritis Signaling Pathway	0	0.00709	RUNX2
Chaperone Mediated Autophagy Signaling Pathway	0	0.00311	PSMB8,PSMB9
IL-33 Signaling Pathway	0	0.0215	AREG,PRSS33,SYK,VCAM1
NOD1/2 Signaling Pathway	0	0.0212	IL15,NLRP12,TLR1,TNFSF10
p53 Signaling	0	0.0204	TP63,TRIM29
Acute Phase Response Signaling	0	0.0216	RBP1,RBP2,SERPINF1,SERPING1
Mitochondrial Dysfunction	0	0.0174	ACADL,BACE2,CACNA1B,GSTM2,PPARGC1A,RAPGEF3
Ceramide Signaling	0	0.022	S1PR3,SPHK1
IL-12 Signaling and Production in Macrophages	0	0.0169	APOE,APOF,COL1A2,PRKCQ
Role of NFAT in Regulation of the Immune Response	0	0.00482	HLA-B,HLA-DQB1,MS4A2,PRKCQ,SYK
FcγRIIB Signaling in B Lymphocytes	0	0.00375	CACNA1B,SYK
LPS-stimulated MAPK Signaling	0	0.0118	PRKCQ
NF-κB Activation by Viruses	0	0.0128	PRKCQ
CCR5 Signaling in Macrophages	0	0.00401	CACNA1B,PRKCQ
Calcium-induced T Lymphocyte Apoptosis	0	0.00652	HLA-B,HLA-DQB1,PRKCQ
Cytotoxic T Lymphocyte-mediated Apoptosis of Target Cells	0	0.00471	HLA-B,HLA-F
IL-17 Signaling	0	0.0107	IL15,TNFSF10
fMLP Signaling in Neutrophils	0	0.0153	NCF2,PRKCQ
Thrombopoietin Signaling	0	0.0159	PRKCQ
CTLA4 Signaling in Cytotoxic T Lymphocytes	0	0.0132	AHR,CD8B,HCK,HLA-B,HLA-DQB1,HLA-F,ITGAL,PRKCQ
T Helper Cell Differentiation	0	0.00849	HLA-B,HLA-DQB1,IL21R,IL2RG
CD28 Signaling in T Helper Cells	0	0.00967	HLA-B,HLA-DQB1,PRKCQ,PTPN6,SYK
IL-15 Signaling	0	0.00758	IL15,IL15RA,IL2RG,SYK
Role of Cytokines in Mediating Communication between Immune Cells	0	0.0185	IL15
Dendritic Cell Maturation	0	0.0151	COL1A2,HLA-B,HLA-DQB1,HLA-F,IL15,LEPR,LTBR,PLCD1,PLCE1
ICOS-ICOSL Signaling in T Helper Cells	0	0.00789	HLA-B,HLA-DQB1,IL2RG,PRKCQ
DNA Methylation and Transcriptional Repression Signaling	0	0.0179	FOXA2,TCF24
Androgen Signaling	0	0.0118	CACNA1B,PRKCQ
Role of OCT4 in Mammalian Embryonic Stem Cell Pluripotency	0	0.0217	FOXA2
Prolactin Signaling	0	0.0211	KCNMB2,PRKCQ
Type I Diabetes Mellitus Signaling	0	0.00786	GAD1,HLA-B,HLA-DQB1,HLA-F
Endometrial Cancer Signaling	0	0.0167	ERBB2
Allograft Rejection Signaling	0	0.00616	HLA-B,HLA-DQB1,HLA-F
Autoimmune Thyroid Disease Signaling	0	0.00655	HLA-B,HLA-DQB1,HLA-F
Graft-versus-Host Disease Signaling	0	0.00673	HLA-B,HLA-DQB1,HLA-F
Type II Diabetes Mellitus Signaling	0	0.0131	CACNA1B,PRKCQ
Gα12/13 Signaling	0	0.00752	CDH13
p70S6K Signaling	0	0.0103	EGFR,IL2RG,PLCD1,PLCE1,PRKCQ,SYK
mTOR Signaling	0	0.0187	DDIT4,DIRAS3,PRKCQ,RHOD
Communication between Innate and Adaptive Immune Cells	0	0.00536	CD8B,HLA-B,HLA-F,IL15,TLR1
Systemic Lupus Erythematosus Signaling	0	0.00281	HLA-B,HLA-F,PTPN6
CDC42 Signaling	0	0.00868	HLA-B,HLA-DQB1,HLA-F,ITGAL,ITGB8
Retinoic acid Mediated Apoptosis Signaling	0	0.0167	TNFSF10
AMPK Signaling	0	0.0124	CHRNA6,PFKFB2,PPARGC1A
RHOA Signaling	0	0.0161	IGF1,NRP2
Phospholipase C Signaling	0	0.0125	ADCY1,ARHGEF15,ARHGEF5,DIRAS3,GUCY1A1,ITGAL,ITGB8,PLA2G3,PLCD1,PLCE1,PRKCQ,RAPGEF3,RHOD,SYK
Altered T Cell and B Cell Signaling in Rheumatoid Arthritis	0	0.00426	HLA-B,HLA-DQB1,IL15,TLR1
Regulation of eIF4 and p70S6K Signaling	0	0.011	ITGAL,ITGB8
B Cell Development	0	0.00409	HLA-B,HLA-DQB1
Regulation of IL-2 Expression in Activated and Anergic T Lymphocytes	0	0.00216	PRKCQ
NUR77 Signaling in T Lymphocytes	0	0.00975	HLA-B,HLA-DQB1,HLA-F,PRKCQ,TNFSF10
PKCθ Signaling in T Lymphocytes	0	0.00717	CACNA1B,HLA-B,HLA-DQB1,PRKCQ
OX40 Signaling Pathway	0	0.00628	HLA-B,HLA-DQB1,HLA-F
PI3K Signaling in B Lymphocytes	0	0.00677	PIK3AP1,PLCD1,PLCE1,SYK
Role of IL-17F in Allergic Inflammatory Airway Diseases	0	0.0213	IGF1
Role of JAK family kinases in IL-6-type Cytokine Signaling	0	0.0127	POMC
Mouse Embryonic Stem Cell Pluripotency	0	0.00962	FZD8
Hematopoiesis from Pluripotent Stem Cells	0	0.00225	CD8B
Ephrin B Signaling	0	0.0139	EPHB1
ERB2-ERBB3 Signaling	0	0.0154	ERBB2
ERBB4 Signaling	0	0.0147	PRKCQ
Nicotine Degradation III	0	0.0172	LARGE2
Melatonin Degradation I	0	0.0161	LARGE2
Nicotine Degradation II	0	0.0152	LARGE2
Superpathway of Melatonin Degradation	0	0.0149	LARGE2
TEC Kinase Signaling	0	0.0173	DIRAS3,HCK,ITGAL,ITGB8,MS4A2,PAK5,PAK6,PRKCQ,RHOD,TNFSF10
Adipogenesis pathway	0	0.0216	BMP2,FZD8,RBP1
Unfolded protein response	0	0.0111	DNAJC6
EGF Signaling	0	0.0179	EGFR
SAPK/JNK Signaling	0	0.00398	DUSP10,DUSP8
Protein Ubiquitination Pathway	0	0.0183	DNAJC6,HLA-B,HLA-F,PSMB8,PSMB9
Amyloid Processing	0	0.0196	BACE2
JAK/STAT Signaling	0	0.0122	PTPN6
IL-4 Signaling	0	0.00693	COL1A2,HLA-DQB1,IL2RG,PTPN6
B Cell Receptor Signaling	0	0.00787	ETS1,PIK3AP1,PRKCQ,PTPN6,SYK
Insulin Receptor Signaling	0	0.0214	ASIC2,PPP1R3C,SGK1
Phototransduction Pathway	0	0.0185	GUCY1A1
Neurotrophin/TRK Signaling	0	0.0128	BDNF
Death Receptor Signaling	0	0.0104	TNFSF10
PPAR Signaling	0	0.00935	PPARGC1A
IGF-1 Signaling	0	0.019	IGF1,IGFBP7
Apoptosis Signaling	0	0.00962	PRKCQ
NF-κB Signaling	0	0.014	BMP2,EGFR,IRAK3,KDR,LTBR,PRKCQ,TGFA,TLR1
T Cell Receptor Signaling	0	0.0114	CD8B,HLA-B,HLA-DQB1,HLA-F,ITGAL,PRKCQ,PTPN6
PDGF Signaling	0	0.0115	SPHK1
Cancer Drug Resistance By Drug Efflux	0	0.0172	ABCC2
Sirtuin Signaling Pathway	0	0.0102	ACADL,MAPK15,PPARGC1A
Iron homeostasis signaling pathway	0	0.0217	BMP2,BMP3,EGFR
Th17 Activation Pathway	0	0.0062	AHR,IL21R,IRAK3
SPINK1 Pancreatic Cancer Pathway	0	0.0167	SPINK1
Apelin Muscle Signaling Pathway	0	0.0208	PPARGC1A
FAT10 Cancer Signaling Pathway	0	0.02	ACKR3
T Cell Exhaustion Signaling Pathway	0	0.0123	EOMES,HLA-B,HLA-DQB1,HLA-F,KDR,PRKCQ,PTPN6
Systemic Lupus Erythematosus In T Cell Signaling Pathway	0	0.0171	CD44,DIRAS3,ESR1,HLA-B,HLA-DQB1,HLA-F,ITGAL,LEPR,RHOD,S1PR3,SYK
Systemic Lupus Erythematosus In B Cell Signaling Pathway	0	0.00966	HCK,IL15,PIK3AP1,PRKCQ,PTPN6,SYK,TNFSF10
Senescence Pathway	0	0.0134	ASXL3,CACNA1B,ETS1,MAPK15
Necroptosis Signaling Pathway	0	0.0128	PLA2G3,TNFSF10
Kinetochore Metaphase Signaling Pathway	0	0.00901	PPP1R3C
MSP-RON Signaling In Cancer Cells Pathway	0	0.0214	EGFR,ETS1,MET
MSP-RON Signaling In Macrophages Pathway	0	0.0084	HLA-DQB1
