# Supplementary material for: Targeting NHE6 gene expression identifies lysosome and neurodevelopmental mechanisms in a haploid in vitro cell model
Source: Biol Open. 2023 Nov 29;12(11):bio059778. doi: 10.1242/bio.059778 (PMC10695175; doi:10.1242/bio.059778)
Supplement: Table S17. [file biolopen-12-059778-TableS17.xlsx]

## Sheet: black
Category	Term	Count	%	PValue	Genes	List Total	Pop Hits	Pop Total	Fold Enrichment	Bonferroni	Benjamini	FDR
GOTERM_BP_DIRECT	GO:0006096~glycolytic process	6	0.988468	0.00315383	PGM1, HK2, PFKM, DHTKD1, PGK1, GAPDH	502	34	16792	5.90298	0.999004	0.999004	5.34011
GOTERM_BP_DIRECT	GO:0051292~nuclear pore complex assembly	4	0.658979	0.00364257	NUP98, NUP205, AHCTF1, TPR	502	11	16792	12.1637	0.999659	0.981542	6.14319
GOTERM_BP_DIRECT	GO:0015693~magnesium ion transport	4	0.658979	0.00603949	MAGT1, TUSC3, MMGT1, NIPAL3	502	13	16792	10.2924	0.999998	0.987944	9.98965
GOTERM_BP_DIRECT	GO:0010508~positive regulation of autophagy	6	0.988468	0.00644431	PLK2, SH3GLB1, ULK1, PRKAA2, PIM2, TP53INP2	502	40	16792	5.01753	0.999999	0.970883	10.6244
GOTERM_BP_DIRECT	GO:0061621~canonical glycolysis	5	0.823723	0.00694939	PKM, HK2, PFKM, PGK1, GAPDH	502	26	16792	6.43273	1	0.95272	11.4105
GOTERM_BP_DIRECT	GO:1900034~regulation of cellular response to heat	8	1.31796	0.00697421	NUP98, AKT1S1, NUP160, NUP205, BAG3, CAMK2D, TPR, HSBP1	502	75	16792	3.56802	1	0.922088	11.449
GOTERM_BP_DIRECT	GO:0031397~negative regulation of protein ubiquitination	6	0.988468	0.00716332	UBXN1, SENP2, SMAD7, USP4, OGT, RASD2	502	41	16792	4.89515	1	0.894295	11.7415
GOTERM_BP_DIRECT	GO:1903830~magnesium ion transmembrane transport	4	0.658979	0.0110663	MAGT1, TUSC3, MMGT1, NIPAL3	502	16	16792	8.36255	1	0.952332	17.5792
GOTERM_BP_DIRECT	GO:0070936~protein K48-linked ubiquitination	6	0.988468	0.0126804	RNF8, UBE2A, ARIH2, SYVN1, RNF4, UBE2T	502	47	16792	4.27024	1	0.955062	19.8855
GOTERM_BP_DIRECT	GO:0006338~chromatin remodeling	8	1.31796	0.0143054	HDAC5, SATB1, CHD7, MSL3P1, SMARCC1, MORF4L2, SMARCA5, SMARCA1	502	86	16792	3.11165	1	0.95726	22.1456
GOTERM_BP_DIRECT	GO:0045892~negative regulation of transcription, DNA-templated	25	4.11862	0.0148212	ZBTB33, GON4L, REST, TRIM11, ZBTB38, MAGED1, MSX2, MINA, BCL7A, RUNX1, DMBX1, EHMT1, ZNF280C, ZP3, HMBOX1, MBD2, GAS6, HDAC5, YY1AP1, JUN, ZBTB4, KDM4A, COMMD7, MPHOSPH8, HDAC6	502	499	16792	1.67586	1	0.948703	22.8504
GOTERM_BP_DIRECT	GO:0030854~positive regulation of granulocyte differentiation	3	0.494234	0.0168893	TESC, OGT, RUNX1	502	7	16792	14.3358	1	0.95521	25.6162
GOTERM_BP_DIRECT	GO:0035726~common myeloid progenitor cell proliferation	3	0.494234	0.0168893	FBXO4, ITPKB, NR4A3	502	7	16792	14.3358	1	0.95521	25.6162
GOTERM_BP_DIRECT	GO:0000059~protein import into nucleus, docking	3	0.494234	0.0220784	NUP98, NUP205, TNPO2	502	8	16792	12.5438	1	0.97666	32.1505
GOTERM_BP_DIRECT	GO:0006351~transcription, DNA-templated	74	12.1911	0.0249689	POU6F1, ZBTB33, HINT1, ZNF580, MORF4L2, YBX3, REST, RORA, ZBTB38, HLX, ACAD8, TGS1, ZNF496, BRD9, ZCCHC12, SATB1, ZNF280C, ZNF48, ZNF8, MBD2, PARP14, UCHL5, SMARCA1, COMMD7, MCTS1, HMX3, CRTC2, FGFR1, SCML2, SCML1, TXLNG, GON4L, ZBTB17, MED12L, MSX2, MINA, CHD7, ELK4, HOXA6, AGO1, PRKAA2, TRAF7, TCEA2, POU3F1, APEX1, DMBX1, TRIP4, SMAD7, TP53BP1, SMAD6, ASXL1, HMBOX1, SPTY2D1, NR4A3, SMYD2, DPPA4…	502	1955	16792	1.26615	1	0.980781	35.5517
GOTERM_BP_DIRECT	GO:0006816~calcium ion transport	7	1.15321	0.0258371	SRI, CACNA2D1, PSEN2, CAMK2D, GRIN3A, CHRFAM7A, RAMP1	502	76	16792	3.08094	1	0.978035	36.5414
GOTERM_BP_DIRECT	GO:0043044~ATP-dependent chromatin remodeling	4	0.658979	0.0300145	SMARCC1, SMARCA5, MBD2, SMARCA1	502	23	16792	5.81743	1	0.984507	41.1067
GOTERM_BP_DIRECT	GO:0043066~negative regulation of apoptotic process	22	3.62438	0.0319486	ARL6IP1, SMAD6, TAF9B, YBX3, RAF1, NFKBIA, PIM2, SYCP2, GAS6, TIMP1, PLAC8, MSX2, STK40, PLK2, PSMD10, BCL11B, BAG3, PSEN2, ANGPT1, GRK5, PRKAA2, CTSH	502	455	16792	1.61737	1	0.984688	43.114
GOTERM_BP_DIRECT	GO:0007077~mitotic nuclear envelope disassembly	5	0.823723	0.0415654	NUP98, NUP160, NUP205, TPR, EMD	502	44	16792	3.80116	1	0.994261	52.1728
GOTERM_BP_DIRECT	GO:0016311~dephosphorylation	7	1.15321	0.0435159	PNKP, THTPA, NT5M, DUSP15, NTPCR, DUSP16, DUSP10	502	86	16792	2.72269	1	0.994045	53.836
GOTERM_BP_DIRECT	GO:0070979~protein K11-linked ubiquitination	4	0.658979	0.0454436	ANAPC1, UBE2A, RNF4, UBE2T	502	27	16792	4.95559	1	0.99383	55.426
GOTERM_BP_DIRECT	GO:1900181~negative regulation of protein localization to nucleus	3	0.494234	0.0481118	LZTS2, FBXO4, DCLK1	502	12	16792	8.36255	1	0.994127	57.5418
GOTERM_BP_DIRECT	GO:0045860~positive regulation of protein kinase activity	5	0.823723	0.0509873	ZP3, RASSF2, MMD, GAS6, TRAF4	502	47	16792	3.55853	1	0.99451	59.7158
GOTERM_BP_DIRECT	GO:0050821~protein stabilization	9	1.4827	0.0511548	TESC, SYVN1, SMAD7, BAG3, RASSF2, TAF9B, STXBP1, PIM2, GAPDH	502	136	16792	2.21362	1	0.99323	59.8392
GOTERM_BP_DIRECT	GO:0006413~translational initiation	9	1.4827	0.0529814	EIF1AX, EIF4A1, RPL10, EIF2S3, EIF1, RPS4X, RPL39, EIF2B3, EIF2B4	502	137	16792	2.19746	1	0.993007	61.1614
GOTERM_BP_DIRECT	GO:0000910~cytokinesis	5	0.823723	0.0543664	LZTS2, DIAPH2, RALB, AHCTF1, SEPT6	502	48	16792	3.4844	1	0.992496	62.1365
GOTERM_BP_DIRECT	GO:0007420~brain development	11	1.81219	0.0590425	ATP2B1, DMBX1, POU6F1, ECE2, BAG3, SRR, QARS, DPYSL2, SMARCA1, ACSL3, HMX3	502	190	16792	1.93659	1	0.994032	65.261
GOTERM_BP_DIRECT	GO:0051865~protein autoubiquitination	5	0.823723	0.0614786	RNF8, UBE2A, RNF141, RNF4, UBE2T	502	50	16792	3.34502	1	0.994153	66.7909
GOTERM_BP_DIRECT	GO:0032743~positive regulation of interleukin-2 production	3	0.494234	0.0638019	PRKD2, CD83, RUNX1	502	14	16792	7.1679	1	0.994211	68.1905
GOTERM_BP_DIRECT	GO:0008152~metabolic process	10	1.64745	0.0649599	ECI2, PITPNM2, DIP2A, DIP2B, IDS, ATP6AP2, ACO1, ACSL3, ACAD10, ACSBG1	502	168	16792	1.99108	1	0.993702	68.8672
GOTERM_BP_DIRECT	GO:0045444~fat cell differentiation	6	0.988468	0.0667797	SENP2, ALOXE3, SMAD6, TTC8, NR4A3, GRK5	502	73	16792	2.74933	1	0.993531	69.9033
GOTERM_BP_DIRECT	GO:0006409~tRNA export from nucleus	4	0.658979	0.0691814	NUP98, NUP160, NUP205, TPR	502	32	16792	4.18127	1	0.993654	71.221
GOTERM_BP_DIRECT	GO:0010634~positive regulation of epithelial cell migration	4	0.658979	0.0744842	JUN, DOCK5, CTSH, HDAC6	502	33	16792	4.05457	1	0.994971	73.9404
GOTERM_BP_DIRECT	GO:0010827~regulation of glucose transport	4	0.658979	0.0744842	NUP98, NUP160, NUP205, TPR	502	33	16792	4.05457	1	0.994971	73.9404
GOTERM_BP_DIRECT	GO:0042384~cilium assembly	8	1.31796	0.0779535	IFT122, FNBP1L, DZIP1, TTC30B, CEP164, TTC8, TCTN2, TMEM107	502	124	16792	2.15808	1	0.995397	75.5864
GOTERM_BP_DIRECT	GO:0018105~peptidyl-serine phosphorylation	8	1.31796	0.0805774	PRKD2, SGK1, PLK2, ULK1, CAMK2D, BRSK2, DCLK1, GAS6	502	125	16792	2.14081	1	0.995512	76.7657
GOTERM_BP_DIRECT	GO:0035994~response to muscle stretch	3	0.494234	0.0809372	JUN, RAF1, NFKBIA	502	16	16792	6.27191	1	0.994888	76.9232
GOTERM_BP_DIRECT	GO:0090280~positive regulation of calcium ion import	3	0.494234	0.0809372	CCL2, ZP3, CASK	502	16	16792	6.27191	1	0.994888	76.9232
GOTERM_BP_DIRECT	GO:0008285~negative regulation of cell proliferation	18	2.9654	0.0840131	COL4A3, LZTS2, TESC, TAF6, IFITM1, SMAD6, WDR6, RBM5, RAF1, TNFRSF8, REST, SMYD2, PIM2, C18ORF54, MSX2, CDKN2B, BCL11B, JUN	502	396	16792	1.52046	1	0.995173	78.2288
GOTERM_BP_DIRECT	GO:0006865~amino acid transport	4	0.658979	0.0856079	SLC38A5, SLC7A2, XK, SLC7A10	502	35	16792	3.82288	1	0.99497	78.8781
GOTERM_BP_DIRECT	GO:0045944~positive regulation of transcription from RNA polymerase II promoter	38	6.2603	0.0857781	CRTC2, MORF4L2, TAF9B, NFKBIA, CASK, REST, RORA, ZBTB38, MED12L, TNFRSF1A, CHD7, CDKN2B, BCL11B, H2AFZ, CEBPZ, AGO1, POU3F2, POU3F1, OGT, TCEA2, RUNX1, PLAGL2, SMAD7, TP53BP1, ASXL1, RAF1, ABHD14B, NR4A3, PLAC8, SENP2, HDAC5, PRKD2, HOXB4, RNF4, JUN, SMARCC1, MOSPD1, TCF12	502	981	16792	1.29573	1	0.99428	78.9463
GOTERM_BP_DIRECT	GO:0021545~cranial nerve development	2	0.329489	0.086868	SLC1A3, CHD7	502	3	16792	22.3001	1	0.993893	79.3781
GOTERM_BP_DIRECT	GO:0006468~protein phosphorylation	20	3.29489	0.0885121	FGFR1, SGK1, CCL2, ADAM10, BRSK2, MMD, RAF1, CASK, PIM2, GAS6, MAP3K6, PRKD2, STK40, PLK2, ULK1, MAP3K1, RASSF2, CAMK2D, PRKAA2, DCLK1	502	456	16792	1.46711	1	0.993714	80.0138
GOTERM_BP_DIRECT	GO:0031589~cell-substrate adhesion	3	0.494234	0.0899762	SMAD6, ANGPT1, GAS6	502	17	16792	5.90298	1	0.993471	80.5643
GOTERM_BP_DIRECT	GO:0042769~DNA damage response, detection of DNA damage	4	0.658979	0.0914187	PNKP, RFC4, MRPS9, CUL4B	502	36	16792	3.71669	1	0.993224	81.0926
GOTERM_BP_DIRECT	GO:0009409~response to cold	4	0.658979	0.0914187	ATP2B1, LRP11, YBX3, PLAC8	502	36	16792	3.71669	1	0.993224	81.0926
GOTERM_BP_DIRECT	GO:0043085~positive regulation of catalytic activity	6	0.988468	0.0944229	DCP1A, PSEN2, APOC1, OGT, NSMAF, AZIN2	502	81	16792	2.47779	1	0.99357	82.1498
GOTERM_BP_DIRECT	GO:0006511~ubiquitin-dependent protein catabolic process	10	1.64745	0.095447	RNF8, UBE2A, ARIH2, USP4, UCHL5, FBXO4, CUL4B, USP42, USP51, TP53INP2	502	182	16792	1.83792	1	0.993183	82.4973
GOTERM_BP_DIRECT	GO:0006886~intracellular protein transport	12	1.97694	0.0967327	SGSM1, AP1S2, XPO6, ZP3, TBC1D9, GRTP1, CHM, TNPO2, RAMP1, EIF2D, BCAP31, HDAC6	502	236	16792	1.70086	1	0.992893	82.9246
GOTERM_BP_DIRECT	GO:0070534~protein K63-linked ubiquitination	4	0.658979	0.0973884	RNF8, ARIH2, RNF4, UBE2T	502	37	16792	3.61624	1	0.992355	83.1386
GOTERM_BP_DIRECT	GO:0010880~regulation of release of sequestered calcium ion into cytosol by sarcoplasmic reticulum	3	0.494234	0.0992945	SRI, CHD7, CAMK2D	502	18	16792	5.57503	1	0.992314	83.7467
GOTERM_BP_DIRECT	GO:0031293~membrane protein intracellular domain proteolysis	3	0.494234	0.0992945	MBTPS2, PSEN2, MBTPS1	502	18	16792	5.57503	1	0.992314	83.7467
GOTERM_BP_DIRECT	GO:0060324~face development	3	0.494234	0.0992945	HOXB3, CHD7, RAF1	502	18	16792	5.57503	1	0.992314	83.7467
Category	Term	Count	%	PValue	Genes	List Total	Pop Hits	Pop Total	Fold Enrichment	Bonferroni	Benjamini	FDR
GOTERM_CC_DIRECT	GO:0005737~cytoplasm	215	35.4201	1.02837e-08	DBF4B, KIAA0556, ALOXE3, DZIP1, PTTG1, CD2AP, ISG20, MAGED1, BHLHB9, NAA10, VPS4B, ARHGEF40, NSMAF, EIF2B3, EIF2B4, STRN4, EIF2S3, PIM2, SARS2, MED15, NAV1, PARP14, PGM1, RAB13, BIN1, MCTS1, CRTC2, RALGPS2, STK11IP, DUSP10, GSTCD, NFKBIA, ARFGEF1, ACSBG1, ARIH2, TRMT44, DUSP15, DUSP16, FBXO4, TCTN2, FH, SMAD7, TP53BP1, SMAD6, SMYD2, CRYZ, GAS6, S100A13, RNF8, TNKS1BP1, YY1AP1, RNF4, NOLC1, DCP1A,…	538	5222	18224	1.39464	4.40143e-06	4.40143e-06	1.4485e-05
GOTERM_CC_DIRECT	GO:0034399~nuclear periphery	6	0.988468	0.00029994	NUP98, NUP205, ATF7, AHCTF1, TPR, TNPO2	538	21	18224	9.67817	0.120493	0.0621795	0.421647
GOTERM_CC_DIRECT	GO:0043234~protein complex	25	4.11862	0.00124616	ACTN4, SMAD7, ACTA2, DZIP1, SMAD6, STRN4, WDR6, STXBP1, ERLIN2, DPYSL2, MBD2, HDAC5, MAGED1, PLCB3, AKT1S1, SH3GLB1, SMARCC1, PSEN2, RASSF2, TOMM40L, CAMK2D, COL6A1, PLEKHA2, MYO5B, HDAC6	538	412	18224	2.05544	0.413562	0.162971	1.74102
GOTERM_CC_DIRECT	GO:0005829~cytosol	126	20.7578	0.00152592	CAST, DYNC1LI2, CASK, ITPKB, REST, PTTG1, PRKAR2B, CDKN2B, EIF1AX, STARD8, VPS4B, RPL10, OGT, NSMAF, TGS1, EIF2B3, EIF2B4, RNF31, ANAPC1, NUDT4, CMAS, EIF2S3, BCAP31, PGM3, NFU1, SGSM1, JUN, FGFR1OP, PGM1, OPHN1, ARL6IP1, SRI, FGFR1, DIAPH2, NFKBIA, AHCTF1, CTPS2, CEP164, TTC8, ARFGEF1, ACSBG1, PRR5, THTPA, AKT1S1, DUSP16, FBXO4, FH, KIF3B, TRIP4, SMAD7, SMAD6, ABHD14B, SMYD2, CRYZ, KCTD7, S100A1…	538	3315	18224	1.2875	0.479827	0.150747	2.12799
GOTERM_CC_DIRECT	GO:0005654~nucleoplasm	107	17.6277	0.00280129	DBF4B, LSM8, KIAA0556, DZIP1, MORF4L2, RBM5, NR2C2AP, BPHL, REST, RORA, MCM10, ISG20, CDKN2B, OGT, HADH, TGS1, ANAPC1, SATB1, ALDH6A1, CMAS, NFU1, PNKP, RFC4, MED15, JUN, SMARCA5, SRI, CRTC2, SYVN1, TAF9B, DUSP10, COPS7A, AHCTF1, CEP164, ARFGEF1, AKT1S1, METTL3, ELK4, DUSP16, SPIDR, RUNX1, NTHL1, TSEN54, TRIP4, EHMT1, TAF6, SMAD7, TP53BP1, HEATR1, SMYD2, NR4A3, DPPA4, HDAC5, RNF8, TNKS1BP1, KCTD1…	538	2784	18224	1.3019	0.698997	0.213472	3.8742
GOTERM_CC_DIRECT	GO:0005739~mitochondrion	57	9.39044	0.00441	CMC4, TUSC3, PRDX4, BPHL, QARS, C6ORF203, CLYBL, PKM, NT5M, ABHD10, OGT, ACAD8, HADH, DHTKD1, APOO, ALDH6A1, RPUSD4, SGK1, ACO1, STXBP1, COQ5, SARS2, BCAP31, NFU1, PNKP, MRPS9, DGAT2, MARC1, FAM72A, ALDH1B1, TXNRD3, OAT, SRI, ATP5SL, DIAPH2, AASS, CTPS2, AZIN2, TNFRSF1A, SH3GLB1, GSTK1, GCSH, SLC25A42, NTHL1, APEX1, FH, ECI2, CXORF23, HDDC2, HEATR1, PLGRKT, DPYSL2, CRAT, DRG2, CPT1A, ACAD10, NAT8L	538	1331	18224	1.45064	0.849178	0.270412	6.03555
GOTERM_CC_DIRECT	GO:0005868~cytoplasmic dynein complex	4	0.658979	0.00888731	DYNC1I1, DYNC1LI2, DYNLT3, TPR	538	15	18224	9.03296	0.978089	0.420636	11.8156
GOTERM_CC_DIRECT	GO:0031410~cytoplasmic vesicle	15	2.47117	0.0101674	FGFR1, SIGMAR1, AZIN2, ARRDC2, ACSBG1, SENP2, CHIC1, FNBP1L, SH3GLB1, DUSP16, TRAF7, RAB13, COMMD7, FYCO1, TP53INP2	538	235	18224	2.16215	0.987398	0.421167	13.4064
GOTERM_CC_DIRECT	GO:0005634~nucleus	185	30.4778	0.0115794	DBF4B, KIAA0556, XPO6, ZNF580, DZIP1, MORF4L2, RBM5, BPHL, LUZP1, ITPKB, RORA, REST, PTTG1, MCM10, ISG20, ATP2B1, MAGED1, CDKN2B, BHLHB9, NAA10, VPS4B, H2AFZ, TIGD3, EIF1, OGT, TGS1, SATB1, RSBN1L, ACTN4, NUDT4, CMAS, ZNF48, EIF2S3, ZNF8, PNKP, NFU1, MAGEE1, SPAG7, MED15, PARP14, FGFR1OP, JUN, SMARCA5, RNF138, DSP, SMARCA1, HMX3, CRTC2, FGFR1, ACHE, DUSP10, NFKBIA, AHCTF1, SYCP2, ZMYND8, ARIH2, M…	538	5415	18224	1.15727	0.99316	0.425284	15.1302
GOTERM_CC_DIRECT	GO:0043231~intracellular membrane-bounded organelle	27	4.44811	0.0146221	STK11IP, DBF4B, DIAPH2, VBP1, AASS, BPHL, ATP2B1, PPP1R3D, AP1S2, GSTK1, TRAF7, RUNX1, GAPDH, FYCO1, TNPO3, ECI2, COL4A3, ADAM10, DRG2, PITPNM2, EAF1, FAM72A, ALDH1B1, FAM72B, DCP1A, COMMD7, EDA	538	558	18224	1.63905	0.998172	0.467645	18.7369
GOTERM_CC_DIRECT	GO:0016589~NURF complex	3	0.494234	0.0164962	HMGXB4, SMARCA5, SMARCA1	538	7	18224	14.5173	0.999191	0.476493	20.887
GOTERM_CC_DIRECT	GO:0048471~perinuclear region of cytoplasm	29	4.77759	0.0174955	COBL, ACHE, RAB3B, CCL2, NANOS1, YBX3, BRSK2, CD2AP, ARFGEF1, AZIN2, PRKAR2B, KIRREL, CAMK2D, GAPDH, ACSL3, APEX1, TRAF4, DYNC1I1, ACTN4, ZP3, S100A13, TARBP2, MAGEE1, DGAT2, ATP9B, FGFR1OP, PSEN2, MOSPD1, HDAC6	538	621	18224	1.58186	0.999476	0.467158	22.0117
GOTERM_CC_DIRECT	GO:0016020~membrane	82	13.5091	0.0197126	CAST, DYNC1LI2, SLC22A18, ITPKB, LUZP1, GRIN3A, ATP2B1, DIRAS1, PLCB3, IFT122, ART5, DIP2B, SLC1A3, RNF141, PGRMC1, NAA10, NIPAL3, RPL10, SLC1A1, ADAM10, RAP2C, CMAS, ADGRE5, STRN4, SLC7A10, RPS4X, OGFOD3, BCAP31, PNKP, MAGT1, MED15, NUP205, PARP14, TYSND1, PSEN2, EIF4A1, FARSB, EFNA5, CHSY1, EDA, BIN1, PDCD2L, C16ORF58, STON2, SRI, ARL6IP1, COBL, ACHE, SYVN1, MMGT1, GALNT7, IFITM1, MMD, LRBA, HK…	538	2200	18224	1.26256	0.999801	0.480807	24.4542
GOTERM_CC_DIRECT	GO:0000776~kinetochore	7	1.15321	0.0322488	DYNC1I1, NUP98, NUP160, PSEN2, RASSF2, DYNLT3, TPR	538	81	18224	2.92735	0.999999	0.632907	36.9802
GOTERM_CC_DIRECT	GO:0005730~nucleolus	36	5.93081	0.0325661	STON2, ZBTB33, XPO6, DIAPH2, MORF4L2, CASK, MCM10, CD2AP, ARFGEF1, ISG20, MINA, TSPYL1, CHD7, AEN, NAA10, PGRMC1, TGS1, APEX1, MRI1, CEP85, TSEN54, SMAD7, MBD6, SPTY2D1, ABHD14B, HEATR1, PNKP, TAF13, MRPS9, NOLC1, TBCA, SMARCA5, JAZF1, KDM4A, MPHOSPH8, PHF6	538	857	18224	1.42293	0.999999	0.611198	37.2706
GOTERM_CC_DIRECT	GO:0005783~endoplasmic reticulum	35	5.76606	0.0326862	CAST, SYVN1, BRSK2, APOC1, LRBA, RTN2, ACSBG1, IKBIP, TMEM129, PGRMC1, RPL10, KCNG3, APEX1, ACSL3, EMD, UBXN1, PLP2, COL4A3, YIPF6, ACO1, ZP3, ERLIN2, CRAT, SIGMAR1, PORCN, BCAP31, DHRS1, PSMG1, DGAT2, GRINA, NUCB2, PSEN2, TXNRD3, ORMDL2, TBC1D20	538	828	18224	1.43186	0.999999	0.588919	37.3802
GOTERM_CC_DIRECT	GO:0031080~nuclear pore outer ring	3	0.494234	0.0333434	NUP98, NUP160, AHCTF1	538	10	18224	10.1621	1	0.574199	37.9768
GOTERM_CC_DIRECT	GO:0005759~mitochondrial matrix	17	2.80066	0.0335889	ALDH6A1, AASS, QARS, BPHL, SARS2, ALDH1B1, NT5M, GSTK1, GCSH, ABHD10, CARS2, ACAD8, DHTKD1, HADH, OAT, ACAD10, FH	538	327	18224	1.76101	1	0.556204	38.1983
GOTERM_CC_DIRECT	GO:0031965~nuclear membrane	13	2.14168	0.0392876	NUP98, AHCTF1, TXLNG, SENP2, NUP205, AEN, GRK5, TPR, TNPO2, GAPDH, EMD, TBC1D20, TNPO3	538	229	18224	1.92296	1	0.594591	43.138
GOTERM_CC_DIRECT	GO:0000777~condensed chromosome kinetochore	7	1.15321	0.0434206	DYNC1I1, TP53BP1, RASSF2, DYNLT3, AHCTF1, SEPT6, PHF6	538	87	18224	2.72546	1	0.61325	46.4882
GOTERM_CC_DIRECT	GO:0016023~cytoplasmic, membrane-bounded vesicle	9	1.4827	0.0517698	FGFR1, CHIC1, FNBP1L, DUSP16, TRAF7, ARRDC4, SIGMAR1, COMMD7, ACSBG1	538	138	18224	2.20915	1	0.661561	52.7042
GOTERM_CC_DIRECT	GO:0005643~nuclear pore	6	0.988468	0.0610695	SENP2, NUP98, NUP160, NUP205, AHCTF1, TPR	538	72	18224	2.8228	1	0.706508	58.8345
GOTERM_CC_DIRECT	GO:0005929~cilium	9	1.4827	0.0785812	PKM, PDZD7, KIF3B, IFT122, TTC30B, ANKS6, HTR6, TTC8, TTLL7	538	151	18224	2.01896	1	0.781932	68.4234
GOTERM_CC_DIRECT	GO:0000118~histone deacetylase complex	4	0.658979	0.0888606	HDAC5, HINT1, MBD2, HDAC6	538	36	18224	3.76373	1	0.809777	73.0388
GOTERM_CC_DIRECT	GO:0005635~nuclear envelope	9	1.4827	0.0985443	NUP98, SLC22A18, NUP160, NUP205, NUCB2, TPR, SIGMAR1, BIN1, EMD	538	159	18224	1.91737	1	0.830704	76.806
Category	Term	Count	%	PValue	Genes	List Total	Pop Hits	Pop Total	Fold Enrichment	Bonferroni	Benjamini	FDR
GOTERM_MF_DIRECT	GO:0005515~protein binding	310	51.0708	1.64525e-05	SLC9A7, DBF4B, ALOXE3, LSM8, DZIP1, NR2C2AP, RORA, PTTG1, REST, GRIN3A, CD2AP, ATP2B1, MAGED1, EIF1AX, NAA10, H2AFZ, VPS4B, RPL10, FAM53C, OGT, BCL7A, NSMAF, EIF2B3, TYMSOS, EIF2B4, APOO, PLD2, PPP1R37, RPUSD4, STRN4, EIF2S3, PIM2, PNKP, MAGEE1, RFC4, MED15, JUN, HTR6, PGM1, RAB13, BIN1, MCTS1, ZNHIT3, HACL1, CRTC2, TAF9B, NFKBIA, GSTCD, XK, CEP164, ASB13, ARFGEF1, ARIH2, DUSP15, GCSH, FBXO4, EMD…	506	8785	16881	1.17725	0.0115809	0.0115809	0.0248462
GOTERM_MF_DIRECT	GO:0003743~translation initiation factor activity	9	1.4827	0.000443642	EIF1AX, EIF4A1, AGO1, EIF2S3, EIF1, MCTS1, EIF2B3, EIF2B4, EIF2D	506	61	16881	4.92221	0.269604	0.145368	0.667965
GOTERM_MF_DIRECT	GO:0003824~catalytic activity	15	2.47117	0.00160171	PLD2, ECI2, ATP6AP2, HINT1, CLYBL, AZIN2, ACSBG1, DIP2A, DIP2B, MARC1, TYW1, LANCL3, ACSL3, NTHL1, FH	506	188	16881	2.66183	0.678551	0.314979	2.39201
GOTERM_MF_DIRECT	GO:0016829~lyase activity	6	0.988468	0.00242483	HACL1, ALOXE3, TYW1, ACLY, CLYBL, FH	506	32	16881	6.25531	0.82073	0.349306	3.60039
GOTERM_MF_DIRECT	GO:0031625~ubiquitin protein ligase binding	19	3.13015	0.00260052	UBXN1, UBE2A, SLC22A18, UBE2Z, SMAD7, SMAD6, NFKBIA, ERLIN2, FZD4, RNF8, PRKAR2B, RALB, KDM4A, CUL4B, UBE2T, TRAF4, MPHOSPH8, HDAC6, RNF31	506	287	16881	2.20861	0.841748	0.308376	3.85649
GOTERM_MF_DIRECT	GO:0008135~translation factor activity, RNA binding	5	0.823723	0.0103866	EIF1AX, EIF4A1, EIF2S3, EIF1, EIF2B3	506	29	16881	5.75201	0.999384	0.7083	14.589
GOTERM_MF_DIRECT	GO:0042802~identical protein binding	35	5.76606	0.0104966	ARL6IP1, SRI, FGFR1, HACL1, SEPT1, USP4, NFKBIA, GRIN3A, HSBP1, HPRT1, MCM10, MINA, MAGED1, SH3GLB1, VPS4B, POU3F2, GAPDH, TRAF4, TNPO3, MRI1, YIPF6, SMAD6, HMBOX1, DYNLT3, STXBP1, RAF1, PFKM, DPYSL2, CPT1A, TARBP2, RNF4, JUN, DCP1A, BIN1, OAT	506	749	16881	1.55896	0.999431	0.656054	14.7323
GOTERM_MF_DIRECT	GO:0015095~magnesium ion transmembrane transporter activity	4	0.658979	0.0132396	MAGT1, TUSC3, MMGT1, NIPAL3	506	17	16881	7.8498	0.99992	0.692576	18.2333
GOTERM_MF_DIRECT	GO:0015293~symporter activity	6	0.988468	0.0178188	SLC16A14, SLC1A3, SLC22A18, MFSD2A, SLC22A5, SLC1A1	506	51	16881	3.9249	0.999997	0.756925	23.7806
GOTERM_MF_DIRECT	GO:0000287~magnesium ion binding	13	2.14168	0.0200277	PKM, HACL1, MAP3K6, PGM3, TESC, THTPA, ATP9B, PGM1, SRR, BRSK2, FARSB, HPRT1, CLYBL	506	204	16881	2.12599	0.999999	0.761253	26.3289
GOTERM_MF_DIRECT	GO:0008327~methyl-CpG binding	4	0.658979	0.0237119	ZBTB33, ZBTB4, MBD2, ZBTB38	506	21	16881	6.3546	1	0.786597	30.403
GOTERM_MF_DIRECT	GO:0001227~transcriptional repressor activity, RNA polymerase II transcription regulatory region sequence-specific binding	6	0.988468	0.0313336	DMBX1, MSX2, SATB1, ZNF280C, YBX3, ZBTB4	506	59	16881	3.39271	1	0.847145	38.1725
GOTERM_MF_DIRECT	GO:0042803~protein homodimerization activity	32	5.27183	0.0326917	GNPTG, FGFR1, ACHE, SLC9A7, PRDX4, HPRT1, ZBTB38, BHLHB9, SH3GLB1, SRR, CAMK2D, VPS4B, FBXO4, TPR, RUNX1, CHRFAM7A, DMBX1, TESC, ADAM10, ACTN4, NR4A3, PFKM, FZD4, S100A13, RNF8, TARBP2, PDZD7, DGAT2, JUN, FGFR1OP, ZBTB4, TCF12	506	730	16881	1.46243	1	0.836378	39.4689
GOTERM_MF_DIRECT	GO:0001047~core promoter binding	6	0.988468	0.0423477	HDAC5, ELK4, AGO1, REST, RUNX1, HDAC6	506	64	16881	3.12766	1	0.887887	47.9798
GOTERM_MF_DIRECT	GO:0000977~RNA polymerase II regulatory region sequence-specific DNA binding	12	1.97694	0.0486815	DMBX1, MSX2, SATB1, POU6F1, ACTN4, YBX3, ZBTB4, ZNF8, RORA, RUNX1, ZMYND8, HMX3	506	208	16881	1.92471	1	0.905161	52.9408
GOTERM_MF_DIRECT	GO:0008139~nuclear localization sequence binding	4	0.658979	0.0501349	NUP98, NFKBIA, TNPO2, TNPO3	506	28	16881	4.76595	1	0.897307	54.015
GOTERM_MF_DIRECT	GO:0015171~amino acid transmembrane transporter activity	5	0.823723	0.0513993	SLC38A5, SLC1A3, SLC7A2, SLC7A10, SLC1A1	506	47	16881	3.54911	1	0.888931	54.931
GOTERM_MF_DIRECT	GO:0030617~transforming growth factor beta receptor, inhibitory cytoplasmic mediator activity	2	0.329489	0.0589374	SMAD7, SMAD6	506	2	16881	33.3617	1	0.908309	60.0473
GOTERM_MF_DIRECT	GO:1990698~palmitoleoyltransferase activity	2	0.329489	0.0589374	PORCN, CPT1A	506	2	16881	33.3617	1	0.908309	60.0473
GOTERM_MF_DIRECT	GO:0000062~fatty-acyl-CoA binding	4	0.658979	0.0595005	ECI2, ALDH6A1, ACAD8, ACAD10	506	30	16881	4.44822	1	0.898315	60.4069
GOTERM_MF_DIRECT	GO:0005096~GTPase activator activity	14	2.30643	0.0788114	TBC1D9, SIPA1L3, RGS16, ARFGEF1, SGSM1, JUN, STARD8, GRTP1, CHM, CHN1, OPHN1, ARAP3, TBC1D20, RASA1	506	279	16881	1.67406	1	0.945306	71.0575
GOTERM_MF_DIRECT	GO:0001540~beta-amyloid binding	4	0.658979	0.0804608	ACHE, GPRASP2, CHRFAM7A, ITM2A	506	34	16881	3.9249	1	0.940871	71.8303
GOTERM_MF_DIRECT	GO:0031491~nucleosome binding	3	0.494234	0.0813112	RNF4, SMARCA5, SMARCA1	506	16	16881	6.25531	1	0.934733	72.2213
GOTERM_MF_DIRECT	GO:0005524~ATP binding	55	9.06096	0.084869	DYNC1LI2, CASK, QARS, ITPKB, TTLL7, TTLL1, ATP2B1, PKM, MAP3K6, VPS4B, SLC22A5, SGK1, UBE2A, ACTA2, PFKM, PIM2, SARS2, PNKP, PRKD2, RFC4, ATP9B, EIF4A1, FARSB, SMARCA5, SMARCA1, UBE2T, FGFR1, UBE2Z, BRSK2, HK2, CTPS2, ACSBG1, CHD7, STK40, MAP3K1, CAMK2D, HSPA6, SRR, PRKAA2, RUNX1, ACSL3, MYO5B, DCLK1, KIF3B, FLT1, NTPCR, RAF1, ACLY, NOLC1, PLK2, ULK1, DDX59, CARS2, GRK5, PGK1	506	1495	16881	1.22735	1	0.934784	73.8025
GOTERM_MF_DIRECT	GO:0016279~protein-lysine N-methyltransferase activity	3	0.494234	0.0903874	EHMT1, EEF2KMT, SMYD2	506	17	16881	5.88735	1	0.938868	76.0896
GOTERM_MF_DIRECT	GO:0048487~beta-tubulin binding	4	0.658979	0.0919795	TBCA, TTLL7, EMD, HDAC6	506	36	16881	3.70685	1	0.934947	76.714
GOTERM_MF_DIRECT	GO:0051019~mitogen-activated protein kinase binding	3	0.494234	0.0997433	DIRAS1, ATF7, TPR	506	18	16881	5.56028	1	0.942805	79.5464

## Sheet: blue
Category	Term	Count	%	PValue	Genes	List Total	Pop Hits	Pop Total	Fold Enrichment	Bonferroni	Benjamini	FDR
GOTERM_BP_DIRECT	GO:0000082~G1/S transition of mitotic cell cycle	23	1.89769	1.57963e-07	CDC7, CDK1, PPP6C, DBF4, POLE, IQGAP3, CDC34, RB1, MCM2, TRIM71, MARK4, CDC25A, PPAT, CCND1, PLK3, EIF4E, DHFR, PRIM2, FBXO5, ORC5, RANBP1, ORC2, ORC3	1022	102	16792	3.70492	0.000504405	0.000504405	0.000286423
GOTERM_BP_DIRECT	GO:0060271~cilium morphogenesis	26	2.14521	5.97629e-07	RSG1, RAB8B, TTC26, TTC21B, TMEM237, CEP41, ARL3, SPAG16, TMEM67, BBS2, WDR19, FOPNL, BBIP1, HSPB11, DZIP1L, CFAP20, RAB23, FAM161A, RFX3, SSX2IP, IFT52, WDR35, CCNO, IFT88, SEPT7, TBC1D32	1022	136	16792	3.14113	0.00190701	0.000953958	0.00108364
GOTERM_BP_DIRECT	GO:0007062~sister chromatid cohesion	19	1.56766	4.45819e-05	ITGB3BP, XPO1, NUP133, ESCO1, CENPM, CENPQ, NUF2, CENPK, PPP1CC, MIS12, SPC24, BUB1, SEC13, CENPT, NUP107, ZWILCH, SMC1A, NUP43, ZW10	1022	103	16792	3.03087	0.132724	0.0463571	0.0808068
GOTERM_BP_DIRECT	GO:0042384~cilium assembly	21	1.73267	5.66526e-05	CLUAP1, RSG1, TTC26, DYNC2LI1, TMEM237, CEP41, SPAG16, TMEM67, BBS2, WDR19, FOPNL, BBIP1, ATXN10, DZIP1L, RAB23, FAM161A, RFX3, EXOC5, SSX2IP, WDR35, CCNO	1022	124	16792	2.78259	0.165526	0.0442304	0.102675
GOTERM_BP_DIRECT	GO:0006270~DNA replication initiation	10	0.825083	8.60998e-05	CDC7, SLF1, GINS4, POLE, PRIM2, ORC5, MCM2, CDC34, ORC2, ORC3	1022	32	16792	5.13454	0.240439	0.0535176	0.156004
GOTERM_BP_DIRECT	GO:0051301~cell division	41	3.38284	9.03487e-05	ITGB3BP, ANAPC16, SEPT3, GNAI2, TSG101, HAUS2, ANAPC11, CDC34, CDC16, SPICE1, SPC24, BUB1, SPG20, FBXO5, VPS4A, MASTL, E4F1, TUBA1A, ZWILCH, CCNO, CCNA2, ZW10, CDC7, CDK1, LIG3, NUF2, CDC23, RB1, PPP1CC, MARK4, PPP1CB, CDC25A, MIS12, FSD1, CCND1, CENPT, RUVBL1, MIS18BP1, SMC1A, NUP43, SEPT9	1022	350	16792	1.92472	0.250678	0.0469594	0.163697
GOTERM_BP_DIRECT	GO:0098609~cell-cell adhesion	34	2.80528	0.000110227	ALDOA, YWHAZ, SNX5, CHMP4B, CAPZA1, EIF5, GIPC1, EIF2A, BZW1, ATIC, RPL6, LRRC59, RANBP1, TWF1, MYO6, YWHAB, OLA1, TXNDC9, STAT1, FLNB, PARK7, ELMO2, RPL29, RSL1D1, SCYL1, RUVBL1, DNAJB1, TMPO, RAB10, AHSA1, SEPT7, SEPT9, SH3GL1, EPN2	1022	271	16792	2.06139	0.296779	0.0490538	0.199679
GOTERM_BP_DIRECT	GO:0006260~DNA replication	23	1.89769	0.000174587	EXO1, CDC7, CDK1, POLK, RBBP4, WRNIP1, DBF4, GINS4, POLE, NAP1L1, KIAA0101, LIG3, MCM2, CDC25A, RAD1, DNA2, MCMDC2, RFC2, ORC5, E4F1, ORC2, ORC3, BARD1	1022	155	16792	2.43808	0.427464	0.0673357	0.316095
GOTERM_BP_DIRECT	GO:0043161~proteasome-mediated ubiquitin-dependent protein catabolic process	27	2.22772	0.000258427	ANAPC16, ANAPC11, CDC34, CDC16, ERCC8, UBE2D3, BTBD1, TRIM9, UBXN2B, PPP2CB, PSMD3, UBE2D1, PSMD9, TBL1XR1, CDK1, NSFL1C, CDC23, SKP1, BIRC2, UBE2B, ATXN3, PSMC6, UBE2K, RNF139, PSME3, SIAH1, SPOPL	1022	203	16792	2.18534	0.561993	0.0876436	0.467553
GOTERM_BP_DIRECT	GO:0006888~ER to Golgi vesicle-mediated transport	23	1.89769	0.000276803	ARFGAP1, ATL3, DYNC2LI1, USE1, TRAPPC2L, VTI1B, DCTN2, COG5, COPG2, ANK2, COPB1, STX17, RAB35, GOPC, BCAP29, BET1L, KLHL12, CNIH1, TRAPPC1, SEC24D, SPAST, COPE, ZW10	1022	160	16792	2.36189	0.586969	0.0846267	0.500722
GOTERM_BP_DIRECT	GO:0070613~regulation of protein processing	5	0.412541	0.000780496	RNF139, PRKACA, PRKACB, IFT52, LDLRAD3	1022	8	16792	10.2691	0.917411	0.202853	1.4058
GOTERM_BP_DIRECT	GO:0075733~intracellular transport of virus	11	0.907591	0.000860533	NDC1, XPO1, NUP133, TSG101, RAE1, VPS37A, NUP107, KPNA3, NUPL2, NUP43, KPNA1	1022	51	16792	3.54384	0.936055	0.204786	1.5489
GOTERM_BP_DIRECT	GO:0006281~DNA repair	28	2.31023	0.00110268	SLF1, BCCIP, MUM1, DMAP1, ERCC5, UBE2D3, FANCI, EXO1, CDK1, POLK, RAD51AP1, SHPRH, POLE, LIG3, POLB, RAD52, RAD54L, UBE2B, GTF2H1, RAD1, TDP1, PARPBP, RAD18, RUVBL2, RUVBL1, PARP1, SMC1A, PARP2	1022	235	16792	1.95768	0.970516	0.237436	1.98064
GOTERM_BP_DIRECT	GO:0090503~RNA phosphodiester bond hydrolysis, exonucleolytic	8	0.660066	0.00115253	DCPS, DCP2, PNPT1, ZC3H12A, ISG20L2, CNOT7, CNOT6, NOCT	1022	28	16792	4.69444	0.97486	0.23133	2.06931
GOTERM_BP_DIRECT	GO:1904874~positive regulation of telomerase RNA localization to Cajal body	6	0.49505	0.00147905	TCP1, CCT4, RUVBL2, CCT3, RUVBL1, CCT6A	1022	15	16792	6.57221	0.991152	0.270336	2.64815
GOTERM_BP_DIRECT	GO:0070125~mitochondrial translational elongation	14	1.15512	0.00179247	MRPL1, MRPS34, MRPL42, MRPL51, GADD45GIP1, MRPL41, AURKAIP1, MRPS23, PTCD3, MRPL36, MRPL19, MRPL48, MRPL30, MRPL35	1022	85	16792	2.7062	0.996754	0.301027	3.20075
GOTERM_BP_DIRECT	GO:0015031~protein transport	40	3.30033	0.0019464	ARFGAP1, RAB5B, CCDC93, TSG101, AP1AR, TSNAX, USE1, VPS37A, CCDC91, VPS50, PPT1, TIMM50, NDC1, UEVLD, BBIP1, GOPC, RAB23, KIAA1033, BTF3, VPS4A, NECAP1, AP5M1, EXOC5, ZW10, RSG1, RAB39A, RRBP1, VTA1, SNX25, CEP41, COG5, ATG4D, ARHGAP33, RAB35, BET1L, TOM1, PDCD6IP, EIF5A2, NUP43, COPE	1022	395	16792	1.66385	0.998016	0.306532	3.47105
GOTERM_BP_DIRECT	GO:0070126~mitochondrial translational termination	14	1.15512	0.00199678	MRPL1, MRPS34, MRPL42, MRPL51, GADD45GIP1, MRPL41, AURKAIP1, MRPS23, PTCD3, MRPL36, MRPL19, MRPL48, MRPL30, MRPL35	1022	86	16792	2.67474	0.998312	0.298597	3.55937
GOTERM_BP_DIRECT	GO:0051439~regulation of ubiquitin-protein ligase activity involved in mitotic cell cycle	7	0.577558	0.00205309	ANAPC16, CDK1, FBXO5, CDC23, CDC16, ANAPC11, UBE2D1	1022	23	16792	5.0006	0.99859	0.292126	3.65798
GOTERM_BP_DIRECT	GO:0000910~cytokinesis	10	0.825083	0.0021446	KIF13A, RAB35, RALA, RHOC, BIN3, MAP9, SEPT7, NEK7, ARL3, TTC19	1022	48	16792	3.42303	0.998948	0.290263	3.81806
GOTERM_BP_DIRECT	GO:0006606~protein import into nucleus	11	0.907591	0.00239151	NUP133, CSE1L, PRICKLE1, IPO7, HEATR3, RAE1, SNUPN, RANBP1, NUP107, KPNA3, KPNA1	1022	58	16792	3.11613	0.999523	0.305229	4.24868
GOTERM_BP_DIRECT	GO:0007093~mitotic cell cycle checkpoint	8	0.660066	0.00264895	PLK3, BUB1, TTK, RB1, ZWILCH, SMC1A, TGFB1, ZW10	1022	32	16792	4.10763	0.999791	0.319611	4.69573
GOTERM_BP_DIRECT	GO:0006406~mRNA export from nucleus	15	1.23762	0.00285744	DDX39A, NUP133, NCBP1, AGFG1, U2AF2, SRSF11, EIF5A, NUPL2, NDC1, EIF4E, RAE1, FYTTD1, THOC7, NUP107, NUP43	1022	100	16792	2.46458	0.999893	0.327921	5.05632
GOTERM_BP_DIRECT	GO:0051402~neuron apoptotic process	8	0.660066	0.00318861	TNFRSF21, MAX, APP, BAX, SIAH1, FAM162A, POLB, RB1	1022	33	16792	3.98316	0.999963	0.346249	5.62646
GOTERM_BP_DIRECT	GO:0050821~protein stabilization	18	1.48515	0.00366914	TCP1, VHL, PHB, FLOT2, CCT3, CCT6A, PRKCD, UBE2B, PTEN, PARK7, STX12, CCT4, PPIB, PEX19, ANK2, MORC3, HSPD1, TNIP2	1022	136	16792	2.17463	0.999992	0.374767	6.44798
GOTERM_BP_DIRECT	GO:0046654~tetrahydrofolate biosynthetic process	4	0.330033	0.00390082	DHFR, ATIC, GART, GCH1	1022	6	16792	10.9537	0.999996	0.381302	6.84165
GOTERM_BP_DIRECT	GO:0016032~viral process	31	2.55776	0.00485656	XPO1, POLR2E, GRB2, TSPAN7, CALCOCO2, RTN3, NDC1, GADD45GIP1, MORC3, RAE1, COPB1, BUB1, RALA, RANBP1, E4F1, CCNA2, ERCC2, ABCE1, NUP133, CREB3, YWHAB, RB1, NUPL2, SRPK1, EIF4E, IPO7, EIF4A2, BAX, HSPD1, NUP107, NUP43	1022	299	16792	1.7035	1	0.437808	8.44914
GOTERM_BP_DIRECT	GO:0006886~intracellular protein transport	26	2.14521	0.00489438	XPO1, CLTB, SNX6, SNX5, AP2S1, AP3S1, RIC1, KIF13A, STX12, AP3M1, COPB1, STX17, BCAP29, VPS35, APPBP2, SEC24D, MYO6, VPS45, TBCK, COPG2, TOM1L1, IPO7, TOM1, SEC13, GGA1, GGA3	1022	236	16792	1.81014	1	0.428608	8.51221
GOTERM_BP_DIRECT	GO:0006915~apoptotic process	51	4.20792	0.00525004	ITGB3BP, MRPL41, EIF5A, PMAIP1, PTEN, SMNDC1, KANK2, RTN3, MAP3K7, G2E3, TIA1, CASP8, PAK1, ITCH, TNIP2, BCL7C, API5, CDK1, MCM2, RB1, PRKCD, ELMO2, NOC2L, NME6, TNFRSF10B, ATG4D, PSME3, SIAH1, PDCD6IP, MELK, C1D, PHLPP1, TNFRSF21, LITAF, MYDGF, UBE2D3, CSE1L, BCAP29, BUB1, TNFRSF19, ZC3H12A, DDIAS, DDX41, ERCC2, CARD8, MAP2K4, SRA1, FAM188A, STAT1, PLK3, BAX	1022	567	16792	1.47788	1	0.439963	9.1033
GOTERM_BP_DIRECT	GO:0051437~positive regulation of ubiquitin-protein ligase activity involved in regulation of mitotic cell cycle transition	12	0.990099	0.00602215	ANAPC16, CDK1, PSMC6, FBXO5, CDC23, PSMD3, PSME3, CDC16, ANAPC11, SKP1, UBE2D1, PSMD9	1022	76	16792	2.59429	1	0.474338	10.3741
GOTERM_BP_DIRECT	GO:0016197~endosomal transport	11	0.907591	0.0062431	TSG101, CHMP4B, RAB35, VTA1, BLOC1S1, KIAA1033, VPS37A, VPS4A, TOM1, AP5M1, RAB10	1022	66	16792	2.73842	1	0.475472	10.7347
GOTERM_BP_DIRECT	GO:0031468~nuclear envelope reassembly	4	0.330033	0.00651894	CHMP4B, UBXN2B, NSFL1C, SPAST	1022	7	16792	9.38887	1	0.479415	11.1829
GOTERM_BP_DIRECT	GO:0001843~neural tube closure	12	0.990099	0.00665029	CLUAP1, NOG, PRICKLE1, LRP6, GLMN, RALA, PRKACA, PRKACB, TRIM71, TGFB1, MTHFD1L, RPS7	1022	77	16792	2.5606	1	0.475766	11.3956
GOTERM_BP_DIRECT	GO:0006457~protein folding	21	1.73267	0.00665106	TMX1, GRPEL2, TCP1, GNAI2, PPIL1, TMX3, TBCE, FKBP1A, CCT3, CCT6A, PRKCSH, LRPAP1, ATF6, BAG5, CCT4, PPIA, TBCD, MPDU1, TXN, RUVBL2, DNAJB1	1022	180	16792	1.91689	1	0.465752	11.3968
GOTERM_BP_DIRECT	GO:0016567~protein ubiquitination	35	2.88779	0.0068708	ANAPC16, LRR1, ANAPC11, CDC34, UBAC1, MED21, KLHL7, G2E3, UBE2D3, RNF103, DCAF10, TRIM9, FBXL12, FBXW2, RCHY1, ITCH, KLHL23, E4F1, RNF149, DCAF17, CCNB1IP1, VHL, LRRC41, MARCH9, UBE2L6, MARCH7, SKP1, SOCS5, UBE2B, RFWD2, UHRF2, NEDD4, RNF139, CAND2, BARD1	1022	359	16792	1.60186	1	0.466968	11.7515
GOTERM_BP_DIRECT	GO:0031047~gene silencing by RNA	15	1.23762	0.00734674	NUP133, NCBP1, POLR2F, POLR2E, POLR2J, TSNAX, CNOT10, TSN, CNOT7, NUPL2, NDC1, RAE1, PRKRA, NUP107, NUP43	1022	111	16792	2.22034	1	0.480156	12.5153
GOTERM_BP_DIRECT	GO:0006974~cellular response to DNA damage stimulus	23	1.89769	0.00810375	DDX39A, SHPRH, MICA, STK11, NUAK1, SLF1, KIAA0101, POLB, PMAIP1, MACROD1, RAD52, UBE2B, TANK, RAD1, IMMP2L, ERCC8, CCND1, PLK3, ZC3H12A, RAD18, MASTL, PARP1, BARD1	1022	208	16792	1.81684	1	0.504605	13.7171
GOTERM_BP_DIRECT	GO:0030490~maturation of SSU-rRNA	5	0.412541	0.00831972	NOP14, RPS14, SNU13, NOL11, UTP14C	1022	14	16792	5.86805	1	0.504516	14.0571
GOTERM_BP_DIRECT	GO:0000086~G2/M transition of mitotic cell cycle	17	1.40264	0.00905745	CDK1, HAUS2, CEP41, SKP1, PPP1CB, MARK4, CDC25A, DCTN2, PLK3, CEP57, KDM8, CALM3, PRKACA, MASTL, TUBA1A, MELK, CALM1	1022	137	16792	2.03882	1	0.525342	15.2091
GOTERM_BP_DIRECT	GO:0007067~mitotic nuclear division	26	2.14521	0.00906641	ANAPC16, ITGB3BP, HAUS2, CDC16, ANAPC11, SPC24, BUB1, FBXO5, E4F1, MASTL, ZWILCH, CCNA2, ZW10, CDK1, NUF2, CDC23, MARK4, CDC25A, MIS12, DCTN2, FSD1, CENPT, MIS18BP1, RUVBL1, NUP43, SEPT7	1022	248	16792	1.72256	1	0.516766	15.223
GOTERM_BP_DIRECT	GO:0019058~viral life cycle	7	0.577558	0.00988915	TSG101, PPIA, CHMP4B, VTA1, VPS37A, VPS4A, PDCD6IP	1022	31	16792	3.71012	1	0.538938	16.4902
GOTERM_BP_DIRECT	GO:1904871~positive regulation of protein localization to Cajal body	4	0.330033	0.009962	TCP1, CCT4, CCT3, CCT6A	1022	8	16792	8.21526	1	0.532981	16.6016
GOTERM_BP_DIRECT	GO:0006729~tetrahydrobiopterin biosynthetic process	4	0.330033	0.009962	DHFR, PCBD1, SPR, GCH1	1022	8	16792	8.21526	1	0.532981	16.6016
GOTERM_BP_DIRECT	GO:0051865~protein autoubiquitination	9	0.742574	0.0100038	ERCC8, UBE2D3, LTN1, UHRF2, RAD18, RCHY1, MARCH5, UBE2B, TRIM71	1022	50	16792	2.9575	1	0.526128	16.6654
GOTERM_BP_DIRECT	GO:0051436~negative regulation of ubiquitin-protein ligase activity involved in mitotic cell cycle	11	0.907591	0.0104081	ANAPC16, CDK1, PSMC6, FBXO5, CDC23, PSMD3, PSME3, CDC16, ANAPC11, UBE2D1, PSMD9	1022	71	16792	2.54557	1	0.532098	17.2804
GOTERM_BP_DIRECT	GO:0016192~vesicle-mediated transport	18	1.48515	0.0110394	CLTB, AP2S1, VTI1B, AP3S1, RTN3, LRPAP1, TRAPPC11, COPG2, STX12, AP3M1, COPB1, VPS4A, CPNE3, GGA1, TRIP10, RAB10, MON1B, GGA3	1022	152	16792	1.94572	1	0.545206	18.232
GOTERM_BP_DIRECT	GO:0006370~7-methylguanosine mRNA capping	7	0.577558	0.0134203	NCBP1, POLR2F, POLR2E, POLR2J, GTF2F2, GTF2H1, ERCC2	1022	33	16792	3.48526	1	0.608646	21.7287
GOTERM_BP_DIRECT	GO:0035458~cellular response to interferon-beta	5	0.412541	0.0137281	UBE2K, PNPT1, CDC34, DDX41, STAT1	1022	16	16792	5.13454	1	0.609135	22.1704
GOTERM_BP_DIRECT	GO:0043162~ubiquitin-dependent protein catabolic process via the multivesicular body sorting pathway	5	0.412541	0.0137281	TOM1L1, TSG101, NEDD4, VPS37A, VPS4A	1022	16	16792	5.13454	1	0.609135	22.1704
GOTERM_BP_DIRECT	GO:0006283~transcription-coupled nucleotide-excision repair	11	0.907591	0.0137614	ERCC8, POLK, ERCC5, POLR2F, POLR2E, RFC2, POLR2J, LIG3, COPS8, GTF2H1, ERCC2	1022	74	16792	2.44238	1	0.602304	22.218
GOTERM_BP_DIRECT	GO:0034080~CENP-A containing nucleosome assembly	8	0.660066	0.0142066	ITGB3BP, CENPM, RBBP4, CENPQ, CENPT, RUVBL1, MIS18BP1, CENPK	1022	43	16792	3.05684	1	0.606503	22.8522
GOTERM_BP_DIRECT	GO:0022604~regulation of cell morphogenesis	6	0.49505	0.0157874	ZMYM2, LARP4, ZMYM6, ZRANB1, BCL9L, WTIP	1022	25	16792	3.94333	1	0.638157	25.0649
GOTERM_BP_DIRECT	GO:0061025~membrane fusion	8	0.660066	0.0160336	BLOC1S6, STX12, UBXN2B, STX17, NSFL1C, VTI1B, BET1L, GCA	1022	44	16792	2.98737	1	0.63661	25.404
GOTERM_BP_DIRECT	GO:0000731~DNA synthesis involved in DNA repair	7	0.577558	0.0177485	EXO1, DNA2, RAD51AP1, WRNIP1, POLE, PALB2, BARD1	1022	35	16792	3.28611	1	0.667116	27.7266
GOTERM_BP_DIRECT	GO:0030488~tRNA methylation	6	0.49505	0.0185926	TRMT13, TRDMT1, WDR4, TRMT10A, METTL2B, MTO1	1022	26	16792	3.79166	1	0.677295	28.8445
GOTERM_BP_DIRECT	GO:0071897~DNA biosynthetic process	6	0.49505	0.0185926	CTGF, LIN9, PHB, PRIM2, LIG3, POLB	1022	26	16792	3.79166	1	0.677295	28.8445
GOTERM_BP_DIRECT	GO:0050999~regulation of nitric-oxide synthase activity	6	0.49505	0.0185926	ACVR2A, ZDHHC21, CALM3, SPR, CALM1, GCH1	1022	26	16792	3.79166	1	0.677295	28.8445
GOTERM_BP_DIRECT	GO:0008089~anterograde axonal transport	6	0.49505	0.0185926	BLOC1S6, SPG7, AP3M1, BLOC1S1, AP3S1, SPAST	1022	26	16792	3.79166	1	0.677295	28.8445
GOTERM_BP_DIRECT	GO:0000290~deadenylation-dependent decapping of nuclear-transcribed mRNA	4	0.330033	0.0194824	DCPS, DCP2, CNOT7, NOCT	1022	10	16792	6.57221	1	0.687678	30.0052
GOTERM_BP_DIRECT	GO:0034501~protein localization to kinetochore	4	0.330033	0.0194824	CDK1, TTK, MIS12, ZW10	1022	10	16792	6.57221	1	0.687678	30.0052
GOTERM_BP_DIRECT	GO:0043504~mitochondrial DNA repair	3	0.247525	0.0204089	DNA2, LIG3, PARP1	1022	4	16792	12.3229	1	0.69804	31.1948
GOTERM_BP_DIRECT	GO:0006400~tRNA modification	6	0.49505	0.021707	TRDMT1, ADAT2, CTU2, WDR4, TYW5, TRUB1	1022	27	16792	3.65123	1	0.713984	32.8294
GOTERM_BP_DIRECT	GO:0035666~TRIF-dependent toll-like receptor signaling pathway	6	0.49505	0.0251414	UBE2D3, TBK1, CASP8, UBE2D1, BIRC2, TANK	1022	28	16792	3.52083	1	0.759927	36.979
GOTERM_BP_DIRECT	GO:0006513~protein monoubiquitination	6	0.49505	0.0251414	UBE2D3, TSG101, NEDD4, KLHL12, RAD18, UBE2B	1022	28	16792	3.52083	1	0.759927	36.979
GOTERM_BP_DIRECT	GO:0042795~snRNA transcription from RNA polymerase II promoter	10	0.825083	0.025413	CPSF3L, NCBP1, POLR2F, RPAP2, POLR2E, GTF2A1, POLR2J, INTS7, GTF2F2, RPRD1A	1022	70	16792	2.34722	1	0.757695	37.2966
GOTERM_BP_DIRECT	GO:0035195~gene silencing by miRNA	4	0.330033	0.0255976	MOV10, WTIP, CNOT7, CNOT6	1022	11	16792	5.97474	1	0.754335	37.5116
GOTERM_BP_DIRECT	GO:0008543~fibroblast growth factor receptor signaling pathway	11	0.907591	0.0266031	FGF19, NCBP1, POLR2F, POLR2E, CEP57, GRB2, CTGF, TIA1, POLR2J, GTF2F2, TRIM71	1022	82	16792	2.2041	1	0.761968	38.6706
GOTERM_BP_DIRECT	GO:0051289~protein homotetramerization	9	0.742574	0.0280737	ALDOA, PFKL, PCBD1, GLS, GPX3, ACACB, IMPDH2, PPAT, SOD2	1022	60	16792	2.46458	1	0.77485	40.3291
GOTERM_BP_DIRECT	GO:0006511~ubiquitin-dependent protein catabolic process	19	1.56766	0.0286154	USP30, CDC23, SKP1, UBE2B, TTC3, ATXN3, PSMC6, UBE2D3, UBE2K, FBXW4, PSMD3, FBXL12, RANBP1, SIAH1, USP35, ITCH, UBE2D1, USP15, PSMD9	1022	182	16792	1.71527	1	0.775898	40.9292
GOTERM_BP_DIRECT	GO:0001933~negative regulation of protein phosphorylation	9	0.742574	0.0306546	IMPACT, LRP6, ZC3H12A, FKBP1A, PPP1R15B, PTEN, PAQR3, TGFB1, PARK7	1022	61	16792	2.42418	1	0.793708	43.1378
GOTERM_BP_DIRECT	GO:0000209~protein polyubiquitination	19	1.56766	0.03145	SHPRH, CDC34, NPEPPS, SKP1, HLTF, BIRC2, MARCH5, UBE2B, ERCC8, PSMC6, UBE2D3, RNF139, HECTD2, PSMD3, SIAH1, PSME3, FBXO3, UBE2D1, PSMD9	1022	184	16792	1.69663	1	0.797044	43.9779
GOTERM_BP_DIRECT	GO:0008654~phospholipid biosynthetic process	7	0.577558	0.0325152	CEPT1, PGS1, AGPAT5, DGKE, SERINC1, SERAC1, LPCAT3	1022	40	16792	2.87534	1	0.802951	45.0846
GOTERM_BP_DIRECT	GO:0046755~viral budding	3	0.247525	0.032653	TSG101, CHMP4B, VTA1	1022	5	16792	9.85832	1	0.799428	45.2263
GOTERM_BP_DIRECT	GO:0090611~ubiquitin-independent protein catabolic process via the multivesicular body sorting pathway	3	0.247525	0.032653	CHMP4B, VPS4A, PDCD6IP	1022	5	16792	9.85832	1	0.799428	45.2263
GOTERM_BP_DIRECT	GO:0006362~transcription elongation from RNA polymerase I promoter	6	0.49505	0.0330069	TAF1C, POLR2F, POLR2E, TWISTNB, GTF2H1, ERCC2	1022	30	16792	3.28611	1	0.798113	45.5885
GOTERM_BP_DIRECT	GO:1900740~positive regulation of protein insertion into mitochondrial membrane involved in apoptotic signaling pathway	6	0.49505	0.0330069	YWHAZ, CASP8, YWHAB, YWHAQ, PPP3CC, PMAIP1	1022	30	16792	3.28611	1	0.798113	45.5885
GOTERM_BP_DIRECT	GO:0006611~protein export from nucleus	6	0.49505	0.0330069	XPO1, CSE1L, PKD1, EIF5A, NUPL2, TGFB1	1022	30	16792	3.28611	1	0.798113	45.5885
GOTERM_BP_DIRECT	GO:0006412~translation	24	1.9802	0.0350634	MRPL1, RPL17, MRPL51, MRPL42, MRPL41, PDF, MRPS23, RRBP1, SNU13, IGF2BP3, RPL29, RPS7, RSL1D1, RPS16, RPS3A, RPL6, RPS14, MRPL36, SLC25A3, MRPL19, GUF1, TNIP1, SLC25A40, MRPL35	1022	253	16792	1.55863	1	0.812976	47.6489
GOTERM_BP_DIRECT	GO:0031397~negative regulation of protein ubiquitination	7	0.577558	0.0362024	BAG5, SVBP, ISG15, GLMN, GNL3L, SPOPL, PARK7	1022	41	16792	2.80521	1	0.818571	48.7581
GOTERM_BP_DIRECT	GO:0006417~regulation of translation	8	0.660066	0.0369301	APP, EIF4E, PTCD3, RPS14, MTPN, CNOT10, EIF2A, TACO1	1022	52	16792	2.52777	1	0.820391	49.4552
GOTERM_BP_DIRECT	GO:0048147~negative regulation of fibroblast proliferation	6	0.49505	0.0374526	MORC3, BAX, C1QL4, PMAIP1, PARP10, SOD2	1022	31	16792	3.1801	1	0.820432	49.9501
GOTERM_BP_DIRECT	GO:0071479~cellular response to ionizing radiation	6	0.49505	0.0374526	RAD1, RAD51AP1, GRB2, INTS7, TGFB1, TANK	1022	31	16792	3.1801	1	0.820432	49.9501
GOTERM_BP_DIRECT	GO:0006363~termination of RNA polymerase I transcription	6	0.49505	0.0374526	TAF1C, POLR2F, POLR2E, TWISTNB, GTF2H1, ERCC2	1022	31	16792	3.1801	1	0.820432	49.9501
GOTERM_BP_DIRECT	GO:0036258~multivesicular body assembly	6	0.49505	0.0374526	TSG101, CHMP4B, VTA1, VPS37A, VPS4A, PDCD6IP	1022	31	16792	3.1801	1	0.820432	49.9501
GOTERM_BP_DIRECT	GO:0006413~translational initiation	15	1.23762	0.0391766	ABCE1, RPL17, EIF5, EIF1B, EIF2A, RPL29, RPS7, EIF3C, EIF4E, RPS16, RPS3A, RPL6, EIF4A2, RPS14, EIF2S1	1022	137	16792	1.79896	1	0.830156	51.5508
GOTERM_BP_DIRECT	GO:0010629~negative regulation of gene expression	15	1.23762	0.0391766	FGF19, TBK1, FLOT2, IQGAP3, RB1, ACACB, PARP10, CNOT7, NOCT, PARK7, TGFB1, BBS2, MAX, CTGF, ZC3H12A	1022	137	16792	1.79896	1	0.830156	51.5508
GOTERM_BP_DIRECT	GO:0034599~cellular response to oxidative stress	9	0.742574	0.0393598	DHRS2, BRF2, PNPT1, PRKRA, ZC3H12A, RAD52, PARP1, ETV5, PARK7	1022	64	16792	2.31054	1	0.827427	51.718
GOTERM_BP_DIRECT	GO:0019083~viral transcription	13	1.07261	0.0394861	NUP133, RPL17, NUPL2, RPS7, RPL29, NDC1, RPS16, RPS3A, RPL6, RAE1, RPS14, NUP107, NUP43	1022	112	16792	1.90711	1	0.824281	51.833
GOTERM_BP_DIRECT	GO:0009168~purine ribonucleoside monophosphate biosynthetic process	4	0.330033	0.0405321	ATIC, IMPDH2, PPAT, GART	1022	13	16792	5.05555	1	0.828313	52.7753
GOTERM_BP_DIRECT	GO:0039702~viral budding via host ESCRT complex	5	0.412541	0.0413626	TSG101, CHMP4B, VPS37A, VPS4A, PDCD6IP	1022	22	16792	3.73421	1	0.830566	53.511
GOTERM_BP_DIRECT	GO:0001502~cartilage condensation	5	0.412541	0.0413626	THRA, BMP1, CTGF, PKD1, ROR2	1022	22	16792	3.73421	1	0.830566	53.511
GOTERM_BP_DIRECT	GO:0061024~membrane organization	6	0.49505	0.0422476	YWHAZ, YWHAB, YWHAQ, RALA, RAB10, SGCB	1022	32	16792	3.08072	1	0.833131	54.2831
GOTERM_BP_DIRECT	GO:0032212~positive regulation of telomere maintenance via telomerase	6	0.49505	0.0422476	TCP1, CCT4, CCT3, CCT6A, POT1, NEK7	1022	32	16792	3.08072	1	0.833131	54.2831
GOTERM_BP_DIRECT	GO:0006409~tRNA export from nucleus	6	0.49505	0.0422476	NDC1, NUP133, RAE1, NUP107, NUPL2, NUP43	1022	32	16792	3.08072	1	0.833131	54.2831
GOTERM_BP_DIRECT	GO:0042787~protein ubiquitination involved in ubiquitin-dependent protein catabolic process	16	1.32013	0.0458323	ANAPC16, CDK1, CDC23, CDC16, ANAPC11, LNX1, KLHL7, RNF7, NEDD4, BTBD1, HECTD2, SIAH1, ITCH, RCHY1, SPOPL, UBE2D1	1022	153	16792	1.71823	1	0.853561	57.2882
GOTERM_BP_DIRECT	GO:0006273~lagging strand elongation	3	0.247525	0.0470291	LIG3, PARP1, PARP2	1022	6	16792	8.21526	1	0.85738	58.2493
GOTERM_BP_DIRECT	GO:0006189~'de novo' IMP biosynthetic process	3	0.247525	0.0470291	ATIC, PPAT, GART	1022	6	16792	8.21526	1	0.85738	58.2493
GOTERM_BP_DIRECT	GO:0010827~regulation of glucose transport	6	0.49505	0.0473953	NDC1, NUP133, RAE1, NUP107, NUPL2, NUP43	1022	33	16792	2.98737	1	0.85609	58.5392
GOTERM_BP_DIRECT	GO:0006361~transcription initiation from RNA polymerase I promoter	6	0.49505	0.0473953	TAF1C, POLR2F, POLR2E, TWISTNB, GTF2H1, ERCC2	1022	33	16792	2.98737	1	0.85609	58.5392
GOTERM_BP_DIRECT	GO:2001244~positive regulation of intrinsic apoptotic signaling pathway	6	0.49505	0.0473953	FIS1, DFNA5, BAX, PRKRA, SIAH1, PMAIP1	1022	33	16792	2.98737	1	0.85609	58.5392
GOTERM_BP_DIRECT	GO:0001836~release of cytochrome c from mitochondria	5	0.412541	0.0477434	FIS1, BAX, TIMM50, PMAIP1, SOD2	1022	23	16792	3.57185	1	0.854714	58.8131
GOTERM_BP_DIRECT	GO:0010501~RNA secondary structure unwinding	7	0.577558	0.0488255	DDX39A, DDX47, DDX55, EIF4A2, DDX50, DHX36, DDX41	1022	44	16792	2.61395	1	0.857699	59.6535
GOTERM_BP_DIRECT	GO:0007077~mitotic nuclear envelope disassembly	7	0.577558	0.0488255	NDC1, CDK1, NUP133, RAE1, NUP107, NUPL2, NUP43	1022	44	16792	2.61395	1	0.857699	59.6535
GOTERM_BP_DIRECT	GO:0051291~protein heterooligomerization	9	0.742574	0.0495756	PCBD1, GRB2, CASP8, YWHAB, PRKCSH, BIRC2, SEPT7, SEPT9, GCH1	1022	67	16792	2.20709	1	0.858673	60.2265
GOTERM_BP_DIRECT	GO:0031145~anaphase-promoting complex-dependent catabolic process	10	0.825083	0.0498735	ANAPC16, CDK1, PSMC6, CDC23, PSMD3, PSME3, CDC16, ANAPC11, UBE2D1, PSMD9	1022	79	16792	2.07981	1	0.857056	60.452
GOTERM_BP_DIRECT	GO:0000398~mRNA splicing, via spliceosome	21	1.73267	0.0509053	DDX39A, NCBP1, POLR2F, POLR2E, PPIL1, U2AF2, POLR2J, SRSF11, SNRPB2, SNU13, ZCRB1, BUD31, U2AF1L4, UBL5, SNRNP48, GTF2F2, NUDT21, LSM5, DDX41, SNRPE, ZCCHC8	1022	222	16792	1.55424	1	0.859598	61.2236
GOTERM_BP_DIRECT	GO:0002223~stimulatory C-type lectin receptor signaling pathway	12	0.990099	0.0541387	MAP3K7, NRAS, PSMC6, PSMD3, PRKACA, PSME3, PRKACB, PAK1, SKP1, UBE2D1, PRKCD, PSMD9	1022	105	16792	1.87777	1	0.873456	63.5503
GOTERM_BP_DIRECT	GO:0006297~nucleotide-excision repair, DNA gap filling	5	0.412541	0.0546363	POLK, RFC2, POLE, LIG3, POLB	1022	24	16792	3.42303	1	0.872892	63.8964
GOTERM_BP_DIRECT	GO:0006284~base-excision repair	6	0.49505	0.0587562	DNA2, NEIL3, NEIL1, POLB, PARP2, CCNO	1022	35	16792	2.81666	1	0.888953	66.6453
GOTERM_BP_DIRECT	GO:0048490~anterograde synaptic vesicle transport	4	0.330033	0.0589448	BLOC1S6, AP3M1, BLOC1S1, AP3S1	1022	15	16792	4.38147	1	0.886992	66.7663
GOTERM_BP_DIRECT	GO:0007095~mitotic G2 DNA damage checkpoint	4	0.330033	0.0589448	CDK1, FANCI, SLF1, CCNA2	1022	15	16792	4.38147	1	0.886992	66.7663
GOTERM_BP_DIRECT	GO:2000679~positive regulation of transcription regulatory region DNA binding	4	0.330033	0.0589448	RB1, PARP1, TGFB1, PARK7	1022	15	16792	4.38147	1	0.886992	66.7663
GOTERM_BP_DIRECT	GO:1903543~positive regulation of exosomal secretion	4	0.330033	0.0589448	SDC1, TSG101, VPS4A, PDCD6IP	1022	15	16792	4.38147	1	0.886992	66.7663
GOTERM_BP_DIRECT	GO:0043968~histone H2A acetylation	4	0.330033	0.0589448	MORF4L1, RUVBL2, RUVBL1, DMAP1	1022	15	16792	4.38147	1	0.886992	66.7663
GOTERM_BP_DIRECT	GO:0006489~dolichyl diphosphate biosynthetic process	3	0.247525	0.0632332	DHDDS, NUS1, MVD	1022	7	16792	7.04166	1	0.901546	69.4077
GOTERM_BP_DIRECT	GO:0071578~zinc II ion transmembrane import	3	0.247525	0.0632332	SLC39A14, SLC39A8, SLC39A6	1022	7	16792	7.04166	1	0.901546	69.4077
GOTERM_BP_DIRECT	GO:0046826~negative regulation of protein export from nucleus	3	0.247525	0.0632332	TXN, PARK7, BARD1	1022	7	16792	7.04166	1	0.901546	69.4077
GOTERM_BP_DIRECT	GO:0007435~salivary gland morphogenesis	3	0.247525	0.0632332	TWSG1, POLB, TGFB1	1022	7	16792	7.04166	1	0.901546	69.4077
GOTERM_BP_DIRECT	GO:0051028~mRNA transport	7	0.577558	0.0638517	NCBP1, XPO1, G3BP2, SEC13, IGF2BP3, EIF5A2, LRPPRC	1022	47	16792	2.4471	1	0.90132	69.7719
GOTERM_BP_DIRECT	GO:0070936~protein K48-linked ubiquitination	7	0.577558	0.0638517	UBE2D3, UBE2K, CDC34, ITCH, UBE2D1, UBE2B, TTC3	1022	47	16792	2.4471	1	0.90132	69.7719
GOTERM_BP_DIRECT	GO:0060070~canonical Wnt signaling pathway	10	0.825083	0.0645069	TBL1XR1, DIXDC1, CCND1, SDC1, STK11, LRP6, BCL9L, PTEN, UBE2B, TCF7L2	1022	83	16792	1.97958	1	0.901234	70.1532
GOTERM_BP_DIRECT	GO:1901998~toxin transport	6	0.49505	0.0649693	TCP1, CCT4, RAB28, LRP6, CCT3, GGA1	1022	36	16792	2.73842	1	0.90045	70.4196
GOTERM_BP_DIRECT	GO:0010043~response to zinc ion	6	0.49505	0.0649693	GGH, HAAO, PTEN, SLC30A6, SLC30A7, SOD2	1022	36	16792	2.73842	1	0.90045	70.4196
GOTERM_BP_DIRECT	GO:0042073~intraciliary transport	4	0.330033	0.0693794	HSPB11, TTC26, BBS12, ARL3	1022	16	16792	4.10763	1	0.913117	72.8498
GOTERM_BP_DIRECT	GO:0010467~gene expression	7	0.577558	0.0694006	NCBP1, POLR2F, POLR2E, POLR2J, GTF2F2, IGF2BP3, ZBTB25	1022	48	16792	2.39612	1	0.910922	72.861
GOTERM_BP_DIRECT	GO:0000732~strand displacement	5	0.412541	0.0699349	EXO1, DNA2, RAD51AP1, PALB2, BARD1	1022	26	16792	3.15972	1	0.910378	73.1421
GOTERM_BP_DIRECT	GO:0007049~cell cycle	20	1.65017	0.0701476	ANAPC16, DIXDC1, SEPT3, RBBP4, MRPL41, GNAI2, STK10, LIN9, LIG3, BCCIP, MCM2, PRKCD, ESCO2, CCND1, UHRF2, BRD7, SIAH1, PDCD6IP, CCNO, SEPT9	1022	217	16792	1.51433	1	0.908811	73.2533
GOTERM_BP_DIRECT	GO:0007080~mitotic metaphase plate congression	6	0.49505	0.0715352	CHMP4B, VPS4A, CDC23, PIBF1, PDCD6IP, ZW10	1022	37	16792	2.66441	1	0.910995	73.9678
GOTERM_BP_DIRECT	GO:0006296~nucleotide-excision repair, DNA incision, 5'-to lesion	6	0.49505	0.0715352	POLK, ERCC5, RFC2, PARP1, GTF2H1, ERCC2	1022	37	16792	2.66441	1	0.910995	73.9678
GOTERM_BP_DIRECT	GO:0009791~post-embryonic development	9	0.742574	0.0747788	TAPT1, MUT, MORC3, PYGO1, TBCE, IREB2, KDM5B, SOD2, ERCC2	1022	73	16792	2.02568	1	0.918531	75.5684
GOTERM_BP_DIRECT	GO:0048208~COPII vesicle coating	8	0.660066	0.0758476	PPP6C, TRAPPC2L, KLHL12, SEC13, TFG, CNIH1, TRAPPC1, SEC24D	1022	61	16792	2.15482	1	0.91949	76.0751
GOTERM_BP_DIRECT	GO:0006368~transcription elongation from RNA polymerase II promoter	10	0.825083	0.077094	NCBP1, ELP2, POLR2F, POLR2E, GTF2A1, POLR2J, GTF2F2, THOC7, GTF2H1, ERCC2	1022	86	16792	1.91053	1	0.920905	76.6535
GOTERM_BP_DIRECT	GO:0070979~protein K11-linked ubiquitination	5	0.412541	0.0783223	UBE2D3, CDC23, CDC16, ANAPC11, UBE2B	1022	27	16792	3.04269	1	0.922225	77.2105
GOTERM_BP_DIRECT	GO:0006891~intra-Golgi vesicle-mediated transport	5	0.412541	0.0783223	COG5, COPG2, COPB1, VTI1B, COPE	1022	27	16792	3.04269	1	0.922225	77.2105
GOTERM_BP_DIRECT	GO:0033683~nucleotide-excision repair, DNA incision	6	0.49505	0.0784506	POLK, ERCC5, RFC2, PARP1, GTF2H1, ERCC2	1022	38	16792	2.59429	1	0.920616	77.268
GOTERM_BP_DIRECT	GO:0006367~transcription initiation from RNA polymerase II promoter	15	1.23762	0.0792014	POLR2F, POLR2E, THRA, POLR2J, TAF7, CCNC, HNF4G, NR2C1, GTF2H1, GTF2A1, CTGF, TEAD4, GTF2F2, RBPJ, ERCC2	1022	152	16792	1.62143	1	0.920669	77.6014
GOTERM_BP_DIRECT	GO:0006893~Golgi to plasma membrane transport	4	0.330033	0.0805811	CCDC93, GOPC, EXOC5, RAB10	1022	17	16792	3.86601	1	0.922355	78.2022
GOTERM_BP_DIRECT	GO:0030150~protein import into mitochondrial matrix	4	0.330033	0.0805811	GRPEL2, TOMM20, TIMM50, TIMM44	1022	17	16792	3.86601	1	0.922355	78.2022
GOTERM_BP_DIRECT	GO:0032471~negative regulation of endoplasmic reticulum calcium ion concentration	3	0.247525	0.0809902	FIS1, BAX, RAP1GDS1	1022	8	16792	6.16145	1	0.92152	78.3775
GOTERM_BP_DIRECT	GO:0033601~positive regulation of mammary gland epithelial cell proliferation	3	0.247525	0.0809902	CCND1, IQGAP3, KDM5B	1022	8	16792	6.16145	1	0.92152	78.3775
GOTERM_BP_DIRECT	GO:0098789~pre-mRNA cleavage required for polyadenylation	3	0.247525	0.0809902	TUT1, NCBP1, CPSF4	1022	8	16792	6.16145	1	0.92152	78.3775
GOTERM_BP_DIRECT	GO:0007288~sperm axoneme assembly	3	0.247525	0.0809902	BBS2, UBE2B, SPAG16	1022	8	16792	6.16145	1	0.92152	78.3775
GOTERM_BP_DIRECT	GO:0017183~peptidyl-diphthamide biosynthetic process from peptidyl-histidine	3	0.247525	0.0809902	DPH7, DPH1, DPH3	1022	8	16792	6.16145	1	0.92152	78.3775
GOTERM_BP_DIRECT	GO:0016926~protein desumoylation	3	0.247525	0.0809902	USPL1, SENP1, FAM76B	1022	8	16792	6.16145	1	0.92152	78.3775
GOTERM_BP_DIRECT	GO:0045839~negative regulation of mitotic nuclear division	3	0.247525	0.0809902	AURKAIP1, TOM1L1, NME6	1022	8	16792	6.16145	1	0.92152	78.3775
GOTERM_BP_DIRECT	GO:0006470~protein dephosphorylation	13	1.07261	0.081662	PHLPP1, PPP6C, STYX, TIMM50, DUSP11, PPP1CC, PPP1CB, PTEN, DUSP5, DUSP26, PPP2CB, PPP3CC, UBLCP1	1022	126	16792	1.69521	1	0.921366	78.6623
GOTERM_BP_DIRECT	GO:0000079~regulation of cyclin-dependent protein serine/threonine kinase activity	6	0.49505	0.0857109	BCCIP, CCNA2, PTEN, SERTAD1, CDC25A, GTF2H1	1022	39	16792	2.52777	1	0.929355	80.3052
GOTERM_BP_DIRECT	GO:0007223~Wnt signaling pathway, calcium modulating pathway	6	0.49505	0.0857109	MAP3K7, MOV10, ROR2, CALM3, TCF7L2, CALM1	1022	39	16792	2.52777	1	0.929355	80.3052
GOTERM_BP_DIRECT	GO:0001707~mesoderm formation	5	0.412541	0.0871858	TWSG1, NOG, PRKAR1A, PRKACA, POFUT2	1022	28	16792	2.93402	1	0.930961	80.8734
GOTERM_BP_DIRECT	GO:0006378~mRNA polyadenylation	5	0.412541	0.0871858	TUT1, APP, NUDT21, GRSF1, CPSF4	1022	28	16792	2.93402	1	0.930961	80.8734
GOTERM_BP_DIRECT	GO:0030509~BMP signaling pathway	9	0.742574	0.0898219	ACVR2A, TWSG1, UBE2D3, NOG, BMP1, ROR2, UBE2D1, USP15, TOB1	1022	76	16792	1.94572	1	0.93496	81.8505
GOTERM_BP_DIRECT	GO:0071577~zinc II ion transmembrane transport	4	0.330033	0.0925058	SLC39A14, SLC39A6, SLC30A6, SLC30A7	1022	18	16792	3.65123	1	0.93877	82.7968
GOTERM_BP_DIRECT	GO:0048854~brain morphogenesis	4	0.330033	0.0925058	BBS2, CDH2, PTEN, SHANK3	1022	18	16792	3.65123	1	0.93877	82.7968
GOTERM_BP_DIRECT	GO:0008053~mitochondrial fusion	4	0.330033	0.0925058	USP30, FIS1, BAX, CHCHD3	1022	18	16792	3.65123	1	0.93877	82.7968
GOTERM_BP_DIRECT	GO:0010039~response to iron ion	4	0.330033	0.0925058	CCND1, CYBRD1, ABAT, FKBP1A	1022	18	16792	3.65123	1	0.93877	82.7968
GOTERM_BP_DIRECT	GO:0043124~negative regulation of I-kappaB kinase/NF-kappaB signaling	6	0.49505	0.0933103	CARD8, CASP8, ZC3H12A, STAT1, TNIP1, TANK	1022	40	16792	2.46458	1	0.938791	83.0713
GOTERM_BP_DIRECT	GO:0000289~nuclear-transcribed mRNA poly(A) tail shortening	5	0.412541	0.0965107	EIF4E, EIF4A2, CNOT10, CNOT7, CNOT6	1022	29	16792	2.83285	1	0.943227	84.1226
GOTERM_BP_DIRECT	GO:0043928~exonucleolytic nuclear-transcribed mRNA catabolic process involved in deadenylation-dependent decay	5	0.412541	0.0965107	DCPS, DCP2, LSM5, CNOT7, CNOT6	1022	29	16792	2.83285	1	0.943227	84.1226
GOTERM_BP_DIRECT	GO:0016925~protein sumoylation	12	0.990099	0.0992875	NDC1, SUMO2, NUP133, SENP1, RAE1, UBA2, NUP107, RAD52, NUPL2, PARP1, SMC1A, NUP43	1022	117	16792	1.68518	1	0.946591	84.9845
Category	Term	Count	%	PValue	Genes	List Total	Pop Hits	Pop Total	Fold Enrichment	Bonferroni	Benjamini	FDR
GOTERM_CC_DIRECT	GO:0005654~nucleoplasm	285	23.5149	3.37191e-23	ITGB3BP, FAM200B, FAM200A, AURKAIP1, U2AF2, GCAT, ZNF639, PNISR, CDC16, DCPS, ISG15, INTS7, PRIM2, LSM5, RPP30, CCNA2, ESCO1, POLK, LYRM1, CGRRF1, PCBD1, POLE, LIG3, NAA25, POLB, PARP10, DEPDC1, ISG20L2, HNF4G, SKP1, ESCO2, RAD1, UHRF2, RPS16, RFC2, RPS14, DLD, NEK7, CPSF3L, KIF4B, GNAI2, PFKFB3, SRSF11, ZCRB1, NIFK, CCDC91, CDC34, PXN, FBXO5, RCHY1, FBXO3, PHB, SRA1, SMYD3, CDC23, UBE2L6, RAD54L…	1070	2784	18224	1.74355	2.15802e-20	2.15802e-20	5.02403e-20
GOTERM_CC_DIRECT	GO:0005737~cytoplasm	411	33.9109	1.19673e-12	KIFC2, FAM200B, FAM200A, PNISR, ITSN2, MAP3K7, APP, RAE1, ZNF397, VPS4A, DHX36, CCNA2, TTC7A, PCBD1, NAA25, SKP1, SCYL3, MARK4, ERGIC2, SCYL1, EIF2S1, RPS14, SH3GL1, CPSF3L, TPPP3, RALGPS1, GNAI2, CHCHD3, NIFK, ACP1, NAA38, FAM162A, RCHY1, PHB, MAP2K4, FAM131B, RPS7, GART, DUSP26, PARPBP, FAM161A, DHX40, PARP2, PPP2R3C, POP7, CDC42BPB, TSG101, NUAK1, EIF2A, NOCT, SPAG16, CFAP36, NUBP1, COPB1, BRD…	1070	5222	18224	1.34049	7.65894e-10	3.82947e-10	1.78305e-09
GOTERM_CC_DIRECT	GO:0005829~cytosol	284	23.4323	3.16693e-12	ITGB3BP, RPL17, ATG101, DYNC2LI1, TRAPPC2L, PPCS, CCT3, CDC16, MAP3K7, DCPS, APP, SERPINE2, ISG15, CTGF, ATXN10, LSM5, VPS4A, ZNF106, DHX36, PCBD1, RAP1GDS1, VTI1B, SKP1, WNK2, MARK4, TANK, DCTN2, RPS16, RPS14, EIF2S1, SRP72, TRAPPC1, NUP43, ALDOA, KIF4B, GNAI2, PFKFB3, PPT1, IGF2BP3, PXN, PPAT, RIC1, MOV10, STX17, FBXO5, FBXO3, AMD1, MAP2K4, NUF2, GGH, CDC23, UBE2L6, ACACB, RPS7, GART, PPA1, RPE…	1070	3315	18224	1.45913	2.02682e-09	6.75608e-10	4.71859e-09
GOTERM_CC_DIRECT	GO:0005813~centrosome	55	4.53795	7.51343e-08	TTC26, VPS37A, CDC16, ITSN2, SPICE1, ARL2BP, AUNIP, KIF13A, ODF2L, VPS4A, PRKACA, RANBP1, MASTL, PRKACB, WDR35, ORC2, CDK1, CEP41, OLA1, TXNDC9, SKP1, MARK4, DCTN2, RTTN, ARL3, RFWD2, TMEM67, FOPNL, SASS6, MZT2A, MZT2B, RAD18, NUP107, SPAST, MDM1, CLUAP1, TAPT1, GNAI2, HYLS1, HAUS2, CEP95, SLF1, CEP57, NUDT21, TCP1, PIBF1, TTC19, PLK3, CCT4, HSPB11, SLAIN2, FAM161A, CALM3, PPP2R3C, CALM1	1070	426	18224	2.19894	4.80848e-05	1.20214e-05	0.000111948
GOTERM_CC_DIRECT	GO:0005634~nucleus	394	32.5083	1.97559e-07	RPL17, AURKAIP1, ZNF639, MAP3K7, RAE1, LSM5, ZNF397, VPS4A, DHX36, TIGD6, CCNA2, STAG3L3, STAG3L1, LIG3, HNF4G, SKP1, ERGIC2, RAD1, SCYL1, EIF2S1, ZNF382, CHCHD3, PPT1, DUSP11, NAA38, ZNF71, RCHY1, ZNF529, PHB, MAP2K4, NUF2, GGH, PIBF1, ACACB, GCFC2, RPS7, DUSP26, PARP1, PARP2, PPP2R3C, POP7, HLF, NUAK1, NAP1L1, NOCT, SPAG16, CFAP36, NUBP1, ZNF680, ZNF681, BRD7, MASTL, GATAD1, TWISTNB, USP15, ZNF…	1070	5415	18224	1.23925	0.00012643	2.52872e-05	0.000294355
GOTERM_CC_DIRECT	GO:0005739~mitochondrion	116	9.57096	1.44491e-05	FASTKD3, NCBP1, GRPEL2, FASTKD1, MRPL42, MRPS34, MRPL41, AURKAIP1, GCAT, PMAIP1, MTHFD1L, KANK2, DCPS, PRKACA, MTO1, MRPL35, MTERF1, LYRM2, LYRM1, NUDT19, LIG3, RAP1GDS1, TMEM126A, PPP1CC, NME6, SCCPDH, RPS14, DLD, ABAT, LRPPRC, GATC, STK11, PNPT1, CHCHD3, FIS1, MUT, GADD45GIP1, STX17, FAM162A, RAB8B, BRI3BP, MRPS23, MMADHC, PHB, MICU2, IREB2, MPC1, ACACB, ARMC1, NDUFV3, TRNT1, NUBPL, NOP14, METT…	1070	1331	18224	1.48436	0.00920486	0.00154006	0.0215265
GOTERM_CC_DIRECT	GO:0016020~membrane	172	14.1914	5.36503e-05	ITGB3BP, XPO1, TMEM19, PPP1R21, DNAJB14, EIF5A, TTK, VPS50, CNOT7, CNOT6, MTHFD1L, CISD2, MED28, ELOVL5, ATXN10, LRRC59, PRKACA, ZNF106, ITCH, RNF149, FNDC3A, ORC2, API5, SLC4A5, DDX39A, NUP133, MYO6, CDHR3, OLA1, LPCAT3, ERGIC2, DCTN2, RSL1D1, SCCPDH, RPS16, SCYL1, RPS14, EIF2S1, PDCD6IP, LRPPRC, CRACR2A, ACAA1, ALDOA, GNAI2, STK11, PNPT1, GIPC1, PPT1, CCDC91, SFXN5, RIC1, FIS1, DDX47, STX12, EC…	1070	2200	18224	1.33158	0.0337543	0.00489329	0.0799072
GOTERM_CC_DIRECT	GO:0000777~condensed chromosome kinetochore	16	1.32013	0.000149213	ITGB3BP, ANAPC16, NUP133, CENPM, NUF2, PPP1CC, CENPK, SPC24, BUB1, CENPT, NUP107, ZWILCH, SMC1A, NUP43, SEPT7, ZW10	1070	87	18224	3.13228	0.0910847	0.0118669	0.222092
GOTERM_CC_DIRECT	GO:0072372~primary cilium	15	1.23762	0.000158107	CLUAP1, EFCAB7, TTC21B, TTC26, DYNC2LI1, CEP41, ARL3, WDR19, PDE6D, HSPB11, PKD1, IFT52, WDR35, RAB10, IFT88	1070	78	18224	3.27534	0.0962447	0.0111811	0.235316
GOTERM_CC_DIRECT	GO:0005730~nucleolus	76	6.27063	0.000329754	XPO1, TAF1C, E2F5, NUAK1, TSG101, GTPBP10, TRMT10A, GNL3L, MBIP, KLHL7, G2E3, WDR36, PRMT7, RAE1, RPS3A, SLC25A3, ZNF106, TWISTNB, DCAF17, OLA1, PARP10, ISG20L2, HLTF, PPP1CC, PPP1CB, RBBP9, ERGIC2, NOC2L, TUT1, SUZ12, RSL1D1, KDM2B, RPS14, NOL11, SRP72, DNTTIP1, SEPT7, C1D, CRACR2A, ARL4A, TMX1, POLR2F, GRB2, NOC3L, SNRPB2, SNU13, NIFK, ANAPC11, TTC3, DIMT1, SPC24, DDX47, SAPCD2, PEX14, BCL9L, P…	1070	857	18224	1.5104	0.190288	0.0208865	0.490197
GOTERM_CC_DIRECT	GO:0005913~cell-cell adherens junction	36	2.9703	0.000350079	ALDOA, YWHAZ, SNX5, CHMP4B, EIF5, CAPZA1, GIPC1, EIF2A, CDH2, BZW1, ATIC, RPL6, LRRC59, RANBP1, SSX2IP, TWF1, MYO6, FLOT2, YWHAB, OLA1, TXNDC9, STAT1, FLNB, PARK7, RPL29, RSL1D1, SCYL1, RUVBL1, DNAJB1, TMPO, RAB10, SEPT7, AHSA1, SEPT9, SH3GL1, EPN2	1070	323	18224	1.89828	0.200757	0.0201657	0.520339
GOTERM_CC_DIRECT	GO:0005635~nuclear envelope	22	1.81518	0.000409131	XPO1, NUP133, CHMP4B, CBX3, SUN1, NUPL2, NDC1, ATF6, DHRS2, AGPAT5, CSE1L, RAE1, BAX, LRRC59, SEC13, RANBP1, TMPO, NUP107, PARP1, MYOF, NUP43, UBXN4	1070	159	18224	2.3566	0.23041	0.0215884	0.607861
GOTERM_CC_DIRECT	GO:0005743~mitochondrial inner membrane	45	3.71287	0.000412925	UQCRC2, PGS1, MRPS34, MRPL42, MRPL41, CKMT1B, AURKAIP1, GCAT, CHCHD3, TIMM50, PTPMT1, SFXN5, UQCR11, PARL, MRPL36, MRPL19, SLC25A3, ABCD3, GUF1, SLC25A40, MRPL35, COX15, MRPL1, MRPL51, NDUFB10, MRPS23, PHB, MICU2, COX8A, NDUFA7, MPC1, TMEM126A, COQ9, CYB5B, MRPL30, TIMM44, TTC19, SOD2, NDUFV3, PTCD3, SDHC, RHBDL1, COX6A1, MRPL48, HSPD1	1070	441	18224	1.73794	0.232277	0.0201275	0.613481
GOTERM_CC_DIRECT	GO:0036064~ciliary basal body	16	1.32013	0.000567218	TAPT1, RSG1, TTC26, DYNC2LI1, CEP41, MARK4, RTTN, BBS2, FOPNL, RAB28, DZIP1L, CFAP20, FAM161A, SSX2IP, WDR35, IFT88	1070	98	18224	2.7807	0.304499	0.0256039	0.841812
GOTERM_CC_DIRECT	GO:0005876~spindle microtubule	10	0.825083	0.000875283	CAPN6, CDK1, TBL1XR1, HAUS2, CALM3, POLB, CDC16, BIRC2, ARL3, CALM1	1070	44	18224	3.87086	0.429034	0.0366724	1.29624
GOTERM_CC_DIRECT	GO:0005794~Golgi apparatus	72	5.94059	0.00245769	SGMS2, GNPNAT1, AP1AR, TSNAX, AP3S1, APP, UBXN2B, CTGF, COPB1, GOPC, PAK1, FNDC3A, CCNA2, ZDHHC2, ARL1, MYO6, RAB39A, VPS45, NAA25, VTI1B, SCYL3, PARP10, ESCO2, ERGIC2, SACM1L, LRPAP1, ARL3, TRAPPC11, SCYL1, ZDHHC13, RUVBL1, RAB10, COPE, AOC3, EPN2, CRACR2A, ARFGAP1, SLC39A14, CRELD2, LITAF, GRB2, HAUS2, CCDC91, PPT1, UBAC1, PAQR3, ZDHHC21, CEP57, AP3M1, SLC30A6, SLC30A7, TMC6, TCP1, BMP1, CREB3,…	1070	863	18224	1.42096	0.792963	0.0937397	3.59999
GOTERM_CC_DIRECT	GO:0005643~nuclear pore	12	0.990099	0.003017	NDC1, NUP133, AGFG1, IPO7, RAE1, SNUPN, EIF5A, NUP107, KPNA3, NUPL2, EIF5A2, KPNA1	1070	72	18224	2.83863	0.855402	0.107522	4.40218
GOTERM_CC_DIRECT	GO:0005929~cilium	19	1.56766	0.00326999	CLUAP1, TTC26, TTC21B, DYNC2LI1, CEP41, BBS12, ARL2BP, ARL3, WDR19, HSPB11, NUBP1, DLD, CFAP20, PKD1, TRPV4, RAB10, WDR35, IFT88, TBC1D32	1070	151	18224	2.14307	0.87708	0.109932	4.76299
GOTERM_CC_DIRECT	GO:0097542~ciliary tip	9	0.742574	0.00366338	CLUAP1, WDR19, HSPB11, TTC26, TTC21B, DYNC2LI1, IFT52, WDR35, IFT88	1070	44	18224	3.48377	0.904523	0.116289	5.32151
GOTERM_CC_DIRECT	GO:0000776~kinetochore	12	0.990099	0.00750865	ANAPC16, XPO1, BUB1, TTK, SEC13, CENPT, NUP107, ZWILCH, SMC1A, NUP43, DCTN2, ZW10	1070	81	18224	2.52323	0.991963	0.214302	10.6223
GOTERM_CC_DIRECT	GO:0043231~intracellular membrane-bounded organelle	47	3.87789	0.0122869	XPO1, CLUAP1, TAF1C, CLTB, LITAF, SNX6, AGFG1, AURKAIP1, GPBP1, TRAPPC2L, VPS37A, CALCOCO2, AP3S1, APP, CISD2, PEX19, CTGF, COPB1, PEX14, ABCD3, TRIP10, MYOF, ETFB, DENND6A, POLK, CGRRF1, LAMTOR4, PPHLN1, VTI1B, SUN1, ATP13A3, IRS1, ERGIC2, RAD1, DCP2, TDP1, ZDHHC13, KLHL12, SEC13, HSPA13, RUVBL1, YIPF4, GGA1, EIF5A2, EPN2, ACAA1, BARD1	1070	558	18224	1.43458	0.999634	0.313931	16.8234
GOTERM_CC_DIRECT	GO:0005832~chaperonin-containing T-complex	4	0.330033	0.0129457	TCP1, CCT4, CCT3, CCT6A	1070	9	18224	7.56968	0.999761	0.315497	17.6463
GOTERM_CC_DIRECT	GO:0005664~nuclear origin of replication recognition complex	4	0.330033	0.0129457	ORC5, MCM2, ORC2, ORC3	1070	9	18224	7.56968	0.999761	0.315497	17.6463
GOTERM_CC_DIRECT	GO:1904115~axon cytoplasm	7	0.577558	0.015105	BLOC1S6, SPG7, AP3M1, BLOC1S1, AP3S1, RANBP1, SPAST	1070	35	18224	3.40636	0.999941	0.345262	20.2901
GOTERM_CC_DIRECT	GO:0030659~cytoplasmic vesicle membrane	15	1.23762	0.0158646	YWHAZ, SNX5, YWHAB, AP3S1, TMEM67, KCNJ4, PDE6D, AP3M1, ZDHHC13, YWHAQ, RALA, APPBP2, RAB10, MYOF, KCNQ1	1070	126	18224	2.02759	0.999964	0.347177	21.2012
GOTERM_CC_DIRECT	GO:0005874~microtubule	29	2.39274	0.0164249	KIFC2, KIF4B, TPPP3, DYNC2LI1, KIF9, CCT3, KIF13A, CEP57, TUBB6, APPBP2, TUBA1A, TCP1, MAP1A, TBCE, POLB, CCT6A, LRRC49, MARK4, DCTN2, FSD1, EML3, CCT4, TBCD, CFAP20, SPAST, LRPPRC, MDM1, NEK7, SEPT9	1070	311	18224	1.58817	0.999975	0.345555	21.867
GOTERM_CC_DIRECT	GO:0031080~nuclear pore outer ring	4	0.330033	0.0176975	NUP133, SEC13, NUP107, NUP43	1070	10	18224	6.81271	0.999989	0.355662	23.3598
GOTERM_CC_DIRECT	GO:0005759~mitochondrial matrix	30	2.47525	0.0181957	GRPEL2, MTHFD1L, ARL2BP, DIMT1, ADPRHL2, TFAM, MUT, GADD45GIP1, TRMT5, BLOC1S1, GUF1, ETFB, ABCE1, MTERF1, LYRM7, BCKDHB, TIMM44, PARK7, SOD2, NUBPL, TRNT1, DHRS2, ATXN3, ATG4D, GLS, DLD, ABAT, TXNRD2, HSPD1, HIBCH	1070	327	18224	1.56255	0.999992	0.352915	23.9369
GOTERM_CC_DIRECT	GO:0030496~midbody	15	1.23762	0.0191304	CDK1, GNAI2, CHMP4B, TXNDC9, PPP1CC, ARL2BP, ARL3, TTC19, KIF13A, SCCPDH, SPG20, VPS4A, RALA, SEPT7, SPAST	1070	129	18224	1.98044	0.999996	0.356931	25.0087
GOTERM_CC_DIRECT	GO:0070062~extracellular exosome	190	15.6766	0.0209208	CHMP4B, CAPZA1, EIF5A, PPCS, GGT1, VPS50, CCT3, ITSN2, CD47, APP, LCAT, RAB23, RALA, VPS4A, PRKACA, SPR, DHX36, ITCH, PRKACB, RNF149, ITFG1, F12, PDXK, MYO6, PCBD1, RAP1GDS1, OLA1, ACTN1, SKP1, NPEPPS, PPP1CB, DCTN2, RPS16, RPS14, EIF2S1, ABAT, LAMC1, PDCD6IP, RAB10, SEPT7, SNRPE, ALDOA, TPPP3, TWSG1, GNAI2, GRB2, STK11, ACTR3B, PPIL1, STK10, CHCHD3, GIPC1, PPT1, UBAC1, EXTL2, ACP1, CMPK1, UBE2D3…	1070	2811	18224	1.15121	0.999999	0.372868	27.0225
GOTERM_CC_DIRECT	GO:0030992~intraciliary transport particle B	5	0.412541	0.0224971	CLUAP1, HSPB11, TTC26, IFT52, IFT88	1070	19	18224	4.48205	1	0.38456	28.7536
GOTERM_CC_DIRECT	GO:0016591~DNA-directed RNA polymerase II, holoenzyme	4	0.330033	0.0232896	ERCC5, RPAP2, MYO6, RPRD1A	1070	11	18224	6.19337	1	0.385228	29.6095
GOTERM_CC_DIRECT	GO:0005819~spindle	14	1.15512	0.0251886	TTK, CBX3, RB1, CDC16, SPICE1, ARL2BP, MZT2A, MZT2B, FBXO5, E4F1, SEPT7, SPAST, PPP2R3C, ERCC2	1070	121	18224	1.97062	1	0.39964	31.6213
GOTERM_CC_DIRECT	GO:0097422~tubular endosome	3	0.247525	0.0305262	SNX6, SNX5, VPS35	1070	5	18224	10.2191	1	0.451872	36.9925
GOTERM_CC_DIRECT	GO:0042995~cell projection	10	0.825083	0.0309294	CFAP36, CCT4, PDE6D, AGFG1, ACTR3B, CLSTN1, ACTN1, TRIP10, PTEN, SH3GL1	1070	75	18224	2.2709	1	0.446444	37.3818
GOTERM_CC_DIRECT	GO:0005925~focal adhesion	33	2.72277	0.0364924	YWHAZ, CDH2, TPM4, PXN, SORBS3, RPS3A, RPL6, TRPV4, RALA, PAK1, DIXDC1, TWF1, FLOT2, YWHAB, ACTN1, CSRP1, PPP1CC, FLNB, PPP1CB, RPS7, RFWD2, SDC1, SENP1, RPS16, PPIB, PPIA, ITGA5, RPS14, YWHAQ, IRF2, CPNE3, PDCD6IP, RAB10	1070	391	18224	1.43746	1	0.493267	42.5292
GOTERM_CC_DIRECT	GO:0005637~nuclear inner membrane	7	0.577558	0.038276	TOR1AIP1, CBX3, ZMPSTE24, TMPO, DPY19L1, MATR3, LRPPRC	1070	43	18224	2.77261	1	0.50034	44.0941
GOTERM_CC_DIRECT	GO:0030864~cortical actin cytoskeleton	7	0.577558	0.038276	CORO1A, CAP2, MED28, FLOT2, TRPV4, CDH2, DSTN	1070	43	18224	2.77261	1	0.50034	44.0941
GOTERM_CC_DIRECT	GO:0000932~cytoplasmic mRNA processing body	10	0.825083	0.038514	DCPS, MOV10, EIF4E, DCP2, BTBD1, ZC3H12A, WTIP, CNOT7, TRIM71, NOCT	1070	78	18224	2.18356	1	0.493056	44.2999
GOTERM_CC_DIRECT	GO:0005783~endoplasmic reticulum	62	5.11551	0.0395401	ATL3, TRAPPC2L, USE1, UBQLN1, PRKCSH, KCNIP4, TMEM64, RTN3, GPC2, CISD2, RNF103, ELOVL5, UBXN2B, SERAC1, LRRC59, PIEZO1, KCNQ1, ZW10, ZDHHC2, RAP1GDS1, PRKCD, SRPK1, LRPAP1, ZDHHC13, ULBP1, ZFAND2B, RNF139, SRP72, TRAPPC1, SPAST, AOC3, FAM172A, TMX1, SLC39A14, PGS1, CRELD2, HACD2, EXTL2, FIS1, MPDU1, BCAP29, NRROS, SLC39A6, DDX41, TMC6, DHDDS, CREB3, VHL, RRBP1, DBI, MARCH5, PARK7, ATF6, DNAJB9, …	1070	828	18224	1.27533	1	0.49311	45.179
GOTERM_CC_DIRECT	GO:0005680~anaphase-promoting complex	5	0.412541	0.0427353	ANAPC16, RNF7, CDC23, CDC16, ANAPC11	1070	23	18224	3.70256	1	0.51165	47.8344
GOTERM_CC_DIRECT	GO:0097255~R2TP complex	3	0.247525	0.044029	RPAP3, RUVBL2, RUVBL1	1070	6	18224	8.51589	1	0.513464	48.8751
GOTERM_CC_DIRECT	GO:0000808~origin recognition complex	3	0.247525	0.044029	ORC5, ORC2, ORC3	1070	6	18224	8.51589	1	0.513464	48.8751
GOTERM_CC_DIRECT	GO:0010008~endosome membrane	18	1.48515	0.0445853	TBK1, TSG101, VPS45, VTA1, GNPNAT1, SNX25, GOLIM4, VPS37A, MAP3K7, KIF13A, UBE2D3, STX12, TOM1L1, RAB35, RAB23, VPS35, GGA1, GGA3	1070	185	18224	1.65715	1	0.509318	49.3165
GOTERM_CC_DIRECT	GO:0030126~COPI vesicle coat	4	0.330033	0.0450825	COPG2, SCYL1, COPB1, COPE	1070	14	18224	4.86622	1	0.504872	49.7081
GOTERM_CC_DIRECT	GO:0042645~mitochondrial nucleoid	7	0.577558	0.0463823	TFAM, MTERF1, DNA2, LRRC59, GRSF1, LRPPRC, SOD2	1070	45	18224	2.64939	1	0.506811	50.7184
GOTERM_CC_DIRECT	GO:0000775~chromosome, centromeric region	8	0.660066	0.0481613	CENPQ, PPP2CB, NUF2, CBX3, CENPT, SMC1A, MIS12, ZW10	1070	57	18224	2.39042	1	0.512253	52.0707
GOTERM_CC_DIRECT	GO:0005681~spliceosomal complex	11	0.907591	0.0486003	DDX39A, GEMIN2, U2AF2, SNRPB2, LSM5, DDX41, U2AF1L4, BUD31, SNRPE, API5, SMNDC1	1070	94	18224	1.99308	1	0.50765	52.399
GOTERM_CC_DIRECT	GO:0031965~nuclear membrane	21	1.73267	0.0491004	XPO1, NUP133, TMC6, MYO6, MRPS23, FAM188A, FAM76B, SUN1, NUPL2, GCH1, NDC1, KIAA1161, CEPT1, SENP1, PRICKLE1, MRPL19, PAK1, TMPO, NUP107, MYOF, SPAST	1070	229	18224	1.56187	1	0.503651	52.7704
GOTERM_CC_DIRECT	GO:0032040~small-subunit processome	6	0.49505	0.0517972	UTP23, NOP14, WDR36, SNU13, UTP14C, RPS7	1070	35	18224	2.91973	1	0.51531	54.7273
GOTERM_CC_DIRECT	GO:0016363~nuclear matrix	11	0.907591	0.0579466	SMARCAD1, ERCC8, KIF4B, ATXN3, RGS12, MORC3, RUVBL2, RUVBL1, PRKCD, SRPK1, MATR3	1070	97	18224	1.93144	1	0.54883	58.9102
GOTERM_CC_DIRECT	GO:0005952~cAMP-dependent protein kinase complex	3	0.247525	0.0592834	PRKAR1A, PRKACA, PRKACB	1070	7	18224	7.29933	1	0.549869	59.7705
GOTERM_CC_DIRECT	GO:0005762~mitochondrial large ribosomal subunit	7	0.577558	0.0603992	MRPL42, MRPL51, MRPL41, MRPL36, MRPL19, MRPL30, MRPL35	1070	48	18224	2.4838	1	0.549521	60.4756
GOTERM_CC_DIRECT	GO:0030014~CCR4-NOT complex	4	0.330033	0.0636177	CNOT10, CNOT7, CNOT6, TOB1	1070	16	18224	4.25794	1	0.561706	62.4454
GOTERM_CC_DIRECT	GO:0031083~BLOC-1 complex	4	0.330033	0.0636177	BLOC1S6, STX12, BLOC1S1, KIAA1033	1070	16	18224	4.25794	1	0.561706	62.4454
GOTERM_CC_DIRECT	GO:0097546~ciliary base	5	0.412541	0.0705584	CLUAP1, PRKAR1A, PRKACA, PRKACB, IFT52	1070	27	18224	3.15403	1	0.593662	66.386
GOTERM_CC_DIRECT	GO:0005789~endoplasmic reticulum membrane	62	5.11551	0.073474	CLSTN1, ATL3, DNAJB14, USE1, EIF5A, RTN3, CISD2, AGPAT5, RNF103, ELOVL5, COPB1, LRRC59, SCD5, PIEZO1, SEC24D, ZW10, SPTLC1, PIGX, PIGV, VTI1B, LPCAT3, MOXD1, ERGIC2, TMEM208, SACM1L, TMEM67, COPG2, NUS1, RAB10, EIF5A2, SPAST, COPE, CYP2U1, TMX1, HACD2, TMX3, FKBP1A, EXTL2, CEPT1, SERINC1, STX17, MPDU1, BCAP29, NRROS, ZMPSTE24, TMC6, DHDDS, CREB3, MARCH5, ATF6, GBA2, ATXN3, DNAJB9, RAB35, BAX, DPM…	1070	862	18224	1.22502	1	0.602085	67.9233
GOTERM_CC_DIRECT	GO:0030991~intraciliary transport particle A	3	0.247525	0.0760378	WDR19, TTC21B, WDR35	1070	8	18224	6.38692	1	0.608314	69.2207
GOTERM_CC_DIRECT	GO:0031514~motile cilium	9	0.742574	0.0765605	BBS2, WDR19, FOPNL, DYNC2LI1, PKD1, PRKACA, IFT52, IFT88, SPAG16	1070	76	18224	2.01692	1	0.604196	69.4791
GOTERM_CC_DIRECT	GO:0000785~chromatin	10	0.825083	0.0767415	ESCO1, NEDD4, PARPBP, CBX3, MCM2, RB1, TMPO, UBE2B, PARK7, ESCO2	1070	89	18224	1.91368	1	0.598491	69.5681
GOTERM_CC_DIRECT	GO:0005761~mitochondrial ribosome	5	0.412541	0.0786675	MRPL51, GADD45GIP1, NDUFA7, MRPL48, MRPL35	1070	28	18224	3.04139	1	0.601466	70.5004
GOTERM_CC_DIRECT	GO:0000784~nuclear chromosome, telomeric region	13	1.07261	0.0797633	CDK1, WRNIP1, CBX3, MCM2, PPP1CC, PPP1CB, POT1, DNA2, THOC7, ORC5, PARP1, ORC2, ORC3	1070	130	18224	1.70318	1	0.600377	71.0188
GOTERM_CC_DIRECT	GO:0005769~early endosome	20	1.65017	0.0807694	RAB5B, CCDC93, TSG101, AP1AR, PHB, NOX1, SNX16, TMEM230, CORO1A, ECE1, BLOC1S1, KIAA1033, LRP6, VPS4A, TOM1, VPS35, SIAH1, HSPD1, KCNQ1, AOC3	1070	229	18224	1.48749	1	0.598904	71.4874
GOTERM_CC_DIRECT	GO:0035267~NuA4 histone acetyltransferase complex	4	0.330033	0.0850809	MORF4L1, RUVBL2, RUVBL1, DMAP1	1070	18	18224	3.78484	1	0.612669	73.4163
GOTERM_CC_DIRECT	GO:0000139~Golgi membrane	44	3.63036	0.0857476	PPP6C, GNPNAT1, CLSTN1, SLC35A5, TRAPPC2L, TFG, PAQR3, RIC1, RTN3, STX12, ZDHHC21, COPB1, GOPC, LMTK3, PKD1, FNDC3A, SEC24D, SLC30A6, PGAP3, TMEM59L, CREB3, RAB39A, TMEM167B, VPS45, GOLIM4, CHST3, MARCH9, ARL3, SACM1L, RFWD2, ATF6, GBA2, NRAS, COG5, COPG2, RAB35, ZDHHC13, KLHL12, BET1L, SEC13, CNIH1, RAB10, TRAPPC1, COPE	1070	591	18224	1.26802	1	0.609597	73.7035
GOTERM_CC_DIRECT	GO:0044853~plasma membrane raft	3	0.247525	0.0940642	PRKAR1A, PRKACA, CDH2	1070	9	18224	5.67726	1	0.639309	77.0508
GOTERM_CC_DIRECT	GO:0002199~zona pellucida receptor complex	3	0.247525	0.0940642	TCP1, CCT4, CCT3	1070	9	18224	5.67726	1	0.639309	77.0508
GOTERM_CC_DIRECT	GO:0005741~mitochondrial outer membrane	14	1.15512	0.0987027	USP30, CISD2, BRI3BP, AGPAT5, BAX, CASP8, SLC25A46, SPG20, TOMM20, CYB5B, PMAIP1, ACACB, PPP1CC, MARCH5	1070	149	18224	1.6003	1	0.65205	78.7407
Category	Term	Count	%	PValue	Genes	List Total	Pop Hits	Pop Total	Fold Enrichment	Bonferroni	Benjamini	FDR
GOTERM_MF_DIRECT	GO:0005515~protein binding	677	55.8581	1.00906e-20	SLC9A9, RPL17, FAM200A, AURKAIP1, ZNF639, USE1, ITSN2, MED21, TMEM140, MAP3K7, APP, ISG15, MED28, SERPINE2, BTBD1, CTGF, INTS7, ZNF397, LSM5, VPS4A, DHX36, CCNA2, PCBD1, VPS45, LIG3, SCYL3, SKP1, ISG20L2, MARK4, ERGIC2, RAD1, RPS16, EIF2S1, RPS14, FCHSD2, ROR2, GATC, ACAA1, SH3GL1, CPSF3L, GNAI2, CCDC93, CHCHD3, NIFK, PPT1, NAA38, ACP1, RIC1, C1ORF50, TMEM123, FAM162A, RCHY1, C22ORF39, PHB, MAP2K…	1028	8785	16881	1.26547	1.0363e-17	1.0363e-17	1.5997e-17
GOTERM_MF_DIRECT	GO:0044822~poly(A) RNA binding	114	9.40594	7.71496e-08	FASTKD3, NCBP1, RPL17, FASTKD1, MRPL42, MRPL41, U2AF2, EIF5, EIF5A, RBM7, PNISR, CCT3, SMNDC1, CISD2, TIA1, LRRC59, RBMS2, RPP30, DHX36, ZNF106, FNDC3A, MTO1, API5, DDX39A, MTERF1, ISG20L2, PPP1CC, NUPL2, RSL1D1, RPS16, RPS14, EIF2S1, SRP72, LRPPRC, ALDOA, GRB2, PNPT1, NOC3L, SRSF11, ZCRB1, NIFK, IGF2BP3, DUSP11, EIF3C, DDX47, MOV10, RPL6, PRKRA, BTF3, DDX41, ARL6IP4, UTP23, MRPS23, CSRP1, RPF2, …	1028	1129	16881	1.65812	7.92295e-05	3.96156e-05	0.000122308
GOTERM_MF_DIRECT	GO:0003723~RNA binding	54	4.45545	0.000535307	XPO1, NCBP1, U2AF2, EIF5A, TIMM50, PRKCSH, CNOT7, CNOT6, PABPC4L, RAE1, RPS3A, TIA1, LSM5, RBMS2, RPP30, IMPDH2, MRPL1, TUT1, RSL1D1, SUZ12, RPS16, CELF6, RPS14, THOC7, CPSF4, TRUB1, SNRPE, LRPPRC, C1D, AGFG1, PNPT1, SNU13, NIFK, ZCRB1, DUSP11, IGF2BP3, RPL6, MORC3, TRDMT1, NUDT21, ZC3H12A, RAD51AP1, IREB2, GRSF1, TSN, U2AF1L4, RPS7, RPL29, TRNT1, DDX55, DCP2, RBM18, DDX50, BARD1	1028	547	16881	1.62111	0.422997	0.167484	0.845276
GOTERM_MF_DIRECT	GO:0004386~helicase activity	15	1.23762	0.000574889	SMARCAD1, SHPRH, HLTF, RAD54L, DDX58, DNA2, DDX47, MOV10, DDX55, EIF4A2, GTF2F2, DDX50, DHX36, DHX40, DDX41	1028	85	16881	2.89786	0.445995	0.137263	0.907512
GOTERM_MF_DIRECT	GO:0098641~cadherin binding involved in cell-cell adhesion	33	2.72277	0.000815263	ALDOA, YWHAZ, SNX5, CHMP4B, EIF5, CAPZA1, GIPC1, EIF2A, BZW1, ATIC, RPL6, LRRC59, RANBP1, TWF1, MYO6, YWHAB, OLA1, TXNDC9, STAT1, FLNB, PARK7, RPL29, RSL1D1, SCYL1, RUVBL1, DNAJB1, TMPO, RAB10, AHSA1, SEPT7, SEPT9, SH3GL1, EPN2	1028	290	16881	1.86862	0.567259	0.154243	1.28467
GOTERM_MF_DIRECT	GO:0004842~ubiquitin-protein transferase activity	36	2.9703	0.000920953	ANAPC11, CDC34, TRIM71, TTC3, LNX1, KLHL7, ERCC8, G2E3, UBE2D3, RNF103, TRIM9, HECTD2, FBXW2, RCHY1, ITCH, KLHL23, FBXO3, UBE2D1, SHPRH, VHL, UBE2L6, CDC23, SKP1, MARCH5, BIRC2, UBE2B, RFWD2, TRIM56, UHRF2, RNF7, NEDD4, UBE2K, RNF139, KLHL12, SIAH1, BARD1	1028	329	16881	1.79685	0.611808	0.145902	1.45008
GOTERM_MF_DIRECT	GO:0004721~phosphoprotein phosphatase activity	10	0.825083	0.00133982	PHLPP1, PPP6C, DUSP26, PPP2CB, PPP3CC, TIMM50, PPP1CC, PTEN, PPP1CB, CDC25A	1028	45	16881	3.64916	0.747644	0.178565	2.10305
GOTERM_MF_DIRECT	GO:0042802~identical protein binding	67	5.52805	0.00151095	SEPT3, IER5, NIF3L1, CHMP4B, GNPNAT1, ATG101, ATL3, CBX3, MBIP, UBQLN1, PTEN, KLHL7, APP, ROBO1, ATXN10, CASP8, TNIP1, USP15, DDX39A, PFKL, PCBD1, ADIPOR1, RB1, RAD52, FLNB, DCTN2, DNPH1, KLHL12, RAD18, SIAH1, PSME3, RUVBL2, C1QL4, SEPT7, SH3GL1, ALDOA, YWHAZ, GRB2, WRNIP1, STK10, SNX16, TFG, CCDC91, C10ORF88, BLOC1S6, DRAP1, C1ORF50, PRKRA, NUDT21, TRIP10, CAP2, GSTA4, DRG1, TSN, STAT1, PARK7, K…	1028	749	16881	1.46892	0.788371	0.176437	2.36868
GOTERM_MF_DIRECT	GO:0005524~ATP binding	119	9.81848	0.00182341	KIFC2, TBK1, TTK, CCT3, MTHFD1L, MAP3K7, KIF13A, VPS4A, ORC5, PRKACA, DHX36, PRKACB, DDX39A, TWF1, PDXK, MYO6, LIG3, OLA1, WNK2, SCYL3, MARK4, NME6, SCYL1, RFC2, RIOK3, ROR2, CSNK1G3, NEK7, GATC, KIF4B, MVD, STK11, ACTR3B, PFKFB3, STK10, CDC34, CMPK1, MOV10, UBE2D3, DDX47, LMTK3, DDX41, UBE2D1, OBSCN, SHPRH, MAP2K4, UBE2L6, ACACB, ATP13A3, RAD54L, RIMKLB, GART, TRNT1, DDX58, NUBPL, DNA2, PSMC6, C…	1028	1495	16881	1.30711	0.846546	0.188006	2.85191
GOTERM_MF_DIRECT	GO:0003688~DNA replication origin binding	5	0.412541	0.0031819	ORC5, MCM2, HSPD1, ORC2, ORC3	1028	11	16881	7.46418	0.962108	0.279134	4.92691
GOTERM_MF_DIRECT	GO:0047485~protein N-terminus binding	14	1.15512	0.00581767	MORF4L1, TBL1XR1, ERCC5, PEX19, YWHAQ, PEX14, EIF5A, EXOC5, RBPJ, PARP1, PPP1CC, BIRC2, TGFB1, ERCC2	1028	97	16881	2.37007	0.997502	0.42001	8.83499
GOTERM_MF_DIRECT	GO:0051082~unfolded protein binding	15	1.23762	0.00682281	GRPEL2, TCP1, SPG7, CCT6A, CCT3, LRPAP1, TMEM67, CCT4, PPIB, HEATR3, PPIA, TOMM20, RUVBL2, DNAJB1, HSPD1	1028	110	16881	2.23926	0.999116	0.443407	10.2853
GOTERM_MF_DIRECT	GO:0016874~ligase activity	28	2.31023	0.00761956	LTN1, GCAT, TRIM71, TTC3, LNX1, G2E3, RNF103, TRIM9, HECTD2, RCHY1, RNF149, E4F1, CCNB1IP1, SHPRH, LIG3, MARCH9, MARCH7, HLTF, BIRC2, MARCH5, RFWD2, TRIM56, UHRF2, NEDD4, RNF139, RAD18, SIAH1, BARD1	1028	270	16881	1.70294	0.999612	0.453516	11.4195
GOTERM_MF_DIRECT	GO:0097602~cullin family protein binding	5	0.412541	0.00833662	DCUN1D1, RNF7, ANAPC11, SKP1, DCUN1D4	1028	14	16881	5.86472	0.999815	0.45888	12.4287
GOTERM_MF_DIRECT	GO:0046872~metal ion binding	152	12.5413	0.00887517	ZNF639, CNOT7, CNOT6, ZNF184, CISD2, ZNF181, PRIM2, ZNF397, ZNF106, ESCO1, POLK, NUDT19, OLA1, POLB, NUPL2, PPP1CC, PPP1CB, ESCO2, TANK, NME6, SUZ12, RIOK3, TRMT13, ROR2, ABAT, MYNN, ZNF382, NEK7, ARFGAP1, AGFG1, GNAI2, ITGAE, EXTL2, PPAT, MUT, CEPT1, ECE1, ZNF695, LMTK3, FBXO5, ZNF71, ZMPSTE24, DDX41, THAP10, IKZF5, OBSCN, ZNF529, OSGEP, SMYD3, IREB2, ZBTB41, ACACB, ATP13A3, U2AF1L4, ARMC1, RIMK…	1028	2069	16881	1.20639	0.999894	0.456848	13.1797
GOTERM_MF_DIRECT	GO:0051539~4 iron, 4 sulfur cluster binding	8	0.660066	0.0125708	NUBPL, DNA2, NUBP1, POLE, PRIM2, IREB2, PPAT, ERCC2	1028	42	16881	3.12785	0.999998	0.556031	18.1721
GOTERM_MF_DIRECT	GO:0031625~ubiquitin protein ligase binding	28	2.31023	0.0162723	YWHAZ, TSG101, SLF1, CDC34, TRIB1, BAG5, SUMO2, BTBD1, CASP8, SPG20, RALA, PRKACA, PRKACB, TCP1, SHPRH, RB1, HLTF, UBE2B, TANK, ATF6, ATXN3, UBE2K, PRKAR1A, RAD18, GLMN, HSPD1, SPOPL, LRPPRC	1028	287	16881	1.60207	1	0.628841	22.902
GOTERM_MF_DIRECT	GO:0008138~protein tyrosine/serine/threonine phosphatase activity	7	0.577558	0.0230058	DUSP5, DUSP26, STYX, PTPMT1, DUSP11, PTEN, DUSP6	1028	37	16881	3.10671	1	0.734978	30.856
GOTERM_MF_DIRECT	GO:0004722~protein serine/threonine phosphatase activity	9	0.742574	0.0234425	PPP6C, RPAP2, PPP2CB, TIMM50, PPP1R15B, PPP1CC, UBLCP1, PTEN, PPP1CB	1028	58	16881	2.54812	1	0.722579	31.3445
GOTERM_MF_DIRECT	GO:0043022~ribosome binding	8	0.660066	0.0337473	IMPACT, EIF2S1, OLA1, ZC3H12A, EIF5A, EIF2A, GUF1, EIF5A2	1028	51	16881	2.57588	1	0.828443	41.9719
GOTERM_MF_DIRECT	GO:0061630~ubiquitin protein ligase activity	19	1.56766	0.0362623	CCNB1IP1, LTN1, VHL, CDC34, SKP1, ANAPC11, MED21, HLTF, TRIM71, UBE2B, RFWD2, UHRF2, RNF7, NEDD4, RNF139, RAD18, SIAH1, ITCH, RNF149	1028	187	16881	1.66846	1	0.835748	44.3207
GOTERM_MF_DIRECT	GO:0005385~zinc ion transmembrane transporter activity	5	0.412541	0.0414373	SLC39A14, SLC39A8, SLC39A6, SLC30A6, SLC30A7	1028	22	16881	3.73209	1	0.86132	48.8762
GOTERM_MF_DIRECT	GO:0043130~ubiquitin binding	10	0.825083	0.0467336	USPL1, TOM1L1, TSG101, NEDD4, RAE1, UBXN2B, NSFL1C, UBE2L6, BIRC2, MARK4	1028	78	16881	2.10528	1	0.882003	53.1752
GOTERM_MF_DIRECT	GO:0030275~LRR domain binding	3	0.247525	0.0470788	ROBO1, STK11, POLR2J	1028	6	16881	8.2106	1	0.872997	53.4432
GOTERM_MF_DIRECT	GO:0003910~DNA ligase (ATP) activity	3	0.247525	0.0470788	LIG3, PARP1, PARP2	1028	6	16881	8.2106	1	0.872997	53.4432
GOTERM_MF_DIRECT	GO:0004532~exoribonuclease activity	4	0.330033	0.0493883	DCPS, ZC3H12A, CNOT7, CNOT6	1028	14	16881	4.69177	1	0.875155	55.2002
GOTERM_MF_DIRECT	GO:0016887~ATPase activity	18	1.48515	0.0541061	DDX39A, KIFC2, ABCE1, WRNIP1, OLA1, KIF9, ATP13A3, HLTF, KIF13A, DNA2, PSMC6, EIF4A2, VPS4A, ABCD3, RUVBL2, ABCC1, RUVBL1, HSPD1	1028	183	16881	1.6152	1	0.888884	58.598
GOTERM_MF_DIRECT	GO:0003678~DNA helicase activity	5	0.412541	0.054732	ERCC8, DNA2, RUVBL2, MCM2, RUVBL1	1028	24	16881	3.42108	1	0.882461	59.0302
GOTERM_MF_DIRECT	GO:0051087~chaperone binding	10	0.825083	0.0570558	BAG5, GRPEL2, BAX, TBCD, TBCE, HSPD1, DNAJB1, BIRC2, TIMM44, AHSA1	1028	81	16881	2.02731	1	0.884073	60.5981
GOTERM_MF_DIRECT	GO:0005521~lamin binding	4	0.330033	0.0590281	TOR1AIP1, SUN1, TMPO, PPP1CC	1028	15	16881	4.37899	1	0.884056	61.8846
GOTERM_MF_DIRECT	GO:0005525~GTP binding	32	2.64026	0.0654753	SEPT3, GNAI2, RAB5B, GTPBP10, EIF5, ATL3, GNL3L, GCH1, RAB28, MFHAS1, RAB23, RHOBTB1, RALA, TUBB6, RHOC, GUF1, TUBA1A, ARL1, RSG1, RAB8B, RAB39A, OLA1, DRG1, MAFK, ARL3, NRAS, RAB35, RAB10, NKIRAS1, SEPT7, ARL4A, SEPT9	1028	384	16881	1.36843	1	0.901548	65.8206
GOTERM_MF_DIRECT	GO:0031491~nucleosome binding	4	0.330033	0.0694757	HP1BP3, MUM1, DNTTIP1, NOC2L	1028	16	16881	4.1053	1	0.907959	68.0678
GOTERM_MF_DIRECT	GO:0008270~zinc ion binding	84	6.93069	0.0757117	UQCRC2, SPG7, THRA, LTN1, DBF4, LNX1, ZNF184, G2E3, MBTD1, RNF103, TRIM9, PCGF6, TRIM7, RNF149, GATAD1, SREK1IP1, KDM5B, SEC24D, ZCCHC8, ZDHHC2, CGRRF1, PDXK, BRF2, NEIL3, ZNF92, POLE, LIG3, NEIL1, NPEPPS, HNF4G, HLTF, RFWD2, KDM2B, UHRF2, ZFAND2A, ZDHHC13, ZFAND2B, PYGO1, RNF139, RAD18, SIAH1, CPSF4, MYNN, MATR3, ZFAND5, AMZ2, LANCL1, ZCRB1, WTIP, ANAPC11, TRIM71, ZFAND1, TTC3, PXN, RABGGTB, NR2…	1028	1169	16881	1.17997	1	0.920084	71.2966
GOTERM_MF_DIRECT	GO:0042803~protein homodimerization activity	55	4.53795	0.0775393	GRPEL2, NOG, TSG101, CHMP4B, TTK, PSPH, TGFB1, MTHFD1L, KLHL7, MAX, CISD2, TRIM9, GABPB2, PDXK, ACTN1, COQ9, DNPH1, ABAT, PDCD6IP, DNTTIP1, AOC3, SNX6, MVD, STK10, DCK, CALCOCO2, FKBP1A, GIPC1, TYW5, NR2C1, GCH1, BLOC1S6, ERCC5, ECE1, CEP57, ATIC, ALDH1A3, PRKRA, NUDT21, ENO3, ABCD3, PAFAH1B2, RCHY1, CARD8, GSTA4, CREB3, LRRC41, STAT1, PARK7, RPE, CORO1A, BAX, LRP6, GCA, BARD1	1028	730	16881	1.23721	1	0.918879	72.1833
GOTERM_MF_DIRECT	GO:0003899~DNA-directed RNA polymerase activity	6	0.49505	0.0786027	POLR3G, POLR2F, POLR2E, POLR2J, TWISTNB, MED21	1028	38	16881	2.59282	1	0.915649	72.6873
GOTERM_MF_DIRECT	GO:0030695~GTPase regulator activity	4	0.330033	0.0806909	RGS12, IPO7, GOPC, ARL2BP	1028	17	16881	3.86381	1	0.915305	73.6523
GOTERM_MF_DIRECT	GO:0031386~protein tag	3	0.247525	0.081072	SUMO2, ISG15, UBL5	1028	8	16881	6.15795	1	0.91036	73.8249
GOTERM_MF_DIRECT	GO:0005049~nuclear export signal receptor activity	3	0.247525	0.081072	XPO1, CSE1L, NUPL2	1028	8	16881	6.15795	1	0.91036	73.8249
GOTERM_MF_DIRECT	GO:0003735~structural constituent of ribosome	20	1.65017	0.0838229	MRPL1, RPL17, MRPL51, MRPL42, MRPS34, MRPL41, MRPS23, NDUFA7, MRPL30, RPL29, RPS7, RPS16, RPS3A, RPL6, RPS14, MRPL36, SLC25A3, MRPL19, SLC25A40, MRPL35	1028	222	16881	1.47939	1	0.911962	75.0399
GOTERM_MF_DIRECT	GO:0008047~enzyme activator activity	7	0.577558	0.0878476	GMFB, ARL1, UBA2, DBF4, PRKRA, CYB5B, PRKCD	1028	51	16881	2.25389	1	0.916676	76.7226
GOTERM_MF_DIRECT	GO:0008022~protein C-terminus binding	17	1.40264	0.0886264	ITGB3BP, PHB, VTA1, NEIL1, YWHAB, PPP1CC, SHANK3, CORO1A, SDC1, CTGF, PPP2CB, YWHAQ, VPS4A, SIAH1, IFT52, KPNA3, ERCC2	1028	182	16881	1.53385	1	0.913169	77.0357
GOTERM_MF_DIRECT	GO:0016791~phosphatase activity	6	0.49505	0.0934861	DUSP5, HDHD2, DUSP11, PPP1CC, PPP1CB, SACM1L	1028	40	16881	2.46318	1	0.919538	78.902
GOTERM_MF_DIRECT	GO:0004004~ATP-dependent RNA helicase activity	8	0.660066	0.098981	DDX39A, DDX47, DDX55, EIF4A2, DDX50, DHX36, DHX40, DDX41	1028	65	16881	2.02107	1	0.926525	80.8406

## Sheet: brown
Category	Term	Count	%	PValue	Genes	List Total	Pop Hits	Pop Total	Fold Enrichment	Bonferroni	Benjamini	FDR
GOTERM_BP_DIRECT	GO:0030148~sphingolipid biosynthetic process	13	1.27827	4.18794e-06	ACER3, HACD3, SGPP1, CERS6, HACD1, ALDH3B1, ELOVL4, ELOVL3, ELOVL2, KDSR, ELOVL7, ELOVL6, DEGS1	869	48	16792	5.23341	0.0125556	0.0125556	0.0075456
GOTERM_BP_DIRECT	GO:0042761~very long-chain fatty acid biosynthetic process	7	0.688299	2.35195e-05	HACD3, ELOVL4, ELOVL3, ELOVL2, ELOVL7, HACD1, ELOVL6	869	13	16792	10.4049	0.0685001	0.0348576	0.0423691
GOTERM_BP_DIRECT	GO:0006636~unsaturated fatty acid biosynthetic process	7	0.688299	6.27331e-05	ELOVL4, ELOVL3, SCD, ELOVL2, ELOVL7, ELOVL6, DEGS1	869	15	16792	9.01757	0.172438	0.0611416	0.112973
GOTERM_BP_DIRECT	GO:0010718~positive regulation of epithelial to mesenchymal transition	9	0.884956	0.000215783	NOTCH1, TGFBR2, EZH2, SDCBP, SMAD3, COL1A1, BAMBI, AXIN2, TWIST1	869	33	16792	5.27001	0.478521	0.150215	0.388086
GOTERM_BP_DIRECT	GO:0034625~fatty acid elongation, monounsaturated fatty acid	5	0.491642	0.00021888	ELOVL4, ELOVL3, ELOVL2, ELOVL7, ELOVL6	869	7	16792	13.8024	0.483372	0.123735	0.393645
GOTERM_BP_DIRECT	GO:0019367~fatty acid elongation, saturated fatty acid	5	0.491642	0.00021888	ELOVL4, ELOVL3, ELOVL2, ELOVL7, ELOVL6	869	7	16792	13.8024	0.483372	0.123735	0.393645
GOTERM_BP_DIRECT	GO:0034626~fatty acid elongation, polyunsaturated fatty acid	5	0.491642	0.00021888	ELOVL4, ELOVL3, ELOVL2, ELOVL7, ELOVL6	869	7	16792	13.8024	0.483372	0.123735	0.393645
GOTERM_BP_DIRECT	GO:0071294~cellular response to zinc ion	6	0.589971	0.00231139	TSPO, MT1M, MT2A, MT1E, MT1X, MT1F	869	19	16792	6.10211	0.999071	0.687637	4.08377
GOTERM_BP_DIRECT	GO:0045926~negative regulation of growth	6	0.589971	0.00231139	ING5, MT1M, MT2A, MT1E, MT1X, MT1F	869	19	16792	6.10211	0.999071	0.687637	4.08377
GOTERM_BP_DIRECT	GO:0008152~metabolic process	19	1.86824	0.00271418	ENPP5, ECI1, SUCLG2, ARSK, ECHDC3, ISOC1, LPCAT2, EDEM1, MAN1C1, LPCAT4, OXSM, DBT, ACSL1, INSIG1, HDHD3, GSTO1, FAHD2B, SUCLA2, SCP2	869	168	16792	2.18538	0.999725	0.690067	4.7791
GOTERM_BP_DIRECT	GO:0015031~protein transport	34	3.34317	0.00460794	VPS29, EXOC7, BBS9, VPS54, SNX7, KIAA0196, GPM6B, VPS37D, ARF5, NXT2, CHMP2B, MTM1, TMED7, RINL, EXOC6, KLHL20, RAB2A, GABARAPL2, TIMM10B, C16ORF62, VPS8, LIN7A, PSEN1, AKTIP, ARF3, RAB14, RAP1A, YIPF5, COL1A1, RAB38, GOSR1, SLC15A4, KIF20A, SERP1	869	395	16792	1.66328	0.999999	0.824793	7.98495
GOTERM_BP_DIRECT	GO:0035338~long-chain fatty-acyl-CoA biosynthetic process	8	0.786627	0.00532366	ACSL1, ELOVL4, ELOVL3, SCD, ELOVL2, ELOVL7, HACD1, ELOVL6	869	42	16792	3.68064	1	0.832936	9.1698
GOTERM_BP_DIRECT	GO:0006351~transcription, DNA-templated	126	12.3894	0.0066069	ZNF581, HKR1, PRR13, ARNT2, CBX4, ZNF827, MXI1, GTF2IRD2B, CBX6, PNN, KDM1B, RCBTB1, ESF1, ZNF304, EPC2, SIN3A, SMARCD2, MED29, RARB, DNAJC2, CCAR2, CCAR1, TWIST1, YY1, ZHX1, ZHX2, RRP8, ZNF503, PROX1, ZNF236, PIAS3, MAPK3, VGLL3, ST18, SWT1, SUDS3, ZNF436, TFCP2L1, HDGF, ZSCAN5A, KEAP1, COMMD8, ZNF226, NKX3-1, ZNF426, RNF14, ZBTB49, SETDB1, ZBTB48, KAT7, ZNF121, SMAD5, KLF16, SMAD3, UBE2L3, ZNF4…	869	1955	16792	1.24539	1	0.864653	11.2581
GOTERM_BP_DIRECT	GO:0006464~cellular protein modification process	13	1.27827	0.00794233	ST3GAL2, ERO1A, PIGH, ST3GAL6, RPN1, UBA6, DUSP12, RPN2, USP25, UBE2L3, FBXO22, MANBA, SERP1	869	105	16792	2.39242	1	0.887754	13.3832
GOTERM_BP_DIRECT	GO:0006376~mRNA splice site selection	5	0.491642	0.00983203	SRSF5, SRSF6, CELF2, LUC7L, LUC7L3	869	17	16792	5.68334	1	0.916605	16.3083
GOTERM_BP_DIRECT	GO:0045892~negative regulation of transcription, DNA-templated	39	3.83481	0.0109287	ZNF488, BCLAF1, ZNF552, GCLC, GLIS2, EZH2, CBX4, CTCF, ELK3, ZNF350, SIN3A, PAX9, LANCL2, TRIM6, NKX3-1, BCL6, DAP, MYB, CCAR2, TWIST1, ZNF281, SETDB2, NACC2, ZHX1, FZD1, ZHX2, PHF12, TRIM24, PROX1, ATF5, NOTCH1, HDAC3, ID2, YAF2, PHB2, PSPC1, KAT6B, RBM15, SUDS3	869	499	16792	1.51024	1	0.921939	17.9629
GOTERM_BP_DIRECT	GO:0042476~odontogenesis	6	0.589971	0.0113997	FGFR2, PAM, FGF8, PAX9, AXIN2, TWIST1	869	27	16792	4.29408	1	0.915479	18.6639
GOTERM_BP_DIRECT	GO:0006915~apoptotic process	43	4.22812	0.0121571	FGFR2, DPF2, TSPO, FGF8, BCLAF1, HINT2, BNIP3, RRAGA, MRPS30, SHB, PEG10, NISCH, C19ORF68, TMEM102, FAIM, DAP, STPG1, CCAR1, OPA1, DFFB, TGFBR2, PKN2, TPX2, ESPL1, TRADD, PLEKHF1, RNF130, PLSCR1, DRAM2, PDCL3, AKTIP, RFK, CSRNP1, SIX1, MAPK3, TNFAIP8, BUB1B, RIPK2, APAF1, APBB1, DRAM1, SUDS3, ADAM15	869	567	16792	1.46544	1	0.914581	19.7795
GOTERM_BP_DIRECT	GO:0001657~ureteric bud development	7	0.688299	0.012551	FGFR2, SMAD5, SIX1, SMAD3, FOXC1, CAT, RARB	869	38	16792	3.55957	1	0.9076	20.3538
GOTERM_BP_DIRECT	GO:0003149~membranous septum morphogenesis	4	0.393314	0.0125657	FGFR2, ID2, TGFBR2, FZD1	869	10	16792	7.72934	1	0.893984	20.3751
GOTERM_BP_DIRECT	GO:0051301~cell division	29	2.85152	0.0148313	MAD1L1, FZR1, BCAR1, CDCA8, NDE1, CCSAP, CDCA2, CDCA5, CDCA3, KIF14, BOD1, PDS5B, KIF11, SETDB2, CCNF, TPX2, PKN2, CDC20, PMF1, CEP63, TACC3, SMC2, SEPT11, NCAPD2, NEDD1, SYCP3, ANXA11, BUB1B, NEK4	869	350	16792	1.60108	1	0.918285	23.6035
GOTERM_BP_DIRECT	GO:0071377~cellular response to glucagon stimulus	7	0.688299	0.0159984	ADCY7, PRKAR1B, GNG13, GNB4, GNG2, GNG12, CPS1	869	40	16792	3.38159	1	0.922766	25.2178
GOTERM_BP_DIRECT	GO:0003181~atrioventricular valve morphogenesis	4	0.393314	0.0166228	NOTCH1, TGFBR2, ZFPM1, CYR61	869	11	16792	7.02668	1	0.920231	26.0683
GOTERM_BP_DIRECT	GO:0007062~sister chromatid cohesion	12	1.17994	0.0173255	KIF22, MAD1L1, NDE1, CDCA8, PDS5B, PLK1, PHB2, B9D2, BUB1B, CDC20, PMF1, CDCA5	869	103	16792	2.25127	1	0.918806	27.0144
GOTERM_BP_DIRECT	GO:0032869~cellular response to insulin stimulus	10	0.983284	0.0175259	INHBB, SRSF5, RAB31, KAT2B, GCLC, ENPP1, C2CD5, SLC25A33, EEF2K, RHOQ	869	77	16792	2.50953	1	0.9115	27.2821
GOTERM_BP_DIRECT	GO:0045893~positive regulation of transcription, DNA-templated	39	3.83481	0.0176773	ING5, GLIS2, ARNT2, TBP, CTCF, ELK3, GLI2, SERTAD3, NKX3-1, MYB, DNAJC2, RNF14, ZNF281, EGR1, MAP2K1, PCBD2, TAF8, SMAD5, FZD1, SMAD3, TOPORS, TRIM24, PROX1, ATXN7L3, ATF5, NOTCH1, ID2, PSEN1, YAF2, SIX1, MAPK3, MLLT11, SETD7, FOXC1, COL1A1, KAT6B, BAMBI, NEK4, APBB1	869	515	16792	1.46332	1	0.903628	27.4837
GOTERM_BP_DIRECT	GO:0048701~embryonic cranial skeleton morphogenesis	6	0.589971	0.0202541	FGFR2, SIX1, TGFBR2, SMAD3, MMP16, TWIST1	869	31	16792	3.74001	1	0.923636	30.8357
GOTERM_BP_DIRECT	GO:1900182~positive regulation of protein localization to nucleus	5	0.491642	0.0209942	KAT7, PLK1, GLIS2, EIF2AK3, GTSE1	869	21	16792	4.6008	1	0.922738	31.7711
GOTERM_BP_DIRECT	GO:0000002~mitochondrial genome maintenance	4	0.393314	0.0213259	OPA1, SLC25A33, PIF1, SLC25A36	869	12	16792	6.44112	1	0.918029	32.1864
GOTERM_BP_DIRECT	GO:0000398~mRNA splicing, via spliceosome	20	1.96657	0.0216907	RBM22, CWC15, SF1, SNRPD1, CDC5L, DGCR14, POLR2C, PNN, PCF11, PAPOLA, SRSF5, SRSF7, SRSF6, RBM8A, PSPC1, SLU7, HNRNPH1, RBM15, DHX32, CCAR1	869	222	16792	1.74084	1	0.913742	32.6405
GOTERM_BP_DIRECT	GO:0034613~cellular protein localization	7	0.688299	0.0223144	AJUBA, RAP2A, SIN3A, LAMTOR1, AMOT, RRAGA, AXIN2	869	43	16792	3.14566	1	0.912105	33.41
GOTERM_BP_DIRECT	GO:0055114~oxidation-reduction process	43	4.22812	0.023429	HSD17B11, CYB5R4, PAM, ALDH18A1, SORD, PDIA3, FDX1, VKORC1L1, GLUD1, PGD, OSGIN2, GFER, RSAD1, HIBADH, KDM1B, PECR, AKR1A1, ERO1A, MMACHC, CPOX, GSTO1, QSOX1, HSD17B7, ALKBH8, MSMO1, NOXO1, PCBD2, PYROXD2, SCD, CDO1, ALDH3B1, DHRS7, L2HGDH, ASPHD2, ABCC4, KDSR, CYP2R1, ZADH2, JMJD1C, GLYR1, CRYM, DEGS1, RETSAT	869	592	16792	1.40355	1	0.915113	34.7647
GOTERM_BP_DIRECT	GO:0006890~retrograde vesicle-mediated transport, Golgi to ER	10	0.983284	0.0253989	KIF23, KIF22, TMED7, KIF11, TMED2, GOLPH3, ARF3, SURF4, TMED10, ARF5	869	82	16792	2.35651	1	0.924776	37.0955
GOTERM_BP_DIRECT	GO:0036109~alpha-linolenic acid metabolic process	4	0.393314	0.0266787	ACSL1, ELOVL3, ELOVL2, SCP2	869	13	16792	5.94565	1	0.928044	38.5673
GOTERM_BP_DIRECT	GO:0034975~protein folding in endoplasmic reticulum	4	0.393314	0.0266787	ERO1A, PDIA3, HSPA5, CANX	869	13	16792	5.94565	1	0.928044	38.5673
GOTERM_BP_DIRECT	GO:0051457~maintenance of protein location in nucleus	4	0.393314	0.0266787	ARL2, CIZ1, TAF8, TOPORS	869	13	16792	5.94565	1	0.928044	38.5673
GOTERM_BP_DIRECT	GO:0032147~activation of protein kinase activity	7	0.688299	0.0273473	KIF14, PRKAG2, TGFBR2, RPLP1, TPX2, NKX3-1, STRADB	869	45	16792	3.00586	1	0.926777	39.3232
GOTERM_BP_DIRECT	GO:0006355~regulation of transcription, DNA-templated	95	9.3412	0.0295073	TAF1B, ZNF581, E2F2, HKR1, PRR13, EZH2, ARNT2, ZNF827, ZBTB39, MXI1, ZNF343, PNN, ESF1, RCBTB1, PRMT3, FUBP1, KDM1B, ZNF304, ZNF350, GTF2E2, SIN3A, MED29, SERTAD3, RARB, MYB, CCAR2, CCAR1, INO80B, ZNF45, ZNF543, SF1, ZNF814, PKN2, TLE3, ZNF503, ZNF236, PIAS3, NCOA5, SIX1, COMMD3, FOXC1, ZNF713, VGLL3, ST18, RBM39, VOPP1, JMJD1C, ZNF436, ZNF276, DPF2, ING3, ZNF552, ZNF805, KEAP1, COMMD8, TCF7L1, Z…	869	1504	16792	1.22056	1	0.935318	41.7057
GOTERM_BP_DIRECT	GO:0001934~positive regulation of protein phosphorylation	13	1.27827	0.0315503	RAP2A, FLT4, FZD1, IGF2, GPER1, HDAC3, AKTIP, MAPK3, NPTN, NKX3-1, ZNF268, AXIN2, CYR61	869	127	16792	1.97798	1	0.941851	43.8777
GOTERM_BP_DIRECT	GO:0036498~IRE1-mediated unfolded protein response	8	0.786627	0.0317418	HDGF, PDIA6, SHC1, SRPRB, HSPA5, EDEM1, DCTN1, SERP1	869	59	16792	2.62012	1	0.937993	44.0773
GOTERM_BP_DIRECT	GO:0006641~triglyceride metabolic process	6	0.589971	0.0327034	ACSL1, DGAT1, INSIG2, INSIG1, SLC37A4, CAT	869	35	16792	3.31258	1	0.938366	45.0696
GOTERM_BP_DIRECT	GO:0060363~cranial suture morphogenesis	3	0.294985	0.0348399	INSIG2, INSIG1, TWIST1	869	6	16792	9.66168	1	0.944509	47.215
GOTERM_BP_DIRECT	GO:0060440~trachea formation	3	0.294985	0.0348399	MAP2K1, MAPK3, TGFBR2	869	6	16792	9.66168	1	0.944509	47.215
GOTERM_BP_DIRECT	GO:0001947~heart looping	8	0.786627	0.0371905	NOTCH1, FGF8, SETDB2, TMED2, PSEN1, NDRG4, TGFBR2, SMAD3	869	61	16792	2.53421	1	0.950661	49.4839
GOTERM_BP_DIRECT	GO:0030878~thyroid gland development	5	0.491642	0.0377306	FGF8, MAP2K1, MAPK3, SIX1, SMAD3	869	25	16792	3.86467	1	0.948967	49.9921
GOTERM_BP_DIRECT	GO:0043065~positive regulation of apoptotic process	24	2.35988	0.0385409	ING5, ARHGEF3, BCLAF1, ING3, TSPO, PNMA2, ARHGEF7, BNIP3, GPER1, ITSN1, TRADD, PLEKHG2, NOTCH1, PSEN1, MLLT11, RIPK2, BCL6, RARB, APAF1, ZNF268, ARL6IP5, APBB1, CCAR2, SUDS3	869	300	16792	1.54587	1	0.948411	50.7455
GOTERM_BP_DIRECT	GO:0007076~mitotic chromosome condensation	4	0.393314	0.0393176	PAM, CDCA5, SMC2, NCAPD2	869	15	16792	5.1529	1	0.947745	51.4575
GOTERM_BP_DIRECT	GO:0031124~mRNA 3'-end processing	7	0.688299	0.0430419	PCF11, PAPOLA, SRSF5, SRSF7, SRSF6, RBM8A, SLU7	869	50	16792	2.70527	1	0.957589	54.7387
GOTERM_BP_DIRECT	GO:0006369~termination of RNA polymerase II transcription	8	0.786627	0.0464588	PCF11, PAPOLA, SRSF5, SRSF7, SRSF6, RBM8A, SLU7, LSM11	869	64	16792	2.41542	1	0.964486	57.5637
GOTERM_BP_DIRECT	GO:0048863~stem cell differentiation	5	0.491642	0.0482944	ZNF281, PHF19, GPM6A, PUM1, ELL3	869	27	16792	3.5784	1	0.966429	59.0118
GOTERM_BP_DIRECT	GO:0036151~phosphatidylcholine acyl-chain remodeling	5	0.491642	0.0482944	PLA2G4A, PLA2G12A, MBOAT2, LPCAT2, LPCAT4	869	27	16792	3.5784	1	0.966429	59.0118
GOTERM_BP_DIRECT	GO:0045668~negative regulation of osteoblast differentiation	6	0.589971	0.0490737	NOTCH1, ID2, SMAD3, AXIN2, CHRD, TWIST1	869	39	16792	2.97282	1	0.965734	59.6124
GOTERM_BP_DIRECT	GO:0006487~protein N-linked glycosylation	6	0.589971	0.0490737	TMEM165, CCDC126, ALG5, DPAGT1, RPN2, MAN1C1	869	39	16792	2.97282	1	0.965734	59.6124
GOTERM_BP_DIRECT	GO:0006633~fatty acid biosynthetic process	7	0.688299	0.0506256	PECR, MSMO1, ELOVL4, PRKAG2, ELOVL7, HACD1, OXSM	869	52	16792	2.60122	1	0.966872	60.7836
GOTERM_BP_DIRECT	GO:0006006~glucose metabolic process	8	0.786627	0.0570854	NISCH, SORD, AKR1A1, ADPGK, SLC37A4, FBN1, IGF2, SERP1	869	67	16792	2.30727	1	0.97702	65.323
GOTERM_BP_DIRECT	GO:0060412~ventricular septum morphogenesis	5	0.491642	0.060322	NOTCH1, TGFBR2, ZFPM1, RBM15, PROX1	869	29	16792	3.33161	1	0.979973	67.4062
GOTERM_BP_DIRECT	GO:0050650~chondroitin sulfate proteoglycan biosynthetic process	3	0.294985	0.0607256	B3GAT3, XYLT2, PXYLP1	869	8	16792	7.24626	1	0.978875	67.6575
GOTERM_BP_DIRECT	GO:0001701~in utero embryonic development	16	1.57325	0.0610084	GNA13, FGFR2, MSH2, ARNT2, TGFBR2, SMAD3, KEAP1, GLI2, RBBP6, MAN2A1, NOTCH1, SIN3A, AMOT, FOXC1, FLVCR1, TWIST1	869	187	16792	1.65334	1	0.977592	67.8325
GOTERM_BP_DIRECT	GO:0001666~response to hypoxia	15	1.47493	0.0623111	EGR1, PAM, ATP1B1, ARNT2, TGFBR2, BNIP3, SMAD3, XRCC1, AJUBA, SLC11A2, SLC2A8, NPPC, APAF1, CAT, DNMT3B	869	172	16792	1.68518	1	0.977763	68.6272
GOTERM_BP_DIRECT	GO:0033539~fatty acid beta-oxidation using acyl-CoA dehydrogenase	4	0.393314	0.0629233	ACADSB, ACADS, ACAD9, ETFA	869	18	16792	4.29408	1	0.976964	68.9942
GOTERM_BP_DIRECT	GO:0007031~peroxisome organization	4	0.393314	0.0629233	TMEM135, PEX3, SCP2, PEX7	869	18	16792	4.29408	1	0.976964	68.9942
GOTERM_BP_DIRECT	GO:0036148~phosphatidylglycerol acyl-chain remodeling	4	0.393314	0.0629233	PLA2G4A, LPGAT1, PLA2G12A, LPCAT4	869	18	16792	4.29408	1	0.976964	68.9942
GOTERM_BP_DIRECT	GO:0045599~negative regulation of fat cell differentiation	6	0.589971	0.064012	ENPP1, INSIG1, SMAD3, ZADH2, ZFPM1, GPER1	869	42	16792	2.76048	1	0.976849	69.6369
GOTERM_BP_DIRECT	GO:0006024~glycosaminoglycan biosynthetic process	6	0.589971	0.064012	B3GAT3, XYLT2, HS6ST2, PXYLP1, GLCE, HS2ST1	869	42	16792	2.76048	1	0.976849	69.6369
GOTERM_BP_DIRECT	GO:0016569~covalent chromatin modification	11	1.08161	0.0674625	RCBTB1, ZNF304, ING3, PHF19, SMARCD2, L3MBTL3, CBX4, RRP8, CTCF, DNAJC2, CBX6	869	113	16792	1.88104	1	0.979805	71.5917
GOTERM_BP_DIRECT	GO:0009083~branched-chain amino acid catabolic process	4	0.393314	0.0719554	MCCC2, DBT, ACADSB, HIBADH	869	19	16792	4.06808	1	0.983366	73.9593
GOTERM_BP_DIRECT	GO:0060716~labyrinthine layer blood vessel development	4	0.393314	0.0719554	TMED2, FZD5, VASH2, CYR61	869	19	16792	4.06808	1	0.983366	73.9593
GOTERM_BP_DIRECT	GO:0008589~regulation of smoothened signaling pathway	4	0.393314	0.0719554	FGFR2, ANKMY2, GLI2, ARL6	869	19	16792	4.06808	1	0.983366	73.9593
GOTERM_BP_DIRECT	GO:0032781~positive regulation of ATPase activity	5	0.491642	0.0737831	GABARAPL2, ATP1B1, ATP1B3, DNAJC9, DNAJC2	869	31	16792	3.11667	1	0.983907	74.868
GOTERM_BP_DIRECT	GO:0006635~fatty acid beta-oxidation	6	0.589971	0.0752361	ECI1, ACADS, DECR1, SLC27A2, CROT, PEX7	869	44	16792	2.635	1	0.984077	75.569
GOTERM_BP_DIRECT	GO:1904668~positive regulation of ubiquitin protein ligase activity	3	0.294985	0.0754634	FZR1, PLK1, CDC20	869	9	16792	6.44112	1	0.983116	75.6769
GOTERM_BP_DIRECT	GO:0043653~mitochondrial fragmentation involved in apoptotic process	3	0.294985	0.0754634	MFF, BNIP3, CCAR2	869	9	16792	6.44112	1	0.983116	75.6769
GOTERM_BP_DIRECT	GO:0016311~dephosphorylation	9	0.884956	0.0762221	NT5C3A, PFKFB4, SGPP1, DUSP12, ENOPH1, FIG4, PXYLP1, BPNT1, NANP	869	86	16792	2.02221	1	0.982651	76.0341
GOTERM_BP_DIRECT	GO:0006694~steroid biosynthetic process	5	0.491642	0.0810359	HSD17B11, TSPO, TFCP2L1, HINT2, SCP2	869	32	16792	3.01928	1	0.985727	78.1872
GOTERM_BP_DIRECT	GO:0030968~endoplasmic reticulum unfolded protein response	6	0.589971	0.0812222	ERO1A, HSPA5, AMFR, EIF2AK3, EDEM1, SERP1	869	45	16792	2.57645	1	0.984849	78.2668
GOTERM_BP_DIRECT	GO:0048545~response to steroid hormone	4	0.393314	0.0815295	TGFBR2, IDH1, PAQR9, PAQR5	869	20	16792	3.86467	1	0.984052	78.3974
GOTERM_BP_DIRECT	GO:0042474~middle ear morphogenesis	4	0.393314	0.0815295	NAGLU, INSIG2, SIX1, INSIG1	869	20	16792	3.86467	1	0.984052	78.3974
GOTERM_BP_DIRECT	GO:0006383~transcription from RNA polymerase III promoter	5	0.491642	0.0886265	TROVE2, CRCP, TBP, POLR1C, POLR3D	869	33	16792	2.92778	1	0.988254	81.2152
GOTERM_BP_DIRECT	GO:0043433~negative regulation of sequence-specific DNA binding transcription factor activity	7	0.688299	0.0886639	ID2, GLIS2, PHB2, EZH2, KEAP1, PROX1, TWIST1	869	60	16792	2.25439	1	0.987433	81.2291
GOTERM_BP_DIRECT	GO:0050880~regulation of blood vessel size	3	0.294985	0.0911878	GCLC, NPPC, FOXC1	869	10	16792	5.79701	1	0.988182	82.144
GOTERM_BP_DIRECT	GO:0071383~cellular response to steroid hormone stimulus	3	0.294985	0.0911878	NKX3-1, UBE2L3, URI1	869	10	16792	5.79701	1	0.988182	82.144
GOTERM_BP_DIRECT	GO:0006390~transcription from mitochondrial promoter	3	0.294985	0.0911878	SLC25A33, MTERF4, C10ORF2	869	10	16792	5.79701	1	0.988182	82.144
GOTERM_BP_DIRECT	GO:0005980~glycogen catabolic process	4	0.393314	0.0916187	PYGL, PHKA1, GYG1, CPS1	869	21	16792	3.68064	1	0.987631	82.2959
GOTERM_BP_DIRECT	GO:0007067~mitotic nuclear division	19	1.86824	0.0921695	BOD1, KIF22, FZR1, KIF11, SETDB2, CCNF, TPX2, CDC20, PMF1, CEP63, DCTN1, NEDD1, PLK1, CCSAP, CDCA2, BUB1B, NEK4, CDCA5, CDCA3	869	248	16792	1.48042	1	0.987148	82.4883
GOTERM_BP_DIRECT	GO:0042787~protein ubiquitination involved in ubiquitin-dependent protein catabolic process	13	1.27827	0.0987318	FZR1, C19ORF68, KLHDC8A, PLK1, UBA6, BUB1B, KEAP1, CDC20, AMFR, UBE2L3, RBBP6, RNF14, KLHL20	869	153	16792	1.64185	1	0.990069	84.6341
Category	Term	Count	%	PValue	Genes	List Total	Pop Hits	Pop Total	Fold Enrichment	Bonferroni	Benjamini	FDR
GOTERM_CC_DIRECT	GO:0005789~endoplasmic reticulum membrane	84	8.25959	7.24709e-09	CYB5R4, HM13, VKORC1L1, SGPP1, LRRC8C, LRRC8D, ALG5, PDIA6, CANX, DMPK, CDS2, PIGK, XYLT2, INSIG2, PIGH, ELOVL3, INSIG1, ELOVL2, PIGB, RPN1, ERAP2, ELOVL7, ANO5, ELOVL6, RPN2, PTDSS1, PLD3, SEC23A, LPGAT1, PIGU, DPAGT1, SRPRB, GPER1, LPCAT2, CDS1, YIF1B, RNF170, PNPLA6, LPCAT4, TMEM106C, DGAT1, PSEN1, SURF4, SDCBP, KDSR, AMFR, KSR1, EIF2AK3, SLC27A2, DEGS1, SERP1, ERMP1, ARV1, GALNT1, SLC37A4, CE…	915	862	18224	1.94086	3.8482e-06	3.8482e-06	1.05244e-05
GOTERM_CC_DIRECT	GO:0005739~mitochondrion	103	10.1278	9.87424e-06	MRPS35, SLC44A1, TSPO, SNCB, NT5C3A, GFER, MIPEP, IARS2, FAM210A, MRPS30, HIBADH, TBC1D15, PECR, CISD1, CPOX, TCAIM, DHX34, DHX32, FLVCR1, TIMMDC1, OPA1, PCBD2, SUCLG2, LYPLA1, C10ORF2, RFK, SLC25A36, MAPK3, CROT, ACADSB, HACD3, FDX1, GLUD1, SFXN3, ELK3, CHMP2B, MRS2, NDRG4, SYBU, IDH1, MTERF4, TIMM10B, MICU1, MAP2K1, PIF1, NDFIP2, AK4, VDAC3, ATAD1, HDHD3, YBEY, COQ10A, CRYM, ATP7B, GM2A, HINT2,…	915	1331	18224	1.54128	0.00522953	0.00261819	0.0143386
GOTERM_CC_DIRECT	GO:0005783~endoplasmic reticulum	71	6.98132	1.25012e-05	CYB5R4, HM13, NT5C3A, PDIA3, PDIA6, BNIP3, SULT2B1, PEX3, CANX, ELOVL4, ELOVL3, SLC35D3, PIGH, ELOVL2, INSIG1, ERAP2, ELOVL7, CAT, ELOVL6, RPN2, IFNGR1, SEC23A, CNPY1, GPER1, LPCAT2, CDS1, PNPLA6, LPCAT4, PSEN1, KDSR, PDE9A, USP25, KSR1, EIF2AK3, CLN5, DEGS1, SERP1, FGFR4, HACD3, ADPGK, SLC37A4, KIAA0196, CERS6, KEAP1, HACD1, EDEM1, CALU, TMED7, ERO1A, TMED2, PLA2G12A, PLCD4, TMED10, VMP1, HSPA5,…	915	828	18224	1.70785	0.00661617	0.00221027	0.0181529
GOTERM_CC_DIRECT	GO:0030176~integral component of endoplasmic reticulum membrane	18	1.76991	1.55151e-05	ACER3, HACD3, SLC37A4, PIGU, DPAGT1, HACD1, EDEM1, FAM134B, PIGK, ELOVL4, ELOVL3, ELOVL2, ELOVL7, HSPA5, AMFR, ELOVL6, SLC27A2, EIF2AK3	915	104	18224	3.44716	0.00820474	0.00205753	0.0225289
GOTERM_CC_DIRECT	GO:0043231~intracellular membrane-bounded organelle	50	4.91642	0.000101992	CCZ1B, TSPO, PREX1, AP3S2, SULT2B1, PEX3, PECR, SPG21, CAT, PARM1, DPAGT1, OSTM1, RAB11FIP2, RAB14, SLU7, VPS26A, CROT, HSD17B11, DPF2, FGFR2, VPS29, STX7, SNX15, ABHD5, SLC37A4, RRAGA, ELK3, ITM2B, ERO1A, TMED2, SYBU, ENTPD4, CCZ1, DNMT3B, QSOX1, SETDB1, LAMTOR1, TAF5, NDFIP2, MANBA, UPF3A, MGST3, DRAM2, IFIT5, GOLPH3, TMEM165, URI1, SCP2, ATP8A1, MGST2	915	558	18224	1.78467	0.0527202	0.0107737	0.148013
GOTERM_CC_DIRECT	GO:0005765~lysosomal membrane	29	2.85152	0.000291526	CCZ1B, HM13, STX7, ENPP1, RRAGA, SLC11A2, SLC2A8, SLC30A4, CCZ1, RAB2A, LAMTOR1, C18ORF8, GPR137B, OSTM1, LMBRD1, CD164, TMEM74, TMEM55A, PLEKHF1, DRAM2, LAMP3, PSEN1, TMEM165, RAB14, GNB4, WDR41, SLC15A4, DRAM1, CLN5	915	274	18224	2.108	0.143433	0.0254737	0.422525
GOTERM_CC_DIRECT	GO:0005654~nucleoplasm	178	17.5025	0.000371093	SLC44A1, PRC1, SNCB, PPP2R5D, CBX4, SNRPD1, TBP, XRCC1, CBX6, GTF2IRD2B, PNN, KDM1B, ESF1, CDCA8, GTF2E2, SIN3A, SMARCD2, RBM8A, MED29, CDCA2, CTDSP1, RARB, RBM11, DNAJC2, CDCA5, CCAR2, LUC7L3, CCAR1, POLL, TIMMDC1, ZNF45, OPA1, DFFB, USP1, ZHX1, ZHX2, RRP8, ELL3, NCAPD2, PCF11, PIAS3, MAPK3, FBXL4, SLU7, ADD3, SUDS3, ZNF436, FGFR2, FZR1, FGFR4, TICRR, SRSF12, HDGF, KEAP1, ELK3, SYBU, AXIN2, DNMT…	915	2784	18224	1.27343	0.178881	0.0277626	0.537557
GOTERM_CC_DIRECT	GO:0016020~membrane	140	13.766	0.00216255	GNA13, ATP1B1, SLC44A1, HM13, PPP2R5A, PRR11, PGAM1, PNN, HS2ST1, FAM49B, DHX34, RPN1, GNG2, RPN2, ANKZF1, OPA1, DPAGT1, DCTN1, PNPLA6, LPCAT4, NCAPD2, TMEM106C, ASPHD2, ACAP2, SDCBP, SLU7, KDSR, STMN1, AMFR, EIF2AK3, ADD3, FGFR2, MYL6, PAM, ERMP1, TFCP2L1, BBS9, B9D2, ENPP4, SFXN3, CERS6, CALU, SLC11A2, PEF1, LGALS3BP, ERO1A, GORASP2, SLC30A4, SLC30A5, ARL6IP5, STK38L, LAPTM4B, LAPTM4A, SCD, GPR…	915	2200	18224	1.26744	0.683224	0.133848	3.09499
GOTERM_CC_DIRECT	GO:0005794~Golgi apparatus	62	6.09636	0.00431887	SNCB, VPS54, AP3S2, SLC35A3, CD46, ST3GAL6, CAT, KLHL20, PARM1, STK26, GPER1, GLCE, FAM134B, PSEN1, LARP7, MAPK3, RAB14, PDE9A, COL1A1, CLN5, GALNT3, FGFR2, ARV1, GALNT1, FGFR4, GALNT6, RRAGA, ARF5, ITM2B, CALU, TMED7, TMED2, GORASP2, PLA2G12A, TMED10, SLC30A5, AXIN2, FKRP, QSOX1, RAB2A, GABARAPL2, LAPTM4A, MAP2K1, LAMTOR1, GALT, NDFIP2, HID1, PLSCR1, DRAM2, HDAC3, PLA2G4A, B3GAT3, AKTIP, ARF3, G…	915	863	18224	1.43088	0.899569	0.225366	6.09206
GOTERM_CC_DIRECT	GO:0042470~melanosome	13	1.27827	0.00462583	RAB2A, GNA13, ATP1B3, PDIA3, PDIA6, CANX, CALU, ANXA11, RPN1, TMED10, SDCBP, RAB38, HSPA5	915	101	18224	2.56357	0.914737	0.218235	6.51162
GOTERM_CC_DIRECT	GO:0005871~kinesin complex	9	0.884956	0.0046294	KIF23, KIF14, KIF22, NDE1, KIF11, NPHP3-ACAD11, KIF7, KLC4, KIF20A	915	53	18224	3.38212	0.914899	0.200679	6.51648
GOTERM_CC_DIRECT	GO:0016607~nuclear speck	20	1.96657	0.00605287	BCLAF1, GLIS2, CBX4, CDC5L, TOPORS, GLI2, PNN, SRSF5, AGGF1, SRSF6, PIAS3, RBM8A, PSPC1, SLU7, RBM39, RBM15, RBM11, APBB1, RBM25, LUC7L3	915	201	18224	1.98179	0.960198	0.235592	8.43929
GOTERM_CC_DIRECT	GO:0000776~kinetochore	11	1.08161	0.00714335	ZNF276, KIF22, MAD1L1, NDE1, SIN3A, KAT2B, PSEN1, PLK1, BUB1B, WDR43, DCTN1	915	81	18224	2.70477	0.977779	0.253848	9.88732
GOTERM_CC_DIRECT	GO:0005758~mitochondrial intermembrane space	10	0.983284	0.0114762	ARL2, MICU1, TIMM10B, PRELID2, OPA1, GOLPH3, CPOX, GFER, FBXL4, CAT	915	74	18224	2.69148	0.997821	0.35454	15.4327
GOTERM_CC_DIRECT	GO:0048471~perinuclear region of cytoplasm	45	4.42478	0.0134955	GALNT3, PAM, CYB5R4, GALNT1, STX7, GALNT6, PREX1, VPS54, ARF5, NXT2, SLC11A2, AGGF1, MT1E, EHD3, KLHL20, MT1F, CCAR1, SEC23A, UPF2, MT1M, TAF8, STK26, PKN2, NDFIP2, CDC20, GPER1, CDC5L, FZD5, ANXA4, MT1X, INHBB, PLEKHF1, BSPRY, LAMP3, ARF3, MT2A, RAB14, BUB1B, RAP1A, PDE9A, AMFR, EIF2AK3, APBB1, CLN5, ATP7B	915	621	18224	1.44326	0.999264	0.381831	17.9071
GOTERM_CC_DIRECT	GO:0005777~peroxisome	12	1.17994	0.0151356	PECR, MFF, TMEM135, IDH1, CAT, PEX3, ZADH2, ISOC1, SCP2, PHYH, CROT, PEX7	915	104	18224	2.29811	0.999696	0.39719	19.867
GOTERM_CC_DIRECT	GO:0005770~late endosome	13	1.27827	0.0195123	VPS29, SLC11A2, MTM1, PARM1, STX7, MAP2K1, MAPK3, SLC30A4, RAB14, RAP1A, SLC31A2, ATP7B, CHMP2B	915	122	18224	2.1223	0.999971	0.459628	24.8859
GOTERM_CC_DIRECT	GO:0005793~endoplasmic reticulum-Golgi intermediate compartment	9	0.884956	0.020065	ERP44, TMED7, TMED2, SURF4, TMED10, PDIA6, HSPA5, YIF1B, GJB2	915	68	18224	2.63607	0.999979	0.450056	25.4985
GOTERM_CC_DIRECT	GO:0000922~spindle pole	12	1.17994	0.0208279	MAD1L1, NEDD1, KIF11, PRC1, PLK1, CKAP2L, TPX2, CDC20, TOPORS, CEP63, TACC3, DCTN1	915	109	18224	2.19269	0.999986	0.444692	26.3364
GOTERM_CC_DIRECT	GO:0005769~early endosome	20	1.96657	0.0219938	VPS29, PARM1, STX7, MAP2K1, C16ORF62, KIAA0196, GPER1, VPS8, SLC11A2, RAB31, NISCH, LAMP3, SLC35D3, MAPK3, RAB14, RAP1A, USP10, RAB38, VPS26A, SNX13	915	229	18224	1.73947	0.999993	0.445924	27.5999
GOTERM_CC_DIRECT	GO:0035145~exon-exon junction complex	5	0.491642	0.0223283	UPF3A, UPF2, SMG6, RBM8A, PNN	915	22	18224	4.52658	0.999994	0.435032	27.9587
GOTERM_CC_DIRECT	GO:0005737~cytoplasm	290	28.5152	0.0237558	CCZ1B, SNCB, PPP2R5A, PRR11, PGAM1, GFER, IARS2, MXI1, GTF2IRD2B, SIN3A, RBM8A, RPLP1, C7ORF49, CDCA2, RARB, CDCA5, DHX32, CCAR2, CEP295, OPA1, YY1, ZHX2, MYLK2, ESPL1, EXD2, PROX1, VASH2, DCTN1, NCAPD2, PCF11, PIAS3, MLLT11, NEK4, ADD3, EIF2AK3, SUDS3, HSD17B11, DNAH14, TFCP2L1, NTAN1, UBA6, DUSP12, ARF5, PDSS2, SLC11A2, AGGF1, IDH1, FAIM, MTERF4, DNMT3B, ZBTB49, ZBTB48, ZC3H15, MAP2K1, SMAD5, N…	915	5222	18224	1.10607	0.999997	0.440268	29.4712
GOTERM_CC_DIRECT	GO:0010008~endosome membrane	17	1.67158	0.0240176	VPS29, TM9SF2, PARM1, VPS37D, CD164, ITM2B, FIG4, APPL2, PLEKHF1, IRAK4, ATP6V0E2, TMEM165, ACAP2, TICAM1, SPG21, VPS26A, EHD3	915	185	18224	1.83021	0.999998	0.42951	29.7454
GOTERM_CC_DIRECT	GO:0005759~mitochondrial matrix	26	2.55654	0.0244586	ATP5E, ACADSB, PDP2, FDX1, GLUD1, IARS2, MIPEP, HIBADH, PDSS2, MCCC2, TYMS, SHC1, KIAA0391, SUCLA2, CCAR2, ETFA, ECI1, ARL2, SUCLG2, ACADS, AK4, DECR1, CPS1, C10ORF2, DBT, ISCA2	915	327	18224	1.58361	0.999998	0.421823	30.205
GOTERM_CC_DIRECT	GO:0005782~peroxisomal matrix	7	0.688299	0.0264917	IDH1, CAT, SCP2, PHYH, CROT, CRYM, PEX7	915	46	18224	3.03084	0.999999	0.434628	32.2879
GOTERM_CC_DIRECT	GO:0030496~midbody	13	1.27827	0.0287339	KIF23, KIF14, RAP2A, CDCA8, PRC1, CEP126, PLK1, ANXA11, PKN2, KEAP1, HSPA5, TOPORS, KIF20A	915	129	18224	2.00713	1	0.448675	34.5177
GOTERM_CC_DIRECT	GO:0000139~Golgi membrane	41	4.03147	0.0336596	GALNT3, GALNT1, GALNT6, CYTH2, ITM2B, SLC35A3, HS2ST1, TMED7, ST3GAL2, TMED2, XYLT2, B3GNT5, GORASP2, ST3GAL6, SYBU, HS6ST2, TMED10, FKRP, RAB2A, SEC23A, GABARAPL2, PARM1, STK26, NDFIP2, GPER1, FZD5, FIG4, LPCAT2, MAN1C1, GLCE, MAN2A1, NOTCH1, B3GAT3, PSEN1, ARF3, SURF4, RAB14, GOSR1, PXYLP1, ATP7B, ATP8A1	915	591	18224	1.38172	1	0.490013	39.1785
GOTERM_CC_DIRECT	GO:0000421~autophagosome membrane	5	0.491642	0.0343157	GABARAPL2, MAP1LC3B, VMP1, RPN2, TMEM74	915	25	18224	3.98339	1	0.484285	39.7754
GOTERM_CC_DIRECT	GO:0005764~lysosome	19	1.86824	0.0359023	NAGLU, STX7, LIPA, LAMTOR1, RRAGA, CD164, ASAH1, CHMP2B, PLEKHF1, SLC11A2, FNBP1, DRAM2, RNASET2, PRCP, RAB14, CAT, RAB38, DRAM1, CLN5	915	226	18224	1.67443	1	0.488023	41.1965
GOTERM_CC_DIRECT	GO:0005819~spindle	12	1.17994	0.0406722	KIF23, MAD1L1, KIF11, PRC1, PLK1, CCSAP, ANXA11, TPX2, CDC20, MAP7D1, DCTN1, KIF20A	915	121	18224	1.97523	1	0.520469	45.283
GOTERM_CC_DIRECT	GO:0005791~rough endoplasmic reticulum	7	0.688299	0.0413545	HM13, PSEN1, RPN1, RAB14, RPN2, FKRP, CANX	915	51	18224	2.7337	1	0.514913	45.8455
GOTERM_CC_DIRECT	GO:0005634~nucleus	296	29.1052	0.0452749	HIST2H2AA4, HKR1, PRR13, PPP2R5A, PPP2R5D, PRR11, PGD, XRCC1, MXI1, CDCA8, SIN3A, H2AFV, RBM8A, DHX34, C7ORF49, RAPGEF5, RARB, CDCA5, CCAR2, LUC7L3, TWIST1, POLL, PCBD2, SUCLG2, CIZ1, YY1, ZHX1, ZHX2, MYLK2, ESPL1, EXD2, ZNF503, PROX1, NCAPD2, ZNF236, MLLT11, MAPK3, MNT, VGLL3, ST18, AMFR, SUDS3, TICRR, TFCP2L1, ZSCAN5A, NTAN1, DUSP12, SLC11A2, ZNF226, C1ORF52, DNMT3B, ZBTB49, MAP2K1, TM2D1, ZNF1…	915	5415	18224	1.08872	1	0.53644	48.9742
GOTERM_CC_DIRECT	GO:0070062~extracellular exosome	160	15.7325	0.0504268	GNA13, ATP1B1, TSPO, SLC44A1, HIST2H2AA4, ATP1B3, MASP2, PGD, PGAM1, COX5A, ITSN1, PNP, TBC1D15, CISD1, FAM49B, H2AFV, CD46, ST3GAL6, RPLP1, CTDSP1, GNG2, ENOPH1, BPNT1, PLD3, BAIAP2, STK26, LYPLA1, PDDC1, MAPK3, PRKRIP1, PRCP, RAB14, SDCBP, STMN1, VPS26A, MYL6, PAM, NAGLU, ACADSB, STX7, ENPP4, ARF5, EPHB4, CHMP2B, PEF1, LGALS3BP, EFR3A, IDH1, TMED10, GALE, ARL6IP5, LAMTOR1, MAP2K1, MYL12B, AK4, …	915	2811	18224	1.13366	1	0.565077	52.8302
GOTERM_CC_DIRECT	GO:0005622~intracellular	81	7.9646	0.0509568	KIF23, ATP1B1, HKR1, FGF8, ADCY7, RHOQ, ITSN1, PNP, ZNF343, ZNF304, TBC1D15, ZNF350, MAP1LC3B, NMUR1, TRIM6, TRIM44, TBC1D13, TMEM102, RAPGEF5, USP10, SHC1, ANO5, SIK2, ARL2, ARHGEF3, RAP2A, ZNF45, NOXO1, ARHGEF7, DFFB, ZNF814, SRPRB, GPER1, ARL6, MAP4K3, MAST3, PSEN1, MLLT11, MAPK3, RAB14, ASB1, SDCBP, ZNF713, UCHL3, PDE9A, JMJD1C, STMN1, KSR1, SLC40A1, PPFIA4, ZNF552, TBC1D8, ARF5, CHMP2B, IRAK…	915	1332	18224	1.21117	1	0.558165	53.2111
GOTERM_CC_DIRECT	GO:0005778~peroxisomal membrane	7	0.688299	0.052372	PECR, ACSL1, PXMP2, CAT, PEX3, SLC27A2, ATAD1	915	54	18224	2.58183	1	0.557856	54.2142
GOTERM_CC_DIRECT	GO:0005829~cytosol	186	18.2891	0.0569555	PRC1, NT5C3A, PPP2R5D, VPS54, PGD, PGAM1, SNRPD1, IARS2, ITSN1, PNP, DMPK, SHB, CDCA8, FNTA, RBM8A, CDKN2C, RPLP1, PUM1, ENOPH1, CDCA5, DNAJC2, BPNT1, NANP, CDCA3, CHAC2, DFFB, BAIAP2, STK26, ESPL1, LYPLA1, CDO1, DCTN1, NCAPD2, RFK, MAPK3, RAB14, FBXL4, SDCBP, RIPK2, STMN1, VPS26A, ADD3, ADD2, HSD17B11, MYL6, FZR1, GCLC, PFKFB4, STRAP, BBS9, PHKA1, B9D2, UBA6, RRAGA, DUSP12, KEAP1, EPHB4, CHMP2B,…	915	3315	18224	1.11751	1	0.578935	57.3271
GOTERM_CC_DIRECT	GO:0005801~cis-Golgi network	6	0.589971	0.057678	FAM134B, MAN2A1, B3GAT3, TMED10, GOSR1, MAP6D1	915	42	18224	2.84528	1	0.57369	57.7994
GOTERM_CC_DIRECT	GO:0000790~nuclear chromatin	16	1.57325	0.0618038	DPF2, PAM, HIST1H2AC, HIST2H2AA4, NACC2, H2AFV, SMARCD2, TAF5, DFFB, EME2, EZH2, SMAD3, TBP, CDCA5, CCAR2, POLR3D	915	193	18224	1.65115	1	0.589947	60.4047
GOTERM_CC_DIRECT	GO:0000775~chromosome, centromeric region	7	0.688299	0.0650156	CDCA8, PDS5B, SYCP3, PPP2R5A, HJURP, CTCF, CDCA5	915	57	18224	2.44594	1	0.599604	62.3282
GOTERM_CC_DIRECT	GO:0051233~spindle midzone	4	0.393314	0.066942	KIF14, CDCA8, PLK1, BUB1B	915	19	18224	4.19304	1	0.6014	63.4398
GOTERM_CC_DIRECT	GO:0030173~integral component of Golgi membrane	7	0.688299	0.0695938	ACER3, ST3GAL2, ST3GAL6, ENTPD4, YIF1B, MAN1C1, QSOX1	915	58	18224	2.40377	1	0.607109	64.9201
GOTERM_CC_DIRECT	GO:0005834~heterotrimeric G-protein complex	5	0.491642	0.0813434	GNA13, GNAO1, GNG13, GNG2, GNG12	915	33	18224	3.01772	1	0.657901	70.8321
GOTERM_CC_DIRECT	GO:0001726~ruffle	9	0.884956	0.0818997	MTM1, RINL, LAYN, TLN2, ARHGEF7, BAIAP2, BCAR1, AMOT, INPP5E	915	90	18224	1.99169	1	0.651874	71.0876
GOTERM_CC_DIRECT	GO:0015630~microtubule cytoskeleton	12	1.17994	0.0834382	C12ORF66, GAS2L3, ALKBH8, PRC1, PLK1, MAPK3, TPX2, RBM39, AXIN2, MAP7D1, TACC3, POLR2C	915	137	18224	1.74455	1	0.650569	71.7833
GOTERM_CC_DIRECT	GO:0005697~telomerase holoenzyme complex	4	0.393314	0.0854184	SMG6, SMG7, LSM11, NOP10	915	21	18224	3.7937	1	0.651322	72.6558
GOTERM_CC_DIRECT	GO:0071013~catalytic step 2 spliceosome	9	0.884956	0.0903577	RBM22, RBM8A, CWC15, SNRPD1, SLU7, CDC5L, HNRNPH1, DGCR14, PNN	915	92	18224	1.9484	1	0.664862	74.7238
Category	Term	Count	%	PValue	Genes	List Total	Pop Hits	Pop Total	Fold Enrichment	Bonferroni	Benjamini	FDR
GOTERM_MF_DIRECT	GO:0005515~protein binding	505	49.6559	6.81683e-05	LTBP1, MASP2, PPP2R5A, PPP2R5D, VPS54, PGAM1, GFER, MXI1, XRCC1, ITSN1, NMRK1, CDCA8, MED29, RPLP1, CDCA5, LUC7L3, DHX32, CCAR2, CDCA3, CCAR1, TIMMDC1, OPA1, PCBD2, C16ORF62, ZHX1, ZHX2, MYLK2, ESPL1, EXD2, PROX1, NCAPD2, MAPK3, PRKRIP1, SURF4, PMP22, EIF2AK3, DCBLD2, UBA6, DUSP12, ARF5, GORASP2, SYBU, FAIM, DNMT3B, LAPTM4B, ZC3H15, MAP2K1, TGFBR2, KLF15, FXR2, UBE2L3, SEPT11, UPF3A, FNBP1, SRSF5…	864	8785	16881	1.12314	0.0671717	0.0671717	0.107921
GOTERM_MF_DIRECT	GO:0102336~3-oxo-arachidoyl-CoA synthase activity	5	0.491642	0.000209693	ELOVL4, ELOVL3, ELOVL2, ELOVL7, ELOVL6	864	7	16881	13.9559	0.192578	0.101433	0.331628
GOTERM_MF_DIRECT	GO:0102337~3-oxo-cerotoyl-CoA synthase activity	5	0.491642	0.000209693	ELOVL4, ELOVL3, ELOVL2, ELOVL7, ELOVL6	864	7	16881	13.9559	0.192578	0.101433	0.331628
GOTERM_MF_DIRECT	GO:0009922~fatty acid elongase activity	5	0.491642	0.000209693	ELOVL4, ELOVL3, ELOVL2, ELOVL7, ELOVL6	864	7	16881	13.9559	0.192578	0.101433	0.331628
GOTERM_MF_DIRECT	GO:0102338~3-oxo-lignoceronyl-CoA synthase activity	5	0.491642	0.000209693	ELOVL4, ELOVL3, ELOVL2, ELOVL7, ELOVL6	864	7	16881	13.9559	0.192578	0.101433	0.331628
GOTERM_MF_DIRECT	GO:0003756~protein disulfide isomerase activity	6	0.589971	0.00439033	ERP44, PIGK, ERO1A, PDIA3, PDIA6, QSOX1	864	22	16881	5.3286	0.988757	0.775975	6.7321
GOTERM_MF_DIRECT	GO:0004616~phosphogluconate dehydrogenase (decarboxylating) activity	3	0.294985	0.00756559	PGD, GLYR1, HIBADH	864	3	16881	19.5382	0.999568	0.855801	11.3338
GOTERM_MF_DIRECT	GO:0003824~catalytic activity	19	1.86824	0.00785322	ENPP5, PLD3, ECI1, PFKFB4, SUCLG2, PHKA1, CWF19L2, ESPL1, ECHDC3, ISOC1, PNP, ASAH1, OXSM, ACSL1, GANC, LANCL2, PIGH, MTAP, SUCLA2	864	188	16881	1.9746	0.999678	0.799789	11.74
GOTERM_MF_DIRECT	GO:0047144~2-acylglycerol-3-phosphate O-acyltransferase activity	4	0.393314	0.00886812	LPGAT1, MBOAT2, LPCAT2, LPCAT4	864	9	16881	8.68364	0.999887	0.780039	13.1592
GOTERM_MF_DIRECT	GO:0008017~microtubule binding	20	1.96657	0.0104175	GAS2L3, KIF14, KIF23, KIF22, GABARAPL2, OPA1, KIF11, PRC1, CEP57L1, DCTN1, NDE1, FNTA, KIF7, MAP1LC3B, PLK1, CCSAP, SYBU, WDR43, MAP6D1, KIF20A	864	208	16881	1.87867	0.999977	0.782585	15.2848
GOTERM_MF_DIRECT	GO:0000166~nucleotide binding	29	2.85152	0.0120715	HINT3, NT5C3A, SRSF12, HINT2, SYNJ1, HDGF, CRCP, TYMS, RBM8A, MSI1, RBM11, RBM25, CYR61, RBM22, ALKBH8, AARSD1, VDAC3, UPF3A, SRSF5, SRSF7, SRSF6, LARP7, PSPC1, CELF2, APAF1, RBM39, HNRNPH1, RBM15, ATP7B	864	348	16881	1.62818	0.999996	0.787429	17.4999
GOTERM_MF_DIRECT	GO:0019899~enzyme binding	28	2.7532	0.0123582	HACD3, PREX1, CBX4, HACD1, TBP, XRCC1, PEX7, CAT, HSPA5, AXIN2, CCAR2, NOXO1, MSH2, DFFB, ANKMY2, LDB2, CDC20, TSPAN15, UBE2L3, PLSCR1, HDAC3, NOTCH1, PLSCR4, PIAS3, GOLPH3, SLC27A2, EIF2AK3, SUDS3	864	333	16881	1.64285	0.999997	0.755691	17.8783
GOTERM_MF_DIRECT	GO:0003841~1-acylglycerol-3-phosphate O-acyltransferase activity	5	0.491642	0.014211	LPGAT1, ABHD5, MBOAT2, LPCAT2, LPCAT4	864	19	16881	5.14163	1	0.767745	20.2849
GOTERM_MF_DIRECT	GO:0003714~transcription corepressor activity	19	1.86824	0.0164375	ZNF281, TFCP2L1, YY1, ZHX1, SF1, CBX4, ZHX2, CTCF, ELK3, MXI1, PROX1, AJUBA, ATF5, HDAC3, YAF2, MNT, DNMT3B, CRYM, CCAR1	864	203	16881	1.8287	1	0.784948	23.0895
GOTERM_MF_DIRECT	GO:0000062~fatty-acyl-CoA binding	6	0.589971	0.0169666	SOAT1, ACADSB, ACADS, ACAD9, SCP2, ETFA	864	30	16881	3.90764	1	0.766492	23.7422
GOTERM_MF_DIRECT	GO:0046872~metal ion binding	127	12.4877	0.0191388	GNA13, ZNF581, HKR1, PDP2, ADCY7, ZNF827, MIPEP, COX5A, NMRK1, DMPK, ZNF304, CISD1, CTDSP1, ANKZF1, POLL, ZNF45, YY1, ZHX1, ZHX2, ZNF814, ZNF503, TATDN3, ZNF236, RFK, ASPHD2, ACAP2, COL1A1, ZNF436, ENPP5, ERMP1, ENPP4, ZSCAN5A, TROVE2, ZNF226, ZNF426, FAHD2B, DNMT3B, RNF14, TEC, ZBTB49, ZBTB48, TIMM10B, ZC3H15, SMG6, GDE1, ZNF121, TGFBR2, SMAD5, ANKMY2, ANKMY1, KLF16, KLF15, AARSD1, CPS1, ZNF497,…	864	2069	16881	1.1993	1	0.780459	26.3679
GOTERM_MF_DIRECT	GO:0042609~CD4 receptor binding	3	0.294985	0.0235434	PLSCR1, PLSCR4, SPG21	864	5	16881	11.7229	1	0.823745	31.4343
GOTERM_MF_DIRECT	GO:0016491~oxidoreductase activity	18	1.76991	0.0278083	SQRDL, MSMO1, SORD, PYROXD2, SCD, OSGIN2, ALDH3B1, DHRS7, KDM1B, AKR1A1, ERO1A, MMACHC, L2HGDH, KDSR, ZADH2, GSTO1, RETSAT, ETFA	864	200	16881	1.75844	1	0.853063	36.0272
GOTERM_MF_DIRECT	GO:0003682~chromatin binding	30	2.94985	0.0288813	ING5, PAM, TICRR, EZH2, CBX4, GLI2, CIC, SIN3A, PRDM11, BCL6, DNAJC2, CDCA5, DNMT3B, SETDB1, KAT2B, TRIM24, GPER1, PHF12, POLR3D, NCAPD2, AJUBA, ATF5, HDAC3, NCOA5, SIX1, MNT, SETD7, URI1, APBB1, TEX10	864	391	16881	1.49909	1	0.845613	37.1364
GOTERM_MF_DIRECT	GO:0042162~telomeric DNA binding	5	0.491642	0.03186	UPF3A, UPF2, SMG6, PIF1, SMG7	864	24	16881	4.07046	1	0.856685	40.1221
GOTERM_MF_DIRECT	GO:0010997~anaphase-promoting complex binding	3	0.294985	0.03413	FZR1, PLK1, CDC20	864	6	16881	9.7691	1	0.860237	42.3077
GOTERM_MF_DIRECT	GO:0050733~RS domain binding	3	0.294985	0.03413	SRSF5, SRSF12, LUC7L	864	6	16881	9.7691	1	0.860237	42.3077
GOTERM_MF_DIRECT	GO:0003995~acyl-CoA dehydrogenase activity	4	0.393314	0.0453127	ACADSB, ACADS, ACAD9, ETFA	864	16	16881	4.88455	1	0.917041	52.0257
GOTERM_MF_DIRECT	GO:0001222~transcription corepressor binding	3	0.294985	0.0461857	HDGF, PHF12, CDC5L	864	7	16881	8.37351	1	0.910328	52.7159
GOTERM_MF_DIRECT	GO:0016746~transferase activity, transferring acyl groups	6	0.589971	0.0471768	DBT, DGAT1, MBOAT2, LPCAT2, LPCAT4, CROT	864	39	16881	3.00588	1	0.904369	53.4881
GOTERM_MF_DIRECT	GO:0003777~microtubule motor activity	9	0.884956	0.0514131	KIF23, KIF14, KIF22, KIF11, NPHP3-ACAD11, KIF7, DNAH14, KLC4, KIF20A	864	80	16881	2.19805	1	0.913461	56.6578
GOTERM_MF_DIRECT	GO:0035064~methylated histone binding	7	0.688299	0.0523564	ING5, ING3, PHF19, CBX4, RRP8, TRIM24, GLYR1	864	53	16881	2.58052	1	0.9079	57.3355
GOTERM_MF_DIRECT	GO:0000287~magnesium ion binding	17	1.67158	0.0590859	OPA1, GCLC, NT5C3A, MSH2, PIF1, NLK, STK26, MAST3, IRAK4, PAPOLA, IDH1, CERK, ENOPH1, SIK2, BPNT1, STK38L, ATP8A1	864	204	16881	1.62818	1	0.92486	61.8897
GOTERM_MF_DIRECT	GO:0097027~ubiquitin-protein transferase activator activity	3	0.294985	0.0595331	FZR1, CDC20, UBE2L3	864	8	16881	7.32682	1	0.918263	62.1755
GOTERM_MF_DIRECT	GO:0016787~hydrolase activity	16	1.57325	0.0654445	ENPP5, HINT3, DFFB, ABHD5, HINT2, PGAM1, EPHX1, LYPLA1, TMEM62, ASAH1, HDAC3, NUDT8, HDHD3, NUDT16L1, ENTPD4, FAHD2B	864	191	16881	1.63671	1	0.929723	65.7708
GOTERM_MF_DIRECT	GO:1990841~promoter-specific chromatin binding	4	0.393314	0.0794346	SETDB1, EGR1, ZNF304, EZH2	864	20	16881	3.90764	1	0.95614	73.0449
GOTERM_MF_DIRECT	GO:0043531~ADP binding	5	0.491642	0.085891	GCLC, MSH2, GLUD1, PRKAG2, APAF1	864	33	16881	2.96033	1	0.96205	75.8885
GOTERM_MF_DIRECT	GO:0009055~electron carrier activity	9	0.884956	0.0890867	ACADSB, AKR1A1, FDX1, ACADS, SDHD, ACAD9, COX5A, ETFA, DEGS1	864	90	16881	1.95382	1	0.962441	77.1896
GOTERM_MF_DIRECT	GO:0016757~transferase activity, transferring glycosyl groups	7	0.688299	0.09055	GALNT1, GALNT6, PIGB, DPAGT1, GYG1, RPN2, GTDC1	864	61	16881	2.24209	1	0.960328	77.7631
GOTERM_MF_DIRECT	GO:0008144~drug binding	8	0.786627	0.0931194	NAMPT, TYMS, ATP1B1, GLRB, PYGL, MT2A, RARB, PNP	864	76	16881	2.05665	1	0.959889	78.7376
GOTERM_MF_DIRECT	GO:0004402~histone acetyltransferase activity	6	0.589971	0.0971245	KAT7, ING3, EPC2, KAT2B, TAF5, KAT6B	864	48	16881	2.44227	1	0.961484	80.1773
GOTERM_MF_DIRECT	GO:0002060~purine nucleobase binding	2	0.196657	0.0996345	PYGL, PNP	864	2	16881	19.5382	1	0.960994	81.0324
GOTERM_MF_DIRECT	GO:0015218~pyrimidine nucleotide transmembrane transporter activity	2	0.196657	0.0996345	SLC25A33, SLC25A36	864	2	16881	19.5382	1	0.960994	81.0324
GOTERM_MF_DIRECT	GO:0004109~coproporphyrinogen oxidase activity	2	0.196657	0.0996345	CPOX, RSAD1	864	2	16881	19.5382	1	0.960994	81.0324

## Sheet: green
Category	Term	Count	%	PValue	Genes	List Total	Pop Hits	Pop Total	Fold Enrichment	Bonferroni	Benjamini	FDR
GOTERM_BP_DIRECT	GO:1990440~positive regulation of transcription from RNA polymerase II promoter in response to endoplasmic reticulum stress	6	0.650759	0.00013183	ATF4, ATF3, CEBPB, XBP1, TP53, DDIT3	785	12	16792	10.6955	0.356693	0.356693	0.239996
GOTERM_BP_DIRECT	GO:0007411~axon guidance	19	2.06074	0.000457414	NRP2, SCN1B, KIF5A, EFNB1, KIF5C, EFNA3, NFASC, NEO1, EPHB3, NTN1, SLIT3, RPS6KA5, LAMA2, MAPK1, FYN, LHX2, GBX2, SIAH2, FEZ2	785	159	16792	2.55617	0.78365	0.534865	0.830387
GOTERM_BP_DIRECT	GO:0001525~angiogenesis	23	2.49458	0.000776478	KLF5, NRP2, SLC12A6, COL18A1, FZD8, CAV1, FGF9, HSPG2, JAG1, EPHB3, SIRT1, VEGFB, TSPAN12, ARHGAP22, OVOL2, CLIC4, XBP1, DLL4, VEGFA, PIK3CA, ADAM8, C1GALT1, SYK	785	223	16792	2.20626	0.92566	0.579524	1.40575
GOTERM_BP_DIRECT	GO:0045944~positive regulation of transcription from RNA polymerase II promoter	68	7.37527	0.00110756	AKNA, ELF1, PPP2R5B, THRB, TLR2, HOXD13, JAG1, CITED1, KDM1A, NLRC5, PAX8, FOXF2, CDK5RAP3, POU4F1, CHUK, CCNH, TAF4B, TP53, LEF1, SIX2, DMRT2, DLL1, SIX4, FOSB, LPIN2, DDIT3, MIXL1, NCOA3, HOXC13, MCIDAS, MLLT10, VEGFA, ACVR1, CAMTA1, CRTC1, TFE3, NPAS2, OVOL2, XBP1, LHX2, P2RY1, GBX2, PKD2, POU3F3, TAF9, RNF10, NR1H3, NFATC1, PLAG1, KLF5, SREBF1, FZD8, BMP2, CEBPB, KLF13, CEBPD, CEBPG, ESRRG, N…	785	981	16792	1.48277	0.975472	0.604256	1.99946
GOTERM_BP_DIRECT	GO:0071230~cellular response to amino acid stimulus	9	0.976139	0.00135826	SH3BP4, CEBPB, SLC38A9, XBP1, RRAGD, SESN2, COL5A2, RRAGB, COL4A6	785	47	16792	4.09616	0.98941	0.597301	2.44676
GOTERM_BP_DIRECT	GO:0036499~PERK-mediated unfolded protein response	5	0.542299	0.00172755	ATF4, HERPUD1, ATF3, ASNS, DDIT3	785	12	16792	8.91295	0.996928	0.618723	3.10215
GOTERM_BP_DIRECT	GO:0006520~cellular amino acid metabolic process	8	0.867679	0.00227939	ATF4, GLUD2, SLC6A6, SLC7A8, SDSL, CTNS, SLC7A5, SLC7A6	785	40	16792	4.27822	0.999517	0.664049	4.07376
GOTERM_BP_DIRECT	GO:0055089~fatty acid homeostasis	5	0.542299	0.00240379	GOT1, APOE, XBP1, PRKAA1, SIRT1	785	13	16792	8.22734	0.999682	0.634539	4.29151
GOTERM_BP_DIRECT	GO:1902166~negative regulation of intrinsic apoptotic signaling pathway in response to DNA damage by p53 class mediator	5	0.542299	0.00240379	KDM1A, CD44, TAF9, SIRT1, MIF	785	13	16792	8.22734	0.999682	0.634539	4.29151
GOTERM_BP_DIRECT	GO:0001658~branching involved in ureteric bud morphogenesis	8	0.867679	0.00304268	CTNNBIP1, BMP2, GPC3, HOXA11, SALL1, PAX8, PKD2, CITED1	785	42	16792	4.07449	0.999963	0.67791	5.4025
GOTERM_BP_DIRECT	GO:0010875~positive regulation of cholesterol efflux	5	0.542299	0.00324203	APOE, ABCA1, SIRT1, PLTP, NR1H3	785	14	16792	7.63967	0.999981	0.662621	5.74667
GOTERM_BP_DIRECT	GO:0045893~positive regulation of transcription, DNA-templated	39	4.22993	0.00371714	ELF1, BLM, HOXA11, TFE3, FHL2, HMGN5, ZXDA, CITED1, CCNE1, NPAS2, DAB2, MDFIC, NR1D2, LHX2, PAX8, FOXF2, POU3F3, RNF10, NR1H3, ZNF423, NFATC1, DVL2, KLF5, KDM7A, BMP2, TP53, ESRRG, LEF1, SIX4, FOXP3, DDIT3, FOXN3, RLF, MAPK1, ATF4, NCOA3, SALL1, SETD3, ACVR1	785	515	16792	1.61991	0.999996	0.677868	6.56211
GOTERM_BP_DIRECT	GO:0051044~positive regulation of membrane protein ectodomain proteolysis	5	0.542299	0.0042593	SNX9, APOE, SH3D19, ADAM8, ADAM9	785	15	16792	7.13036	0.999999	0.69583	7.4845
GOTERM_BP_DIRECT	GO:0061337~cardiac conduction	8	0.867679	0.00453567	SCN1B, KCND2, KCND1, KCNK6, KCNK1, CACNA2D3, SCN5A, KCNIP3	785	45	16792	3.80286	1	0.689654	7.95138
GOTERM_BP_DIRECT	GO:0002456~T cell mediated immunity	4	0.433839	0.00475887	JAG1, BTN3A3, FOXP3, BTN3A2	785	8	16792	10.6955	1	0.680208	8.32681
GOTERM_BP_DIRECT	GO:0043066~negative regulation of apoptotic process	35	3.7961	0.00486218	MCL1, UNG, MGMT, FHL2, AURKA, ASNS, HMGN5, MIF, DAB2, CD44, XBP1, TDGF1, POU3F3, TAF9, PRKAA1, AGO4, NQO1, HCK, TP53, PIM1, LEF1, SIX4, ANXA5, SIRT1, TAX1BP1, PLAUR, VEGFB, CARD14, AREL1, UCP2, VEGFA, HSPB1, SIAH2, APIP, GSTP1	785	455	16792	1.64547	1	0.662853	8.5001
GOTERM_BP_DIRECT	GO:0006865~amino acid transport	7	0.759219	0.0051704	SLC1A4, SLC1A5, SLC7A1, SLC6A6, SLC7A8, SLC7A5, SLC7A6	785	35	16792	4.27822	1	0.661782	9.01522
GOTERM_BP_DIRECT	GO:0086002~cardiac muscle cell action potential involved in contraction	5	0.542299	0.00547175	SCN1B, SCN3B, PKP2, ATP1A1, SCN5A	785	16	16792	6.68471	1	0.66038	9.51624
GOTERM_BP_DIRECT	GO:1904355~positive regulation of telomere capping	5	0.542299	0.00547175	MAPK1, NABP2, MAPK15, AURKB, TNKS2	785	16	16792	6.68471	1	0.66038	9.51624
GOTERM_BP_DIRECT	GO:0032088~negative regulation of NF-kappaB transcription factor activity	10	1.0846	0.00560891	TRIM37, NLRC5, PELI1, ZNF675, CHP1, CDK5RAP3, GFI1, FOXP3, SIRT1, TAX1BP1	785	71	16792	3.01283	1	0.648508	9.7434
GOTERM_BP_DIRECT	GO:0071407~cellular response to organic cyclic compound	9	0.976139	0.00586523	KLF5, CCNB1, BMP2, CEBPB, ITGA6, P2RY1, MGMT, TIPARP, SP5	785	59	16792	3.26305	1	0.645107	10.1665
GOTERM_BP_DIRECT	GO:0002486~antigen processing and presentation of endogenous peptide antigen via MHC class I via ER pathway, TAP-independent	3	0.32538	0.0063288	HLA-A, HLA-C, HLA-B	785	3	16792	21.3911	1	0.654296	10.9269
GOTERM_BP_DIRECT	GO:2000370~positive regulation of clathrin-mediated endocytosis	3	0.32538	0.0063288	DAB2, SCYL2, WASL	785	3	16792	21.3911	1	0.654296	10.9269
GOTERM_BP_DIRECT	GO:0048013~ephrin receptor signaling pathway	11	1.19306	0.00666781	EPHA4, EPHA7, TIAM1, FYN, ARPC2, EFNB1, EFNA3, WASL, EPHB3, EPHA3, AP2M1	785	86	16792	2.73607	1	0.655604	11.4791
GOTERM_BP_DIRECT	GO:0002480~antigen processing and presentation of exogenous peptide antigen via MHC class I, TAP-independent	4	0.433839	0.00689224	HLA-A, HLA-C, HLA-B, B2M	785	9	16792	9.50715	1	0.650718	11.8429
GOTERM_BP_DIRECT	GO:0022407~regulation of cell-cell adhesion	4	0.433839	0.00950751	EPHA7, LEF1, ADAM8, EPHB3	785	10	16792	8.55643	1	0.750863	15.9795
GOTERM_BP_DIRECT	GO:0030178~negative regulation of Wnt signaling pathway	8	0.867679	0.0100999	CTNNBIP1, RNF43, GRB10, FGF9, TRABD2B, CBY1, CITED1, NFATC1	785	52	16792	3.29094	1	0.757134	16.8905
GOTERM_BP_DIRECT	GO:1902476~chloride transmembrane transport	11	1.19306	0.011388	SLC17A7, SLC12A6, SLC1A4, CLCN3, SLC26A6, GABRB3, CLIC4, SLC26A11, ANO9, GABRQ, ANO10	785	93	16792	2.53013	1	0.784094	18.8396
GOTERM_BP_DIRECT	GO:0010628~positive regulation of gene expression	22	2.38612	0.0114125	PLAG1, BMP2, CAV1, FGF9, TP53, TLR2, LEF1, KIT, SGMS1, HMGN5, CITED1, PPM1F, ATF4, NCOA3, GSN, RPS6KA2, DLL4, VEGFA, POU3F3, PRKAA1, POU4F1, NFIL3	785	262	16792	1.7962	1	0.771711	18.8763
GOTERM_BP_DIRECT	GO:0050900~leukocyte migration	13	1.40998	0.0116783	CAV1, SLC7A8, SLC7A5, SLC7A6, MIF, SLC16A3, ITGA6, CD44, FYN, PDE4B, PIK3CA, MERTK, PROS1	785	122	16792	2.27938	1	0.766776	19.2729
GOTERM_BP_DIRECT	GO:0072006~nephron development	3	0.32538	0.0122661	SIX2, DLL1, JAG1	785	4	16792	16.0433	1	0.771191	20.1436
GOTERM_BP_DIRECT	GO:0030278~regulation of ossification	4	0.433839	0.0126245	MAPK1, PTGER4, SIX2, ACVR1	785	11	16792	7.77858	1	0.769124	20.6699
GOTERM_BP_DIRECT	GO:1901653~cellular response to peptide	4	0.433839	0.0126245	KLF5, KLF11, AKR1B1, KLF3	785	11	16792	7.77858	1	0.769124	20.6699
GOTERM_BP_DIRECT	GO:0043525~positive regulation of neuron apoptotic process	7	0.759219	0.0141814	EPHA7, ATF4, TP53, GRIK5, NQO1, CASP2, DDIT3	785	43	16792	3.48227	1	0.79669	22.9191
GOTERM_BP_DIRECT	GO:0006468~protein phosphorylation	33	3.57918	0.0143318	NRBP1, PTK7, MKNK2, TRIB3, RPS6KB2, AURKA, PXK, AURKB, CCNE1, PIK3CA, PRKAA1, SIK1, CHUK, CDK14, SYK, SRPK3, TRPM6, BMP2, CCNH, LIMK1, HCK, MEX3B, PIM1, RPS6KC1, DGUOK, RPS6KA5, MAPK1, SCYL2, FYN, TESK2, MERTK, NEK6, ACVR1	785	456	16792	1.54804	1	0.789465	23.1331
GOTERM_BP_DIRECT	GO:0006094~gluconeogenesis	7	0.759219	0.015791	ATF4, TPI1, GOT1, ATF3, ALDOC, ENO2, PCK2	785	44	16792	3.40313	1	0.810681	25.1809
GOTERM_BP_DIRECT	GO:0006366~transcription from RNA polymerase II promoter	36	3.90456	0.0162764	AKNA, CAMTA1, ELF1, BACH2, HOXD13, OVOL2, XBP1, PAX8, FOXF2, GBX2, TAF9, POU4F1, NFIL3, NFATC1, DVL2, KLF5, PLAG1, CEBPB, CCNH, CEBPD, KLF13, CEBPG, TAF4B, KLF11, TP53, SIX2, LEF1, FOSB, SIX4, GTF2H5, MIXL1, ATF4, TAF12, ATF3, TCFL5, HOXC13	785	513	16792	1.50113	1	0.810603	25.8506
GOTERM_BP_DIRECT	GO:0043401~steroid hormone mediated signaling pathway	8	0.867679	0.0163522	THRB, NR1D2, NR3C2, ESRRG, PAQR7, LEF1, NR4A1, NR1H3	785	57	16792	3.00226	1	0.802605	25.9546
GOTERM_BP_DIRECT	GO:0032091~negative regulation of protein binding	8	0.867679	0.0163522	CTNNBIP1, KDM1A, CAV1, DAB2, SORL1, AURKA, AURKB, CARM1	785	57	16792	3.00226	1	0.802605	25.9546
GOTERM_BP_DIRECT	GO:0009636~response to toxic substance	10	1.0846	0.0174765	MAPK1, KCNC1, TRPM6, MGMT, SLC7A8, TLR2, ASNS, NQO1, GSTP1, CHUK	785	85	16792	2.5166	1	0.814653	27.482
GOTERM_BP_DIRECT	GO:0030968~endoplasmic reticulum unfolded protein response	7	0.759219	0.0175226	PARP16, CTH, STC2, XBP1, AARS, CDK5RAP3, EDEM2	785	45	16792	3.3275	1	0.806614	27.544
GOTERM_BP_DIRECT	GO:0045747~positive regulation of Notch signaling pathway	6	0.650759	0.017554	DLL4, TSPAN5, TSPAN14, DLL1, JAG1, KIT	785	33	16792	3.88929	1	0.798415	27.5862
GOTERM_BP_DIRECT	GO:0070059~intrinsic apoptotic signaling pathway in response to endoplasmic reticulum stress	6	0.650759	0.017554	ATF4, CEBPB, XBP1, CHAC1, TRIB3, DDIT3	785	33	16792	3.88929	1	0.798415	27.5862
GOTERM_BP_DIRECT	GO:0001822~kidney development	10	1.0846	0.0187398	ODC1, SERPINF1, SALL1, PAX8, VEGFA, TIPARP, SIX2, MME, C5ORF42, C1GALT1	785	86	16792	2.48734	1	0.810951	29.1628
GOTERM_BP_DIRECT	GO:0015015~heparan sulfate proteoglycan biosynthetic process, enzymatic modification	3	0.32538	0.0198138	HS3ST5, HS6ST3, HS3ST3B1	785	5	16792	12.8346	1	0.820394	30.5626
GOTERM_BP_DIRECT	GO:0043518~negative regulation of DNA damage response, signal transduction by p53 class mediator	4	0.433839	0.0204127	KDM1A, CD44, SIRT1, MIF	785	13	16792	6.58187	1	0.82186	31.3317
GOTERM_BP_DIRECT	GO:0035924~cellular response to vascular endothelial growth factor stimulus	5	0.542299	0.0205594	XBP1, DLL4, VEGFA, HSPB1, NR4A1	785	23	16792	4.65024	1	0.816462	31.5189
GOTERM_BP_DIRECT	GO:0006950~response to stress	8	0.867679	0.0230216	MAPK1, SNN, TP53I11, CGREF1, AKR1B1, MAPKAPK3, HILPDA, GADD45B	785	61	16792	2.80539	1	0.843624	34.5894
GOTERM_BP_DIRECT	GO:0051453~regulation of intracellular pH	6	0.650759	0.0248795	SLC26A6, SLC4A11, SLC9A5, SLC4A8, CHP1, SLC26A11	785	36	16792	3.56518	1	0.859207	36.8198
GOTERM_BP_DIRECT	GO:0007035~vacuolar acidification	4	0.433839	0.0250956	CLIC4, ATP6V0A1, ATP6V0A2, ATP6V0B	785	14	16792	6.11174	1	0.855252	37.0745
GOTERM_BP_DIRECT	GO:0071158~positive regulation of cell cycle arrest	5	0.542299	0.027297	INSM1, PPP2R5B, TP53, PKD2, POU4F1	785	25	16792	4.27822	1	0.872278	39.6144
GOTERM_BP_DIRECT	GO:0070372~regulation of ERK1 and ERK2 cascade	5	0.542299	0.027297	EPHA7, TIAM1, APIP, GSTP1, SYK	785	25	16792	4.27822	1	0.872278	39.6144
GOTERM_BP_DIRECT	GO:0009653~anatomical structure morphogenesis	10	1.0846	0.0277419	HOXA1, GPC3, HOXC13, HOXA11, PAX8, SIX2, IGF2BP2, SIX4, SCMH1, CHUK	785	92	16792	2.32512	1	0.870806	40.1159
GOTERM_BP_DIRECT	GO:0014066~regulation of phosphatidylinositol 3-kinase signaling	9	0.976139	0.0287895	MAPK1, PPP2R5B, FYN, FGF9, GAB1, PIK3CA, KIT, PIP4K2A, NRG2	785	78	16792	2.4682	1	0.875026	41.281
GOTERM_BP_DIRECT	GO:0008286~insulin receptor signaling pathway	9	0.976139	0.0287895	SREBF1, GRB10, EIF4EBP2, BAIAP2L1, GAB1, ATP6V0A1, ATP6V1D, ATP6V0A2, ATP6V0B	785	78	16792	2.4682	1	0.875026	41.281
GOTERM_BP_DIRECT	GO:0042632~cholesterol homeostasis	8	0.867679	0.0291127	CAV1, APOE, XBP1, SCARB1, CD24, ABCA1, SIRT1, NR1H3	785	64	16792	2.67389	1	0.872485	41.6361
GOTERM_BP_DIRECT	GO:0016055~Wnt signaling pathway	16	1.73536	0.0292068	DVL2, TRABD2B, LEF1, WLS, DDIT3, TNKS2, CTNNBIP1, CCNE1, RNF43, WNT7B, DAB2, PRKAA1, CD24, WNT9A, RNF146, CDK14	785	187	16792	1.83025	1	0.867889	41.7391
GOTERM_BP_DIRECT	GO:0009165~nucleotide biosynthetic process	4	0.433839	0.0303046	DCTD, DGUOK, PRPSAP1, PRPS1	785	15	16792	5.70429	1	0.872463	42.9283
GOTERM_BP_DIRECT	GO:0050905~neuromuscular process	4	0.433839	0.0303046	HOXA1, KCNAB2, UCHL1, PEX5	785	15	16792	5.70429	1	0.872463	42.9283
GOTERM_BP_DIRECT	GO:2001237~negative regulation of extrinsic apoptotic signaling pathway	6	0.650759	0.0307103	ITGA6, LGALS3, SIAH2, SGMS1, GSTP1, ACVR1	785	38	16792	3.37754	1	0.870804	43.3619
GOTERM_BP_DIRECT	GO:0043087~regulation of GTPase activity	8	0.867679	0.0313634	EPHA4, PLXNA3, STMN3, SYDE1, EPHB3, FGD3, FGD4, EPHA3	785	65	16792	2.63275	1	0.871322	44.0534
GOTERM_BP_DIRECT	GO:0090383~phagosome acidification	5	0.542299	0.0352068	ATP6V0A1, RAB20, ATP6V1D, ATP6V0A2, ATP6V0B	785	27	16792	3.96131	1	0.895936	47.9639
GOTERM_BP_DIRECT	GO:0071456~cellular response to hypoxia	10	1.0846	0.0352119	CCNB1, HYOU1, KCND2, STC2, VEGFA, TP53, PRKAA1, ADAM8, SIRT1, MGARP	785	96	16792	2.22824	1	0.891518	47.9689
GOTERM_BP_DIRECT	GO:0030949~positive regulation of vascular endothelial growth factor receptor signaling pathway	4	0.433839	0.0360353	VEGFB, GRB10, FGF9, VEGFA	785	16	16792	5.34777	1	0.892765	48.7723
GOTERM_BP_DIRECT	GO:0006418~tRNA aminoacylation for protein translation	6	0.650759	0.0373321	TARS, SARS, AARS, GARS, MARS2, MARS	785	40	16792	3.20866	1	0.897028	50.0139
GOTERM_BP_DIRECT	GO:0071222~cellular response to lipopolysaccharide	11	1.19306	0.0385155	CEBPB, XBP1, CXCL16, PDE4B, GFI1, ABCA1, SGMS1, GSTP1, ADAM9, NR1H3, B2M	785	113	16792	2.08232	1	0.900303	51.122
GOTERM_BP_DIRECT	GO:1903077~negative regulation of protein localization to plasma membrane	3	0.32538	0.0391002	DAB2, NUMB, AP2M1	785	7	16792	9.16761	1	0.899838	51.661
GOTERM_BP_DIRECT	GO:0032792~negative regulation of CREB transcription factor activity	3	0.32538	0.0391002	SIK1, FOXP3, DDIT3	785	7	16792	9.16761	1	0.899838	51.661
GOTERM_BP_DIRECT	GO:0003337~mesenchymal to epithelial transition involved in metanephros morphogenesis	3	0.32538	0.0391002	SALL1, PAX8, SIX2	785	7	16792	9.16761	1	0.899838	51.661
GOTERM_BP_DIRECT	GO:0018146~keratan sulfate biosynthetic process	5	0.542299	0.0396081	B4GALT3, B3GNT4, SLC35D2, CHST2, B4GALT4	785	28	16792	3.81984	1	0.89893	52.1245
GOTERM_BP_DIRECT	GO:0001569~patterning of blood vessels	5	0.542299	0.0396081	DLL4, VEGFA, GBX2, LEF1, ACVR1	785	28	16792	3.81984	1	0.89893	52.1245
GOTERM_BP_DIRECT	GO:0050690~regulation of defense response to virus by virus	5	0.542299	0.0396081	FYN, HCK, HLA-A, AP2M1, B2M	785	28	16792	3.81984	1	0.89893	52.1245
GOTERM_BP_DIRECT	GO:0007264~small GTPase mediated signal transduction	19	2.06074	0.0401543	GDI1, RAB3D, CHP1, RASGEF1A, GEM, DOCK3, RGL1, RASL11B, RAB41, SH2D3A, RAC2, CHML, ARL15, RAB29, RASL10B, ARL8B, SIAH2, RAB20, RHOBTB3	785	246	16792	1.65216	1	0.898274	52.6183
GOTERM_BP_DIRECT	GO:0043154~negative regulation of cysteine-type endopeptidase activity involved in apoptotic process	8	0.867679	0.0415216	HERPUD1, CD44, VEGFA, LEF1, NR4A1, MICAL1, SIAH2, WNT9A	785	69	16792	2.48013	1	0.902334	53.8335
GOTERM_BP_DIRECT	GO:0090090~negative regulation of canonical Wnt signaling pathway	14	1.51844	0.0419965	DVL2, BMP2, CAV1, LEF1, CBY1, DDIT3, PSMB8, PSMB9, DAB2, GPC3, SCYL2, APOE, SIAH2, IGFBP4	785	163	16792	1.83727	1	0.901276	54.2486
GOTERM_BP_DIRECT	GO:0009948~anterior/posterior axis specification	4	0.433839	0.0422797	GPC3, SIX2, AURKA, WLS	785	17	16792	5.0332	1	0.899176	54.4945
GOTERM_BP_DIRECT	GO:0042149~cellular response to glucose starvation	5	0.542299	0.0443081	ATF4, XBP1, TP53, PRKAA1, ASNS	785	29	16792	3.68812	1	0.90646	56.2193
GOTERM_BP_DIRECT	GO:0006024~glycosaminoglycan biosynthetic process	6	0.650759	0.0447645	GPC3, HS3ST5, B3GALT6, SLC35D2, HSPG2, HS3ST3B1	785	42	16792	3.05587	1	0.905344	56.5989
GOTERM_BP_DIRECT	GO:0006749~glutathione metabolic process	7	0.759219	0.045599	GSTM3, GGT7, OPLAH, CLIC4, CTNS, HMGN5, GSTP1	785	56	16792	2.67389	1	0.906154	57.2847
GOTERM_BP_DIRECT	GO:0002474~antigen processing and presentation of peptide antigen via MHC class I	5	0.542299	0.0493065	HLA-A, HLA-C, MR1, HLA-B, B2M	785	30	16792	3.56518	1	0.919954	60.2098
GOTERM_BP_DIRECT	GO:0030335~positive regulation of cell migration	15	1.6269	0.0497948	INSM1, COL18A1, BMP2, LEF1, KIT, MAPK1, DAB2, ITGA6, XBP1, TIAM1, CXCL16, NUMB, VEGFA, TDGF1, ACVR1	785	184	16792	1.74384	1	0.919	60.5807
GOTERM_BP_DIRECT	GO:0048010~vascular endothelial growth factor receptor signaling pathway	8	0.867679	0.0503988	NRP2, VEGFB, FYN, XBP1, VEGFA, MAPKAPK3, PIK3CA, HSPB1	785	72	16792	2.37679	1	0.918546	61.0349
GOTERM_BP_DIRECT	GO:2001020~regulation of response to DNA damage stimulus	3	0.32538	0.0505473	ARMT1, NPAS2, MCL1	785	8	16792	8.02166	1	0.916204	61.1458
GOTERM_BP_DIRECT	GO:1903071~positive regulation of ER-associated ubiquitin-dependent protein catabolic process	3	0.32538	0.0505473	CAV1, HERPUD1, XBP1	785	8	16792	8.02166	1	0.916204	61.1458
GOTERM_BP_DIRECT	GO:0060371~regulation of atrial cardiac muscle cell membrane depolarization	3	0.32538	0.0505473	SCN1B, SCN3B, SCN5A	785	8	16792	8.02166	1	0.916204	61.1458
GOTERM_BP_DIRECT	GO:0016241~regulation of macroautophagy	6	0.650759	0.0530191	UCHL1, ATP6V0A1, ATP6V1D, ATP6V0A2, ATP6V0B, EXOC1	785	44	16792	2.91697	1	0.923257	62.9486
GOTERM_BP_DIRECT	GO:0035725~sodium ion transmembrane transport	8	0.867679	0.0536044	SLC17A7, SCN1B, SLC4A11, SLC20A1, SCN3B, PKD2, KCNK1, SCN5A	785	73	16792	2.34423	1	0.922724	63.3637
GOTERM_BP_DIRECT	GO:0042787~protein ubiquitination involved in ubiquitin-dependent protein catabolic process	13	1.40998	0.054784	DZIP3, CACUL1, AURKA, AURKB, CCNB1, RNF43, AREL1, BTBD3, ANKIB1, SIAH2, RNF146, RNF145, FBXO7	785	153	16792	1.81754	1	0.924412	64.1871
GOTERM_BP_DIRECT	GO:0010976~positive regulation of neuron projection development	9	0.976139	0.0559273	FAM134C, KDM1A, SCN1B, PPP2R5B, SERPINF1, FYN, ATP8A2, PTK7, EPHA3	785	89	16792	2.16314	1	0.925896	64.9684
GOTERM_BP_DIRECT	GO:1990138~neuron projection extension	4	0.433839	0.0562648	KDM1A, PLXNA3, TIAM1, AURKA	785	19	16792	4.50339	1	0.924494	65.196
GOTERM_BP_DIRECT	GO:0010765~positive regulation of sodium ion transport	4	0.433839	0.0562648	SCN1B, SCN3B, PKP2, SCN5A	785	19	16792	4.50339	1	0.924494	65.196
GOTERM_BP_DIRECT	GO:0030097~hemopoiesis	7	0.759219	0.0563887	TIPARP, MKNK2, SH2B3, DLL1, JAG1, KIT, GFI1	785	59	16792	2.53793	1	0.922333	65.2792
GOTERM_BP_DIRECT	GO:0071805~potassium ion transmembrane transport	11	1.19306	0.0566988	KCNS3, SLC12A6, KCNC1, KCND2, KCNAB2, SLC9A5, KCND1, KCNK6, PKD2, KCNK1, KCNIP3	785	121	16792	1.94464	1	0.920851	65.4865
GOTERM_BP_DIRECT	GO:0060048~cardiac muscle contraction	6	0.650759	0.0574562	VEGFB, SCN1B, SCN3B, PIK3CA, ATP1A1, SCN5A	785	45	16792	2.85214	1	0.921004	65.9881
GOTERM_BP_DIRECT	GO:0008283~cell proliferation	25	2.7115	0.0594281	CDC14A, UCHL1, SIPA1, HLCS, CD70, AURKB, CITED1, MIF, KDM1A, KIF2C, DAB2, FBXW8, SLC29A2, GAB1, IL15RA, CDK5RAP3, SYK, PIM1, TP53, SIX2, DUSP22, TNFSF9, DDIT4, SERPINF1, IGFBP4	785	366	16792	1.46114	1	0.925349	67.2619
GOTERM_BP_DIRECT	GO:0046777~protein autophosphorylation	14	1.51844	0.0596995	MEX3B, HCK, PIM1, MKNK2, MAPKAPK3, AURKA, KIT, AURKB, EPHB3, EPHA4, MAPK15, SIK1, NEK6, SYK	785	172	16792	1.74113	1	0.923813	67.4336
GOTERM_BP_DIRECT	GO:0032212~positive regulation of telomere maintenance via telomerase	5	0.542299	0.0601917	CCT7, MAPK1, MAPK15, AURKB, TNKS2	785	32	16792	3.34236	1	0.923036	67.7429
GOTERM_BP_DIRECT	GO:0009953~dorsal/ventral pattern formation	5	0.542299	0.0601917	OVOL2, LHX2, HOXA11, HHIP, SP8	785	32	16792	3.34236	1	0.923036	67.7429
GOTERM_BP_DIRECT	GO:0007498~mesoderm development	5	0.542299	0.0601917	IRX3, LHX2, HCK, VEGFA, POU4F1	785	32	16792	3.34236	1	0.923036	67.7429
GOTERM_BP_DIRECT	GO:0043433~negative regulation of sequence-specific DNA binding transcription factor activity	7	0.759219	0.0602981	CTNNBIP1, KDM1A, CEBPG, PIM1, FOXP3, SIRT1, DDIT3	785	60	16792	2.49563	1	0.920957	67.8095
GOTERM_BP_DIRECT	GO:0045669~positive regulation of osteoblast differentiation	7	0.759219	0.0602981	CTNNBIP1, WNT7B, BMP2, CEBPB, CEBPD, JAG1, ACVR1	785	60	16792	2.49563	1	0.920957	67.8095
GOTERM_BP_DIRECT	GO:0034976~response to endoplasmic reticulum stress	8	0.867679	0.0603903	HYOU1, ATF4, HERPUD1, CEBPB, XBP1, TMX4, TRIB3, DDIT3	785	75	16792	2.28172	1	0.918824	67.867
GOTERM_BP_DIRECT	GO:0045199~maintenance of epithelial cell apical/basal polarity	3	0.32538	0.0630202	ANK1, CRB2, LHX2	785	9	16792	7.13036	1	0.925197	69.4672
GOTERM_BP_DIRECT	GO:0042473~outer ear morphogenesis	3	0.32538	0.0630202	MAPK1, HOXA1, SALL1	785	9	16792	7.13036	1	0.925197	69.4672
GOTERM_BP_DIRECT	GO:0050764~regulation of phagocytosis	3	0.32538	0.0630202	HCK, SCARB1, SYK	785	9	16792	7.13036	1	0.925197	69.4672
GOTERM_BP_DIRECT	GO:0035095~behavioral response to nicotine	3	0.32538	0.0630202	CHRNA5, CHRNB4, CHRNA3	785	9	16792	7.13036	1	0.925197	69.4672
GOTERM_BP_DIRECT	GO:0015825~L-serine transport	3	0.32538	0.0630202	SLC1A4, SERINC3, SLC1A5	785	9	16792	7.13036	1	0.925197	69.4672
GOTERM_BP_DIRECT	GO:0001933~negative regulation of protein phosphorylation	7	0.759219	0.0643647	PARD6A, CCNB1, INSM1, CHP1, CDK5RAP3, MICAL1, CTDSP2	785	61	16792	2.45471	1	0.927118	70.2559
GOTERM_BP_DIRECT	GO:0006471~protein ADP-ribosylation	4	0.433839	0.0721474	PARP16, TIPARP, SIRT1, TNKS2	785	21	16792	4.07449	1	0.945712	74.4562
GOTERM_BP_DIRECT	GO:0035249~synaptic transmission, glutamatergic	4	0.433839	0.0721474	SLC17A7, SLC1A4, GRIK5, UNC13A	785	21	16792	4.07449	1	0.945712	74.4562
GOTERM_BP_DIRECT	GO:0030198~extracellular matrix organization	15	1.6269	0.0755861	COL18A1, HSPG2, SPINT1, ECM2, COL5A2, COL4A6, COL4A5, LAMA2, ITGA6, CD44, POMT1, FOXF2, LOX, VWA1, ITGA2B	785	196	16792	1.63707	1	0.951333	76.1276
GOTERM_BP_DIRECT	GO:0010996~response to auditory stimulus	3	0.32538	0.0763984	KCNC1, USP53, ATP8A2	785	10	16792	6.41732	1	0.951288	76.507
GOTERM_BP_DIRECT	GO:1902475~L-alpha-amino acid transmembrane transport	3	0.32538	0.0763984	SLC7A8, SLC7A5, SLC7A6	785	10	16792	6.41732	1	0.951288	76.507
GOTERM_BP_DIRECT	GO:1902237~positive regulation of endoplasmic reticulum stress-induced intrinsic apoptotic signaling pathway	3	0.32538	0.0763984	SERINC3, SIRT1, DDIT3	785	10	16792	6.41732	1	0.951288	76.507
GOTERM_BP_DIRECT	GO:0008285~negative regulation of cell proliferation	26	2.81996	0.0770459	TLR2, SKAP2, CGREF1, PKD2, TES, IFNLR1, INSM1, COL18A1, TP53I11, BMP2, KLF13, KLF11, FBXO2, TP53, DLL1, FOXP3, SLIT3, SH3BP4, RPS6KA2, PKP2, DLL4, TBRG1, DIS3L2, ATP8A2, WNT9A, LDOC1	785	396	16792	1.40447	1	0.950917	76.8054
GOTERM_BP_DIRECT	GO:0060337~type I interferon signaling pathway	7	0.759219	0.0775056	HLA-A, HLA-C, OAS2, HLA-B, IFI35, PSMB8, STAT2	785	64	16792	2.33965	1	0.950177	77.0151
GOTERM_BP_DIRECT	GO:0086091~regulation of heart rate by cardiac conduction	5	0.542299	0.0786909	CAV1, SCN1B, SCN3B, PKP2, SCN5A	785	35	16792	3.05587	1	0.950885	77.5474
GOTERM_BP_DIRECT	GO:0007399~nervous system development	20	2.1692	0.0800894	STMN3, SCN3B, LIMK1, PCDHB3, DPYSL4, JAG1, PCDHB12, SLC7A5, DPF1, PCDH18, NAV2, VEGFA, GBX2, APBA2, CHRNA3, CRIM1, FEZ2, ZNF423, VLDLR, PRPS1	785	287	16792	1.49067	1	0.951978	78.1605
GOTERM_BP_DIRECT	GO:0060078~regulation of postsynaptic membrane potential	4	0.433839	0.0807572	SCN1B, SCN3B, PKD2, SCN5A	785	22	16792	3.88929	1	0.951663	78.4477
GOTERM_BP_DIRECT	GO:0010506~regulation of autophagy	6	0.650759	0.0827162	XBP1, SOGA3, HSPB1, RRAGD, PIP4K2A, RRAGB	785	50	16792	2.56693	1	0.953731	79.2696
GOTERM_BP_DIRECT	GO:0043407~negative regulation of MAP kinase activity	5	0.542299	0.0854173	APOE, UCHL1, SORL1, CDK5RAP3, GSTP1	785	36	16792	2.97098	1	0.956924	80.3544
GOTERM_BP_DIRECT	GO:0007507~heart development	14	1.51844	0.0873665	NRP2, DVL2, BMP2, MIXL1, PKP2, RPS6KA2, SALL1, TDGF1, GAB1, HOPX, GYS1, PKD2, LOX, ACVR1	785	183	16792	1.63648	1	0.95868	81.1036
GOTERM_BP_DIRECT	GO:0007269~neurotransmitter secretion	6	0.650759	0.0883722	CPLX1, SYN1, BAIAP3, VAMP2, GAD1, UNC13A	785	51	16792	2.5166	1	0.958893	81.4796
GOTERM_BP_DIRECT	GO:0043524~negative regulation of neuron apoptotic process	11	1.19306	0.0897076	VEGFB, CEBPB, GABRB3, APOE, FYN, AARS, PIK3CA, POU4F1, SIX4, ADAM8, CITED1	785	132	16792	1.78259	1	0.959606	81.9678
GOTERM_BP_DIRECT	GO:0006479~protein methylation	4	0.433839	0.0897868	ARMT1, GSPT1, CARM1, HEMK1	785	23	16792	3.72019	1	0.958397	81.9964
GOTERM_BP_DIRECT	GO:0009617~response to bacterium	4	0.433839	0.0897868	CAV1, BAIAP2L1, RAB29, WASL	785	23	16792	3.72019	1	0.958397	81.9964
GOTERM_BP_DIRECT	GO:0010867~positive regulation of triglyceride biosynthetic process	3	0.32538	0.0905704	SREBF1, SCARB1, NR1H3	785	11	16792	5.83393	1	0.958273	82.2768
GOTERM_BP_DIRECT	GO:0097156~fasciculation of motor neuron axon	2	0.21692	0.0912006	EPHA4, EPHA3	785	2	16792	21.3911	1	0.957918	82.4993
GOTERM_BP_DIRECT	GO:0006431~methionyl-tRNA aminoacylation	2	0.21692	0.0912006	MARS2, MARS	785	2	16792	21.3911	1	0.957918	82.4993
GOTERM_BP_DIRECT	GO:0055092~sterol homeostasis	2	0.21692	0.0912006	XBP1, NR1H3	785	2	16792	21.3911	1	0.957918	82.4993
GOTERM_BP_DIRECT	GO:0072070~loop of Henle development	2	0.21692	0.0912006	DLL1, JAG1	785	2	16792	21.3911	1	0.957918	82.4993
GOTERM_BP_DIRECT	GO:0072236~metanephric loop of Henle development	2	0.21692	0.0912006	WNT7B, POU3F3	785	2	16792	21.3911	1	0.957918	82.4993
GOTERM_BP_DIRECT	GO:0007229~integrin-mediated signaling pathway	9	0.976139	0.0913544	DAB2, ITGA6, RCC2, ADAM23, HCK, ADAM8, SYK, ADAM9, ITGA2B	785	99	16792	1.94464	1	0.956831	82.5532
GOTERM_BP_DIRECT	GO:0032868~response to insulin	7	0.759219	0.0920455	GRB10, UPRT, TLR2, SESN2, GCNT1, SIRT1, CITED1	785	67	16792	2.23489	1	0.95658	82.7935
GOTERM_BP_DIRECT	GO:0007271~synaptic transmission, cholinergic	5	0.542299	0.0924137	APOE, CHRNA5, CHRNB4, NQO1, CHRNA3	785	37	16792	2.89069	1	0.95583	82.9202
GOTERM_BP_DIRECT	GO:0006887~exocytosis	8	0.867679	0.0925761	SNX19, ANK1, CPLX1, RAB3D, STXBP5, VAMP2, SLC17A9, EXOC1	785	83	16792	2.06179	1	0.954757	82.9758
GOTERM_BP_DIRECT	GO:0071333~cellular response to glucose stimulus	6	0.650759	0.0942239	SERPINF1, XBP1, UCP2, GRIK5, PIK3CA, PCK2	785	52	16792	2.4682	1	0.956014	83.5305
GOTERM_BP_DIRECT	GO:0019233~sensory perception of pain	6	0.650759	0.0942239	MAPK1, KCND2, SCN3B, P2RY1, UCHL1, MME	785	52	16792	2.4682	1	0.956014	83.5305
GOTERM_BP_DIRECT	GO:0042472~inner ear morphogenesis	6	0.650759	0.0942239	FGF9, PAX8, GBX2, ATP8A2, SIX4, NTN1	785	52	16792	2.4682	1	0.956014	83.5305
GOTERM_BP_DIRECT	GO:0045892~negative regulation of transcription, DNA-templated	31	3.36226	0.0953074	FHL2, TRIB3, CITED1, KDM1A, DAB2, OVOL2, NR1D2, MDFIC, FOXF2, YEATS2, ZNF425, POU3F3, GFI1, ZNF423, BMP2, CEBPB, CEBPD, KLF11, TP53, LEF1, CBY1, SIX4, FOXP3, SIRT1, DDIT3, FOXN3, PPM1F, RPS6KA5, PRDM6, SALL1, SCMH1	785	499	16792	1.3289	1	0.956374	83.8859
GOTERM_BP_DIRECT	GO:0051056~regulation of small GTPase mediated signal transduction	11	1.19306	0.0967349	GDI1, ARHGAP22, TIAM2, RAC2, TIAM1, SYDE1, SIPA1, ARHGEF9, ARHGAP29, FGD3, FGD4	785	134	16792	1.75598	1	0.957235	84.3431
GOTERM_BP_DIRECT	GO:0006367~transcription initiation from RNA polymerase II promoter	12	1.30152	0.0994057	NRBP1, TAF12, THRB, CCNH, NR1D2, TAF4B, NR3C2, ESRRG, NR4A1, TAF9, GTF2H5, NR1H3	785	152	16792	1.68877	1	0.959805	85.1657
GOTERM_BP_DIRECT	GO:0030522~intracellular receptor signaling pathway	5	0.542299	0.0996729	NCOA3, THRB, NR1D2, NR4A1, NR1H3	785	38	16792	2.81462	1	0.958985	85.2457
Category	Term	Count	%	PValue	Genes	List Total	Pop Hits	Pop Total	Fold Enrichment	Bonferroni	Benjamini	FDR
GOTERM_CC_DIRECT	GO:0005925~focal adhesion	37	4.01302	5.93688e-05	TRIOBP, CAV1, PTK7, FERMT1, FHL2, MME, PDLIM1, NHS, ZFYVE21, B2M, ARHGAP22, DAB2, CD44, RAC2, ARPC2, GSN, NUMB, SCARB2, TES, ADAM9, LIMK1, HCK, HSPG2, NFASC, CHP1, ANXA5, PTPN12, PLAUR, MAPK1, HYOU1, YWHAG, ITGA6, HSPB1, MARCKS, ATP6V0A2, PNMA1, ITGA2B	837	391	18224	2.06036	0.031034	0.031034	0.0861817
GOTERM_CC_DIRECT	GO:0005829~cytosol	190	20.6074	0.000567332	NRBP1, SNCAIP, PPP2R5B, RASGEF1A, AURKA, AURKB, PI4K2B, ACSS2, SLC7A5, RGL1, CITED1, NLRC5, PACSIN1, GSTM3, ANK1, GOT1, TBC1D17, TIAM2, OPLAH, TIAM1, RAB29, PDE4B, BTBD3, GAB1, PHOSPHO1, PIK3CA, DERA, STAM, NQO1, RNF146, SYK, NBAS, CHAC1, KIF5A, DTX3L, AARS, NUDT5, CHP1, DDIT3, DDIT4, TNKS2, TRIM37, MAPK1, GRB10, CEP162, RCC2, EIF2S2, HSPB1, VAMP2, NEK6, PRPS1, MCL1, ALDOC, PFKFB2, SIPA1, MAPKAPK…	837	3315	18224	1.24792	0.260173	0.139868	0.820736
GOTERM_CC_DIRECT	GO:0042612~MHC class I protein complex	5	0.542299	0.00111992	HLA-A, HLA-C, MR1, HLA-B, B2M	837	11	18224	9.89682	0.448444	0.179907	1.61411
GOTERM_CC_DIRECT	GO:0030670~phagocytic vesicle membrane	10	1.0846	0.00137765	RAC2, HLA-A, TLR2, ATP6V0A1, HLA-C, HLA-B, RAB20, ATP6V0A2, ATP6V0B, B2M	837	59	18224	3.69034	0.519072	0.16724	1.98212
GOTERM_CC_DIRECT	GO:0031901~early endosome membrane	14	1.51844	0.0025493	SNX19, CLCN3, CAV1, RUFY1, HLA-A, HLA-C, WLS, HLA-B, B2M, EPHA4, RCC2, ZFYVE28, STAM, MTMR4	837	116	18224	2.62778	0.742157	0.237445	3.639
GOTERM_CC_DIRECT	GO:1990037~Lewy body core	3	0.32538	0.00611354	ATF4, HERPUD1, FBXO7	837	3	18224	21.773	0.961467	0.418828	8.52042
GOTERM_CC_DIRECT	GO:0008021~synaptic vesicle	11	1.19306	0.00944633	SYP, CLCN3, SNCAIP, STX3, SYN1, STXBP5, PDE4B, MME, APBA2, TPRG1L, VAMP2	837	92	18224	2.60329	0.993525	0.513237	12.8756
GOTERM_CC_DIRECT	GO:0051233~spindle midzone	5	0.542299	0.00981683	CENPV, AURKA, GEM, ARL8B, AURKB	837	19	18224	5.72974	0.994692	0.48046	13.3477
GOTERM_CC_DIRECT	GO:0005604~basement membrane	10	1.0846	0.0100356	LAMA2, COL18A1, ITGA6, SERPINF1, FGF9, HSPG2, VWA1, THBS2, NTN1, RELL2	837	79	18224	2.75608	0.995279	0.448488	13.6253
GOTERM_CC_DIRECT	GO:0005887~integral component of plasma membrane	83	9.00217	0.0162265	SLC5A3, SLC5A2, GYPC, CALHM2, PLXNA3, IL27RA, SLC20A1, GABRB3, CADM2, EFNA3, SORL1, TSPAN5, SLC7A8, TLR2, LPAR3, SGMS1, JAG1, IL17RC, SLC26A11, SLC7A5, SLC7A6, IL17RB, SLC1A4, TSPAN12, SLC1A5, GPC3, CD44, MS4A2, HHIP, ADAM8, SLC12A6, KCND2, PTGER4, MPP2, EFNB1, PCDHB3, TRABD2B, HLA-A, HLA-C, DLL1, HLA-B, PLAUR, SLC26A6, FOLH1, VAMP2, HS3ST3B1, ACVR1, ITGA2B, PALM, CAV1, PTK7, MME, CD70, NEO1, ABC…	837	1415	18224	1.27714	0.999831	0.5805	21.1463
GOTERM_CC_DIRECT	GO:0030136~clathrin-coated vesicle	8	0.867679	0.0163903	SH3BP4, SNX9, DAB2, SCYL2, MYO1E, NUMB, VAMP2, ASTN2	837	58	18224	3.00317	0.999846	0.549663	21.3368
GOTERM_CC_DIRECT	GO:0005783~endoplasmic reticulum	52	5.63991	0.019703	RTN4, ATL1, SORL1, GRIK5, SGMS1, SLC26A11, KCNIP3, PLOD2, APOE, POMT1, PHTF2, GPX7, STC2, NBAS, ZDHHC6, FA2H, TP53, HLA-A, CHP1, HLA-C, HLA-B, METTL7A, PNPLA7, PARP16, SLC26A6, PACS2, FKBP9, CAV1, SLC38A9, SCAPER, CYP51A1, TMX4, OAS2, CDKAL1, EDEM2, XBP1, PKD2, MR1, NBEAL2, SCN5A, SREBF1, HERPUD1, CES2, FBXO2, ATP1A1, YTHDC2, EPHA4, HYOU1, CNIH4, SPCS3, ALG12, SEL1L	837	828	18224	1.36739	0.999974	0.58545	25.0978
GOTERM_CC_DIRECT	GO:0016020~membrane	121	13.1236	0.023829	AKNA, PLXNA3, NRBP1, B3GALT6, SLC7A8, PI4K2B, SGMS1, JAG1, SLC7A5, ACBD5, IL17RB, B2M, SYP, TIAM2, APOE, PDE4B, NBAS, KIF5A, MDGA1, UGCG, AARS, HLA-A, RPS6KC1, HLA-C, HLA-B, GEM, MAGED2, METTL7A, CHPT1, VEGFB, PARP16, ABHD17B, NNT, RCC2, VEGFA, LCLAT1, VAMP2, ARL8B, BTN3A3, BTN3A2, MAP7D3, PALM, CLCN3, CAV1, MCL1, CYP51A1, SIPA1, SFXN1, OAS2, RAC2, NCAPG2, PPP1R3F, GYS1, SCARB2, GCNT1, SEC61A1, C…	837	2200	18224	1.19751	0.999997	0.6266	29.548
GOTERM_CC_DIRECT	GO:0000220~vacuolar proton-transporting V-type ATPase, V0 domain	3	0.32538	0.0278747	ATP6V0A1, ATP6V0A2, ATP6V0B	837	6	18224	10.8865	1	0.657766	33.6715
GOTERM_CC_DIRECT	GO:0005788~endoplasmic reticulum lumen	16	1.73536	0.0313509	COL18A1, PACS2, ARSD, CES2, ARSI, F8, EDEM2, COL5A2, COL4A6, COL4A5, B2M, PLAUR, HYOU1, WNT7B, GPX7, RCN3	837	192	18224	1.81442	1	0.676187	37.0338
GOTERM_CC_DIRECT	GO:0000139~Golgi membrane	38	4.12148	0.0341403	CAV1, CLCN3, HS3ST5, B3GALT6, ATL1, SGMS1, B2M, SERINC3, RAB41, B3GNT4, DSEL, SLC35D2, NSG1, IL15RA, CHST13, GCNT1, C1GALT1, B4GALT4, MGAT4B, SREBF1, KDELR3, ST6GAL1, B4GALT3, UGCG, F8, HLA-A, CHST2, CHP1, HLA-C, TMEM5, HLA-B, WLS, CHPT1, TNKS2, ST8SIA5, ATP8A2, PROS1, HS3ST3B1	837	591	18224	1.39996	1	0.684256	39.6164
GOTERM_CC_DIRECT	GO:0005886~plasma membrane	212	22.9935	0.0363458	SLC9A5, SCN3B, CADM2, EFNA3, LPAR3, SGMS1, SLC26A11, B2M, CD44, TRAK2, APOE, KCNK6, RAB29, CHRNA5, PIK3CA, ADAM8, CHRNA3, SYK, SLC12A6, ARC, EFNB1, MDGA1, F8, PIM1, PIK3IP1, PLAUR, GRB10, RCC2, BTN3A3, BTN3A2, ITGA2B, PALM, CLCN3, SCN1B, CYP51A1, CRTC1, MME, CD70, PXK, EPHB3, SERINC3, SLC29A2, RAC2, CDC42EP4, GAD1, KLF5, CNKSR2, DVL2, S100A16, LGALS3, PCDH17, KCNK1, PCDH19, PTPN12, PCDH18, HN1L, …	837	4121	18224	1.12009	1	0.685388	41.5881
GOTERM_CC_DIRECT	GO:0072686~mitotic spindle	6	0.650759	0.0384211	MAPK1, CDC14A, YEATS2, PKD2, AURKA, GEM	837	41	18224	3.18629	1	0.685185	43.3885
GOTERM_CC_DIRECT	GO:0005794~Golgi apparatus	52	5.63991	0.0385408	ATL1, SORL1, TLR2, SLC26A11, KIFC3, B2M, KCNIP3, SLC1A5, GLT8D2, CD44, MDFIC, APOE, RAB29, RAB20, MTUS1, STC2, STMN3, MDGA1, HLA-A, HLA-C, WLS, HLA-B, MAPK1, EAPP, SCYL2, BTN3A3, CLCN3, NEO1, ABCA1, RRAGB, KCNS3, RAB41, FBXW8, SYN1, ARPC2, FGD3, FGD4, KLF5, CNKSR2, FZD8, GDI1, B4GALT3, ST6GAL1, HCK, TMEM5, ATP1A1, TMBIM1, EPHA4, ST8SIA5, ATP8A2, ATP6V0A1, SH3D19	837	863	18224	1.31193	1	0.666602	43.4908
GOTERM_CC_DIRECT	GO:0048786~presynaptic active zone	5	0.542299	0.0419736	SYP, SLC17A7, SYN1, GAD1, UNC13A	837	29	18224	3.75397	1	0.679689	46.3511
GOTERM_CC_DIRECT	GO:0015629~actin cytoskeleton	17	1.84382	0.043736	PARD6A, TRIOBP, ARC, BAIAP2L1, MYO1E, FHL2, WAS, SLC16A3, TARS, GSN, ARPC2, CLIC4, MARCKS, WASL, CDC42EP4, MAP7D3, FGD4	837	218	18224	1.69789	1	0.677228	47.7667
GOTERM_CC_DIRECT	GO:0005737~cytoplasm	263	28.5249	0.0439438	RAD51C, SLC2A4RG, DZIP3, PPP2R5B, PDLIM1, CITED1, B2M, INTS9, GOT1, CD44, TRAK2, HIST1H2BK, APOE, RAB29, PLS1, TMUB1, ADAM8, SYK, ARC, EFNB1, TAF4B, AARS, KIF5C, PIM1, TMEM27, MAPK1, GRB10, CEP162, MLLT10, EIF2S2, VEGFA, ARL8B, BTN3A3, IRAK1BP1, UNC13A, NEK6, PNMA1, HSPBAP1, PALM, CRTC1, MME, MYEF2, IGF2BP2, OAS2, PXK, CTIF, RAC2, NAA30, PPP1R3G, WDHD1, CDC42EP4, FBXO7, IQSEC2, ZC3H14, KLF5, CNKS…	837	5222	18224	1.09657	1	0.661981	47.9313
GOTERM_CC_DIRECT	GO:0043005~neuron projection	18	1.95228	0.0463638	CNKSR2, MICALL2, GDI1, STX3, STMN3, LIMK1, KIF5A, KIF5C, SYP, ATF4, ARPC2, MAP2, CHRNB4, SLC4A8, POU4F1, VAMP2, SIAH2, UNC13A	837	237	18224	1.65365	1	0.665797	49.8129
GOTERM_CC_DIRECT	GO:0005802~trans-Golgi network	12	1.30152	0.0484282	SNX9, DENND5A, CHAC1, RAB29, SORL1, CHST2, ATP8A2, NBEA, WLS, CBY1, VAMP2, GCNT1	837	136	18224	1.92115	1	0.666558	51.3677
GOTERM_CC_DIRECT	GO:0008076~voltage-gated potassium channel complex	9	0.976139	0.048707	KCNS3, KCNC1, KCND2, KCNAB2, KCND1, KCNK6, VAMP2, KCNK1, KCNIP3	837	88	18224	2.22678	1	0.653745	51.5742
GOTERM_CC_DIRECT	GO:0015630~microtubule cytoskeleton	12	1.30152	0.0505795	OFD1, MAPK1, KIF2C, CLIC4, LYST, SP4, CENPV, CHP1, AURKA, WDR11, CDC42EP4, MAP7D3	837	137	18224	1.90712	1	0.653554	52.9402
GOTERM_CC_DIRECT	GO:0033179~proton-transporting V-type ATPase, V0 domain	3	0.32538	0.0610739	ATP6V0A1, ATP6V0A2, ATP6V0B	837	9	18224	7.25767	1	0.710432	59.955
GOTERM_CC_DIRECT	GO:0045211~postsynaptic membrane	16	1.73536	0.0621263	CNKSR2, ARC, KCND2, GABRB3, TANC1, GRIK5, EPHA4, EPHA7, ANK1, P2RY1, CHRNA5, NSG1, CHRNB4, TMUB1, CHRNA3, GABRQ	837	211	18224	1.65103	1	0.703696	60.6019
GOTERM_CC_DIRECT	GO:0043679~axon terminus	6	0.650759	0.0678534	EPHA4, PACSIN1, GOT1, KCNAB2, TANC1, KCNIP3	837	48	18224	2.72162	1	0.723786	63.955
GOTERM_CC_DIRECT	GO:0016323~basolateral plasma membrane	14	1.51844	0.0712256	SLC12A6, PALM, CAV1, SLC7A8, ATP1A1, SLC7A6, SLC26A6, NOD1, ANK1, SLC4A11, SLC29A2, NUMB, P2RY1, ADAM9	837	180	18224	1.69346	1	0.729597	65.8031
GOTERM_CC_DIRECT	GO:0012506~vesicle membrane	4	0.433839	0.077488	CLCN3, SLC26A6, GAD1, WAS	837	22	18224	3.95873	1	0.748808	69.0031
GOTERM_CC_DIRECT	GO:0070062~extracellular exosome	145	15.7267	0.077771	THRB, SLC7A8, SLC26A11, SLC7A5, KIFC3, B2M, N4BP2L2, GSTM3, DAB2, GOT1, CD44, TIAM2, APOE, PLOD2, RAB29, ARL15, PLS1, DERA, NQO1, ADAM9, EFNB1, AARS, NUDT5, TRABD2B, HLA-A, CHP1, HLA-C, HLA-B, PIK3IP1, METTL7A, TMEM27, PLAUR, GNS, MAPK1, SERPINF1, HSPB1, VAMP2, ARL8B, ITGA2B, SNX9, ALDOC, MME, CD70, TPI1, RAC2, CRB2, ARPC2, SCARB1, SCARB2, AP2M1, RHOBTB3, COL18A1, CPNE8, CNKSR2, ST6GAL1, B4GALT3,…	837	2811	18224	1.12312	1	0.739059	69.141
GOTERM_CC_DIRECT	GO:0005669~transcription factor TFIID complex	5	0.542299	0.0812547	TAF12, TAF4B, TP53, TAF9, GTF2H5	837	36	18224	3.02403	1	0.744273	70.7912
GOTERM_CC_DIRECT	GO:0014069~postsynaptic density	14	1.51844	0.0814081	CNKSR2, RTN4, PALM, ARC, KCNAB2, TANC1, GRIK5, ATP1A1, EPHA4, SYN1, FYN, PDE4B, P2RY1, CHRNA3	837	184	18224	1.65664	1	0.734502	70.862
GOTERM_CC_DIRECT	GO:0009986~cell surface	33	3.57918	0.0844062	KCNC1, CLCN3, ADAMTS15, TLR2, IL17RC, MIF, IL17RB, SLC1A4, CD44, P2RY1, TDGF1, SCARB1, HHIP, CD24, ADAM8, SCN5A, LRFN4, ADAM9, TMEM206, BMP2, SCUBE3, HLA-A, TSPAN14, HLA-C, HILPDA, NLGN3, HLA-B, EPHA4, FOLH1, ITGA6, CLIC4, VEGFA, ITGA2B	837	542	18224	1.32566	1	0.737592	72.213
GOTERM_CC_DIRECT	GO:1990617~CHOP-ATF4 complex	2	0.21692	0.0896452	ATF4, DDIT3	837	2	18224	21.773	1	0.749759	74.4347
GOTERM_CC_DIRECT	GO:0036488~CHOP-C/EBP complex	2	0.21692	0.0896452	CEBPB, DDIT3	837	2	18224	21.773	1	0.749759	74.4347
GOTERM_CC_DIRECT	GO:1990622~CHOP-ATF3 complex	2	0.21692	0.0896452	ATF3, DDIT3	837	2	18224	21.773	1	0.749759	74.4347
GOTERM_CC_DIRECT	GO:0042585~germinal vesicle	2	0.21692	0.0896452	AURKA, MARCKS	837	2	18224	21.773	1	0.749759	74.4347
GOTERM_CC_DIRECT	GO:0043209~myelin sheath	12	1.30152	0.0907208	GDI1, PACSIN1, YWHAG, CNRIP1, SYN1, ERMN, UCHL1, NFASC, ENO2, GNB5, ATP1A1, MIF	837	152	18224	1.71892	1	0.744583	74.8699
GOTERM_CC_DIRECT	GO:0031234~extrinsic component of cytoplasmic side of plasma membrane	7	0.759219	0.0912106	SNX9, KCNAB2, TIAM1, FYN, HCK, ESYT2, SYK	837	68	18224	2.24134	1	0.737228	75.0658
GOTERM_CC_DIRECT	GO:0005768~endosome	16	1.73536	0.094867	SNX9, ARC, CAV1, SORL1, DSCR3, ATP1A1, ASTN2, KCNK1, ZFYVE21, ATP6V0B, PACSIN1, ARPC2, FYN, NSG1, ATP8A2, TNFAIP1	837	225	18224	1.5483	1	0.742592	76.4837
GOTERM_CC_DIRECT	GO:0005892~acetylcholine-gated channel complex	4	0.433839	0.095306	STXBP5, CHRNA5, CHRNB4, CHRNA3	837	24	18224	3.62883	1	0.735418	76.6487
GOTERM_CC_DIRECT	GO:0005911~cell-cell junction	13	1.40998	0.0980817	MICALL2, STX3, OCLN, MYO1E, PTK7, KIT, WAS, KIAA1462, PKP2, TIAM1, CLIC4, PKD2, CDC42EP4	837	172	18224	1.64563	1	0.73736	77.6679
Category	Term	Count	%	PValue	Genes	List Total	Pop Hits	Pop Total	Fold Enrichment	Bonferroni	Benjamini	FDR
GOTERM_MF_DIRECT	GO:0001077~transcriptional activator activity, RNA polymerase II core promoter proximal region sequence-specific binding	24	2.60304	0.000787452	KLF5, AKNA, PLAG1, SREBF1, CAMTA1, ELF1, CEBPB, CEBPD, KLF13, CEBPG, TFE3, SIX2, LEF1, HOXD13, NR4A1, SIX4, FOSB, DDIT3, MIXL1, ATF4, HOXC13, PAX8, POU4F1, NR1H3	796	236	16881	2.15667	0.533159	0.533159	1.23167
GOTERM_MF_DIRECT	GO:0005092~GDP-dissociation inhibitor activity	5	0.542299	0.000816187	GDI1, SH3BP4, CHML, GPSM2, SESN2	796	10	16881	10.6036	0.545962	0.326177	1.27634
GOTERM_MF_DIRECT	GO:0042802~identical protein binding	54	5.85683	0.00199767	SNCAIP, ATL1, GRIK5, B2M, SYP, OFD1, CASP6, GSTM3, NOD1, GOT1, APOE, PIK3AP1, VWA1, NQO1, CASP2, ALS2CL, TP53, WAS, MAPK1, CTH, ZNF783, MCIDAS, VEGFA, HSPB1, ITGA2B, PRPS1, CAV1, FHL2, GRAMD3, ESYT2, HOXA1, C1QTNF6, PKD2, MNS1, GPSM2, DVL2, DCTD, COL18A1, CNKSR2, SDSL, CBY1, PRPSAP1, SIRT1, STAT2, CCT7, RASSF3, SH3BP4, EPHA4, APEH, ATF3, FYN, TPRG1L, APIP, ATG16L1	796	749	16881	1.52896	0.855385	0.475107	3.09694
GOTERM_MF_DIRECT	GO:0005515~protein binding	453	49.1323	0.00296222	PPP2R5B, TLDC1, CITED1, B2M, KIFC3, INTS9, USP53, YEATS2, PIK3CA, ADAM8, ADAM9, SYK, KIF5A, KIF5C, F8, GEM, MAGED2, PIK3IP1, PLAUR, MAPK1, GRB10, PITPNM3, SERPINF1, RCC2, SCYL2, TRAPPC8, ZNF783, EIF2S2, VGLL4, ARL8B, IRAK1BP1, ZNF41, TRIML2, HSPBAP1, SCN1B, CRTC1, CHCHD6, CTIF, NAA30, NCAPG2, KBTBD6, CDC42EP4, ZC3H14, DVL2, ODC1, KLF13, PAIP1, TMEM120B, KLF11, ESRRG, PCDH17, PRPSAP1, PARP9, PKP2,…	796	8785	16881	1.09356	0.943228	0.511873	4.55988
GOTERM_MF_DIRECT	GO:0015171~amino acid transmembrane transporter activity	8	0.867679	0.0060766	SLC1A4, SLC1A5, SLC38A9, SLC7A1, SLC6A6, SLC7A8, SLC7A5, SLC7A6	796	47	16881	3.60975	0.997244	0.692352	9.14356
GOTERM_MF_DIRECT	GO:0046977~TAP binding	3	0.32538	0.00643751	HLA-A, HLA-C, HLA-B	796	3	16881	21.2073	0.99806	0.646851	9.6612
GOTERM_MF_DIRECT	GO:0003950~NAD+ ADP-ribosyltransferase activity	6	0.650759	0.00911768	PARP16, PARP9, PARP12, TIPARP, SIRT1, TNKS2	796	28	16881	4.54442	0.999858	0.717851	13.4198
GOTERM_MF_DIRECT	GO:0044212~transcription regulatory region DNA binding	19	2.06074	0.0120659	KLF11, TFE3, TP53, LEF1, DDIT3, CITED1, KDM1A, ATF4, ATF3, OVOL2, XBP1, SALL1, PAX8, H2AFY2, TAF9, RNF10, GFI1, CARM1, NR1H3	796	213	16881	1.89173	0.999992	0.769461	17.3848
GOTERM_MF_DIRECT	GO:0043565~sequence-specific DNA binding	37	4.01302	0.0129127	IRX3, CAMTA1, ELF1, THRB, HOXA11, NR3C2, KCNIP3, HOXA1, XBP1, NR1D2, LHX2, FOXF2, POU3F3, SPIB, POU4F1, NFIL3, NR1H3, KLF5, CEBPB, CEBPG, TP53, ESRRG, NR4A1, LEF1, DMRT2, FOSB, SIX4, FOXP3, MIXL1, FOXN3, DDIT3, ISL2, ATF4, ATF3, HOXC13, SALL1, HOXB6	796	518	16881	1.51481	0.999997	0.752522	18.4919
GOTERM_MF_DIRECT	GO:0031267~small GTPase binding	5	0.542299	0.0129365	RCC2, PEX5, ABCA1, FGD3, FGD4	796	20	16881	5.30182	0.999997	0.716098	18.5228
GOTERM_MF_DIRECT	GO:0015297~antiporter activity	5	0.542299	0.0153973	CLCN3, SLC7A1, SLC7A8, SLC7A5, SLC7A6	796	21	16881	5.04935	1	0.744388	21.6604
GOTERM_MF_DIRECT	GO:0044325~ion channel binding	12	1.30152	0.0174956	KCNC1, PACS2, CAV1, HERPUD1, FYN, SCN3B, PKP2, PDE4B, PKD2, SCN5A, AP2M1, KCNIP3	796	113	16881	2.2521	1	0.758849	24.246
GOTERM_MF_DIRECT	GO:0086006~voltage-gated sodium channel activity involved in cardiac muscle cell action potential	3	0.32538	0.0201431	SCN1B, SCN3B, SCN5A	796	5	16881	12.7244	1	0.779891	27.3944
GOTERM_MF_DIRECT	GO:0035174~histone serine kinase activity	3	0.32538	0.0201431	PRKAA1, AURKA, AURKB	796	5	16881	12.7244	1	0.779891	27.3944
GOTERM_MF_DIRECT	GO:0046872~metal ion binding	117	12.6898	0.0248036	ZNF582, SLC2A4RG, ZNF583, ZNF57, ZXDB, AURKB, ZXDA, PDE4B, PHOSPHO1, CTDSP2, ADAM9, KCND2, KCND1, PLD6, FA2H, TRABD2B, ZNF790, ZNF816, CHPT1, CLPX, TNKS2, GNS, PITPNM3, PARP12, PRDM6, EIF2S2, TESK2, UNC13A, ZNF41, ITGA2B, OAS2, OVOL2, ARG2, ZNF425, ANKIB1, B4GALT4, FGD3, ZNF423, FGD4, ZC3H14, COL18A1, MGAT4B, KLF5, PLAG1, B4GALT3, KLF13, KLF11, FOXP3, CACNA2D3, TAX1BP1, RIMKLA, ITGA6, SALL1, ZNF2…	796	2069	16881	1.19925	1	0.823569	32.641
GOTERM_MF_DIRECT	GO:0019899~enzyme binding	25	2.7115	0.0255672	ARMT1, CAV1, NDUFAF7, THRB, UNG, TSPAN5, PEX5, HLCS, N4BP2L2, KDM1A, GSTM3, ANK1, TRAK2, CRB2, SCARB2, SCN5A, CASP2, STC2, TSPAN14, TP53, SIRT1, TNKS2, PLAUR, NABP2, FYN	796	333	16881	1.59214	1	0.811691	33.4661
GOTERM_MF_DIRECT	GO:0005524~ATP binding	87	9.43601	0.0298893	RAD51C, HELQ, NRBP1, RPS6KB2, HLCS, AURKA, AURKB, PI4K2B, ACSS2, TTL, KIFC3, ATAD3C, NLRC5, KIF2C, NOD1, OPLAH, PIK3CA, SIK1, CDK14, CHUK, SYK, SRPK3, TRPM6, LIMK1, KIF5A, KIF17, SARS, AARS, KIF5C, TP53, PIM1, RPS6KC1, UBE2H, DGUOK, TTF2, CLPX, TARS, MAPK1, NAV2, SCYL2, TESK2, NEK6, ACVR1, PRPS1, CLCN3, BLM, PFKFB2, MAPKAPK3, MKNK2, PTK7, TRIB3, TOR4A, NLRX1, ASNS, OAS2, KIT, ABCA1, PXK, EPHB3, U…	796	1495	16881	1.23414	1	0.840224	37.9602
GOTERM_MF_DIRECT	GO:0003700~transcription factor activity, sequence-specific DNA binding	59	6.39913	0.0306128	SLC2A4RG, ELF1, BACH2, ZNF583, THRB, HOXD13, ZKSCAN2, ZXDA, CITED1, KDM1A, PAX8, FOXF2, SPIB, NFIL3, ZNF284, TAF4B, ZNF544, TP53, ZNF790, LEF1, SIX2, DMRT2, ZNF816, FOSB, FOXN3, DDIT3, TAF12, TCFL5, MLLT10, ZNF41, TFE3, NR3C2, NPAS2, XBP1, NR1D2, GBX2, POU3F3, ZNF471, ZNF605, NR1H3, NFATC1, PLAG1, KLF5, INSM1, SREBF1, CEBPB, CEBPD, KLF11, ESRRG, ZNF26, FOXP3, STAT2, ATF4, ATF3, SALL1, SP4, HOXB6,…	796	961	16881	1.30201	1	0.829418	38.6841
GOTERM_MF_DIRECT	GO:0046875~ephrin receptor binding	5	0.542299	0.0319722	EPHA4, EPHA7, FYN, EFNB1, EFNA3	796	26	16881	4.07832	1	0.825473	40.0229
GOTERM_MF_DIRECT	GO:0046982~protein heterodimerization activity	32	3.47072	0.032462	CLCN3, CAV1, MCL1, TLR2, RRAGD, HIST1H2BK, POLE3, XBP1, P2RY1, TAF9, HIST3H2A, GAD1, CHUK, FBXO7, BMP2, CEBPB, LIMK1, CEBPD, CEBPG, TAF4B, TP53, NR4A1, DDIT3, VEGFB, CHRAC1, ATF4, TAF12, ATF3, VEGFA, H2AFY2, CHRNB4, BIK	796	465	16881	1.45943	1	0.813543	40.4986
GOTERM_MF_DIRECT	GO:0019901~protein kinase binding	27	2.92842	0.0324815	CAV1, CACUL1, PFKFB2, TRIB3, AURKA, NBEA, CCNE1, SYN1, XBP1, GYS1, CDK5RAP3, CD24, SIK1, CNTLN, SCN5A, SYK, FBXO7, SLC12A6, SREBF1, DVL2, TP53, ATP1A1, WAS, CCNB1, RCC2, HSPB1, NEK6	796	376	16881	1.52286	1	0.797406	40.5174
GOTERM_MF_DIRECT	GO:0017049~GTP-Rho binding	4	0.433839	0.0368374	TRIOBP, CDC42EP4, TNFAIP1, EXOC1	796	16	16881	5.30182	1	0.822415	44.5936
GOTERM_MF_DIRECT	GO:0004842~ubiquitin-protein transferase activity	24	2.60304	0.0380693	DTX4, BACH2, DZIP3, DTX3L, FBXO2, UBE2H, RNF182, UBE2R2, TRIM37, KLHL29, RNF43, FBXW8, AREL1, KBTBD6, NSMCE1, FBXO25, ANKIB1, RNF10, SIAH2, CYHR1, TNFAIP1, UNKL, RNF146, FBXO7	796	329	16881	1.54704	1	0.81841	45.698
GOTERM_MF_DIRECT	GO:0005004~GPI-linked ephrin receptor activity	3	0.32538	0.0397284	EPHA4, EPHA7, EPHA3	796	7	16881	9.08884	1	0.818119	47.1528
GOTERM_MF_DIRECT	GO:0042605~peptide antigen binding	5	0.542299	0.0406888	SLC7A8, HLA-A, HLA-C, HLA-B, SLC7A5	796	28	16881	3.78702	1	0.812449	47.9782
GOTERM_MF_DIRECT	GO:0005102~receptor binding	25	2.7115	0.0455308	NXPH3, FZD8, CAV1, BMP2, CADM2, HCK, HLA-A, CD70, HILPDA, HLA-B, ABCA1, IL17RC, TNFSF9, PLAUR, MIF, LAMA2, DHRS4, TRAK2, SCYL2, TDGF1, NSG1, PKD2, APLN, NRG2, IGFBP4	796	353	16881	1.50193	1	0.835111	51.959
GOTERM_MF_DIRECT	GO:0003707~steroid hormone receptor activity	7	0.759219	0.0472192	THRB, NR1D2, NR3C2, ESRRG, PAQR7, NR4A1, NR1H3	796	56	16881	2.65091	1	0.834537	53.2787
GOTERM_MF_DIRECT	GO:0000978~RNA polymerase II core promoter proximal region sequence-specific DNA binding	25	2.7115	0.0479009	PLAG1, KLF5, INSM1, SREBF1, AKNA, ELF1, CEBPB, KLF13, CEBPD, TFE3, SIX2, HOXD13, ZNF675, LEF1, FOSB, SIX4, MIXL1, DDIT3, KCNIP3, ATF4, ATF3, SALL1, PAX8, ZNF876P, NR1H3	796	355	16881	1.49347	1	0.827613	53.8018
GOTERM_MF_DIRECT	GO:0017075~syntaxin-1 binding	4	0.433839	0.0500892	CPLX1, STXBP5, VAMP2, UNC13A	796	18	16881	4.71273	1	0.830464	55.4443
GOTERM_MF_DIRECT	GO:0005112~Notch binding	4	0.433839	0.0500892	CHAC1, DLL4, DLL1, JAG1	796	18	16881	4.71273	1	0.830464	55.4443
GOTERM_MF_DIRECT	GO:0030170~pyridoxal phosphate binding	7	0.759219	0.050766	CTH, GOT1, SPTLC2, SDSL, GAD1, GPT2, PYGB	796	57	16881	2.6044	1	0.823999	55.9411
GOTERM_MF_DIRECT	GO:0008378~galactosyltransferase activity	4	0.433839	0.0574668	B4GALT3, B3GALT6, B3GNT4, B4GALT4	796	19	16881	4.46469	1	0.851579	60.5877
GOTERM_MF_DIRECT	GO:0005080~protein kinase C binding	6	0.650759	0.0639744	PARD6A, YWHAG, PKP2, HSPB1, MARCKS, ADAM9	796	46	16881	2.76617	1	0.872837	64.6577
GOTERM_MF_DIRECT	GO:0008509~anion transmembrane transporter activity	3	0.32538	0.0639985	SLC4A8, ABCA1, SLC26A11	796	9	16881	7.0691	1	0.864477	64.672
GOTERM_MF_DIRECT	GO:0015194~L-serine transmembrane transporter activity	3	0.32538	0.0639985	SLC1A4, SERINC3, SLC1A5	796	9	16881	7.0691	1	0.864477	64.672
GOTERM_MF_DIRECT	GO:0030332~cyclin binding	4	0.433839	0.0653251	INSM1, MDFIC, CDK5RAP3, CDK14	796	20	16881	4.24146	1	0.861877	65.4515
GOTERM_MF_DIRECT	GO:0005248~voltage-gated sodium channel activity	4	0.433839	0.0653251	SCN1B, SCN3B, PKD2, SCN5A	796	20	16881	4.24146	1	0.861877	65.4515
GOTERM_MF_DIRECT	GO:0001085~RNA polymerase II transcription factor binding	6	0.650759	0.0689486	KDM1A, ATF4, XBP1, TP53, MIXL1, NFATC1	796	47	16881	2.70731	1	0.868908	67.4995
GOTERM_MF_DIRECT	GO:0008140~cAMP response element binding protein binding	3	0.32538	0.077564	CRTC1, SIK1, DDIT3	796	10	16881	6.36219	1	0.892542	71.9216
GOTERM_MF_DIRECT	GO:0004896~cytokine receptor activity	5	0.542299	0.0875364	CD44, IL20RA, IL15RA, IFNLR1, IL17RB	796	36	16881	2.94546	1	0.914622	76.3351
GOTERM_MF_DIRECT	GO:0015301~anion:anion antiporter activity	4	0.433839	0.0916003	SLC26A6, SLC4A11, SLC4A8, SLC26A11	796	23	16881	3.68822	1	0.918799	77.9399
GOTERM_MF_DIRECT	GO:0005003~ephrin receptor activity	3	0.32538	0.0919283	EPHA4, EPHB3, EPHA3	796	11	16881	5.78381	1	0.914046	78.0648
GOTERM_MF_DIRECT	GO:0015175~neutral amino acid transmembrane transporter activity	3	0.32538	0.0919283	SLC1A5, SLC7A8, SLC7A5	796	11	16881	5.78381	1	0.914046	78.0648
GOTERM_MF_DIRECT	GO:0043183~vascular endothelial growth factor receptor 1 binding	2	0.21692	0.0919735	VEGFB, VEGFA	796	2	16881	21.2073	1	0.908576	78.082
GOTERM_MF_DIRECT	GO:0004825~methionine-tRNA ligase activity	2	0.21692	0.0919735	MARS2, MARS	796	2	16881	21.2073	1	0.908576	78.082
GOTERM_MF_DIRECT	GO:0086062~voltage-gated sodium channel activity involved in Purkinje myocyte action potential	2	0.21692	0.0919735	SCN1B, SCN5A	796	2	16881	21.2073	1	0.908576	78.082
GOTERM_MF_DIRECT	GO:0032810~sterol response element binding	2	0.21692	0.0919735	SREBF1, NR1H3	796	2	16881	21.2073	1	0.908576	78.082
GOTERM_MF_DIRECT	GO:0008146~sulfotransferase activity	5	0.542299	0.0946784	WSCD1, DSEL, CHST2, HS6ST3, CHST13	796	37	16881	2.86585	1	0.909696	79.087

## Sheet: magenta
Category	Term	Count	%	PValue	Genes	List Total	Pop Hits	Pop Total	Fold Enrichment	Bonferroni	Benjamini	FDR
GOTERM_BP_DIRECT	GO:0007416~synapse assembly	5	1.60256	0.0139649	CLSTN3, MECP2, BSN, PCDHB14, PCDHB10	257	61	16792	5.35562	1	1	20.5813
GOTERM_BP_DIRECT	GO:0000122~negative regulation of transcription from RNA polymerase II promoter	20	6.41026	0.0145091	MEF2C, CTBP2, FOXA1, SOX2, SUV39H1, MECP2, FOXO1, NKX6-1, NRARP, HOMEZ, PRMT6, HOXA7, TGIF1, PHF21A, TGIF2, NFATC2, RBM10, NFE2L3, SMARCA2, UBA52	257	720	16792	1.81496	1	0.999943	21.2965
GOTERM_BP_DIRECT	GO:0006364~rRNA processing	9	2.88462	0.0170766	DKC1, RPL34, RPL27A, SUV39H1, LAS1L, DIS3L, UTP14A, PIN4, UBA52	257	214	16792	2.74788	1	0.999539	24.5898
GOTERM_BP_DIRECT	GO:0000209~protein polyubiquitination	8	2.5641	0.0229196	WSB1, TAF1, LRSAM1, HUWE1, PSME1, RUSC1, KLHL42, UBA52	257	184	16792	2.84081	1	0.999572	31.6086
GOTERM_BP_DIRECT	GO:0045893~positive regulation of transcription, DNA-templated	15	4.80769	0.026828	MEF2C, MMS19, ELF4, SOX2, MECP2, MED12, FOXO1, CDK2, USP21, HIVEP3, KDM3A, NFATC2, NFE2L3, SMARCA2, CREBL2	257	515	16792	1.90306	1	0.999309	35.9559
GOTERM_BP_DIRECT	GO:0006402~mRNA catabolic process	3	0.961538	0.0301659	NUDT16, ERN1, DIS3L	257	18	16792	10.8898	1	0.99892	39.4618
GOTERM_BP_DIRECT	GO:0007219~Notch signaling pathway	6	1.92308	0.031431	NCSTN, FAT4, NRARP, FOXA1, UBA52, CDH6	257	115	16792	3.40897	1	0.997767	40.7429
GOTERM_BP_DIRECT	GO:0007156~homophilic cell adhesion via plasma membrane adhesion molecules	7	2.24359	0.0342671	PCDHB8, CLSTN3, FAT4, PCDHB14, ESAM, PCDHB10, CDH6	257	158	16792	2.89474	1	0.997067	43.5228
GOTERM_BP_DIRECT	GO:0006890~retrograde vesicle-mediated transport, Golgi to ER	5	1.60256	0.0366328	COPA, COPB2, KIF4A, ATP9A, KIF26A	257	82	16792	3.98406	1	0.996106	45.7475
GOTERM_BP_DIRECT	GO:0045987~positive regulation of smooth muscle contraction	3	0.961538	0.0401901	NPNT, NMU, ADA	257	21	16792	9.33407	1	0.995866	48.9385
GOTERM_BP_DIRECT	GO:0002143~tRNA wobble position uridine thiolation	2	0.641026	0.045045	MOCS3, TRMU	257	3	16792	43.559	1	0.996326	53.0098
GOTERM_BP_DIRECT	GO:0036123~histone H3-K9 dimethylation	2	0.641026	0.045045	SUV39H1, KDM3A	257	3	16792	43.559	1	0.996326	53.0098
GOTERM_BP_DIRECT	GO:0045944~positive regulation of transcription from RNA polymerase II promoter	23	7.37179	0.0452175	MEF2C, TAF1, CTBP2, LMX1B, HELZ2, ELF4, FOXA1, SOX2, MED12, FOXO1, GRHL1, FOXO4, MED10, NKX6-1, ATRX, TMEM173, HOXA7, CREB3L1, KDM3A, NFATC2, SMARCA2, UBA52, NKX2-3	257	981	16792	1.53189	1	0.994254	53.1487
GOTERM_BP_DIRECT	GO:0006351~transcription, DNA-templated	40	12.8205	0.0477223	MMS19, MEF2C, HMX2, HMGB3, HELZ2, FOXO1, ZNF618, ZNF512, TCEAL4, HTATSF1, HOMEZ, PRMT6, PQBP1, KDM3A, ZNF470, KDM5C, CREBL2, NKX2-3, CTBP2, KLF9, LMX1B, ZFX, SUV39H1, MECP2, IRF2BP2, PRDM8, ATRX, MAFIP, BCORL1, HES4, PNRC2, HES2, USP21, ERN1, PHF21A, TGIF1, TGIF2, NFE2L3, SMARCA2, CHAF1B	257	1955	16792	1.33685	1	0.993479	55.1225
GOTERM_BP_DIRECT	GO:0046777~protein autophosphorylation	7	2.24359	0.0482899	TAF1, ERN1, WNK3, PRKCG, CAMK2B, FES, CDKL5	257	172	16792	2.65913	1	0.991176	55.5588
GOTERM_BP_DIRECT	GO:0007049~cell cycle	8	2.5641	0.0489787	TAF1, RABGAP1, SUV39H1, SDCCAG3, CABLES2, PELO, CHAF1B, CREBL2	257	217	16792	2.40879	1	0.988661	56.0829
GOTERM_BP_DIRECT	GO:0006259~DNA metabolic process	3	0.961538	0.0592047	MMS19, SMARCAL1, TREX2	257	26	16792	7.53906	1	0.993925	63.2124
GOTERM_BP_DIRECT	GO:0006891~intra-Golgi vesicle-mediated transport	3	0.961538	0.0633157	COPA, COPB2, COG2	257	27	16792	7.25984	1	0.994189	65.7597
GOTERM_BP_DIRECT	GO:0007050~cell cycle arrest	6	1.92308	0.0648755	CAB39L, ZAK, SOX2, ERN1, THBS1, FOXO4	257	141	16792	2.78036	1	0.993167	66.6821
GOTERM_BP_DIRECT	GO:0055114~oxidation-reduction process	15	4.80769	0.0699183	CTBP2, FADS1, FADS2, OSGIN1, P4HTM, PIPOX, SESN3, MTHFD1, TXNDC12, G6PD, SMOX, KDM3A, KDM5C, NQO2, NSDHL	257	592	16792	1.65554	1	0.99393	69.5071
GOTERM_BP_DIRECT	GO:2001046~positive regulation of integrin-mediated signaling pathway	2	0.641026	0.0739463	EMP2, FLNA	257	5	16792	26.1354	1	0.994139	71.6003
GOTERM_BP_DIRECT	GO:0048541~Peyer's patch development	2	0.641026	0.0739463	ADA, NKX2-3	257	5	16792	26.1354	1	0.994139	71.6003
GOTERM_BP_DIRECT	GO:0048856~anatomical structure development	2	0.641026	0.0880685	AMER1, AMER2	257	6	16792	21.7795	1	0.997188	77.9222
GOTERM_BP_DIRECT	GO:0010694~positive regulation of alkaline phosphatase activity	2	0.641026	0.0880685	MEF2C, NPNT	257	6	16792	21.7795	1	0.997188	77.9222
GOTERM_BP_DIRECT	GO:0002686~negative regulation of leukocyte migration	2	0.641026	0.0880685	HOXA7, ADA	257	6	16792	21.7795	1	0.997188	77.9222
GOTERM_BP_DIRECT	GO:0007224~smoothened signaling pathway	4	1.28205	0.0882985	EVC, PTPDC1, NKX6-1, NSDHL	257	69	16792	3.78774	1	0.996383	78.0132
GOTERM_BP_DIRECT	GO:0071526~semaphorin-plexin signaling pathway	3	0.961538	0.0898149	SEMA6D, SEMA3F, FLNA	257	33	16792	5.93987	1	0.995808	78.6049
GOTERM_BP_DIRECT	GO:0006366~transcription from RNA polymerase II promoter	13	4.16667	0.0938868	MEF2C, TAF1, ELF4, FOXA1, SOX2, FOXO4, GRHL1, NKX6-1, HOXA7, HIVEP3, CREB3L1, NFE2L3, NFATC2	257	513	16792	1.65575	1	0.995899	80.1204
GOTERM_BP_DIRECT	GO:0006974~cellular response to DNA damage stimulus	7	2.24359	0.0992619	MMS19, TAF1, SMARCAL1, SUV39H1, FOXO1, NFATC2, PITHD1	257	208	16792	2.19889	1	0.996284	81.9669
Category	Term	Count	%	PValue	Genes	List Total	Pop Hits	Pop Total	Fold Enrichment	Bonferroni	Benjamini	FDR
GOTERM_CC_DIRECT	GO:0005634~nucleus	104	33.3333	0.00546731	MEF2C, MMS19, MOK, HMX2, ZAK, RUSC1, FOXO1, FOXO4, TCEAL4, AKAP17A, PQBP1, CREB3L1, SMOX, RBM10, NUDT16, NUDT3, LYRM4, MECP2, MED12, BSN, GRHL1, PTPDC1, PITHD1, CDKL5, PRDM8, HUWE1, HES4, SMARCAL1, HES2, ZNHIT1, TGIF1, TGIF2, PELO, NFE2L3, SMARCA2, EMP2, UBA52, HMGB3, PTH1R, SOX2, PIN4, DAZAP2, ZNF618, ZNF512, DTD1, SESN3, AMER1, MTCH2, HTATSF1, HOXA7, RNF11, LHX9, NKX2-3, CREBL2, TAF1, CSTF2, KL…	280	5415	18224	1.25003	0.815213	0.815213	7.09142
GOTERM_CC_DIRECT	GO:0005737~cytoplasm	100	32.0513	0.00745493	MEF2C, MMS19, MOK, TTI1, ILKAP, ZAK, UTRN, FOXO1, FOXO4, ACTG2, KLHL5, AKAP17A, PQBP1, SMOX, NQO2, NUDT16, GTPBP6, NUDT3, WNK3, DIS3L, GRHL1, PTPDC1, PNPLA3, CDKL5, HUWE1, PELO, NFE2L3, EMP2, KIF4A, HMGB3, SSH1, RHPN2, PTH1R, SOX2, DAZAP2, PIN4, CCNG2, ADA, LLGL1, DTD1, SESN3, MACF1, EVC, CARD9, KLF9, JTB, BFSP1, UPF3B, HNRNPH2, SEMA6D, MAFIP, HIVEP3, CHAF1B, PC, COPA, NPEPL1, FES, DCAF12, DKC1, …	280	5222	18224	1.24638	0.900213	0.68411	9.55197
GOTERM_CC_DIRECT	GO:0043202~lysosomal lumen	6	1.92308	0.0098418	GPC4, CTSL, SMPD1, MAN2B1, TCN2, SDC3	280	85	18224	4.59429	0.952465	0.637753	12.427
GOTERM_CC_DIRECT	GO:0005654~nucleoplasm	57	18.2692	0.0178709	MMS19, MEF2C, ELF4, HELZ2, UTRN, FOXO1, FOXO4, AKAP17A, DKC1, GPKOW, INTS4, PRMT6, PQBP1, RBM10, KDM5C, NQO2, NUDT16, MED12, LAS1L, GRHL1, PTPDC1, CDKL5, MED10, CDK2, CD3EAP, PSME1, HUWE1, SMARCAL1, USP21, TGIF1, TGIF2, SMARCA2, UBA52, KIF4A, SSH1, RHPN2, SOX2, HTATSF1, KDM3A, CAMK2B, NFATC2, ZNF470, FAM50A, TAF1, TRMU, CSTF2, KLF9, SUV39H1, NKX6-1, HNRNPH2, UPF3B, WDR26, BCORL1, C11ORF49, PHF21A…	280	2784	18224	1.33257	0.996128	0.750553	21.4894
GOTERM_CC_DIRECT	GO:0000139~Golgi membrane	16	5.12821	0.0399019	SNAP29, TPST2, COPA, ICA1, AP1G2, CLSTN3, ST8SIA2, GABARAP, COPB2, GNPTAB, LPCAT1, TRAPPC5, GALNT16, EMP2, SEC23B, COG2	280	591	18224	1.76205	0.999996	0.918597	42.0925
GOTERM_CC_DIRECT	GO:0005829~cytosol	62	19.8718	0.0660717	MEF2C, COPA, OGDHL, FOXO1, FOXO4, FES, MTHFD1, COPB2, ACTG2, SCLY, PRMT6, SMOX, PELI2, YOD1, DPP7, IRS4, NUDT3, MECP2, WNK3, PRKCG, FLNC, FLNA, CDK2, G6PD, PSME1, HUWE1, TRAPPC5, EEF1G, CA2, KIF26A, EMP2, UBA52, OTUD5, KIF4A, BBS5, RABGAP1, CAB39L, RHPN2, SOX2, RPL27A, HK1, ADA, AMER1, RPL34, EXOC4, BDH2, CAMK2B, NFATC2, ICA1, MOCS3, CARD9, OSBPL3, DOCK8, CAPN2, GABARAP, WSB1, IFIT3, UPF3B, IST1,…	280	3315	18224	1.21729	1	0.970071	60.0325
GOTERM_CC_DIRECT	GO:0031410~cytoplasmic vesicle	8	2.5641	0.0700441	SNAP29, RUSC1, IST1, FES, EMP2, DPP7, GABARAP, RIN3	280	235	18224	2.21568	1	0.959042	62.254
GOTERM_CC_DIRECT	GO:0016020~membrane	43	13.7821	0.0768836	MMS19, COPA, TPST2, KIF4A, AP1G2, CLSTN3, HELZ2, NPNT, PTH1R, UTRN, RPL27A, CNTFR, ADA, SDC3, MTHFD1, SRPX, LPCAT1, MTCH2, FAT4, EXOC4, CREB3L1, KDM3A, LRSAM1, OSBPL3, FADS1, JTB, MED12, COX4I1, FADS2, LAS1L, DOCK8, REEP2, PNPLA3, FLNA, NCSTN, EMC8, HNRNPH2, G6PD, HUWE1, EEF1G, DPM3, SEC23B, COG2	280	2200	18224	1.27213	1	0.954041	65.8132
GOTERM_CC_DIRECT	GO:0070062~extracellular exosome	53	16.9872	0.0811264	COPA, CLSTN3, NPNT, UTRN, FSTL1, GPC4, MTHFD1, ACTG2, ACYP1, ESAM, MAN2B1, DPP7, NQO2, NUDT3, COX4I1, TCN2, EML5, LRRC26, FLNA, ANXA2P2, PCOLCE2, CTSL, MTMR11, G6PD, PSME1, HUWE1, CD82, EEF1G, CA2, UBA52, TPST2, CAB39L, PTH1R, PIN4, CDH6, ALCAM, MTCH2, FAT4, RPL34, TOR1B, RNF11, GALNT16, BDH2, THBS1, ENTPD2, CAPN5, NID1, CAPN2, REEP2, NKX6-1, NCSTN, IST1, SMPD1	280	2811	18224	1.22716	1	0.944725	67.8622
GOTERM_CC_DIRECT	GO:0005739~mitochondrion	28	8.97436	0.0816856	OGDHL, FOXO1, HK1, MTHFD1, MTCH2, RPL34, BDH2, PINX1, TRMU, FADS1, SLC25A6, LYRM4, BFSP1, MECP2, JTB, COX4I1, NDUFA1, TIMM8A, SH3BP5, CD3EAP, IFIT3, EMC8, PPM1E, COA6, PPM1K, ERN1, COQ10B, PC	280	1331	18224	1.3692	1	0.927534	68.1236
GOTERM_CC_DIRECT	GO:0055037~recycling endosome	5	1.60256	0.0887181	ATP9A, SDCCAG3, RNF11, ST8SIA2, RAB11FIP1	280	110	18224	2.95844	1	0.925822	71.2475
GOTERM_CC_DIRECT	GO:0005875~microtubule associated complex	3	0.961538	0.095188	RABGAP1, CLIP2, GABARAP	280	34	18224	5.74286	1	0.923264	73.8688
Category	Term	Count	%	PValue	Genes	List Total	Pop Hits	Pop Total	Fold Enrichment	Bonferroni	Benjamini	FDR
GOTERM_MF_DIRECT	GO:0003682~chromatin binding	14	4.48718	0.00646822	MEF2C, CTBP2, SUV39H1, MECP2, MED12, FOXO1, NKX6-1, ATRX, PRMT6, CREB3L1, PHF21A, NFATC2, SMARCA2, CHAF1B	255	391	16881	2.37033	0.93533	0.93533	8.71805
GOTERM_MF_DIRECT	GO:0005515~protein binding	152	48.7179	0.0100375	MEF2C, MMS19, TTI1, ILKAP, AP1G2, ZAK, RUSC1, UTRN, FOXO1, OSGIN1, FSTL1, FOXO4, AKAP17A, SCLY, INTS4, PQBP1, CREB3L1, PELI2, ZRSR2, RBM10, NQO2, IRS4, SLC22A23, MED12, MECP2, WNK3, DIS3L, MED10, TIMM8A, PRDM8, HUWE1, SMARCAL1, TRAPPC5, ZNHIT1, TGIF1, PELO, NFE2L3, EMP2, SMARCA2, UBA52, BBS5, KIF4A, HMGB3, SSH1, PTH1R, SOX2, CNTFR, PIN4, DAZAP2, ADA, LLGL1, TMCC2, ALCAM, AMER1, AMER2, MACF1, RNF1…	255	8785	16881	1.14541	0.985839	0.880999	13.2212
GOTERM_MF_DIRECT	GO:0043394~proteoglycan binding	3	0.961538	0.0113407	CTSL, NID1, THBS1	255	11	16881	18.0545	0.991877	0.798984	14.8132
GOTERM_MF_DIRECT	GO:0043565~sequence-specific DNA binding	16	5.12821	0.0121028	TAF1, HMX2, LMX1B, ELF4, FOXA1, SOX2, FOXO1, FOXO4, GRHL1, HOXA7, HIVEP3, CREB3L1, NFE2L3, LHX9, NKX2-3, CREBL2	255	518	16881	2.04479	0.994134	0.72325	15.7317
GOTERM_MF_DIRECT	GO:0008134~transcription factor binding	10	3.20513	0.0284247	TAF1, TMEM173, HES4, FOXA1, HOXA7, HES2, MECP2, NFATC2, FOXO4, FLNA	255	284	16881	2.33099	0.999995	0.912297	33.3254
GOTERM_MF_DIRECT	GO:0003713~transcription coactivator activity	9	2.88462	0.0343134	MMS19, TAF1, CTBP2, ZFX, USP21, PQBP1, MED12, NFE2L3, SMARCA2	255	248	16881	2.40242	1	0.914202	38.7865
GOTERM_MF_DIRECT	GO:0008013~beta-catenin binding	5	1.60256	0.0351707	AMER1, AMER2, MED12, FOXO1, FOXO4	255	82	16881	4.03659	1	0.884499	39.546
GOTERM_MF_DIRECT	GO:0042393~histone binding	6	1.92308	0.0372232	ATRX, CTSL, PRMT6, PHF21A, SMARCA2, CHAF1B	255	122	16881	3.25574	1	0.8648	41.3288
GOTERM_MF_DIRECT	GO:0044212~transcription regulatory region DNA binding	8	2.5641	0.0424557	MEF2C, TAF1, FOXA1, SOX2, HIVEP3, CREB3L1, GRHL1, SMARCA2	255	213	16881	2.48638	1	0.869214	45.6555
GOTERM_MF_DIRECT	GO:0005509~calcium ion binding	18	5.76923	0.043591	PCDHB8, CLSTN3, NPNT, LRP1B, PCDHB14, NID1, FSTL1, MMP15, CAPN2, PCDHB10, P4HTM, CDH6, ANXA2P2, GNPTAB, MACF1, LPCAT1, FAT4, THBS1	255	717	16881	1.66192	1	0.847538	46.5542
GOTERM_MF_DIRECT	GO:0044822~poly(A) RNA binding	25	8.01282	0.0549944	FAM50A, HMGB3, CSTF2, ZAK, HELZ2, FAM98A, RPL27A, MECP2, LAS1L, C1ORF131, PIN4, FLNA, CD3EAP, C2ORF15, UPF3B, AKAP17A, HNRNPH2, HUWE1, MACF1, DKC1, COA6, HTATSF1, RBMX2, RBM10, UTP14A	255	1129	16881	1.4659	1	0.885825	54.8468
GOTERM_MF_DIRECT	GO:0000976~transcription regulatory region sequence-specific DNA binding	4	1.28205	0.0567615	SOX2, SUV39H1, KDM3A, NFE2L3	255	58	16881	4.56552	1	0.871907	56.0193
GOTERM_MF_DIRECT	GO:0001968~fibronectin binding	3	0.961538	0.0578481	CTSL, CCDC80, THBS1	255	26	16881	7.63846	1	0.855481	56.7262
GOTERM_MF_DIRECT	GO:0016783~sulfurtransferase activity	2	0.641026	0.0588463	MOCS3, TRMU	255	4	16881	33.1	1	0.839286	57.3662
GOTERM_MF_DIRECT	GO:0001077~transcriptional activator activity, RNA polymerase II core promoter proximal region sequence-specific binding	8	2.5641	0.0662108	MEF2C, ELF4, FOXA1, HOXA7, SOX2, CREB3L1, NFATC2, GRHL1	255	236	16881	2.24407	1	0.854454	61.8234
GOTERM_MF_DIRECT	GO:0061578~Lys63-specific deubiquitinase activity	2	0.641026	0.0730107	OTUD5, YOD1	255	5	16881	26.48	1	0.864607	65.5508
GOTERM_MF_DIRECT	GO:0016491~oxidoreductase activity	7	2.24359	0.0818475	FADS1, OSGIN1, SMOX, BDH2, PIPOX, NQO2, SESN3	255	200	16881	2.317	1	0.879935	69.8904
GOTERM_MF_DIRECT	GO:0001078~transcriptional repressor activity, RNA polymerase II core promoter proximal region sequence-specific binding	5	1.60256	0.0866527	FOXO1, TGIF1, NFATC2, NFE2L3, NKX6-1	255	111	16881	2.98198	1	0.880565	72.0314
GOTERM_MF_DIRECT	GO:0004693~cyclin-dependent protein serine/threonine kinase activity	3	0.961538	0.0924301	MOK, CDKL5, CDK2	255	34	16881	5.84118	1	0.88399	74.4181
GOTERM_MF_DIRECT	GO:0008017~microtubule binding	7	2.24359	0.0949599	KIF4A, MACF1, CNN3, CLIP2, FES, KIF26A, GABARAP	255	208	16881	2.22788	1	0.878188	75.4024

## Sheet: pink
Category	Term	Count	%	PValue	Genes	List Total	Pop Hits	Pop Total	Fold Enrichment	Bonferroni	Benjamini	FDR
GOTERM_BP_DIRECT	GO:2000809~positive regulation of synaptic vesicle clustering	3	0.887574	0.00309009	MAGI2, NLGN1, NLGN2	302	5	16792	33.3616	0.99473	0.99473	5.08443
GOTERM_BP_DIRECT	GO:0050804~modulation of synaptic transmission	4	1.18343	0.00321821	NLGN1, NLGN2, LRP8, CSPG5	302	17	16792	13.083	0.995762	0.9349	5.2899
GOTERM_BP_DIRECT	GO:0051965~positive regulation of synapse assembly	6	1.77515	0.00503216	FLRT2, LRRTM3, IL1RAP, NLGN1, NLGN2, TPBG	302	62	16792	5.3809	0.999807	0.942176	8.15438
GOTERM_BP_DIRECT	GO:0060348~bone development	5	1.47929	0.00663041	TULP3, VKORC1, GNAS, PAPSS2, PLS3	302	42	16792	6.61936	0.999987	0.940334	10.6105
GOTERM_BP_DIRECT	GO:0070423~nucleotide-binding oligomerization domain containing signaling pathway	4	1.18343	0.00979468	CYLD, TNFAIP3, RPS27A, MAP2K6	302	25	16792	8.89642	1	0.964448	15.2921
GOTERM_BP_DIRECT	GO:0001501~skeletal system development	8	2.36686	0.0118081	HDAC4, FGFR3, HOXA13, COMP, FGFRL1, BCAN, COL2A1, PAPSS2	302	137	16792	3.24687	1	0.965113	18.1498
GOTERM_BP_DIRECT	GO:0006355~regulation of transcription, DNA-templated	40	11.8343	0.0122571	ZNF274, ZNF584, ZKSCAN8, HOXA13, DMRTA2, CTNND1, MYBL1, ZNF75D, ZNF616, ZNF660, PCGF3, POU5F1, ZNF736, LHX4, PATZ1, ZNF730, MAP2K6, ZNF449, ZNF577, EGR2, ZNF818P, ZNF506, DMRT3, ELAVL2, PHF11, ZNF689, POU5F1B, ELL2, DPPA2, GMCL1, TULP3, ZNF860, ZNF197, ZBTB2, DENND4A, CDCA7L, ZNF587, ZNF740, ZNF586, ZNF768	302	1504	16792	1.47879	1	0.949527	18.7747
GOTERM_BP_DIRECT	GO:0032480~negative regulation of type I interferon production	4	1.18343	0.0161923	IKBKE, CYLD, TNFAIP3, RPS27A	302	30	16792	7.41369	1	0.968533	24.062
GOTERM_BP_DIRECT	GO:0007368~determination of left/right symmetry	5	1.47929	0.0168677	DNAH11, MKS1, BICC1, GALNT11, IFT140	302	55	16792	5.05479	1	0.959394	24.9361
GOTERM_BP_DIRECT	GO:0030208~dermatan sulfate biosynthetic process	3	0.887574	0.0187728	CHST14, BCAN, CSPG5	302	12	16792	13.9007	1	0.959733	27.3513
GOTERM_BP_DIRECT	GO:0007155~cell adhesion	16	4.73373	0.0189725	PRKCA, EFNB2, NLGN1, BCAN, CTNND1, PTPRS, ITGA4, TPBG, CD36, S1PR1, COMP, CNTNAP3, RHOB, TGFB1I1, GPNMB, THBS3	302	459	16792	1.93822	1	0.947743	27.6003
GOTERM_BP_DIRECT	GO:0003007~heart morphogenesis	4	1.18343	0.0192713	DLC1, FLRT2, TGFBR3, COL2A1	302	32	16792	6.95033	1	0.935985	27.9712
GOTERM_BP_DIRECT	GO:0050808~synapse organization	4	1.18343	0.0209236	SEMA3E, NLGN1, NLGN2, AGRN	302	33	16792	6.73972	1	0.936522	29.9901
GOTERM_BP_DIRECT	GO:0042493~response to drug	12	3.5503	0.0213841	HDAC4, CYP1A1, LYN, PPARG, MDM2, LRP8, FZD3, ABCB1, GNAS, UQCRFS1, MAP2K6, POR	302	304	16792	2.19484	1	0.926985	30.5433
GOTERM_BP_DIRECT	GO:0060347~heart trabecula formation	3	0.887574	0.0252822	TGFBR3, ADAMTS1, EGLN1	302	14	16792	11.9149	1	0.944625	35.0636
GOTERM_BP_DIRECT	GO:0032868~response to insulin	5	1.47929	0.0321371	KHK, EGR2, LYN, CAD, VGF	302	67	16792	4.14945	1	0.968584	42.3488
GOTERM_BP_DIRECT	GO:2000311~regulation of alpha-amino-3-hydroxy-5-methyl-4-isoxazole propionate selective glutamate receptor activity	3	0.887574	0.0325667	MAPK8IP2, NLGN1, NLGN2	302	16	16792	10.4255	1	0.963159	42.7787
GOTERM_BP_DIRECT	GO:0051497~negative regulation of stress fiber assembly	3	0.887574	0.0364798	DLC1, ARHGAP6, S1PR1	302	17	16792	9.81223	1	0.969785	46.5585
GOTERM_BP_DIRECT	GO:0002576~platelet degranulation	6	1.77515	0.0378663	LAMP2, CD36, LYN, CLU, TMSB4X, TIMP3	302	103	16792	3.23899	1	0.968053	47.8405
GOTERM_BP_DIRECT	GO:0023014~signal transduction by protein phosphorylation	4	1.18343	0.0440343	LYN, STK39, KCNH3, STK4	302	44	16792	5.05479	1	0.977997	53.2007
GOTERM_BP_DIRECT	GO:0006351~transcription, DNA-templated	46	13.6095	0.0467652	ZNF274, ZNF584, ZKSCAN8, HOXA13, E2F8, PPARG, CTNND1, CBX2, ZNF75D, ZNF616, ZNF660, DDX17, PCGF3, POU5F1, ZNF736, LHX4, PATZ1, ZNF730, MAP2K6, ZNF449, ZNF577, MAF, POU5F1P4, EGR2, ZNF818P, ZNF506, RCOR1, DMRT3, ZNF24, NR4A2, PHF11, ZNF689, POU5F1B, DPPA2, HDAC4, ZNF860, BTG2, ZNF197, NCOA4, ZBTB2, DENND4A, CDCA7L, ZNF587, ZNF740, TCF15, ZNF586	302	1955	16792	1.3083	1	0.979052	55.4045
GOTERM_BP_DIRECT	GO:0007507~heart development	8	2.36686	0.0471055	DNAH11, CASP7, TBX5, TAZ, PPARG, CAD, BICC1, IFT140	302	183	16792	2.43072	1	0.975706	55.6722
GOTERM_BP_DIRECT	GO:0043113~receptor clustering	3	0.887574	0.0492129	MAGI2, AGRN, ITGA4	302	20	16792	8.3404	1	0.975743	57.2964
GOTERM_BP_DIRECT	GO:2000095~regulation of Wnt signaling pathway, planar cell polarity pathway	2	0.591716	0.0528205	MKS1, DACT1	302	3	16792	37.0684	1	0.978346	59.9478
GOTERM_BP_DIRECT	GO:1901797~negative regulation of signal transduction by p53 class mediator	2	0.591716	0.0528205	MDM2, RFFL	302	3	16792	37.0684	1	0.978346	59.9478
GOTERM_BP_DIRECT	GO:0034136~negative regulation of toll-like receptor 2 signaling pathway	2	0.591716	0.0528205	LYN, TNFAIP3	302	3	16792	37.0684	1	0.978346	59.9478
GOTERM_BP_DIRECT	GO:0035914~skeletal muscle cell differentiation	4	1.18343	0.0574386	EGR2, BTG2, DMRTA2, ZNF689	302	49	16792	4.53899	1	0.981879	63.1161
GOTERM_BP_DIRECT	GO:0006629~lipid metabolic process	7	2.07101	0.0637163	CD36, CLU, PPARG, GDPD5, LRP8, ACSL4, FADS6	302	157	16792	2.4791	1	0.986323	67.0463
GOTERM_BP_DIRECT	GO:0048013~ephrin receptor signaling pathway	5	1.47929	0.0687477	ACTR3, EPHA6, LYN, EFNB2, EPHA10	302	86	16792	3.23271	1	0.988568	69.9083
GOTERM_BP_DIRECT	GO:0048619~embryonic hindgut morphogenesis	2	0.591716	0.0698019	DACT1, HOXA13	302	4	16792	27.8013	1	0.987477	70.4775
GOTERM_BP_DIRECT	GO:0018243~protein O-linked glycosylation via threonine	2	0.591716	0.0698019	GALNT2, GALNT11	302	4	16792	27.8013	1	0.987477	70.4775
GOTERM_BP_DIRECT	GO:0072553~terminal button organization	2	0.591716	0.0698019	NLGN1, NLGN2	302	4	16792	27.8013	1	0.987477	70.4775
GOTERM_BP_DIRECT	GO:0070988~demethylation	2	0.591716	0.0698019	CYP1A1, POR	302	4	16792	27.8013	1	0.987477	70.4775
GOTERM_BP_DIRECT	GO:0030206~chondroitin sulfate biosynthetic process	3	0.887574	0.0733316	CHPF, BCAN, CSPG5	302	25	16792	6.67232	1	0.988338	72.3106
GOTERM_BP_DIRECT	GO:0002040~sprouting angiogenesis	3	0.887574	0.0733316	NRP1, E2F8, SEMA3E	302	25	16792	6.67232	1	0.988338	72.3106
GOTERM_BP_DIRECT	GO:0090090~negative regulation of canonical Wnt signaling pathway	7	2.07101	0.0734767	CYLD, DACT1, PPP2R3A, CTNND1, BICC1, STK4, RPS27A	302	163	16792	2.38784	1	0.986591	72.3836
GOTERM_BP_DIRECT	GO:0001958~endochondral ossification	3	0.887574	0.0785319	FGFR3, COL2A1, GNAS	302	26	16792	6.41569	1	0.988575	74.8171
GOTERM_BP_DIRECT	GO:0017144~drug metabolic process	3	0.887574	0.0838438	CYP1A1, VKORC1, CAD	302	27	16792	6.17807	1	0.990327	77.1561
GOTERM_BP_DIRECT	GO:0050920~regulation of chemotaxis	2	0.591716	0.0864799	EFNB2, USP14	302	5	16792	22.2411	1	0.990398	78.2394
GOTERM_BP_DIRECT	GO:0003417~growth plate cartilage development	2	0.591716	0.0864799	COMP, THBS3	302	5	16792	22.2411	1	0.990398	78.2394
GOTERM_BP_DIRECT	GO:0097461~ferric iron import into cell	2	0.591716	0.0864799	STEAP1B, STEAP1	302	5	16792	22.2411	1	0.990398	78.2394
GOTERM_BP_DIRECT	GO:0043949~regulation of cAMP-mediated signaling	2	0.591716	0.0864799	GNAI1, PDE10A	302	5	16792	22.2411	1	0.990398	78.2394
GOTERM_BP_DIRECT	GO:0017038~protein import	2	0.591716	0.0864799	LAMP2, CLU	302	5	16792	22.2411	1	0.990398	78.2394
GOTERM_BP_DIRECT	GO:0006614~SRP-dependent cotranslational protein targeting to membrane	5	1.47929	0.0886366	RPL31, RPS12, RPS15A, RPL11, RPS27A	302	94	16792	2.95759	1	0.990216	79.0896
GOTERM_BP_DIRECT	GO:0001569~patterning of blood vessels	3	0.887574	0.0892616	NRP1, SEMA3E, STK4	302	28	16792	5.95743	1	0.989198	79.3301
GOTERM_BP_DIRECT	GO:0051092~positive regulation of NF-kappaB transcription factor activity	6	1.77515	0.091258	TNFRSF11A, MTDH, CLU, IL1RAP, MALT1, RPS27A	302	133	16792	2.50839	1	0.988953	80.0809
GOTERM_BP_DIRECT	GO:0045732~positive regulation of protein catabolic process	4	1.18343	0.0927076	DACT1, PPP2R3A, TNFSF12, TNFAIP3	302	60	16792	3.70684	1	0.988402	80.6099
GOTERM_BP_DIRECT	GO:0016266~O-glycan processing	4	1.18343	0.0927076	GALNT2, GALNT11, GALNT12, B4GALT5	302	60	16792	3.70684	1	0.988402	80.6099
GOTERM_BP_DIRECT	GO:0030203~glycosaminoglycan metabolic process	3	0.887574	0.0947799	BCAN, CSPG5, AGRN	302	29	16792	5.752	1	0.988224	81.3433
GOTERM_BP_DIRECT	GO:0060412~ventricular septum morphogenesis	3	0.887574	0.0947799	FGFRL1, TGFBR3, EGLN1	302	29	16792	5.752	1	0.988224	81.3433
GOTERM_BP_DIRECT	GO:0006950~response to stress	4	1.18343	0.0962739	TP53TG1, SGK3, STK39, ERRFI1	302	61	16792	3.64608	1	0.987717	81.8557
GOTERM_BP_DIRECT	GO:0060271~cilium morphogenesis	6	1.77515	0.0980261	ACTR3, BBS1, MKS1, B9D1, GALNT11, IFT140	302	136	16792	2.45306	1	0.987372	82.4398
GOTERM_BP_DIRECT	GO:0006977~DNA damage response, signal transduction by p53 class mediator resulting in cell cycle arrest	4	1.18343	0.0998954	BTG2, PCBP4, MDM2, RPS27A	302	62	16792	3.58727	1	0.987105	83.0435
Category	Term	Count	%	PValue	Genes	List Total	Pop Hits	Pop Total	Fold Enrichment	Bonferroni	Benjamini	FDR
GOTERM_CC_DIRECT	GO:0005829~cytosol	84	24.8521	0.000169885	DLC1, SAT1, NRP1, RAB9A, PPARG, UBQLN4, CAD, SYT7, AMOTL1, ACTR3, HOOK1, ARHGAP6, USP18, WDR73, PCBP3, POU5F1, ANK3, PCBP4, CASP7, RHOB, RPL11, STK39, FAS, NOS2, ERRFI1, RPS27A, MAP2K6, PRKCA, NUDT18, LYN, SGK3, SUCLG1, STAP2, TAZ, QDPR, PDE10A, CBR3, NUDT11, STK4, BBS1, SH2D2A, MKS1, TRIM36, DACT1, BTG2, CHPF, MAPK4, PI4K2A, AS3MT, SH3KBP1, RPS12, MDM2, GNAS, TNFAIP3, SMS, CEP97, MIDN, STX8, EIF…	315	3315	18224	1.46598	0.0484003	0.0484003	0.225846
GOTERM_CC_DIRECT	GO:0045202~synapse	11	3.25444	0.00120344	FLRT2, MYRIP, DACT1, MAGI2, SNTB1, NLGN1, SH3KBP1, MDM2, NLGN2, AGRN, USP14	315	181	18224	3.51599	0.29645	0.161221	1.58972
GOTERM_CC_DIRECT	GO:0030133~transport vesicle	8	2.36686	0.00127665	MYRIP, FGFR3, RAB9A, TMED3, BLOC1S3, FGFRL1, GNAS, VGF	315	95	18224	4.87191	0.311349	0.116921	1.68568
GOTERM_CC_DIRECT	GO:0043202~lysosomal lumen	6	1.77515	0.0157371	LAMP2, GLA, BCAN, CSPG5, AGRN, CTSF	315	85	18224	4.08381	0.990263	0.685869	19.0302
GOTERM_CC_DIRECT	GO:0031224~intrinsic component of membrane	3	0.887574	0.0174267	TAZ, PI4K2A, GNAS	315	12	18224	14.4635	0.994104	0.641809	20.8604
GOTERM_CC_DIRECT	GO:0005737~cytoplasm	108	31.9527	0.0199515	DLC1, UBQLN4, AMOTL1, RPL11, STK39, FAS, CUTC, RPS27A, PLS3, MAP2K6, MAGI2, SUCLG1, ENC1, SPAG1, QDPR, NUDT11, KIAA0753, METTL7B, STK4, ELL2, MKS1, MTF2, MAPK4, ADAMTS1, CDCA7L, TGFB1I1, TNFAIP3, CEP97, DNAH11, EIF4E3, TALDO1, GNAI1, TDRD7, CLU, RFFL, BICC1, FAM213A, PCYT1B, RNF167, AGRN, CDC42EP3, IFT140, UBXN11, NR4A2, TPD52L1, MALT1, NXF1, NMT2, HDAC4, IKBKE, TULP3, MLYCD, HEBP1, TGFBR3, CPNE2…	315	5222	18224	1.19652	0.997218	0.624984	23.5243
GOTERM_CC_DIRECT	GO:0031410~cytoplasmic vesicle	10	2.95858	0.0209264	NRP1, PI4K2A, ANP32E, MYO1D, UBQLN4, HERC3, ADAMTS1, AMOTL1, VGF, USP14	315	235	18224	2.46187	0.99792	0.586126	24.5306
GOTERM_CC_DIRECT	GO:0048471~perinuclear region of cytoplasm	19	5.6213	0.0224267	PRKCA, GALNT2, PLD1, STX8, MAGI2, MTDH, LYN, PPARG, CLU, UBQLN4, TPD52L1, MALT1, TNFSF12, RAB11FIP4, CYLD, MYRIP, GNAS, NOS2, THBS3	315	621	18224	1.77009	0.998671	0.56303	26.0551
GOTERM_CC_DIRECT	GO:0031966~mitochondrial membrane	6	1.77515	0.0232738	SLC25A30, PRKCA, IKBKE, TAZ, CLU, GRAMD4	315	94	18224	3.69281	0.998968	0.534215	26.9033
GOTERM_CC_DIRECT	GO:0005925~focal adhesion	13	3.84615	0.039019	DLC1, FLRT2, FGFR3, NRP1, EFNB2, ITGA4, ACTR3, RPL31, EPB41L5, SH3KBP1, SNTB1, RHOB, TGFB1I1	315	391	18224	1.92353	0.999991	0.687196	41.1198
GOTERM_CC_DIRECT	GO:0032580~Golgi cisterna membrane	5	1.47929	0.0422099	GALNT2, TMED3, CHPF, ASAP2, B4GALT5	315	76	18224	3.80618	0.999997	0.681717	43.669
GOTERM_CC_DIRECT	GO:0016020~membrane	49	14.497	0.0502424	NRP1, CAD, CSPG5, SYT7, TNFSF12, ACTR3, DDX17, IL1RAP, SPRED3, RPL11, FAS, DENND5B, AGPAT3, RPS27A, PLD1, EFNB2, PDE10A, POR, MKS1, IGSF8, CD36, PI4K2A, RPS12, MOSPD2, GNAS, STEAP1, GALNT2, PREP, SLC39A11, B9D1, RPS15A, RFFL, EDEM3, RPL31, STAMBPL1, POPDC3, HSD17B4, ACSL4, MGAT4A, NLGN2, NIPA1, ABCB1, ITGA4, LAMP2, HSDL2, DPM1, LRP8, NOP56, ABCC5	315	2200	18224	1.28857	1	0.714737	49.6415
GOTERM_CC_DIRECT	GO:0099055~integral component of postsynaptic membrane	2	0.591716	0.0508073	NLGN1, NLGN2	315	3	18224	38.5693	1	0.690012	50.0387
GOTERM_CC_DIRECT	GO:0000139~Golgi membrane	17	5.02959	0.0514914	SLC16A13, MGAT4A, GALNT2, SLC9A8, PLD1, TMEM132A, CSPG5, RFFL, SLC35B3, TMED3, CHPF, CHST14, GALNT11, GALNT12, AGPAT3, PMEPA1, B4GALT5	315	591	18224	1.66416	1	0.667993	50.5157
GOTERM_CC_DIRECT	GO:0005856~cytoskeleton	12	3.5503	0.0573441	UBXN11, TRIM36, FILIP1, FRMD4A, EPB41L5, ENC1, SNTB1, SH3KBP1, STK39, TGFB1I1, PPP2R2B, MAP2K6	315	371	18224	1.87129	1	0.683231	54.4284
GOTERM_CC_DIRECT	GO:0005794~Golgi apparatus	22	6.50888	0.0705742	RNF144A, SLC16A13, SLC9A8, GALNT2, PLD1, FGFR3, LYN, SLC39A11, PPARG, CLU, FGFRL1, NLGN1, TMEM132A, CSPG5, NMT2, CD36, CERKL, GLA, TMED3, ANK3, PI4K2A, DDX31	315	863	18224	1.47484	1	0.737022	62.2424
GOTERM_CC_DIRECT	GO:0031012~extracellular matrix	10	2.95858	0.0707423	CRIP2, COMP, CLU, THSD4, RPS15A, COL2A1, RPL11, TGFB1I1, AGRN, TIMP3	315	296	18224	1.95453	1	0.716409	62.3332
GOTERM_CC_DIRECT	GO:0070062~extracellular exosome	59	17.4556	0.0788732	TM7SF3, RAB9A, ATP6AP1, CAD, SYT7, ACTR3, PCBP3, CREG1, CHST14, RHOB, RPL11, FAS, USP14, RPS27A, PRKCA, LYN, SUCLG1, QDPR, TMEM132A, PTPRS, IGSF8, TRIM36, BTG2, GNAS, TNFAIP3, SMS, CTSF, GALNT2, TALDO1, GNAI1, CLU, RPS15A, CTNND1, EPHA10, TIMP3, CRISPLD1, RPL31, FAM213A, COMP, AGRN, ACSL4, B4GALT5, FLRT2, MGAT4A, CES3, MYO1D, C17ORF80, ABCB1, ITGA4, FUCA2, XPNPEP1, KHK, BLVRA, LAMP2, GLA, HEBP1, …	315	2811	18224	1.2143	1	0.736257	66.4907
GOTERM_CC_DIRECT	GO:0009986~cell surface	15	4.43787	0.087226	NRP1, FGFR3, CLU, NLGN1, NLGN2, FZD3, ABCB1, CSPG5, ITGA4, TPBG, CD36, ANK3, TGFBR3, FAS, USP14	315	542	18224	1.60112	1	0.754051	70.3164
GOTERM_CC_DIRECT	GO:0036064~ciliary basal body	5	1.47929	0.0892568	BBS1, CYLD, MKS1, B9D1, IFT140	315	98	18224	2.95173	1	0.744624	71.1833
GOTERM_CC_DIRECT	GO:0042734~presynaptic membrane	4	1.18343	0.0913606	PI4K2A, GRIK4, NLGN2, SYT7	315	62	18224	3.73251	1	0.736097	72.0567
GOTERM_CC_DIRECT	GO:0005768~endosome	8	2.36686	0.0945513	RAB11FIP4, PLD1, STX8, S1PR1, PI4K2A, MYO1D, STEAP1B, STEAP1	315	225	18224	2.05703	1	0.732413	73.3347
GOTERM_CC_DIRECT	GO:0043025~neuronal cell body	10	2.95858	0.0961629	NRP1, PI4K2A, ENC1, MYO1D, MAPK8IP2, GDPD5, LRP8, FZD3, CAD, ACSL4	315	315	18224	1.83663	1	0.722964	73.9594
GOTERM_CC_DIRECT	GO:0005764~lysosome	8	2.36686	0.0962053	LAMP2, RAB9A, GLA, ANK3, RFFL, SYT7, TNFAIP3, CTSF	315	226	18224	2.04793	1	0.70791	73.9756
Category	Term	Count	%	PValue	Genes	List Total	Pop Hits	Pop Total	Fold Enrichment	Bonferroni	Benjamini	FDR
GOTERM_MF_DIRECT	GO:0016757~transferase activity, transferring glycosyl groups	5	1.47929	0.0233598	GALNT2, POMGNT2, DPM1, B3GLCT, GALNT11	302	61	16881	4.58175	0.999998	0.999998	29.1677
GOTERM_MF_DIRECT	GO:0010181~FMN binding	3	0.887574	0.0285514	CREG1, NOS2, POR	302	15	16881	11.1795	1	0.999648	34.467
GOTERM_MF_DIRECT	GO:0002020~protease binding	6	1.77515	0.0345758	COMP, STIM1, MALT1, RFFL, TNFAIP3, TIMP3	302	101	16881	3.32063	1	0.998403	40.1527
GOTERM_MF_DIRECT	GO:0005001~transmembrane receptor protein tyrosine phosphatase activity	3	0.887574	0.0361297	PTPRB, PTPRE, PTPRS	302	17	16881	9.86424	1	0.993595	41.5429
GOTERM_MF_DIRECT	GO:0019955~cytokine binding	3	0.887574	0.0443855	NRP1, TNFRSF11A, POU5F1	302	19	16881	8.8259	1	0.99316	48.4377
GOTERM_MF_DIRECT	GO:0043565~sequence-specific DNA binding	16	4.73373	0.0454074	MAF, POU5F1P4, ZNF274, ZKSCAN8, HOXA13, TBX5, PPARG, NR4A2, ZNF24, DMRTA2, POU5F1B, ZNF75D, HDAC4, POU5F1, LHX4, ZNF449	302	518	16881	1.72656	1	0.985765	49.2363
GOTERM_MF_DIRECT	GO:0046872~metal ion binding	48	14.2012	0.0476323	ZNF274, ZNF584, ZKSCAN8, NRP1, ASAP2, DMRTA2, COL2A1, CAD, UQCRFS1, TIMP3, ZNF75D, ZNF616, ZNF660, TNFRSF11A, PCGF3, ZNF736, STAMBPL1, PATZ1, NOS2, ZNF730, GALNT11, GALNT12, RPS27A, B4GALT5, ZNF449, ZNF577, PRKCA, MGAT4A, EGR2, ZNF818P, ZNF506, DMRT3, ZNF24, PDE10A, ITGA4, NUDT11, ZNF689, XPNPEP1, ZNF860, CHPF, ZNF197, ZBTB2, GNAS, ZNF587, ZNF740, STEAP1, ZNF768, ZNF586	302	2069	16881	1.2968	1	0.978239	50.9355
GOTERM_MF_DIRECT	GO:0004653~polypeptide N-acetylgalactosaminyltransferase activity	3	0.887574	0.0487494	GALNT2, GALNT11, GALNT12	302	20	16881	8.3846	1	0.967604	51.7684
GOTERM_MF_DIRECT	GO:0004843~thiol-dependent ubiquitin-specific protease activity	5	1.47929	0.0546737	CYLD, USP18, USP46, TNFAIP3, USP14	302	80	16881	3.49358	1	0.967604	55.9702
GOTERM_MF_DIRECT	GO:0016787~hydrolase activity	8	2.36686	0.055534	CES3, NUDT18, GLA, SPAG1, AHCYL2, LACTB, XPNPEP1, POR	302	191	16881	2.34125	1	0.956576	56.5512
GOTERM_MF_DIRECT	GO:0017134~fibroblast growth factor binding	3	0.887574	0.0627043	FGFR3, FGFRL1, TGFBR3	302	23	16881	7.29096	1	0.960519	61.1232
GOTERM_MF_DIRECT	GO:0008201~heparin binding	7	2.07101	0.0671402	NRP1, COMP, FGFRL1, TGFBR3, ADAMTS1, GPNMB, THBS3	302	160	16881	2.44551	1	0.958399	63.7229
GOTERM_MF_DIRECT	GO:0016491~oxidoreductase activity	8	2.36686	0.0676006	BLVRA, CYP1A1, HSDL2, CREG1, HSD17B4, FADS6, STEAP1, POR	302	200	16881	2.23589	1	0.947968	63.9832
GOTERM_MF_DIRECT	GO:0008823~cupric reductase activity	2	0.591716	0.0860402	STEAP1B, STEAP1	302	5	16881	22.3589	1	0.970638	73.0883
GOTERM_MF_DIRECT	GO:0052851~ferric-chelate reductase (NADPH) activity	2	0.591716	0.0860402	STEAP1B, STEAP1	302	5	16881	22.3589	1	0.970638	73.0883
GOTERM_MF_DIRECT	GO:0005007~fibroblast growth factor-activated receptor activity	2	0.591716	0.0860402	FGFR3, FGFRL1	302	5	16881	22.3589	1	0.970638	73.0883
GOTERM_MF_DIRECT	GO:0003700~transcription factor activity, sequence-specific DNA binding	24	7.10059	0.0935999	MAF, BATF3, POU5F1P4, ZNF274, ZNF584, ZKSCAN8, EGR2, ARID4A, DMRT3, TBX5, E2F8, PPARG, ZNF24, DMRTA2, POU5F1B, ZNF616, ZNF75D, ZNF660, POU5F1, ZNF197, TCF15, ZNF449, ZNF586, ZNF577	302	961	16881	1.39598	1	0.97259	76.1596
GOTERM_MF_DIRECT	GO:0004197~cysteine-type endopeptidase activity	4	1.18343	0.0951298	CASP7, MALT1, USP14, CTSF	302	61	16881	3.6654	1	0.967613	76.74
GOTERM_MF_DIRECT	GO:0017112~Rab guanyl-nucleotide exchange factor activity	3	0.887574	0.0995065	DENND4A, DENND5B, DENND2C	302	30	16881	5.58974	1	0.966116	78.3285
GOTERM_MF_DIRECT	GO:0015026~coreceptor activity	3	0.887574	0.0995065	NRP1, TGFBR3, ITGA4	302	30	16881	5.58974	1	0.966116	78.3285

## Sheet: purple
Category	Term	Count	%	PValue	Genes	List Total	Pop Hits	Pop Total	Fold Enrichment	Bonferroni	Benjamini	FDR
GOTERM_BP_DIRECT	GO:0015718~monocarboxylic acid transport	3	1.23967	0.00579214	SLC16A2, SLC16A5, SLC16A9	198	10	16792	25.4424	0.998646	0.998646	8.9063
GOTERM_BP_DIRECT	GO:0001823~mesonephros development	3	1.23967	0.00702488	GATA3, PAX2, BMP7	198	11	16792	23.1295	0.99967	0.981826	10.7032
GOTERM_BP_DIRECT	GO:0048286~lung alveolus development	4	1.65289	0.00728283	FOXF1, STRA6, FOXP2, IGFBP5	198	34	16792	9.97742	0.999754	0.937356	11.075
GOTERM_BP_DIRECT	GO:0048565~digestive tract development	4	1.65289	0.00789775	FOXF1, GATA3, SLC4A2, DCHS1	198	35	16792	9.69235	0.999878	0.895005	11.9554
GOTERM_BP_DIRECT	GO:0001568~blood vessel development	4	1.65289	0.00992198	MIB1, FOXF1, PAX6, STRA6	198	38	16792	8.92717	0.999988	0.896432	14.7962
GOTERM_BP_DIRECT	GO:0048011~neurotrophin TRK receptor signaling pathway	3	1.23967	0.0147487	ZFYVE27, NTRK1, HAP1	198	16	16792	15.9015	1	0.940137	21.2271
GOTERM_BP_DIRECT	GO:0001709~cell fate determination	3	1.23967	0.0185185	GATA3, PAX6, PAX2	198	18	16792	14.1347	1	0.95198	25.9301
GOTERM_BP_DIRECT	GO:0035904~aorta development	3	1.23967	0.0185185	DCTN5, PLXND1, LOXL1	198	18	16792	14.1347	1	0.95198	25.9301
GOTERM_BP_DIRECT	GO:0043524~negative regulation of neuron apoptotic process	6	2.47934	0.0197433	STAMBP, NES, NTRK1, VSTM2L, EN2, CHL1	198	132	16792	3.85491	1	0.941228	27.4005
GOTERM_BP_DIRECT	GO:0023019~signal transduction involved in regulation of gene expression	3	1.23967	0.0205393	EPCAM, MSX1, PAX6	198	19	16792	13.3907	1	0.927329	28.3415
GOTERM_BP_DIRECT	GO:0018277~protein deamination	2	0.826446	0.0233266	LOXL2, LOXL1	198	2	16792	84.8081	1	0.931687	31.5469
GOTERM_BP_DIRECT	GO:0072179~nephric duct formation	2	0.826446	0.0233266	GATA3, PAX2	198	2	16792	84.8081	1	0.931687	31.5469
GOTERM_BP_DIRECT	GO:0090102~cochlea development	3	1.23967	0.0319098	GATA3, PAX2, DCHS1	198	24	16792	10.601	1	0.964989	40.5935
GOTERM_BP_DIRECT	GO:0072189~ureter development	2	0.826446	0.0347861	FOXF1, PAX2	198	3	16792	56.5387	1	0.965079	43.3653
GOTERM_BP_DIRECT	GO:0007411~axon guidance	6	2.47934	0.0394451	ARX, NTRK1, GATA3, PAX6, BMP7, CHL1	198	159	16792	3.2003	1	0.970395	47.5992
GOTERM_BP_DIRECT	GO:0048863~stem cell differentiation	3	1.23967	0.0396659	EPCAM, MSX1, PAX2	198	27	16792	9.42312	1	0.962637	47.7923
GOTERM_BP_DIRECT	GO:0045893~positive regulation of transcription, DNA-templated	12	4.95868	0.0408194	ZNF398, TAL1, LBH, INPP5K, GRIP1, CRLF3, FOXF1, GATA3, PAX6, PAX2, BMP7, SEC14L2	198	515	16792	1.97611	1	0.957533	48.7902
GOTERM_BP_DIRECT	GO:0098609~cell-cell adhesion	8	3.30579	0.040995	EPCAM, PAK6, CORO1B, PCBP1, SLC3A2, PFKP, TRIM25, TJP2	198	271	16792	2.50356	1	0.948932	48.9405
GOTERM_BP_DIRECT	GO:0003281~ventricular septum development	3	1.23967	0.0423943	GATA3, STRA6, DCTN5	198	28	16792	9.08658	1	0.944827	50.1238
GOTERM_BP_DIRECT	GO:0043542~endothelial cell migration	3	1.23967	0.0451907	PLXND1, LOXL2, STARD13	198	29	16792	8.77325	1	0.946123	52.412
GOTERM_BP_DIRECT	GO:0010664~negative regulation of striated muscle cell apoptotic process	2	0.826446	0.0461118	HMGCR, BMP7	198	4	16792	42.404	1	0.940696	53.1438
GOTERM_BP_DIRECT	GO:0035799~ureter maturation	2	0.826446	0.0461118	GATA3, PAX2	198	4	16792	42.404	1	0.940696	53.1438
GOTERM_BP_DIRECT	GO:0007224~smoothened signaling pathway	4	1.65289	0.0474129	FOXF1, IFT57, PAX6, DISP2	198	69	16792	4.91641	1	0.936798	54.1597
GOTERM_BP_DIRECT	GO:0006355~regulation of transcription, DNA-templated	26	10.7438	0.04782	FHIT, ZNF554, IRX6, PAX6, PAX2, ZNF331, YBX2, PAK6, MEIS3, GLI4, LBH, ZNF420, ZNF398, ZNF548, ESRRA, AFF3, ZNF585A, MSRB2, MSX1, ZNF419, EBF3, IGSF1, IFT57, HIVEP2, ZNF550, ZNF702P	198	1504	16792	1.4661	1	0.929565	54.4733
GOTERM_BP_DIRECT	GO:0050808~synapse organization	3	1.23967	0.0570194	ELFN1, SLC9A6, LRP4	198	33	16792	7.70983	1	0.951888	61.0452
GOTERM_BP_DIRECT	GO:1903232~melanosome assembly	2	0.826446	0.0573053	TRAPPC6A, HPS1	198	5	16792	33.9232	1	0.94592	61.2344
GOTERM_BP_DIRECT	GO:0097070~ductus arteriosus closure	2	0.826446	0.0573053	FOXF1, STRA6	198	5	16792	33.9232	1	0.94592	61.2344
GOTERM_BP_DIRECT	GO:0033572~transferrin transport	3	1.23967	0.0632935	ATP6V0C, TFR2, MCOLN1	198	35	16792	7.26926	1	0.954844	65.0051
GOTERM_BP_DIRECT	GO:0043407~negative regulation of MAP kinase activity	3	1.23967	0.0665141	INPP5K, HMGCR, BMP7	198	36	16792	7.06734	1	0.956298	66.888
GOTERM_BP_DIRECT	GO:0030091~protein repair	2	0.826446	0.068368	MSRA, MSRB2	198	6	16792	28.2694	1	0.954811	67.9284
GOTERM_BP_DIRECT	GO:0060426~lung vasculature development	2	0.826446	0.068368	FOXF1, STRA6	198	6	16792	28.2694	1	0.954811	67.9284
GOTERM_BP_DIRECT	GO:0045786~negative regulation of cell cycle	3	1.23967	0.0697882	PLA2G16, GATA3, BMP7	198	37	16792	6.87633	1	0.952472	68.7045
GOTERM_BP_DIRECT	GO:0008277~regulation of G-protein coupled receptor protein signaling pathway	3	1.23967	0.0764902	KCTD8, RGS3, HOMER2	198	39	16792	6.5237	1	0.960493	72.1353
GOTERM_BP_DIRECT	GO:0042297~vocal learning	2	0.826446	0.0793016	STRA6, FOXP2	198	7	16792	24.2309	1	0.960812	73.4667
GOTERM_BP_DIRECT	GO:0006897~endocytosis	5	2.06612	0.0811481	MIB1, RABEP1, ZFYVE9, LRP4, APLP1	198	139	16792	3.05065	1	0.959542	74.3085
GOTERM_BP_DIRECT	GO:0051209~release of sequestered calcium ion into cytosol	3	1.23967	0.0833862	JPH3, MCOLN1, ITPR2	198	41	16792	6.20547	1	0.958971	75.2951
GOTERM_BP_DIRECT	GO:0060231~mesenchymal to epithelial transition	2	0.826446	0.0901076	GATA3, PAX2	198	8	16792	21.202	1	0.965097	78.049
GOTERM_BP_DIRECT	GO:0071316~cellular response to nicotine	2	0.826446	0.0901076	MSX1, NTRK1	198	8	16792	21.202	1	0.965097	78.049
Category	Term	Count	%	PValue	Genes	List Total	Pop Hits	Pop Total	Fold Enrichment	Bonferroni	Benjamini	FDR
GOTERM_CC_DIRECT	GO:0031410~cytoplasmic vesicle	10	4.13223	0.00202908	MIB1, SLC9A6, TFR2, NTRK1, HPS1, NEU1, CXXC4, DAPK2, CLCN7, TRIM21	217	235	18224	3.57368	0.362955	0.362955	2.55606
GOTERM_CC_DIRECT	GO:0034451~centriolar satellite	4	1.65289	0.00349138	CEP72, CCDC113, PAX2, HOOK3	217	26	18224	12.9202	0.539961	0.321738	4.36065
GOTERM_CC_DIRECT	GO:0005776~autophagosome	5	2.06612	0.00700188	C6ORF106, TBC1D14, PIK3R4, HAP1, TRIM21	217	64	18224	6.56106	0.78984	0.405456	8.56788
GOTERM_CC_DIRECT	GO:0016021~integral component of membrane	78	32.2314	0.0111798	IGDCC4, JPH3, SLC9A6, HMGCR, SLC44A5, MPV17, RCE1, EPCAM, ST3GAL3, PCDH1, SLC23A2, SLC1A6, SLC4A2, STRA6, MCOLN1, ADGRB1, PQLC1, DNAJC1, TMEM104, BTNL9, PTGER3, PTPRF, PLD5, SLC3A2, TMEM249, DAPK2, TMEM189, TMEM245, TMEM133, C14ORF37, SLITRK3, BVES, ZFYVE27, IGSF1, IGF2R, NRSN2, NEU1, SLC38A1, CHL1, NCR3LG1, MGAT5B, CRLF3, TFR2, GDAP1, LMF1, DISP2, SEC14L2, DCHS1, FTH1, SEC63, APLP1, ATP6V0C, STT…	217	5163	18224	1.26875	0.917576	0.464187	13.3524
GOTERM_CC_DIRECT	GO:0005765~lysosomal membrane	9	3.71901	0.0167356	ATP6V0C, TMEM8A, RNF152, IGF2R, MCOLN1, NEU1, CTSA, SPNS1, CLCN7	217	274	18224	2.75852	0.976406	0.527326	19.358
GOTERM_CC_DIRECT	GO:0005886~plasma membrane	61	25.2066	0.0429683	IGDCC4, JPH3, SLC9A6, GRIP1, SLC44A5, EPCAM, PCDH1, SLC23A2, SLC1A6, SPRED2, STRA6, MCOLN1, SLC4A2, FAM129A, ADGRB1, DNAJC1, TUB, PTGER3, PTPRF, ARHGEF5, SLC3A2, MIB1, BVES, GRIP2, RAB15, NRSN2, NEU1, SLC38A1, THEM4, CHL1, NCR3LG1, ME1, CRLF3, ITGB5, DISP2, AFAP1L1, DCHS1, LLGL2, APLP1, MARVELD1, INPP5K, SLC29A4, RCCD1, AHNAK2, LRFN5, PLXND1, SCNN1D, GABRD, STAMBP, FRMPD1, HOMER2, ITPR2, TENM4, C…	217	4121	18224	1.24311	0.999942	0.803087	42.8719
GOTERM_CC_DIRECT	GO:0043235~receptor complex	5	2.06612	0.0645191	KCTD8, NTRK1, ITGB5, MCOLN1, ITPR2	217	127	18224	3.30636	1	0.879387	57.2678
GOTERM_CC_DIRECT	GO:0014069~postsynaptic density	6	2.47934	0.06814	MIB1, HIP1R, GRIP2, ADGRB1, HOMER2, LRP4	217	184	18224	2.73853	1	0.858915	59.329
GOTERM_CC_DIRECT	GO:0005887~integral component of plasma membrane	24	9.91736	0.0760286	GABRD, PTGER3, PTPRF, TFR2, HPS1, RCE1, TMEM245, TENM4, EPCAM, SLC16A2, SLC16A5, PCDH1, LY6E, GRIA2, SLC23A2, TMEM8A, IGF2R, NTRK1, SLC1A6, SLC4A2, MCOLN1, SLC38A1, ADGRB1, PLXND1	217	1415	18224	1.42442	1	0.857797	63.5064
GOTERM_CC_DIRECT	GO:0043025~neuronal cell body	8	3.30579	0.0818577	PTPRF, HIP1R, KCNN3, NTRK1, NRSN2, DFNB59, HOMER2, LRP4	217	315	18224	2.13287	1	0.849823	66.3349
GOTERM_CC_DIRECT	GO:0030054~cell junction	10	4.13223	0.0965493	KCTD8, GABRD, GRIA2, GRIP1, ARHGEF5, NEU1, AFAP1L1, HOMER2, TJP2, HAP1	217	459	18224	1.82966	1	0.871154	72.5923
Category	Term	Count	%	PValue	Genes	List Total	Pop Hits	Pop Total	Fold Enrichment	Bonferroni	Benjamini	FDR
GOTERM_MF_DIRECT	GO:0008028~monocarboxylic acid transmembrane transporter activity	3	1.23967	0.00942941	SLC16A2, SLC16A5, SLC16A9	195	13	16881	19.9775	0.964382	0.964382	12.1629
GOTERM_MF_DIRECT	GO:0015293~symporter activity	4	1.65289	0.0207834	SLC16A2, SLC16A5, SLC1A6, SLC16A9	195	51	16881	6.78974	0.999384	0.975188	24.9855
GOTERM_MF_DIRECT	GO:0005096~GTPase activator activity	8	3.30579	0.0426051	RABEP1, RGS3, TBC1D14, ARHGEF6, EVI5L, ARAP2, LLGL2, STARD13	195	279	16881	2.48227	1	0.993956	44.8979
GOTERM_MF_DIRECT	GO:0000981~RNA polymerase II transcription factor activity, sequence-specific DNA binding	6	2.47934	0.047818	ARX, TAL1, PCBP1, PAX6, ZSCAN18, FOXP2	195	171	16881	3.03752	1	0.986592	48.8659
GOTERM_MF_DIRECT	GO:0098641~cadherin binding involved in cell-cell adhesion	8	3.30579	0.0505098	EPCAM, PAK6, CORO1B, PCBP1, SLC3A2, PFKP, TRIM25, TJP2	195	290	16881	2.38812	1	0.973979	50.8095
GOTERM_MF_DIRECT	GO:0016641~oxidoreductase activity, acting on the CH-NH2 group of donors, oxygen as acceptor	2	0.826446	0.0561619	LOXL2, LOXL1	195	5	16881	34.6277	1	0.966324	54.6698
GOTERM_MF_DIRECT	GO:0070888~E-box binding	3	1.23967	0.057981	TAL1, GATA3, SREBF2	195	34	16881	7.63846	1	0.95039	55.8512
GOTERM_MF_DIRECT	GO:0004308~exo-alpha-sialidase activity	2	0.826446	0.0670119	NEU1, CTSA	195	6	16881	28.8564	1	0.952734	61.3052
GOTERM_MF_DIRECT	GO:0035091~phosphatidylinositol binding	4	1.65289	0.0745567	TUB, HIP1R, PITPNC1, ITPR2	195	85	16881	4.07385	1	0.951705	65.3755
GOTERM_MF_DIRECT	GO:0031995~insulin-like growth factor II binding	2	0.826446	0.0883411	IGF2R, IGFBP5	195	8	16881	21.6423	1	0.961443	71.8051
GOTERM_MF_DIRECT	GO:0000977~RNA polymerase II regulatory region sequence-specific DNA binding	6	2.47934	0.0922588	TAL1, ZNF548, MSX1, ZNF419, FOXF1, GATA3	195	208	16881	2.49719	1	0.954837	73.4191

## Sheet: red
Category	Term	Count	%	PValue	Genes	List Total	Pop Hits	Pop Total	Fold Enrichment	Bonferroni	Benjamini	FDR
GOTERM_BP_DIRECT	GO:0043547~positive regulation of GTPase activity	43	5.54839	8.23887e-05	ARFGAP3, NRG4, CYTH1, ERBB2, DENND2A, CYTH3, FLCN, ARHGAP12, RASAL1, ARHGAP44, DLG4, RAPGEF4, RAPGEF2, RAP1GAP2, DOCK11, ARHGDIA, ADGRB3, RASA2, ICAM1, F11R, RET, ARHGEF39, RAB3IL1, RTN4R, ARHGEF17, CD40, RACGAP1, FARP1, RGS14, FNIP1, DNMBP, PREB, FZD10, RASGRF2, SFRP1, RGS2, GNAQ, SBF2, RGS5, PDGFRA, JAK1, WNT11, SYNGAP1	671	565	16792	1.90458	0.208698	0.208698	0.147353
GOTERM_BP_DIRECT	GO:0046718~viral entry into host cell	12	1.54839	0.000321388	EPS15, ICAM1, F11R, LAMP1, NPC1, TFRC, EFNB3, VAMP8, UVRAG, CLDN1, CTSB, DPP4	671	80	16792	3.7538	0.598766	0.36657	0.573646
GOTERM_BP_DIRECT	GO:0070373~negative regulation of ERK1 and ERK2 cascade	10	1.29032	0.000448916	SPRY2, RPS6KA6, DUSP4, DUSP3, DMD, CNKSR3, PTPN1, SLC9A3R1, FLCN, RGS14	671	58	16792	4.31471	0.720752	0.346373	0.800408
GOTERM_BP_DIRECT	GO:0035335~peptidyl-tyrosine dephosphorylation	12	1.54839	0.00195528	DUSP4, EYA4, PTPN6, DUSP3, PTPRD, PTPN3, PTPRG, DUSP23, DNAJC6, PTPN21, PTPN1, PTPRU	671	99	16792	3.03337	0.996153	0.750949	3.44225
GOTERM_BP_DIRECT	GO:0010468~regulation of gene expression	12	1.54839	0.00211978	PTHLH, CLN3, MAP3K4, TSHZ1, FUT8, PLCG2, HINFP, SORT1, CDK4, STX1B, MYC, AHR	671	100	16792	3.00304	0.997591	0.700529	3.72669
GOTERM_BP_DIRECT	GO:0042552~myelination	8	1.03226	0.00215269	MYO5A, SERINC5, SBF2, ERBB2, NAB1, HEXB, ADGRG6, AFG3L2	671	46	16792	4.35223	0.997807	0.639548	3.7835
GOTERM_BP_DIRECT	GO:0036498~IRE1-mediated unfolded protein response	9	1.16129	0.00226308	ACADVL, PREB, EXTL3, CUL7, TPP1, PTPN1, DNAJC3, ATP6V0D1, WIPI1	671	59	16792	3.81742	0.998398	0.601292	3.97382
GOTERM_BP_DIRECT	GO:0001568~blood vessel development	7	0.903226	0.0036613	ALDH1A2, LAMA4, CDX2, DHCR7, TBX1, RAPGEF2, AHR	671	38	16792	4.60993	0.99997	0.728177	6.354
GOTERM_BP_DIRECT	GO:0019933~cAMP-mediated signaling	7	0.903226	0.0036613	ADM, ADCY6, ADGRG6, RAPGEF4, SLC9A3R1, RAPGEF2, RIMS2	671	38	16792	4.60993	0.99997	0.728177	6.354
GOTERM_BP_DIRECT	GO:0008284~positive regulation of cell proliferation	32	4.12903	0.00388671	CLDN7, CDX2, OSMR, CSF1, IL12RB2, ALDH1A2, ASH2L, PDGFC, SLC35F6, MYC, DPP4, AKIRIN2, FN1, PTPN6, WNT10B, PDCD10, PRAME, TBX2, MTA3, LIFR, TBX1, CDK4, TET1, CAPN1, PTHLH, SFRP1, ADM, ETS1, BNC1, PDGFRA, ADAM17, MAB21L1	671	466	16792	1.71848	0.999984	0.707501	6.73245
GOTERM_BP_DIRECT	GO:0030033~microvillus assembly	5	0.645161	0.00394586	RAP2B, TNIK, FXYD5, SLC9A3R1, RAPGEF2	671	17	16792	7.36039	0.999987	0.674774	6.83152
GOTERM_BP_DIRECT	GO:0005975~carbohydrate metabolic process	16	2.06452	0.00420502	HYAL1, GNPDA1, HEXA, HEXB, CHI3L2, SHPK, BPGM, MGAT1, GALK2, PGM2, AMDHD2, CHST6, HPSE, SLC2A3, B4GALT6, XYLB	671	174	16792	2.30118	0.999994	0.663222	7.26443
GOTERM_BP_DIRECT	GO:0008654~phospholipid biosynthetic process	7	0.903226	0.00475949	CDIPT, SERINC5, ISYNA1, HEXB, AGPAT4, PCYT2, GPAM	671	40	16792	4.37943	0.999999	0.676805	8.18426
GOTERM_BP_DIRECT	GO:0071773~cellular response to BMP stimulus	6	0.774194	0.00619928	ADAMTS7, BMP4, SFRP1, SPINT2, GATA6, BMPR1B	671	30	16792	5.00507	1	0.743082	10.5327
GOTERM_BP_DIRECT	GO:0044344~cellular response to fibroblast growth factor stimulus	6	0.774194	0.00619928	HYAL1, SFRP1, SNCA, DSTYK, TBX1, MYC	671	30	16792	5.00507	1	0.743082	10.5327
GOTERM_BP_DIRECT	GO:0006914~autophagy	13	1.67742	0.00696433	TM9SF1, ANXA7, LAMP1, NPC1, RNF185, UVRAG, CTSD, VPS41, OPTN, ZKSCAN3, WIPI1, SIRT2, TIGAR	671	133	16792	2.44609	1	0.757852	11.7574
GOTERM_BP_DIRECT	GO:0034614~cellular response to reactive oxygen species	5	0.645161	0.00730573	CRYGD, PDGFRA, PRDX5, UCP1, TPM1	671	20	16792	6.25633	1	0.750622	12.2988
GOTERM_BP_DIRECT	GO:0006048~UDP-N-acetylglucosamine biosynthetic process	4	0.516129	0.00820715	RENBP, AMDHD2, GNPDA1, UAP1L1	671	11	16792	9.10012	1	0.768528	13.7132
GOTERM_BP_DIRECT	GO:0001755~neural crest cell migration	7	0.903226	0.00854124	CORO1C, SEMA6B, RET, SEMA3D, SEMA3C, TBX1, SOX8	671	45	16792	3.89283	1	0.761533	14.2319
GOTERM_BP_DIRECT	GO:0090184~positive regulation of kidney development	3	0.387097	0.0090399	BMP4, SOX8, FOXD1	671	4	16792	18.769	1	0.761476	15.0007
GOTERM_BP_DIRECT	GO:0000122~negative regulation of transcription from RNA polymerase II promoter	43	5.54839	0.00926388	BACH1, GLIS3, TSHZ3, TSHZ1, CDX2, SNCA, NR6A1, CXXC5, FOXO3, ZEB1, ZKSCAN3, FLCN, ZC3H8, STAT6, NPAS1, HOXC8, GATA6, NKX3-2, HINFP, CC2D1B, BHLHE40, BHLHE41, MYC, AKIRIN2, SIM2, BMP4, WNT10B, GSC, TBX2, KLF10, ZNF649, TLE4, ZNF189, TLE1, EN1, SIRT2, FNIP1, FNIP2, IRF7, TRPS1, ZNF136, SMURF2, CUX2	671	720	16792	1.49457	1	0.751335	15.3439
GOTERM_BP_DIRECT	GO:0071526~semaphorin-plexin signaling pathway	6	0.774194	0.00936069	SEMA6B, PLXNB2, MET, SEMA3D, SEMA3C, ARHGDIA	671	33	16792	4.55006	1	0.737091	15.4918
GOTERM_BP_DIRECT	GO:0045165~cell fate commitment	7	0.903226	0.00949952	SPRY2, WNT10B, GATA6, TRPS1, WNT11, GAS1, SOX8	671	46	16792	3.8082	1	0.725085	15.7036
GOTERM_BP_DIRECT	GO:0006629~lipid metabolic process	14	1.80645	0.0102424	CHKA, WNT10B, PLA2G15, CPNE7, ABHD4, FAR2, LRP10, TPP1, PLCG2, PAFAH1B3, LIPG, SRD5A3, LIPH, SLC27A4	671	157	16792	2.23156	1	0.735388	16.828
GOTERM_BP_DIRECT	GO:0008360~regulation of cell shape	13	1.67742	0.0103072	ICAM1, PLXNB2, ATP10A, HEXB, ANXA1, SLC9A3R1, TPM1, ANXA7, VRK2, EPS8, WIPF3, ARHGDIA, FN1	671	140	16792	2.32378	1	0.721899	16.9254
GOTERM_BP_DIRECT	GO:0071230~cellular response to amino acid stimulus	7	0.903226	0.010532	CPEB4, IPO5, PDGFC, CPEB1, ZEB1, SESN1, RRAGC	671	47	16792	3.72718	1	0.714451	17.2625
GOTERM_BP_DIRECT	GO:0071872~cellular response to epinephrine stimulus	4	0.516129	0.0106222	ATP2B4, SNCA, RYR2, SIRT2	671	12	16792	8.34178	1	0.702862	17.3973
GOTERM_BP_DIRECT	GO:0001932~regulation of protein phosphorylation	6	0.774194	0.0106227	CORO1C, PLXNB2, FLCN, FNIP1, FN1, FNIP2	671	34	16792	4.41624	1	0.688682	17.398
GOTERM_BP_DIRECT	GO:0033572~transferrin transport	6	0.774194	0.0119962	ATP6V1C1, ATP6V1A, ATP6V0E1, TFRC, CLTC, ATP6V0D1	671	35	16792	4.29006	1	0.719139	19.4265
GOTERM_BP_DIRECT	GO:0043407~negative regulation of MAP kinase activity	6	0.774194	0.0134853	BMP4, SPRY2, PTPN6, RGS2, PTPN1, RGS14	671	36	16792	4.17089	1	0.747815	21.5726
GOTERM_BP_DIRECT	GO:0030336~negative regulation of cell migration	10	1.29032	0.0135148	RAP2B, SFRP1, CNN2, WNT11, PTPRU, SLC9A3R1, FLCN, TPM1, ARHGDIA, FUZ	671	95	16792	2.63425	1	0.736319	21.6145
GOTERM_BP_DIRECT	GO:0071456~cellular response to hypoxia	10	1.29032	0.0144037	ICAM1, P4HB, SFRP1, PTGS2, GATA6, ENDOG, CPEB1, FOXO3, SIRT2, TIGAR	671	96	16792	2.60681	1	0.746894	22.869
GOTERM_BP_DIRECT	GO:0002138~retinoic acid biosynthetic process	3	0.387097	0.0146696	ALDH1A2, RDH10, RBP1	671	5	16792	15.0152	1	0.741886	23.2406
GOTERM_BP_DIRECT	GO:0033088~negative regulation of immature T cell proliferation in thymus	3	0.387097	0.0146696	BMP4, KIAA0922, ERBB2	671	5	16792	15.0152	1	0.741886	23.2406
GOTERM_BP_DIRECT	GO:0030335~positive regulation of cell migration	15	1.93548	0.0157842	BMP4, RET, PDCD10, ARHGEF39, CSF1, MIEN1, SEMA6B, TRIM32, SEMA3D, PDGFRA, ADAM17, SEMA3C, PDGFC, WNT11, PIK3R1	671	184	16792	2.04011	1	0.75647	24.7798
GOTERM_BP_DIRECT	GO:0010628~positive regulation of gene expression	19	2.45161	0.0182307	PDCD10, ERBB2, CSF1, VIM, TLE1, MAPK11, EPB41L4B, RIMS2, SPRY2, SERPINB9, ALDH1A2, HINFP, CNTN1, CNN2, WNT11, CUX2, MYC, FOXD1, FN1	671	262	16792	1.81481	1	0.794842	28.0569
GOTERM_BP_DIRECT	GO:0016042~lipid catabolic process	9	1.16129	0.0200103	RARRES3, NCEH1, PLCB4, PLCG2, PAFAH1B3, ABHD4, LIPH, ADORA1, IAH1	671	85	16792	2.64974	1	0.815294	30.3555
GOTERM_BP_DIRECT	GO:0090383~phagosome acidification	5	0.645161	0.0212454	ATP6V1C1, ATP6V1A, RAB7A, ATP6V0E1, ATP6V0D1	671	27	16792	4.63432	1	0.825023	31.9098
GOTERM_BP_DIRECT	GO:0071300~cellular response to retinoic acid	8	1.03226	0.0212902	ALDH1A2, FZD10, ADNP2, RET, WNT10B, TBX1, WNT11, MYC	671	70	16792	2.86004	1	0.817005	31.9656
GOTERM_BP_DIRECT	GO:0021884~forebrain neuron development	3	0.387097	0.0214266	SOX1, GNAQ, RAPGEF2	671	6	16792	12.5127	1	0.81045	32.1351
GOTERM_BP_DIRECT	GO:0031987~locomotion involved in locomotory behavior	3	0.387097	0.0214266	MYO5A, GPR37, ADGRL3	671	6	16792	12.5127	1	0.81045	32.1351
GOTERM_BP_DIRECT	GO:0019262~N-acetylneuraminate catabolic process	3	0.387097	0.0214266	RENBP, AMDHD2, GNPDA1	671	6	16792	12.5127	1	0.81045	32.1351
GOTERM_BP_DIRECT	GO:0034220~ion transmembrane transport	16	2.06452	0.0214344	ATP6V0E1, ATP10A, ATP10D, FXYD5, TPCN1, GJC1, TPCN2, ATP6V1C1, ATP6V1A, ATP2B4, ATP2A3, TTYH1, DLG4, RYR2, ATP6V0D1, CLCN5	671	210	16792	1.90669	1	0.802086	32.1447
GOTERM_BP_DIRECT	GO:0010951~negative regulation of endopeptidase activity	11	1.41935	0.0229511	SERPINB9, RENBP, HMSD, SPINT2, SPOCK2, SERPINB8, CD109, SERPINI1, FURIN, SERPINH1, APLP2	671	121	16792	2.27503	1	0.815736	34.0026
GOTERM_BP_DIRECT	GO:0016050~vesicle organization	5	0.645161	0.0240255	EPS15, SNX2, SORT1, SNX30, SNX11	671	28	16792	4.46881	1	0.822226	35.2895
GOTERM_BP_DIRECT	GO:0030155~regulation of cell adhesion	6	0.774194	0.0274542	ICAM1, LAMA4, RET, CYTH1, LMO7, SERPINI1	671	43	16792	3.49191	1	0.854703	39.2397
GOTERM_BP_DIRECT	GO:0045785~positive regulation of cell adhesion	6	0.774194	0.0274542	HYAL1, ERBB2, CYTH3, EPB41L4B, FLCN, TPM1	671	43	16792	3.49191	1	0.854703	39.2397
GOTERM_BP_DIRECT	GO:0032331~negative regulation of chondrocyte differentiation	4	0.516129	0.0283226	ADAMTS7, PTHLH, BMP4, NKX3-2	671	17	16792	5.88831	1	0.856795	40.2034
GOTERM_BP_DIRECT	GO:0021516~dorsal spinal cord development	3	0.387097	0.0292125	RFX4, DRAXIN, PBX3	671	7	16792	10.7251	1	0.858974	41.1759
GOTERM_BP_DIRECT	GO:0060449~bud elongation involved in lung branching	3	0.387097	0.0292125	BMP4, SPRY2, RDH10	671	7	16792	10.7251	1	0.858974	41.1759
GOTERM_BP_DIRECT	GO:0006979~response to oxidative stress	10	1.29032	0.0317844	PTGS2, GPX4, PSIP1, ETFDH, PRDX5, ABCC2, ERCC3, RGS14, MSRB3, DHCR24	671	110	16792	2.27503	1	0.875766	43.9037
GOTERM_BP_DIRECT	GO:0006687~glycosphingolipid metabolic process	6	0.774194	0.0326741	ST6GALNAC6, STS, PSAP, HEXA, HEXB, ARSJ	671	45	16792	3.33671	1	0.87721	44.8191
GOTERM_BP_DIRECT	GO:0010971~positive regulation of G2/M transition of mitotic cell cycle	4	0.516129	0.0330041	WNT10B, SMARCD3, MTA3, CDK4	671	18	16792	5.56119	1	0.874162	45.155
GOTERM_BP_DIRECT	GO:0006486~protein glycosylation	10	1.29032	0.0368588	MGAT1, ST6GALNAC6, NPC1, ST8SIA4, SDF2L1, DAD1, SRD5A3, B4GALT6, EXT2, GALNT14	671	113	16792	2.21463	1	0.896697	48.9388
GOTERM_BP_DIRECT	GO:0050873~brown fat cell differentiation	5	0.645161	0.0372677	LAMA4, RGS2, PTGS2, METRNL, UCP1	671	32	16792	3.91021	1	0.894383	49.3254
GOTERM_BP_DIRECT	GO:0046677~response to antibiotic	5	0.645161	0.0372677	HYAL1, ETS1, ENDOG, JAK1, ZC3H8	671	32	16792	3.91021	1	0.894383	49.3254
GOTERM_BP_DIRECT	GO:0038180~nerve growth factor signaling pathway	3	0.387097	0.0379344	SORT1, KIDINS220, RAPGEF2	671	8	16792	9.3845	1	0.893778	49.9498
GOTERM_BP_DIRECT	GO:0048814~regulation of dendrite morphogenesis	4	0.516129	0.0380614	SARM1, TNIK, SDC2, ADGRB3	671	19	16792	5.26849	1	0.889736	50.068
GOTERM_BP_DIRECT	GO:0007520~myoblast fusion	4	0.516129	0.0380614	CDON, CACNA1H, ADAM12, ADGRB3	671	19	16792	5.26849	1	0.889736	50.068
GOTERM_BP_DIRECT	GO:0002931~response to ischemia	5	0.645161	0.0411169	NOL3, PANX2, CPEB4, FAIM2, TIGAR	671	33	16792	3.79172	1	0.903564	52.8317
GOTERM_BP_DIRECT	GO:0016192~vesicle-mediated transport	12	1.54839	0.0411995	MYO5A, ARFGAP3, VAMP8, CYTH1, ACTR1A, VPS41, SPIRE2, OPTN, CLTC, STX1B, TSNARE1, AP3B1	671	152	16792	1.97568	1	0.899601	52.9043
GOTERM_BP_DIRECT	GO:0051603~proteolysis involved in cellular protein catabolic process	6	0.774194	0.0415926	ADAMTS7, SCPEP1, CTSC, CTSB, DNAJC3, CPVL	671	48	16792	3.12817	1	0.89743	53.2487
GOTERM_BP_DIRECT	GO:0043066~negative regulation of apoptotic process	27	3.48387	0.0427455	CLDN7, SNCA, PRDX5, ADORA1, SOX8, SPRY2, GATA6, DAD1, NKX3-2, DNAJC3, MYC, PIK3R1, ARHGDIA, DHCR24, BMP4, CLN3, PDCD10, PRAME, NOL3, ANXA1, MIEN1, SERPINB9, SFRP1, TNFRSF10D, WNT11, IKBKB, FAIM2	671	455	16792	1.48502	1	0.899577	54.2451
GOTERM_BP_DIRECT	GO:0042474~middle ear morphogenesis	4	0.516129	0.0434889	GSC, TSHZ1, NKX3-2, TBX1	671	20	16792	5.00507	1	0.899411	54.8769
GOTERM_BP_DIRECT	GO:2000463~positive regulation of excitatory postsynaptic potential	4	0.516129	0.0434889	DLG4, CUX2, RIMS2, STX1B	671	20	16792	5.00507	1	0.899411	54.8769
GOTERM_BP_DIRECT	GO:0015992~proton transport	6	0.774194	0.0448609	ATP6V1C1, ATP6V1A, SLC17A5, ATP6V0E1, UCP1, ATP6V0D1	671	49	16792	3.06433	1	0.90256	56.0214
GOTERM_BP_DIRECT	GO:0002244~hematopoietic progenitor cell differentiation	7	0.903226	0.0475471	BMP4, PTPN6, EML1, WDR78, SFRP1, RBM47, TOP2A	671	66	16792	2.6542	1	0.91179	58.1831
GOTERM_BP_DIRECT	GO:0030307~positive regulation of cell growth	8	1.03226	0.0503028	HYAL1, EXTL3, ADNP2, PPP1R1C, SFRP1, ERBB2, TRIM32, ADAM17	671	84	16792	2.38337	1	0.92019	60.2964
GOTERM_BP_DIRECT	GO:0007040~lysosome organization	5	0.645161	0.0539624	CLN3, TPP1, HEXB, ZKSCAN3, TPCN2	671	36	16792	3.47574	1	0.930828	62.9473
GOTERM_BP_DIRECT	GO:0031334~positive regulation of protein complex assembly	4	0.516129	0.0554253	TPPP, MPP7, FNIP1, FNIP2	671	22	16792	4.55006	1	0.932789	63.9595
GOTERM_BP_DIRECT	GO:0006509~membrane protein ectodomain proteolysis	4	0.516129	0.0554253	SPPL3, PRKCQ, SPPL2B, ADAM17	671	22	16792	4.55006	1	0.932789	63.9595
GOTERM_BP_DIRECT	GO:0043065~positive regulation of apoptotic process	19	2.45161	0.0557819	BMP4, WNT10B, PTGS2, SNCA, ARHGEF17, FOXO3, CDK4, FLCN, SHQ1, ALDH1A2, IFIT2, TNFSF10, NUPR1, RASGRF2, SFRP1, ADM, WNT11, ERCC3, TOP2A	671	300	16792	1.58494	1	0.930972	64.2022
GOTERM_BP_DIRECT	GO:0033619~membrane protein proteolysis	3	0.387097	0.0578446	SPPL3, RET, SPPL2B	671	10	16792	7.5076	1	0.934803	65.5763
GOTERM_BP_DIRECT	GO:0045793~positive regulation of cell size	3	0.387097	0.0578446	PRR16, RET, CDK4	671	10	16792	7.5076	1	0.934803	65.5763
GOTERM_BP_DIRECT	GO:0016322~neuron remodeling	3	0.387097	0.0578446	GNAQ, NTN4, ADGRB3	671	10	16792	7.5076	1	0.934803	65.5763
GOTERM_BP_DIRECT	GO:0045786~negative regulation of cell cycle	5	0.645161	0.0586737	BMP4, NUPR1, PTGS2, ETS1, HPGD	671	37	16792	3.3818	1	0.934565	66.1144
GOTERM_BP_DIRECT	GO:0033138~positive regulation of peptidyl-serine phosphorylation	7	0.903226	0.0602093	SPRY2, PDCD10, ATP2B4, TENM1, SNCA, FNIP1, FNIP2	671	70	16792	2.50253	1	0.936491	67.0903
GOTERM_BP_DIRECT	GO:0030855~epithelial cell differentiation	7	0.903226	0.0602093	ACADVL, F11R, ANXA7, TPP1, FN3K, TBX1, CTSB	671	70	16792	2.50253	1	0.936491	67.0903
GOTERM_BP_DIRECT	GO:0003148~outflow tract septum morphogenesis	4	0.516129	0.0619167	BMP4, TBX2, GATA6, TBX1	671	23	16792	4.35223	1	0.938802	68.1441
GOTERM_BP_DIRECT	GO:0050770~regulation of axonogenesis	4	0.516129	0.0619167	RET, UST, SLIT1, KIF13B	671	23	16792	4.35223	1	0.938802	68.1441
GOTERM_BP_DIRECT	GO:0030049~muscle filament sliding	5	0.645161	0.0635969	NEB, DMD, MYH3, VIM, TPM1	671	38	16792	3.29281	1	0.940898	69.15
GOTERM_BP_DIRECT	GO:0032496~response to lipopolysaccharide	12	1.54839	0.0643471	IL12RB2, ADM, PTGS2, TNFRSF10D, TNFRSF25, PLCG2, SNCA, ADAM17, CD40, SPARC, GJB6, AKIRIN2	671	164	16792	1.83112	1	0.940409	69.5893
GOTERM_BP_DIRECT	GO:0007565~female pregnancy	8	1.03226	0.0648036	PTHLH, SLC38A3, STS, ADM, CORIN, ETS1, ADIPOR2, HPGD	671	89	16792	2.24947	1	0.939139	69.8538
GOTERM_BP_DIRECT	GO:0045892~negative regulation of transcription, DNA-templated	28	3.6129	0.0678243	TSHZ3, ZEB1, ZKSCAN3, SOX8, ZC3H8, CBX5, GATA6, HINFP, BHLHE40, BHLHE41, FOXD1, BMP4, PRAME, TBX2, KLF10, MTA3, RUNX1T1, TLE1, SIX5, TLE2, MECOM, AHR, SIRT2, ATXN1, SFRP1, NAB1, WNT11, SMURF2	671	499	16792	1.40423	1	0.944524	71.5498
GOTERM_BP_DIRECT	GO:0008333~endosome to lysosome transport	5	0.645161	0.0687296	RAB7A, CDX2, SORT1, VPS41, M6PR	671	39	16792	3.20838	1	0.94442	72.0402
GOTERM_BP_DIRECT	GO:0048704~embryonic skeletal system morphogenesis	5	0.645161	0.0687296	GSC, PDGFRA, ZEB1, ALX4, FUZ	671	39	16792	3.20838	1	0.94442	72.0402
GOTERM_BP_DIRECT	GO:0090557~establishment of endothelial intestinal barrier	3	0.387097	0.0688752	RAP2B, F11R, RAPGEF2	671	11	16792	6.82509	1	0.942472	72.1184
GOTERM_BP_DIRECT	GO:1903779~regulation of cardiac conduction	6	0.774194	0.0719241	ATP2B4, CORIN, ATP2A3, RYR2, AHCYL1, NPR2	671	56	16792	2.68129	1	0.947411	73.7079
GOTERM_BP_DIRECT	GO:0045184~establishment of protein localization	5	0.645161	0.074069	CORO1C, ZDHHC15, DLG4, HINFP, PHLDB2	671	40	16792	3.12817	1	0.94996	74.7745
GOTERM_BP_DIRECT	GO:0046580~negative regulation of Ras protein signal transduction	4	0.516129	0.0758947	SPRY2, RASAL1, SYNGAP1, RASA2	671	25	16792	4.00405	1	0.951696	75.65
GOTERM_BP_DIRECT	GO:1902957~negative regulation of mitochondrial electron transport, NADH to ubiquinone	2	0.258065	0.0782102	DNAJC15, SNCA	671	2	16792	25.0253	1	0.954264	76.7192
GOTERM_BP_DIRECT	GO:0061669~spontaneous neurotransmitter secretion	2	0.258065	0.0782102	RIMS2, STX1B	671	2	16792	25.0253	1	0.954264	76.7192
GOTERM_BP_DIRECT	GO:0032970~regulation of actin filament-based process	2	0.258065	0.0782102	FRMD6, CNN2	671	2	16792	25.0253	1	0.954264	76.7192
GOTERM_BP_DIRECT	GO:0030832~regulation of actin filament length	2	0.258065	0.0782102	NEB, EPS8	671	2	16792	25.0253	1	0.954264	76.7192
GOTERM_BP_DIRECT	GO:0055119~relaxation of cardiac muscle	3	0.387097	0.0805258	GSTM2, RGS2, PDE5A	671	12	16792	6.25633	1	0.956644	77.7439
GOTERM_BP_DIRECT	GO:0030728~ovulation	3	0.387097	0.0805258	PTGS2, MYC, HPGD	671	12	16792	6.25633	1	0.956644	77.7439
GOTERM_BP_DIRECT	GO:0005978~glycogen biosynthetic process	4	0.516129	0.0833586	PGM2, PPP1R3C, AGL, UGP2	671	26	16792	3.85005	1	0.9597	78.9397
GOTERM_BP_DIRECT	GO:0019432~triglyceride biosynthetic process	4	0.516129	0.0833586	AGPAT4, GPAM, GPAT3, LPIN3	671	26	16792	3.85005	1	0.9597	78.9397
GOTERM_BP_DIRECT	GO:0019216~regulation of lipid metabolic process	4	0.516129	0.0833586	DNAJC15, PSAP, LSR, GOLM1	671	26	16792	3.85005	1	0.9597	78.9397
GOTERM_BP_DIRECT	GO:0045930~negative regulation of mitotic cell cycle	4	0.516129	0.0833586	PTPN3, DGKZ, GAS1, SLC9A3R1	671	26	16792	3.85005	1	0.9597	78.9397
GOTERM_BP_DIRECT	GO:0006024~glycosaminoglycan biosynthetic process	5	0.645161	0.0853545	EXTL3, HEXA, GALNT5, EXT2, SDC2	671	42	16792	2.97921	1	0.961211	79.7455
GOTERM_BP_DIRECT	GO:0043406~positive regulation of MAP kinase activity	6	0.774194	0.0857427	PDCD10, TENM1, ERBB2, PDE5A, PDGFC, CD40	671	59	16792	2.54495	1	0.960195	79.8988
GOTERM_BP_DIRECT	GO:0050679~positive regulation of epithelial cell proliferation	6	0.774194	0.090637	BMP4, HYAL1, SFRP1, ERBB2, TBX1, MYC	671	60	16792	2.50253	1	0.96575	81.7401
GOTERM_BP_DIRECT	GO:0045666~positive regulation of neuron differentiation	7	0.903226	0.0909842	BMP4, DMD, CDON, TRIM32, ZEB1, NKX2-2, KCTD11	671	78	16792	2.24586	1	0.964768	81.8644
GOTERM_BP_DIRECT	GO:0031032~actomyosin structure organization	4	0.516129	0.0911227	F11R, FRMD6, CNN2, EPB41L4B	671	27	16792	3.70746	1	0.963494	81.9138
GOTERM_BP_DIRECT	GO:1904837~beta-catenin-TCF complex assembly	5	0.645161	0.0912929	ASH2L, TLE4, TLE1, TLE2, MYC	671	43	16792	2.90992	1	0.962252	81.9744
GOTERM_BP_DIRECT	GO:0019372~lipoxygenase pathway	3	0.387097	0.0927296	PTGS2, GPX4, HPGD	671	13	16792	5.77508	1	0.962795	82.4776
GOTERM_BP_DIRECT	GO:0016024~CDP-diacylglycerol biosynthetic process	3	0.387097	0.0927296	AGPAT4, GPAM, GPAT3	671	13	16792	5.77508	1	0.962795	82.4776
GOTERM_BP_DIRECT	GO:0071391~cellular response to estrogen stimulus	3	0.387097	0.0927296	SERPINB9, SFRP1, MYC	671	13	16792	5.77508	1	0.962795	82.4776
GOTERM_BP_DIRECT	GO:0048747~muscle fiber development	3	0.387097	0.0927296	DMD, AFG3L2, CACNA2D2	671	13	16792	5.77508	1	0.962795	82.4776
GOTERM_BP_DIRECT	GO:0006044~N-acetylglucosamine metabolic process	3	0.387097	0.0927296	RENBP, GNPDA1, CHST6	671	13	16792	5.77508	1	0.962795	82.4776
GOTERM_BP_DIRECT	GO:0002087~regulation of respiratory gaseous exchange by neurological system process	3	0.387097	0.0927296	TSHZ3, PBX3, ADORA1	671	13	16792	5.77508	1	0.962795	82.4776
GOTERM_BP_DIRECT	GO:0043069~negative regulation of programmed cell death	3	0.387097	0.0927296	PLCG2, MECOM, TIGAR	671	13	16792	5.77508	1	0.962795	82.4776
GOTERM_BP_DIRECT	GO:0032006~regulation of TOR signaling	3	0.387097	0.0927296	FLCN, GPAT3, RRAGC	671	13	16792	5.77508	1	0.962795	82.4776
GOTERM_BP_DIRECT	GO:0016241~regulation of macroautophagy	5	0.645161	0.097423	ATP6V1C1, ATP6V1A, ATP6V0E1, ATP6V0D1, CAPN1	671	44	16792	2.84379	1	0.967482	84.031
GOTERM_BP_DIRECT	GO:0010977~negative regulation of neuron projection development	5	0.645161	0.097423	PTPRG, VIM, ADCY6, RAP1GAP2, STX1B	671	44	16792	2.84379	1	0.967482	84.031
GOTERM_BP_DIRECT	GO:0086010~membrane depolarization during action potential	4	0.516129	0.0991744	SCN9A, CACNA1H, TPCN1, TPCN2	671	28	16792	3.57505	1	0.968263	84.5765
GOTERM_BP_DIRECT	GO:0042060~wound healing	7	0.903226	0.099796	ERBB2, PDGFRA, CNN2, EPB41L4B, SPARC, TPM1, FN1	671	80	16792	2.18972	1	0.967715	84.7659
GOTERM_BP_DIRECT	GO:0001503~ossification	7	0.903226	0.099796	OSTF1, PDLIM7, KAZALD1, SORT1, NPR2, SPARC, EXT2	671	80	16792	2.18972	1	0.967715	84.7659
Category	Term	Count	%	PValue	Genes	List Total	Pop Hits	Pop Total	Fold Enrichment	Bonferroni	Benjamini	FDR
GOTERM_CC_DIRECT	GO:0005765~lysosomal membrane	30	3.87097	8.60289e-07	RAB7A, SLC36A1, GDAP2, TPCN1, TPCN2, HPSE, SLC35F6, ATP6V0D1, PQLC2, DPP4, AP3B1, TM9SF1, SPPL3, CLN3, PSAP, SPPL2B, VPS41, CD63, M6PR, TMEM55B, ATP6V1C1, AP5B1, LAMP1, ATP6V1A, NPC1, SLC17A5, GNAQ, VAMP8, SORT1, CLCN5	702	274	18224	2.84235	0.000424893	0.000424893	0.00123674
GOTERM_CC_DIRECT	GO:0005764~lysosome	25	3.22581	7.05891e-06	MYO5A, RAB7A, EPDR1, SNCA, UVRAG, FLCN, TPCN1, RRAGC, TPCN2, HPSE, TPP1, HYAL1, CLN3, STS, PLA2G15, PSAP, CD63, CAPN1, LAMP1, NPC1, NPC2, NBR1, CTSD, CTSC, CTSB	702	226	18224	2.87169	0.00348104	0.00174204	0.0101474
GOTERM_CC_DIRECT	GO:0005829~cytosol	172	22.1935	1.69924e-05	MOCOS, SCPEP1, XRCC4, GNPDA1, CRABP1, PDLIM5, SNCA, DSTYK, SYT6, SAE1, FOXO3, RNF213, GET4, FAHD1, GSTM2, CUL7, PDE4A, PSIP1, DNAJC6, PDGFC, RAPGEF4, RAPGEF2, CCNA1, DNAJC3, DDAH1, MVB12B, KIF13B, FTL, CLNS1A, FAM21C, MYH3, FAM21A, VPS41, OPTN, SPIRE2, MECOM, FARP1, PGM2, TRIM38, ARPC1B, RENBP, RASGRF2, VAMP8, NBR1, PDE5A, TRIM32, AKAP1, CHKA, RAB7A, ARFGAP3, RBP1, NFKBIE, HSD17B14, NFKBIB, FN3K,…	702	3315	18224	1.34695	0.0083592	0.0027942	0.0244255
GOTERM_CC_DIRECT	GO:0016020~membrane	121	15.6129	4.05972e-05	CDIPT, SYT2, PDLIM5, SNCA, ADCY6, LEMD2, FOXO3, RNF213, TSNARE1, CLPTM1L, ATP2B4, PDE4A, RAPGEF4, DNAJC3, RAPGEF2, FTL, RET, OSBP2, EFTUD2, LRRC1, VPS41, TACC1, OGFRL1, MGAT1, NPC1, LRP10, VAMP8, NBR1, PDGFRA, RYR2, AKAP1, EXT2, MYH7B, ORAI2, KCNMB4, ARFGAP3, ERBB2, SNX2, LMAN2, DAAM1, FXYD5, IL12RB2, CERS1, STX18, RPS24, SPPL3, PTPN6, OSBPL5, CKAP4, CNKSR3, SPPL2B, NDC80, REEP1, FURIN, EPS15, LA…	702	2200	18224	1.42781	0.0198557	0.00500131	0.0583466
GOTERM_CC_DIRECT	GO:0010008~endosome membrane	19	2.45161	0.000290482	RAB7A, RET, ATP6V0E1, VAC14, ERBB2, SNX2, SPPL2B, VPS41, CD63, WIPI1, TPCN1, TPCN2, LAMP1, IRF7, RAB22A, SORT1, ATP6V0D1, EHD2, CLCN5	702	185	18224	2.66617	0.133696	0.0282957	0.416785
GOTERM_CC_DIRECT	GO:0005783~endoplasmic reticulum	52	6.70968	0.000630145	SLC36A1, PTGS2, FAM20A, CPEB4, ATP10A, UVRAG, RNF185, ATP10D, ADORA1, GPAT3, SEZ6L2, P4HA2, SRD5A3, DLG4, DNAJC3, ZFYVE1, DHCR24, CLN3, STS, NPC1, NPC2, KLHL14, EXT2, SLC27A4, MYO5A, EXTL3, TMEM214, SERPINH1, FNDC4, VRK2, PLIN2, CERS1, STX18, DHCR7, PEX16, EHD4, P4HB, VAC14, CKAP4, RTN4R, REEP1, HS1BP3, FURIN, MSRB3, PROM1, IFIT2, TEX2, GPR37, TENM1, ATP2A3, KIAA0922, PTPN1	702	828	18224	1.63035	0.267572	0.0505746	0.902087
GOTERM_CC_DIRECT	GO:0070062~extracellular exosome	140	18.0645	0.00083503	SCPEP1, GNPDA1, FAM20A, GSTM2, SLC2A3, AIF1L, PDGFC, DNAJC3, RAB27B, DDAH1, MVB12B, FTL, PI15, F11R, TNIK, PTPRG, MYH3, PLXNB2, LIFR, CD40, MGAT1, PGM2, ARPC1B, RENBP, NPC1, NPC2, VAMP8, NBR1, RYR2, EXT2, FAM171A1, RAB7A, OSTF1, SNX2, LMAN2, RIMS2, SERPINH1, FUZ, SERINC5, SLC35F6, ARHGDIA, FN1, PTPN6, P4HB, SLCO4C1, ACY1, AK1, CKAP4, CPNE7, DUSP23, BPGM, CD63, SERPINI1, FURIN, C1ORF123, LAMP1, TN…	702	2811	18224	1.29293	0.338124	0.0572498	1.19376
GOTERM_CC_DIRECT	GO:0045121~membrane raft	19	2.45161	0.00104264	RAP2B, ICAM1, CLN3, RET, SLC9A3R1, SERPINH1, FURIN, STAT6, NPC1, CBLB, HPSE, DMD, CNTN1, ADAM17, CTSD, SMURF2, IKBKB, FAIM2, DPP4	702	206	18224	2.39438	0.402698	0.0623856	1.48849
GOTERM_CC_DIRECT	GO:0019898~extrinsic component of membrane	11	1.41935	0.00116951	ATG2B, PTPN3, SNX2, ANXA1, SYT6, EPB41L4B, SNX30, EHD2, WIPI1, FARP1, SNX11	702	82	18224	3.48245	0.439023	0.0622114	1.6682
GOTERM_CC_DIRECT	GO:0005770~late endosome	13	1.67742	0.00260619	MYO5A, CLN3, RAB7A, UVRAG, CD63, KIDINS220, M6PR, LAMP1, NBR1, RAB22A, RAPGEF2, SLC31A1, MVB12B	702	122	18224	2.76624	0.724491	0.12095	3.68204
GOTERM_CC_DIRECT	GO:0005856~cytoskeleton	26	3.35484	0.00493599	VIM, PTPN21, EPB41L4B, TPM1, FUZ, SPRY2, FRMD6, DMD, CNN2, KLHL41, AFAP1, ARHGDIA, DHCR24, CLNS1A, TNIK, PTPN3, CKAP4, KY, SPIRE2, WIPI1, FARP1, DNMBP, SYNE1, TENM1, JAK1, SNTG2	702	371	18224	1.81931	0.913223	0.19926	6.86641
GOTERM_CC_DIRECT	GO:0016324~apical plasma membrane	21	2.70968	0.00909064	TNIK, OSMR, ERBB2, ANXA1, DSTYK, STXBP2, LMO7, GJB6, SLC9A3R1, EPS15, PROM1, ATP6V1A, CLDN1, ADAM17, AHCYL1, ABCC2, RAB27B, ATP6V0D1, RAPGEF2, DPP4, FN1	702	291	18224	1.87341	0.989016	0.313358	12.3032
GOTERM_CC_DIRECT	GO:0048471~perinuclear region of cytoplasm	36	4.64516	0.015598	NFKBIE, CSF1, ERBB2, SNCA, PRDX5, C14ORF166, ALDH1A2, SERINC5, MAP3K4, SLK, CUL7, PDE4A, RAP1GAP2, RAPGEF2, EHD2, ZFYVE1, RASA2, EHD4, UNC45A, TNIK, CKAP4, SPIRE2, OPTN, CDK4, SLC9A3R1, M6PR, SIRT2, LAMP1, NPC1, EML1, TFRC, VAMP8, TENM1, TPPP, SORT1, CTSB	702	621	18224	1.50493	0.999576	0.449758	20.2285
GOTERM_CC_DIRECT	GO:0042470~melanosome	10	1.29032	0.0157787	MYO5A, P4HB, LAMP1, TFRC, TPP1, CTSD, CTSB, CLTC, CD63, RAB27B	702	101	18224	2.57031	0.999613	0.429477	20.4387
GOTERM_CC_DIRECT	GO:0043231~intracellular membrane-bounded organelle	33	4.25806	0.0163161	RAB7A, SYT2, PRDX5, CLTC, RRAGC, ATP2B4, PLIN2, P4HA2, CERS1, HPSE, DHCR7, CC2D1B, EXOC2, PQLC2, SPPL3, STS, RET, FAM21C, FAM21A, MTA3, SIX5, CD40, SLC9A3R1, MECOM, SFMBT2, EPS15, ATXN1, PROM1, RDH10, TFRC, IPO5, AHCYL1, CTSB	702	558	18224	1.53528	0.999704	0.418286	21.061
GOTERM_CC_DIRECT	GO:0031235~intrinsic component of the cytoplasmic side of the plasma membrane	4	0.516129	0.0182471	RASAL1, SYNGAP1, MIEN1, RASA2	702	15	18224	6.9227	0.999888	0.433672	23.2596
GOTERM_CC_DIRECT	GO:0005622~intracellular	67	8.64516	0.0202721	NRG4, ADCY6, CLTC, PLCB4, ZNF776, ZNF682, DIRAS3, ZNF773, ZNF302, ZNF772, RAPGEF4, RAB27B, RAPGEF2, DOCK11, ZNF44, ZNF547, ZNF441, ZNF440, ZNF649, ZNF189, ZNF7, VPS41, STX1B, ZNF549, SERPINB9, PRKCQ, TRIM38, NPC2, RASGRF2, IPO5, TRIM32, ZNF551, CTSB, SNX11, RAB7A, OSTF1, ZNF559, MAP4K2, SNX2, RIMS2, RAB40A, ADPRHL1, RASAL1, STX18, ZNF429, TBC1D1, ZNF561, ZNF606, ZNF700, RASA2, TIGAR, ZNF563, ADGR…	702	1332	18224	1.3058	0.99996	0.448513	25.5041
GOTERM_CC_DIRECT	GO:0005789~endoplasmic reticulum membrane	46	5.93548	0.0235288	CDIPT, EXTL3, TMEM214, PTGS2, ATP10A, RNF185, ABHD4, ATP10D, LMAN2, GPAT3, GJC1, FAR2, SEZ6L2, ANXA7, VRK2, CERS1, STX18, DHCR7, PEX16, GPSM1, DAD1, SRD5A3, KLHL41, AGPAT4, PCYT2, ACSL6, DHCR24, OSBPL5, STS, NCEH1, CKAP4, REEP1, LPIN3, DOLK, PREB, RDH10, RASGRF2, GPR37, ATP2A3, SDF2L1, KLHL14, SORT1, AHCYL1, FKBP11, EXT2, SLC27A4	702	862	18224	1.38534	0.999992	0.479754	28.986
GOTERM_CC_DIRECT	GO:0000139~Golgi membrane	33	4.25806	0.0337291	ARFGAP3, CDIPT, FUT8, CYTH1, GALNT5, MAP4K2, CYTH3, LMAN2, ST6GALNAC6, CERS1, STX18, GPSM1, PDGFC, B4GALT6, DHCR24, GALNT14, CLN3, VAC14, PDCD10, UST, SPPL2B, OPTN, WIPI1, FURIN, MGAT1, PREB, CHST6, ST8SIA4, RNF24, CTSC, CUX2, EXT2, CLCN5	702	591	18224	1.44955	1	0.5902	38.9364
GOTERM_CC_DIRECT	GO:0005737~cytoplasm	224	28.9032	0.0337913	RAD51D, PDLIM7, PTGS2, PDLIM5, SNCA, PTPN21, CMTR1, RNF213, GET4, MAP3K4, PPP1R1C, CUL7, AIF1L, ZNF395, RAPGEF2, KIF13B, FTL, CLNS1A, TNIK, FAM21C, FAM21A, LRRC1, RAD9A, CD40, OPTN, MECOM, FARP1, PDGFRA, OSTF1, RBP1, NFKBIE, ERBB2, C14ORF79, DAAM1, FUZ, WDR55, VRK2, DNAAF3, FBXO6, RAP1GAP2, RPS24, TIGAR, CRIP3, CNKSR3, TAOK3, DUSP23, KLHDC8B, FNIP1, FNIP2, SYNE1, CDC42BPG, CBLB, RGS2, ETS1, PTAR1…	702	5222	18224	1.11357	1	0.572189	38.993
GOTERM_CC_DIRECT	GO:0000407~pre-autophagosomal structure	4	0.516129	0.0346944	ATG2B, NBR1, WIPI1, ZFYVE1	702	19	18224	5.46529	1	0.564229	39.8076
GOTERM_CC_DIRECT	GO:0031301~integral component of organelle membrane	3	0.387097	0.035462	SLC22A17, TRABD2A, PQLC2	702	8	18224	9.73504	1	0.555473	40.492
GOTERM_CC_DIRECT	GO:0015629~actin cytoskeleton	15	1.93548	0.0427984	PDLIM7, PDLIM5, SNCA, SPPL2B, DENND2A, MYOZ3, SLC9A3R1, TMEM63B, CORO1C, PKNOX2, ARPC1B, NEB, RAB22A, AIF1L, ADAM17	702	218	18224	1.78625	1	0.609172	46.6781
GOTERM_CC_DIRECT	GO:0043202~lysosomal lumen	8	1.03226	0.0451447	HYAL1, HPSE, TPP1, PSAP, HEXA, HEXB, CTSD, SDC2	702	85	18224	2.4433	1	0.61359	48.5266
GOTERM_CC_DIRECT	GO:0016323~basolateral plasma membrane	13	1.67742	0.0457169	CLDN7, SLC38A3, ATP2B4, SLCO4C1, TFRC, LEPR, ERBB2, ANXA1, DLG4, MAP4K2, DSTYK, ADORA1, HPGD	702	180	18224	1.8749	1	0.603336	48.9682
GOTERM_CC_DIRECT	GO:0031234~extrinsic component of cytoplasmic side of plasma membrane	7	0.903226	0.0463987	STYK1, CYTH1, DLG4, JAK1, CYTH3, RACGAP1, FARP1	702	68	18224	2.67236	1	0.59452	49.4899
GOTERM_CC_DIRECT	GO:0009986~cell surface	30	3.87097	0.0465716	PPFIA2, CORIN, CD109, L1CAM, LMAN2, SDC2, TSPAN33, DMD, PDGFC, DPP4, ICAM1, PLXNB2, MET, ANXA1, RTN4R, SPARC, CD40, CD63, FURIN, ADAMTS7, PROM1, FZD10, TFRC, SFRP1, ADGRV1, IGSF3, LIPG, ADAM17, SORT1, ABCC2	702	542	18224	1.43691	1	0.582123	49.6214
GOTERM_CC_DIRECT	GO:0030904~retromer complex	4	0.516129	0.0506766	RAB7A, FAM21C, SNX2, M6PR	702	22	18224	4.72002	1	0.600496	52.6514
GOTERM_CC_DIRECT	GO:0014069~postsynaptic density	13	1.67742	0.0524213	CPEB4, PDLIM5, CPEB1, HOMER1, ADORA1, RGS14, PLCB4, EPS8, SYN3, MAPT, DLG4, DNAJC6, SYNGAP1	702	184	18224	1.83414	1	0.600374	53.8871
GOTERM_CC_DIRECT	GO:0005769~early endosome	15	1.93548	0.0597726	MYO5A, CLN3, RET, FAM21C, FAM21A, UVRAG, VPS41, NUCB1, VAMP8, RAB22A, LIPG, SORT1, PTPN1, ATP6V0D1, MVB12B	702	229	18224	1.70044	1	0.637561	58.7715
GOTERM_CC_DIRECT	GO:0008021~synaptic vesicle	8	1.03226	0.0640154	LAMP1, CLN3, SYT2, SYN3, SNCA, DLG4, ATP6V0D1, STX1B	702	92	18224	2.2574	1	0.65154	61.3669
GOTERM_CC_DIRECT	GO:0042582~azurophil granule	3	0.387097	0.0645658	HEXA, HEXB, STXBP2	702	11	18224	7.08003	1	0.643124	61.6922
GOTERM_CC_DIRECT	GO:0005886~plasma membrane	176	22.7097	0.0727134	SLC22A17, SLC36A1, ALPPL2, CDIPT, OSMR, SYT2, SNCA, ADCY6, L1CAM, SYT6, FLCN, ADORA1, IL17RA, SEZ6L2, ATP2B4, DIRAS3, SLC2A3, PDGFC, RAPGEF4, RAPGEF2, ADGRB3, MVB12B, CLNS1A, F11R, RET, PRAME, EFNB3, FAM21C, FAM21A, APOLD1, LIFR, SPIRE2, PTPRU, CD40, RASGRF2, VAMP8, IGSF3, PDGFRA, RYR2, KCNMB4, SLC38A3, PANX2, PCDH20, ERBB2, NKAIN3, LRIG3, DAAM1, RAB40A, TMEM63B, IL12RB2, RASAL1, SERINC5, DMD, TT…	702	4121	18224	1.10871	1	0.676999	66.2193
GOTERM_CC_DIRECT	GO:0043005~neuron projection	15	1.93548	0.0744406	MYO5A, CLN3, PTGS2, CPEB4, PDLIM5, VIM, RTN4R, KLC3, CPEB1, ATP2B4, RGS2, TENM1, KLHL14, RAPGEF2, RAP1GAP2	702	237	18224	1.64305	1	0.675007	67.1126
GOTERM_CC_DIRECT	GO:0005634~nucleus	227	29.2903	0.0751608	RAD51D, XRCC4, CDX2, PDLIM7, PTGS2, SNCA, CMTR1, PGR, ZNF776, CUL7, ZNF773, WDR76, ZNF772, ZNF395, CCNA1, MVB12B, CLNS1A, PRAME, ZNF44, TNIK, ZNF649, RAD9A, OPTN, MECOM, PDGFRA, ERBB2, NFKBIB, RAD23A, VRK2, DMD, MAML3, RPS24, UNC45A, TIGAR, KLF10, MAML2, DUSP23, NDC80, EN1, ZNF627, SFMBT2, SYNE1, CBLB, FOXI3, RGS2, ETS1, TRPS1, FAM214B, RBMXL1, SMURF2, PARP3, MAB21L1, BACH1, ZNF518B, ZNF532, CPEB…	702	5415	18224	1.08826	1	0.668068	67.4786
GOTERM_CC_DIRECT	GO:0033270~paranode region of axon	3	0.387097	0.0755565	NCMAP, SIRT2, KIF13B	702	12	18224	6.49003	1	0.659746	67.6781
GOTERM_CC_DIRECT	GO:0015630~microtubule cytoskeleton	10	1.29032	0.0822918	NUCB1, PKNOX2, F11R, HOXC8, PCIF1, ACTR1A, KIF18A, VPS41, CCNA1, TACC1	702	137	18224	1.8949	1	0.682271	70.9034
GOTERM_CC_DIRECT	GO:0031092~platelet alpha granule membrane	3	0.387097	0.0870862	SNCA, SPARC, APLP2	702	13	18224	5.9908	1	0.694095	73.0139
GOTERM_CC_DIRECT	GO:0045202~synapse	12	1.54839	0.0906461	PPFIA2, SHISA8, SARM1, DMD, ADGRV1, CPEB4, DLG4, DNAJC6, SNTB2, CPEB1, RAPGEF2, DNMBP	702	181	18224	1.72111	1	0.699888	74.4879
GOTERM_CC_DIRECT	GO:0031226~intrinsic component of plasma membrane	4	0.516129	0.0912195	ADCY6, PDGFRA, ADIPOR2, CD63	702	28	18224	3.70859	1	0.69312	74.7182
GOTERM_CC_DIRECT	GO:0031902~late endosome membrane	8	1.03226	0.0943741	RAB7A, NPC1, VAC14, VAMP8, VPS41, CD63, TMEM55B, MVB12B	702	101	18224	2.05625	1	0.697109	75.951
GOTERM_CC_DIRECT	GO:0030140~trans-Golgi network transport vesicle	3	0.387097	0.0990973	SORT1, RAB27B, FURIN	702	14	18224	5.56288	1	0.706961	77.6925
GOTERM_CC_DIRECT	GO:0005774~vacuolar membrane	3	0.387097	0.0990973	SLC22A17, RAB7A, SBF2	702	14	18224	5.56288	1	0.706961	77.6925
Category	Term	Count	%	PValue	Genes	List Total	Pop Hits	Pop Total	Fold Enrichment	Bonferroni	Benjamini	FDR
GOTERM_MF_DIRECT	GO:0004725~protein tyrosine phosphatase activity	12	1.54839	0.00187382	DUSP4, EYA4, PTPN6, DUSP3, PTPRD, PTPN3, PTPRG, DUSP23, DNAJC6, PTPN21, PTPN1, PTPRU	664	100	16881	3.05078	0.799586	0.799586	2.86326
GOTERM_MF_DIRECT	GO:0017124~SH3 domain binding	13	1.67742	0.00250121	PTPN6, OSTF1, FUT8, UVRAG, RAD9A, EPS15, CBLB, MAPT, WIPF3, ADAM17, DNAJC6, SYNGAP1, ADAM12	664	119	16881	2.77732	0.883075	0.658056	3.80466
GOTERM_MF_DIRECT	GO:0046872~metal ion binding	106	13.6774	0.00328315	ALPPL2, PTGS2, ADCY6, FAHD1, MUTYH, ATP2B4, MAP3K4, ZNF776, ZNF773, PDE4A, ZNF302, ZNF772, ZNF442, ZNF395, DDAH1, ZNF44, ZNF441, ZNF440, TRABD2A, GTPBP8, ZNF649, ZNF189, ZNF7, OPTN, MECOM, MGAT1, PDE5A, EXT2, TSHZ3, ARFGAP3, EXTL3, TSHZ1, LMAN2, RIMS2, ZC3H8, RASAL1, ZNF429, B4GALT6, ACY1, KLF10, ZNF839, ZNF627, CACNA2D2, FURIN, SALL3, TNFSF10, CRBN, ATP2A3, TRPS1, CACNA1H, ZNF385A, ZNF518B, ZNF5…	664	2069	16881	1.30249	0.940292	0.60915	4.96603
GOTERM_MF_DIRECT	GO:0008375~acetylglucosaminyltransferase activity	5	0.645161	0.00372848	MGAT1, EXTL3, HEXA, HEXB, EXT2	664	17	16881	7.47741	0.95929	0.550814	5.62156
GOTERM_MF_DIRECT	GO:0001078~transcriptional repressor activity, RNA polymerase II core promoter proximal region sequence-specific binding	12	1.54839	0.00425479	BACH1, TSHZ3, TSHZ1, TBX2, NKX3-2, HINFP, CC2D1B, EN1, BHLHE40, CUX2, BHLHE41, ZKSCAN3	664	111	16881	2.74845	0.974116	0.518489	6.39086
GOTERM_MF_DIRECT	GO:0001618~virus receptor activity	9	1.16129	0.00599729	ICAM1, F11R, LAMP1, HYAL1, NPC1, TFRC, EFNB3, CLDN1, DPP4	664	70	16881	3.2687	0.99423	0.576496	8.89619
GOTERM_MF_DIRECT	GO:0019903~protein phosphatase binding	8	1.03226	0.0114902	STAT6, PPP1R3C, ERBB2, MET, DLG4, JAK1, PIK3R1, AP3B1	664	63	16881	3.22834	0.99995	0.757042	16.3893
GOTERM_MF_DIRECT	GO:0001948~glycoprotein binding	8	1.03226	0.0135244	TFRC, FBXO17, FBXO27, VIM, FBXO6, CNTN1, LMAN2, BMPR1B	664	65	16881	3.12901	0.999991	0.76746	19.015
GOTERM_MF_DIRECT	GO:0097109~neuroligin family protein binding	3	0.387097	0.0142315	NRXN2, DLG4, SNTG2	664	5	16881	15.2539	0.999995	0.744591	19.9094
GOTERM_MF_DIRECT	GO:0003700~transcription factor activity, sequence-specific DNA binding	52	6.70968	0.017666	BACH1, CDX2, EVX1, ZNF532, POU6F2, NR6A1, FOXO3, ZEB1, ZKSCAN3, DMRTA1, PGR, HOXC8, GATA6, ZNF773, ZNF302, ZNF772, MYC, SOX13, MTA3, RUNX1T1, ZNF649, ZNF189, ZNF7, MECOM, MYCL, ZNF549, AHR, FOXN4, ZNF134, ZNF551, SOX1, ZC3H8, STAT6, NPAS1, ZNF429, HINFP, BHLHE40, ZNF561, ZNF606, FOXD1, NKX2-2, SIM2, TBX2, KLF10, TBX1, AFF1, SALL3, ETS1, TRPS1, IRF7, BNC1, PBX3	664	961	16881	1.37566	1	0.782924	24.1241
GOTERM_MF_DIRECT	GO:0030165~PDZ domain binding	9	1.16129	0.019604	F11R, ATP2B4, DLG4, ADAM17, KIDINS220, SLC9A3R1, RAPGEF2, SDC2, SNTG2	664	86	16881	2.66057	1	0.786154	26.4098
GOTERM_MF_DIRECT	GO:0016628~oxidoreductase activity, acting on the CH-CH group of donors, NAD or NADP as acceptor	3	0.387097	0.0207954	DHCR7, SRD5A3, DHCR24	664	6	16881	12.7116	1	0.777049	27.7829
GOTERM_MF_DIRECT	GO:0005001~transmembrane receptor protein tyrosine phosphatase activity	4	0.516129	0.027189	PTPN6, PTPRD, PTPRG, PTPRU	664	17	16881	5.98193	1	0.83752	34.7508
GOTERM_MF_DIRECT	GO:0005096~GTPase activator activity	19	2.45161	0.0275713	ARFGAP3, RACGAP1, RGS14, ARHGAP12, ADPRHL1, PREB, RASAL1, GNAQ, RGS2, ARHGAP44, RGS5, WNT11, SYNGAP1, RAPGEF2, TBC1D1, RAP1GAP2, ARHGDIA, ADGRB3, RASA2	664	279	16881	1.73133	1	0.819398	35.1468
GOTERM_MF_DIRECT	GO:0043621~protein self-association	6	0.774194	0.0334981	ATXN1, TRIM32, RYR2, VPS41, CTSC, SLC9A3R1	664	46	16881	3.31607	1	0.857248	41.006
GOTERM_MF_DIRECT	GO:0008017~microtubule binding	15	1.93548	0.0353941	CFAP44, EML1, MAPT, TPPP, SNCA, KIF18A, NUSAP1, SKA2, KLC3, VPS41, REEP1, RACGAP1, RGS14, MTUS2, KIF13B	664	208	16881	1.8334	1	0.854875	42.7732
GOTERM_MF_DIRECT	GO:0004867~serine-type endopeptidase inhibitor activity	9	1.16129	0.0369114	SERPINB9, HMSD, SPINT2, SERPINB8, CD109, SERPINI1, FURIN, SERPINH1, APLP2	664	97	16881	2.35885	1	0.849829	44.1518
GOTERM_MF_DIRECT	GO:0016787~hydrolase activity	14	1.80645	0.0385678	NCEH1, GNPDA1, EPHX4, ABHD4, BPGM, FAAH2, MUTYH, PAFAH1B3, DBR1, AHCYL1, CTSC, CTSB, EHD2, IAH1	664	191	16881	1.86348	1	0.846277	45.6211
GOTERM_MF_DIRECT	GO:0097110~scaffold protein binding	6	0.774194	0.0392848	ATP2B4, KRT8, VIM, DLG4, CACNA1H, IKBKB	664	48	16881	3.1779	1	0.835969	46.2459
GOTERM_MF_DIRECT	GO:0070888~E-box binding	5	0.645161	0.0430452	BHLHE40, ZEB1, BHLHE41, MYC, AHR	664	34	16881	3.7387	1	0.848226	49.4139
GOTERM_MF_DIRECT	GO:0003779~actin binding	18	2.32258	0.0483332	MYO5A, FMNL2, PDLIM5, KIF18A, SPIRE2, MYOZ3, FXYD5, DAAM1, TPM1, SYNE1, NEB, EPS8, DMD, SNTB2, CNN2, AFAP1, MYH7B, SNTG2	664	278	16881	1.64611	1	0.867572	53.5744
GOTERM_MF_DIRECT	GO:0048487~beta-tubulin binding	5	0.645161	0.0514573	RGS2, SNCA, RACGAP1, SIRT2, PIFO	664	36	16881	3.531	1	0.872279	55.8797
GOTERM_MF_DIRECT	GO:0016918~retinal binding	3	0.387097	0.056233	ALDH1A2, CRABP1, RBP1	664	10	16881	7.62696	1	0.884272	59.1976
GOTERM_MF_DIRECT	GO:0035591~signaling adaptor activity	3	0.387097	0.056233	EPS8, MPP7, HOMER1	664	10	16881	7.62696	1	0.884272	59.1976
GOTERM_MF_DIRECT	GO:0043027~cysteine-type endopeptidase inhibitor activity involved in apoptotic process	4	0.516129	0.059598	SERPINB9, NOL3, SNCA, PRDX5	664	23	16881	4.42142	1	0.888552	61.3937
GOTERM_MF_DIRECT	GO:0042802~identical protein binding	39	5.03226	0.0638374	XRCC4, CLDN7, HSD17B14, ERBB2, SNCA, VIM, C14ORF166, DAAM1, APLP2, TPCN1, TPCN2, STAT6, ALAS1, SLK, PAFAH1B3, DPP4, FN1, FTL, NOL3, ACY1, PTPRG, ADIPOR2, TLE1, NDC80, VPS41, NPR2, OPTN, ATXN1, EPS15, TFRC, SFRP1, ETS1, TRIM32, CLDN1, RYR2, CTSC, SMURF2, AHCYL1, UGP2	664	749	16881	1.32377	1	0.895787	64.003
GOTERM_MF_DIRECT	GO:0005200~structural constituent of cytoskeleton	9	1.16129	0.0679064	INA, ARPC1B, FRMD6, DMD, MAPT, VIM, NDC80, EPB41L4B, TPM1	664	110	16881	2.08008	1	0.901522	66.3516
GOTERM_MF_DIRECT	GO:0019901~protein kinase binding	22	2.83871	0.0680025	PTPN6, PDCD10, ADCY6, RAD9A, FOXO3, CLTC, RACGAP1, STX1B, RGS14, PIFO, TPCN2, IL12RB2, SPRY2, DUSP3, VRK2, GATA6, MAPT, PTPN1, DNAJC3, IKBKB, EXOC2, KIF13B	664	376	16881	1.48753	1	0.893045	66.4053
GOTERM_MF_DIRECT	GO:0005515~protein binding	365	47.0968	0.0713743	RAD51D, MOCOS, RARRES3, XRCC4, PRR16, CDIPT, PTGS2, PDLIM7, FAM20A, PDLIM5, SYT2, NELL2, ADCY6, SNCA, PTPN21, ADORA1, SHKBP1, GET4, PGR, ATP2B4, MAP3K4, CUL7, DIRAS3, ZNF772, RAPGEF4, RAPGEF2, RAB27B, CCNA1, ADGRB3, MVB12B, FTL, KIF13B, RPP25, CLNS1A, MATN2, F11R, OSBP2, PRAME, TNIK, FAM21C, PTPRG, LIFR, ZNF649, RAD9A, VPS41, OPTN, CD40, PTPRU, MECOM, ADAMTS7, PGM2, NPC1, NPC2, PDGFRA, RYR2, EXT2…	664	8785	16881	1.05629	1	0.89632	68.2392
GOTERM_MF_DIRECT	GO:0051015~actin filament binding	10	1.29032	0.075906	CORO1C, PKNOX2, SHROOM1, ARPC1B, SYNE1, MYH3, SSFA2, AIF1L, WIPF3, TPM1	664	132	16881	1.926	1	0.902982	70.5569
GOTERM_MF_DIRECT	GO:0070569~uridylyltransferase activity	2	0.258065	0.0770096	UAP1L1, UGP2	664	2	16881	25.4232	1	0.898656	71.0968
GOTERM_MF_DIRECT	GO:0046961~proton-transporting ATPase activity, rotational mechanism	4	0.516129	0.0803421	ATP6V1C1, ATP6V1A, ATP6V0E1, ATP6V0D1	664	26	16881	3.91126	1	0.901271	72.6715
GOTERM_MF_DIRECT	GO:0003677~DNA binding	78	10.0645	0.0803515	RAD51D, XRCC4, CDX2, ZNF518B, EVX1, POU6F2, NR6A1, FOXO3, ZEB1, ZKSCAN3, PGR, MUTYH, ZNF776, ASH2L, GATA6, WDR76, ZNF302, ZNF442, OLIG1, ZNF395, ALX4, BHLHE41, TOP2A, MYC, ZNF44, ZNF547, ZNF441, ZNF440, MTA3, RUNX1T1, ZNF189, NUSAP1, ZNF7, MECOM, MYCL, AHR, NUCB1, ZNF134, ZNF136, GLIS3, TSHZ3, TSHZ1, SOX1, ZNF559, ZNF467, SOX8, MEIS1, APLP2, STAT6, NPAS1, ZNF429, HINFP, HMGXB3, ERCC3, FOXD1, ZNF6…	664	1674	16881	1.18459	1	0.893892	72.6759
GOTERM_MF_DIRECT	GO:0005088~Ras guanyl-nucleotide exchange factor activity	9	1.16129	0.0831143	NRG4, RET, RASGRF2, ERBB2, PDGFRA, DLG4, JAK1, RAPGEF4, RAPGEF2	664	115	16881	1.98964	1	0.894964	73.92
GOTERM_MF_DIRECT	GO:0043130~ubiquitin binding	7	0.903226	0.0858796	NBR1, TRIM32, KIF18A, UBTD1, TOP2A, SIRT2, MVB12B	664	78	16881	2.28157	1	0.895995	75.112
GOTERM_MF_DIRECT	GO:0005518~collagen binding	6	0.774194	0.0860953	ADGRG6, NID2, SPARC, CTSB, SERPINH1, FN1	664	60	16881	2.54232	1	0.889686	75.2028
GOTERM_MF_DIRECT	GO:0004629~phospholipase C activity	3	0.387097	0.0902544	PLCB4, PLCG2, ADORA1	664	13	16881	5.86689	1	0.894787	76.8943
GOTERM_MF_DIRECT	GO:0001784~phosphotyrosine binding	3	0.387097	0.0902544	PTPN6, CBLB, PTPN3	664	13	16881	5.86689	1	0.894787	76.8943
GOTERM_MF_DIRECT	GO:0016301~kinase activity	15	1.93548	0.0947251	CHKA, RET, ERBB2, NELL2, FN3K, TAOK3, KIDINS220, DOLK, GALK2, RPS6KA6, EPS8, DGKZ, HMGXB3, AKAP1, PIK3R1	664	241	16881	1.58236	1	0.900243	78.5917

## Sheet: turquoise
Category	Term	Count	%	PValue	Genes	List Total	Pop Hits	Pop Total	Fold Enrichment	Bonferroni	Benjamini	FDR
GOTERM_BP_FAT	GO:0006396~RNA processing	168	5.92593	2.14329e-21	SCAF1, RALY, CHERP, RBM15B, LSM6, LSM7, RBM4, RP9, RBM6, SNRPD2, INTS1, SART3, WTAP, SART1, SETX, INTS8, DDX23, DHX38, SRRM2, CLP1, TARDBP, WDR77, U2AF1, SRRM1, LSM2, IMP4, PABPN1, RPL35A, RRP1, GTPBP3, EMG1, MAGOH, HNRNPA2B1, PTBP1, RRP9, HNRNPU, BICD1, RNMTL1, WDR83, AQR, RPS17, RPS15, SNRPC, SNRPF, MRPL44, FUS, FIP1L1, PUS1, PABPC4, XAB2, ZFC3H1, HNRNPL, PPAN, HNRNPM, DDX46, RPS28, HNRNPK, CNO…	2028	547	13528	2.04874	8.32454e-18	8.32454e-18	3.97033e-18
GOTERM_BP_FAT	GO:0051276~chromosome organization	146	5.14991	7.9457e-18	XRCC5, RBM4, HIRA, INO80, CBX1, HIST1H2BO, EPC1, TAF5L, BRPF1, HIST1H2BN, BRPF3, DDX11, HIST1H2BJ, SEP15, TLK1, HIRIP3, ACIN1, SUPT5H, SATB2, RBL2, MTA2, CECR2, HMG20A, ARID1A, ARID1B, TAF6L, NCAPD3, SUV420H2, EP300, KDM2A, SMARCE1, BAZ1B, RFC1, AKAP8, PAF1, RNF20, EP400, DSCC1, SUPT6H, SMARCA4, MEAF6, HIST1H4K, SETD1B, SETD1A, C14ORF169, TADA1, TRRAP, VPS72, NIPBL, HIST1H4E, PBRM1, LEO1, RNF168,…	2028	485	13528	2.00806	3.08611e-14	1.54305e-14	1.4719e-14
GOTERM_BP_FAT	GO:0006325~chromatin organization	122	4.30335	1.46995e-17	RBM4, HIRA, INO80, CBX1, HIST1H2BO, EPC1, TAF5L, BRPF1, HIST1H2BN, BRPF3, HIST1H2BJ, SEP15, TLK1, HIRIP3, SUPT5H, SATB2, RBL2, MTA2, CECR2, HMG20A, ARID1A, ARID1B, TAF6L, SUV420H2, EP300, KDM2A, SMARCE1, BAZ1B, PAF1, RNF20, EP400, SMARCA4, SUPT6H, MEAF6, HIST1H4K, SETD1B, SETD1A, C14ORF169, TADA1, TRRAP, VPS72, HIST1H4E, PBRM1, LEO1, RNF168, HIST1H4C, HIST1H4D, HIST1H4I, BCOR, HIST1H4J, ASF1A, HE…	2028	378	13528	2.15295	5.70929e-14	1.9031e-14	2.72301e-14
GOTERM_BP_FAT	GO:0016568~chromatin modification	97	3.42152	5.04608e-17	RBM4, HIRA, INO80, EPC1, BRPF1, TAF5L, BRPF3, TLK1, SUPT5H, SATB2, RBL2, CECR2, HMG20A, ARID1A, ARID1B, TAF6L, SUV420H2, EP300, BAZ1B, SMARCE1, KDM2A, PAF1, RNF20, EP400, SMARCA4, SUPT6H, MEAF6, SETD1B, SETD1A, C14ORF169, TADA1, TRRAP, VPS72, LEO1, PBRM1, RNF168, BCOR, ASF1A, HELLS, YEATS4, DNMT3A, CREBBP, KAT5, UIMC1, CTR9, SAP130, RNF2, SMARCC2, DNMT1, NCOR1, RERE, UBE2E1, ENY2, RSF1, HNF1A, FA…	2028	274	13528	2.36149	1.9599e-13	4.89975e-14	9.34761e-14
GOTERM_BP_FAT	GO:0008380~RNA splicing	98	3.45679	3.43382e-16	RALY, SCAF1, LSM6, RBM15B, RBM4, LSM7, SNRPD2, RP9, WTAP, SART1, DHX38, DDX23, CLP1, TARDBP, SRRM2, WDR77, U2AF1, SRRM1, LSM2, PABPN1, MAGOH, HNRNPA2B1, PTBP1, HNRNPU, WDR83, AQR, SNRPC, SNRPF, FUS, XAB2, HNRNPL, HNRNPM, PPAN, DDX46, HNRNPK, HNRNPF, HNRNPD, SNRNP35, DHX8, CSTF3, MPHOSPH10, DDX1, SNW1, CASC3, RBMX, HNRNPA0, HNRNPH3, PPIH, PPIG, GTF2F1, SNRNP25, ZMAT5, YBX1, RBM4B, PCBP2, TFIP11, P…	2028	284	13528	2.30183	1.29363e-12	2.58682e-13	6.21725e-13
GOTERM_BP_FAT	GO:0046907~intracellular transport	170	5.99647	1.37211e-13	ALS2, RAB3GAP2, SRP14, GRPEL1, LTBP2, RAB9B, AP1G1, RBM15B, CHMP7, BAK1, GBF1, HOMER3, TRAK1, TLK1, GLE1, SCAMP1, PABPN1, MCM3AP, SCAMP2, KIF5B, PICK1, ERP29, FUT10, MYH9, TIMM8B, HHEX, NDEL1, SEC61B, AAAS, CAMK4, PEX26, RPS15, USO1, ZNF384, SLC25A37, CAMK1, VPS26B, ERC1, MYBBP1A, DST, BBS4, DERL2, NAPG, COPZ1, AKAP12, MYO9B, BCL2L1, LMAN1, CDC37, TOMM7, TOMM5, STX16, NUP50, NUP54, SEC23IP, TRAM1…	2028	657	13528	1.72603	5.32976e-10	8.88294e-11	2.54197e-10
GOTERM_BP_FAT	GO:0007049~cell cycle	193	6.80776	1.46365e-13	ADCY3, TUBB2B, WTAP, SART1, CTNNB1, DDX11, INCENP, TLK1, NUP37, SUPT5H, STAG1, ANAPC2, ANAPC5, LIG1, ANAPC4, SKP2, TBRG4, UBR2, DCTN3, MYH9, NCAPD3, UHRF1, SPAG5, MAPK7, MAD2L2, NEK1, DMWD, CHEK2, RCC1, URGCP, PIN1, PBRM1, NUDC, SSSCA1, YEATS4, MKI67, TP53BP2, PCNT, PCNP, CDC26, CDC27, NOTCH2, RNF2, UBA3, RAD54B, ALG11, CHAF1A, NCOR1, CCNT2, CLSPN, MLH1, LATS1, LATS2, CDT1, CEP250, DYNC1H1, USP16…	2028	776	13528	1.65906	5.68336e-10	8.11908e-11	2.71061e-10
GOTERM_BP_FAT	GO:0016071~mRNA metabolic process	111	3.91534	1.88371e-13	RALY, SCAF1, RBM15B, LSM6, LSM7, RBM4, SNRPD2, WTAP, SART1, DNAJB11, DHX38, DDX23, CLP1, WIBG, TARDBP, SRRM2, WDR77, U2AF1, SRRM1, LSM2, PABPN1, PAN2, MAGOH, HNRNPA2B1, PTBP1, HNRNPU, WDR83, AQR, SNRPC, SNRPF, FUS, FIP1L1, IGF2BP1, HSPA1A, HSPA1B, XAB2, HNRNPL, HNRNPM, DDX46, HNRNPK, CNOT6L, EIF3E, HNRNPF, HNRNPD, PABPC3, SNRNP35, DHX8, CSTF3, SMG5, DDX1, SMG1, SNW1, CASC3, RBMX, HNRNPA0, PPIH, H…	2028	370	13528	2.00118	7.31764e-10	9.14706e-11	3.4901e-10
GOTERM_BP_FAT	GO:0006397~mRNA processing	99	3.49206	6.99215e-13	SCAF1, RALY, ZMAT5, RBM15B, LSM6, LSM7, RBM4, SNRPD2, MLH1, WTAP, YBX1, SART1, RBM4B, DDX23, DHX38, SRRM2, TARDBP, CLP1, WDR77, PCBP2, U2AF1, SRRM1, LSM2, TFIP11, PABPN1, PRPF31, MAGOH, PTBP1, HNRNPA2B1, PRPF3, PRPF4, HNRNPU, PRPF6, WDR83, EIF4A3, AQR, SNRNP200, KHSRP, CPSF7, CPSF6, SNRPC, SNRPF, CPSF3, CPSF1, PRPF38B, SSU72, PRPF38A, FUS, PPP4R2, FIP1L1, POLR2L, TRA2B, POLR2I, WBP11, SF3B4, XAB2…	2028	321	13528	2.05729	2.71576e-09	3.01752e-10	1.29526e-09
GOTERM_BP_FAT	GO:0008104~protein localization	208	7.33686	3.7708e-12	ALS2, RAB3GAP2, SEC31B, OXA1L, LTBP2, CHMP6, CHMP7, VPS53, RAB1B, RAB1A, CTNNB1, VPS13C, HOMER3, TRAK1, NUP37, TLK1, RAB26, GLE1, VPS13B, RAB21, VANGL2, MYH9, YIF1A, PEX26, AKAP12, RAB40C, AKAP10, CDC37, STX16, NUP50, NUP54, TRAM1, SEC23IP, TAOK2, RGPD3, ARFIP1, DVL1, RABEP2, NUP62, ARF4, HGS, GOSR2, CLTCL1, RERE, HNF1A, VPS37B, VPS37C, MITD1, PDIA4, GLI3, AP1S3, AP2B1, CEP250, SRPR, TIMM23B, RAB…	2028	882	13528	1.57311	1.46456e-08	1.46456e-09	6.98513e-09
GOTERM_BP_FAT	GO:0000375~RNA splicing, via transesterification reactions	57	2.01058	3.00921e-11	LSM7, SNRPD2, YBX1, DDX23, DHX38, CLP1, PCBP2, WDR77, U2AF1, SRRM1, LSM2, PABPN1, PRPF31, MAGOH, PTBP1, HNRNPA2B1, PRPF3, PRPF4, HNRNPU, PRPF6, WDR83, SNRNP200, CPSF7, SNRPC, SNRPF, CPSF3, CPSF1, FUS, POLR2L, TRA2B, POLR2I, SF3B4, SF3B3, SF3B2, POLR2A, HNRNPL, HNRNPM, SF3B1, HNRNPK, CD2BP2, HNRNPF, HNRNPD, SNRNP70, GEMIN6, CSTF3, DDX1, SNW1, SF3A2, SF3A1, RBMX, HNRNPA0, SF3A3, PHAX, HNRNPH3, HNRN…	2028	153	13528	2.48513	1.16877e-07	1.06252e-08	5.57439e-08
GOTERM_BP_FAT	GO:0000377~RNA splicing, via transesterification reactions with bulged adenosine as nucleophile	57	2.01058	3.00921e-11	LSM7, SNRPD2, YBX1, DDX23, DHX38, CLP1, PCBP2, WDR77, U2AF1, SRRM1, LSM2, PABPN1, PRPF31, MAGOH, PTBP1, HNRNPA2B1, PRPF3, PRPF4, HNRNPU, PRPF6, WDR83, SNRNP200, CPSF7, SNRPC, SNRPF, CPSF3, CPSF1, FUS, POLR2L, TRA2B, POLR2I, SF3B4, SF3B3, SF3B2, POLR2A, HNRNPL, HNRNPM, SF3B1, HNRNPK, CD2BP2, HNRNPF, HNRNPD, SNRNP70, GEMIN6, CSTF3, DDX1, SNW1, SF3A2, SF3A1, RBMX, HNRNPA0, SF3A3, PHAX, HNRNPH3, HNRN…	2028	153	13528	2.48513	1.16877e-07	1.06252e-08	5.57439e-08
GOTERM_BP_FAT	GO:0000398~nuclear mRNA splicing, via spliceosome	57	2.01058	3.00921e-11	LSM7, SNRPD2, YBX1, DDX23, DHX38, CLP1, PCBP2, WDR77, U2AF1, SRRM1, LSM2, PABPN1, PRPF31, MAGOH, PTBP1, HNRNPA2B1, PRPF3, PRPF4, HNRNPU, PRPF6, WDR83, SNRNP200, CPSF7, SNRPC, SNRPF, CPSF3, CPSF1, FUS, POLR2L, TRA2B, POLR2I, SF3B4, SF3B3, SF3B2, POLR2A, HNRNPL, HNRNPM, SF3B1, HNRNPK, CD2BP2, HNRNPF, HNRNPD, SNRNP70, GEMIN6, CSTF3, DDX1, SNW1, SF3A2, SF3A1, RBMX, HNRNPA0, SF3A3, PHAX, HNRNPH3, HNRN…	2028	153	13528	2.48513	1.16877e-07	1.06252e-08	5.57439e-08
GOTERM_BP_FAT	GO:0015031~protein transport	182	6.41975	3.35088e-11	RAB3GAP2, SRP14, GRPEL1, SEC31B, LTBP2, RAB9B, AP1G1, CHMP4A, CHMP6, CHMP7, RAB1B, VPS53, RAB1A, HOMER3, TRAK1, RABGEF1, NUP37, TLK1, RAB26, GLE1, VPS13B, RAB21, SCAMP5, SCAMP1, MCM3AP, SCAMP2, GOLT1B, FUT10, PICK1, ERP29, MYH9, YIF1A, TIMM8B, TRAM1L1, SEC61B, PEX26, USO1, VPS26B, ERC1, FRAS1, ARFGAP2, DERL2, NAPG, SNX8, COPZ1, AKAP12, RAB40C, LMAN1, CDC37, TOMM7, TOMM5, STX16, SNF8, NUP50, NUP54…	2028	762	13528	1.59324	1.30148e-07	1.08457e-08	6.20732e-08
GOTERM_BP_FAT	GO:0045184~establishment of protein localization	183	6.45503	4.06768e-11	RAB3GAP2, SRP14, GRPEL1, SEC31B, LTBP2, RAB9B, AP1G1, CHMP4A, CHMP6, CHMP7, RAB1B, VPS53, RAB1A, HOMER3, TRAK1, RABGEF1, NUP37, TLK1, RAB26, GLE1, VPS13B, RAB21, SCAMP5, SCAMP1, MCM3AP, SCAMP2, GOLT1B, FUT10, PICK1, ERP29, MYH9, YIF1A, TIMM8B, TRAM1L1, SEC61B, PEX26, USO1, VPS26B, ERC1, FRAS1, ARFGAP2, DERL2, NAPG, SNX8, COPZ1, AKAP12, RAB40C, LMAN1, CDC37, TOMM7, TOMM5, STX16, SNF8, NUP50, NUP54…	2028	769	13528	1.58741	1.57989e-07	1.2153e-08	7.53516e-08
GOTERM_BP_FAT	GO:0006350~transcription	416	14.6737	6.4102e-11	SCAF1, NAA15, MED24, MED23, MED22, CTNNB1, EPC1, ZNF778, ZNF777, BRPF1, TAF5L, CDCA7, MED26, ZNF394, TBPL1, RREB1, ZNF507, RXRA, TADA2B, HMG20A, MED13, TOX2, ZNF37A, ZNF787, NME2, ZNF784, ASCC2, MED16, ASCC3, NME1, MED17, MED18, ZNF384, FLII, MYBBP1A, ZNF611, ZNF79, ZNF76, MYBL2, ZNF514, XAB2, DIDO1, VPS72, HESX1, ZNF227, HEXIM2, HEXIM1, CASZ1, LEO1, ZNF70, NAT14, ASXL2, YEATS4, TCF7, ZNF620, TFC…	2028	2101	13528	1.32079	2.48972e-07	1.77837e-08	1.18745e-07
GOTERM_BP_FAT	GO:0022402~cell cycle process	141	4.97354	3.23186e-10	ADCY3, SEPT2, TUBB2B, KNTC1, SART1, CTNNB1, DDX11, OIP5, INCENP, TARDBP, NUP37, TUBG1, ASPM, STAG1, ANAPC2, ANAPC5, SGOL1, ANAPC4, SKP2, MND1, TBRG4, UBR2, DCTN3, MYH9, NCAPD3, PSMA2, PSMA1, TIMELESS, SPAG5, CLIP1, AKAP8, MAD2L2, DST, PPP5C, DSCC1, BBS4, NEK1, LRRCC1, TIPIN, ANAPC10, DMWD, PSMA7, RCC1, CCNG1, PSMB5, PSMB7, PSMB6, NIPBL, PSMB1, PBRM1, CLASP1, HELLS, NUDC, SSSCA1, YEATS4, MKI67, CK…	2028	565	13528	1.6647	1.25526e-06	8.36837e-08	5.98686e-07
GOTERM_BP_FAT	GO:0000278~mitotic cell cycle	102	3.59788	4.29639e-10	SEPT2, TUBB2B, KNTC1, DDX11, OIP5, INCENP, TARDBP, NUP37, ASPM, STAG1, ANAPC2, ANAPC5, ANAPC4, SGOL1, SKP2, TBRG4, DCTN3, NCAPD3, PSMA2, PSMA1, TIMELESS, SPAG5, CLIP1, AKAP8, MAD2L2, DSCC1, PPP5C, NEK1, LRRCC1, TIPIN, ANAPC10, CCNG1, RCC1, PSMA7, PSMB5, PSMB7, PSMB6, NIPBL, PSMB1, PBRM1, CLASP1, NUDC, HELLS, SSSCA1, YEATS4, CKAP5, ZNF830, CDC26, CDC27, CDKN1A, PSMC5, PSMC4, PSMC3, POLD1, RNF2, UB…	2028	370	13528	1.83893	1.66872e-06	1.04295e-07	7.95884e-07
GOTERM_BP_FAT	GO:0045449~regulation of transcription	494	17.425	4.39083e-10	NAA15, MED24, NAA16, MED23, MED22, CTNNB1, EPC1, ZNF778, BRPF1, TAF5L, ZNF777, CDCA7, MED26, TIGD2, ZNF394, TIGD7, TBPL1, NDNL2, TIGD1, RREB1, ZNF507, ZNF646, RXRA, TADA2B, HMG20A, MED13, TOX2, ZNF37A, ZNF787, NME2, ZNF784, ASCC2, MED16, ASCC3, NME1, MED17, MED18, ZNF384, FLII, MYBBP1A, ZNF611, ZNF79, ZNF76, MYBL2, ZNF514, VPS72, HESX1, PFN1, ZNF227, ATN1, HEXIM2, HEXIM1, CASZ1, LEO1, ZNF70, NAT1…	2028	2601	13528	1.26693	1.7054e-06	1.00317e-07	8.13377e-07
GOTERM_BP_FAT	GO:0022613~ribonucleoprotein complex biogenesis	61	2.15168	4.76985e-10	EIF6, SURF6, UTP18, GAR1, LSM6, SNRPD2, RPLP0P2, RRP1B, DDX23, RPLP0, CLP1, WDR77, GNL2, IMP4, FTSJ3, PRPF31, RPL35A, GTPBP4, RRP1, EXOSC6, EMG1, EXOSC7, BYSL, EXOSC4, EXOSC2, EXOSC3, RRP9, MRTO4, PRPF6, EIF4A3, RPS17, SNRNP200, RPS15, SNRPC, ZNHIT6, SNRPF, WBP11, BMS1, EIF3A, RPS28, RPL7A, RSL24D1, GEMIN6, PDCD11, TSR1, MPHOSPH10, DDX1, RPL24, RPS6, SF3A2, SF3A1, FBL, SF3A3, PHAX, ATXN2, TSC1, R…	2028	180	13528	2.2606	1.85261e-06	1.02923e-07	8.8359e-07
GOTERM_BP_FAT	GO:0000279~M phase	93	3.28042	6.7767e-10	ADCY3, SEPT2, TUBB2B, KNTC1, MLH1, LATS1, LATS2, DDX11, OIP5, TARDBP, INCENP, PSMC3IP, NUP37, TUBG1, DYNC1H1, USP16, ASPM, VCPIP1, STAG1, CDC6, ANAPC2, CCNK, ANAPC5, SGOL1, ANAPC4, PAPD7, MND1, UBR2, PBK, MYH9, DCTN3, RAD50, NCAPD3, TIMELESS, SPAG5, CDK11A, NSL1, TOP3A, CLIP1, CDK11B, MAPRE1, AKAP8, HAUS8, MAD2L2, PPP5C, DSCC1, HAUS4, HAUS5, CEP120, NEK1, HAUS1, CETN3, LRRCC1, TIPIN, ANAPC10, DMW…	2028	329	13528	1.88561	2.63207e-06	1.3853e-07	1.25535e-06
GOTERM_BP_FAT	GO:0000087~M phase of mitotic cell cycle	70	2.46914	1.19107e-09	SEPT2, TUBB2B, KNTC1, LATS1, LATS2, DDX11, OIP5, TARDBP, INCENP, NUP37, USP16, ASPM, STAG1, VCPIP1, CDC6, ANAPC2, CCNK, ANAPC5, SGOL1, ANAPC4, PAPD7, PBK, DCTN3, NCAPD3, TIMELESS, CDK11A, SPAG5, NSL1, CLIP1, CDK11B, MAPRE1, HAUS8, AKAP8, MAD2L2, PPP5C, DSCC1, HAUS4, HAUS5, NEK1, HAUS1, CETN3, LRRCC1, TIPIN, ANAPC10, CEP55, CCNG1, RCC1, AURKAPS1, NUMA1, NIPBL, PBRM1, PAFAH1B1, CLASP1, NUDC, HELLS,…	2028	224	13528	2.08457	4.62609e-06	2.31305e-07	2.20639e-06
GOTERM_BP_FAT	GO:0048285~organelle fission	71	2.50441	1.30669e-09	SEPT2, TUBB2B, KNTC1, LATS1, LATS2, DDX11, OIP5, TARDBP, INCENP, NUP37, USP16, ASPM, STAG1, VCPIP1, CDC6, ANAPC2, CCNK, ANAPC5, SGOL1, ANAPC4, PAPD7, PBK, DCTN3, NCAPD3, TIMELESS, CDK11A, SPAG5, NSL1, CLIP1, CDK11B, MAPRE1, HAUS8, AKAP8, MAD2L2, PPP5C, DSCC1, HAUS4, HAUS5, NEK1, HAUS1, CETN3, LRRCC1, TIPIN, ANAPC10, CEP55, CCNG1, RCC1, AURKAPS1, NUMA1, NIPBL, PBRM1, PAFAH1B1, CLASP1, NUDC, HELLS,…	2028	229	13528	2.06818	5.07515e-06	2.41675e-07	2.42057e-06
GOTERM_BP_FAT	GO:0000280~nuclear division	69	2.43386	1.33716e-09	SEPT2, TUBB2B, KNTC1, LATS1, LATS2, DDX11, OIP5, TARDBP, INCENP, NUP37, USP16, ASPM, STAG1, VCPIP1, CDC6, ANAPC2, CCNK, ANAPC5, SGOL1, ANAPC4, PAPD7, PBK, DCTN3, NCAPD3, TIMELESS, CDK11A, SPAG5, NSL1, CLIP1, CDK11B, MAPRE1, HAUS8, AKAP8, MAD2L2, PPP5C, DSCC1, HAUS4, HAUS5, NEK1, HAUS1, CETN3, LRRCC1, TIPIN, ANAPC10, CEP55, CCNG1, RCC1, AURKAPS1, NUMA1, NIPBL, PBRM1, PAFAH1B1, CLASP1, NUDC, HELLS,…	2028	220	13528	2.09215	5.19351e-06	2.36069e-07	2.47701e-06
GOTERM_BP_FAT	GO:0007067~mitosis	69	2.43386	1.33716e-09	SEPT2, TUBB2B, KNTC1, LATS1, LATS2, DDX11, OIP5, TARDBP, INCENP, NUP37, USP16, ASPM, STAG1, VCPIP1, CDC6, ANAPC2, CCNK, ANAPC5, SGOL1, ANAPC4, PAPD7, PBK, DCTN3, NCAPD3, TIMELESS, CDK11A, SPAG5, NSL1, CLIP1, CDK11B, MAPRE1, HAUS8, AKAP8, MAD2L2, PPP5C, DSCC1, HAUS4, HAUS5, NEK1, HAUS1, CETN3, LRRCC1, TIPIN, ANAPC10, CEP55, CCNG1, RCC1, AURKAPS1, NUMA1, NIPBL, PBRM1, PAFAH1B1, CLASP1, NUDC, HELLS,…	2028	220	13528	2.09215	5.19351e-06	2.36069e-07	2.47701e-06
GOTERM_BP_FAT	GO:0032774~RNA biosynthetic process	84	2.96296	4.04286e-09	SCAF1, CCNT2, GTF3A, COPS2, PPARA, RSF1, TCOF1, MED24, NFKB1, MED23, YBX1, TMF1, PRIM1, TAF5L, MAZ, HSF2, MED26, TARDBP, SUPT5H, KDM5A, FOSL1, TBPL1, NFX1, SNAPC5, CCNK, BRF1, RREB1, GMEB2, GTF2H3, TTF1, MED13, TAF6L, MBD1, TAF11, ADRM1, TAF10, MED16, MED17, NCOA6, ASH1L, NFE2L1, NFE2L2, MED1, STON1, NMI, POLR2L, ELL, FOXM1, POLR2I, HCFC1, NFYA, IVNS1ABP, POLR2A, TCERG1, ERCC6, GTF3C6, MLLT1, GTF…	2028	296	13528	1.89301	1.57023e-05	6.82716e-07	7.48918e-06
GOTERM_BP_FAT	GO:0006351~transcription, DNA-dependent	83	2.92769	4.65143e-09	SCAF1, CCNT2, GTF3A, COPS2, PPARA, RSF1, TCOF1, MED24, NFKB1, MED23, YBX1, TMF1, TAF5L, MAZ, HSF2, MED26, TARDBP, SUPT5H, KDM5A, FOSL1, TBPL1, NFX1, SNAPC5, CCNK, BRF1, RREB1, GMEB2, GTF2H3, TTF1, MED13, TAF6L, MBD1, TAF11, ADRM1, TAF10, MED16, MED17, NCOA6, ASH1L, NFE2L1, NFE2L2, MED1, STON1, NMI, POLR2L, ELL, FOXM1, POLR2I, HCFC1, NFYA, IVNS1ABP, POLR2A, TCERG1, ERCC6, GTF3C6, MLLT1, GTF3C5, SU…	2028	292	13528	1.8961	1.8066e-05	7.52757e-07	8.61653e-06
GOTERM_BP_FAT	GO:0044265~cellular macromolecule catabolic process	165	5.82011	1.2935e-08	PPP2R5C, RNASEH1, VPRBP, KLHL3, ERLEC1, USP54, WWP2, KLHL9, WIBG, RABGEF1, RBCK1, RNF34, PAN2, ANAPC2, UBE2MP1, ANAPC5, DFFA, MAGOH, ANAPC4, UBR4, SKP2, CECR2, UBR3, UBR2, MYH9, BRAP, PSMA2, PSMA1, UHRF1, SEC61B, KDM2A, PIAS4, FBXO16, UBR5, MIB2, RNF25, FBXL5, ASB3, FBXL7, RNF20, FBXL2, ASB6, DERL2, WDR5B, SUMO1P3, PABPC4, RAB40C, ANAPC10, NEDD8, HSPA1A, HSPA1B, PSMA7, ASB16, PSMB5, FBXW9, PSMB7,…	2028	725	13528	1.51814	5.02382e-05	2.00958e-06	2.39614e-05
GOTERM_BP_FAT	GO:0070727~cellular macromolecule localization	106	3.73898	1.53312e-08	SRP14, RAB3GAP2, GRPEL1, OXA1L, LTBP2, AP1G1, CTNNB1, HOMER3, TRAK1, TLK1, MCM3AP, ERP29, PICK1, FUT10, BICD1, TIMM8B, SEC61B, PEX26, USO1, BBS4, DERL2, NAPG, COPZ1, AKAP12, CDC37, TOMM7, TOMM5, STX16, NUP54, SEC23IP, TRAM1, SEC61A2, TAF3, TAOK2, HTT, TOMM40, SNAPIN, CASC3, ARFIP1, DVL1, PPIH, VCP, TSC2, PTTG1IP, HGS, SPTBN1, GOSR2, CLTCL1, RERE, PEX6, SYNGR1, GLI3, AP1S3, CDC42, AP2B1, PEX1, SRP…	2028	414	13528	1.70793	5.95445e-05	2.29024e-06	2.84002e-05
GOTERM_BP_FAT	GO:0019941~modification-dependent protein catabolic process	135	4.7619	4.23313e-08	PPP2R5C, VPRBP, KLHL3, ERLEC1, USP54, WWP2, KLHL9, RABGEF1, RBCK1, RNF34, PAN2, ANAPC2, UBE2MP1, ANAPC5, ANAPC4, UBR4, SKP2, UBR3, UBR2, BRAP, PSMA2, PSMA1, UHRF1, SEC61B, KDM2A, FBXO16, PIAS4, UBR5, MIB2, RNF25, FBXL5, ASB3, FBXL7, RNF20, FBXL2, ASB6, DERL2, WDR5B, SUMO1P3, RAB40C, ANAPC10, NEDD8, PSMA7, ASB16, PSMB5, FBXW9, PSMB7, PSMB6, PSMB1, CACYBP, OTUD7B, HECTD3, FBXO44, RNF168, FBXO9, HEC…	2028	574	13528	1.56887	0.000164401	6.08942e-06	7.84165e-05
GOTERM_BP_FAT	GO:0043632~modification-dependent macromolecule catabolic process	135	4.7619	4.23313e-08	PPP2R5C, VPRBP, KLHL3, ERLEC1, USP54, WWP2, KLHL9, RABGEF1, RBCK1, RNF34, PAN2, ANAPC2, UBE2MP1, ANAPC5, ANAPC4, UBR4, SKP2, UBR3, UBR2, BRAP, PSMA2, PSMA1, UHRF1, SEC61B, KDM2A, FBXO16, PIAS4, UBR5, MIB2, RNF25, FBXL5, ASB3, FBXL7, RNF20, FBXL2, ASB6, DERL2, WDR5B, SUMO1P3, RAB40C, ANAPC10, NEDD8, PSMA7, ASB16, PSMB5, FBXW9, PSMB7, PSMB6, PSMB1, CACYBP, OTUD7B, HECTD3, FBXO44, RNF168, FBXO9, HEC…	2028	574	13528	1.56887	0.000164401	6.08942e-06	7.84165e-05
GOTERM_BP_FAT	GO:0042254~ribosome biogenesis	43	1.51675	6.71417e-08	EIF6, GAR1, UTP18, SURF6, LSM6, WBP11, RPLP0P2, BMS1, RPS28, RRP1B, RPLP0, RPL7A, RSL24D1, GNL2, IMP4, FTSJ3, RPL35A, GTPBP4, PDCD11, RRP1, TSR1, EXOSC6, EMG1, EXOSC7, BYSL, EXOSC4, MPHOSPH10, EXOSC2, EXOSC3, RPL24, RRP9, RPS6, FBL, MRTO4, EIF4A3, TSC1, RPS17, RPS15, RRS1, POP4, PES1, ALG11, PA2G4P4, DDX51	2028	122	13528	2.35112	0.000260745	9.31348e-06	0.000124376
GOTERM_BP_FAT	GO:0034613~cellular protein localization	103	3.63316	7.981e-08	SRP14, RAB3GAP2, GRPEL1, OXA1L, LTBP2, AP1G1, CTNNB1, HOMER3, TRAK1, TLK1, MCM3AP, ERP29, PICK1, FUT10, TIMM8B, SEC61B, PEX26, USO1, BBS4, DERL2, NAPG, COPZ1, AKAP12, CDC37, TOMM7, TOMM5, STX16, NUP54, SEC23IP, TRAM1, SEC61A2, TAF3, TAOK2, HTT, TOMM40, SNAPIN, ARFIP1, DVL1, PPIH, VCP, TSC2, PTTG1IP, SPTBN1, HGS, GOSR2, CLTCL1, RERE, PEX6, SYNGR1, GLI3, AP1S3, CDC42, AP2B1, PEX1, SRPR, TIMM23B, RA…	2028	411	13528	1.67171	0.000309934	1.0689e-05	0.000147844
GOTERM_BP_FAT	GO:0051603~proteolysis involved in cellular protein catabolic process	138	4.86772	1.19083e-07	PPP2R5C, VPRBP, KLHL3, ERLEC1, USP54, WWP2, KLHL9, RABGEF1, RBCK1, RNF34, PAN2, ANAPC2, UBE2MP1, ANAPC5, ANAPC4, UBR4, SKP2, UBR3, UBR2, MYH9, BRAP, PSMA2, PSMA1, UHRF1, SEC61B, KDM2A, FBXO16, PIAS4, UBR5, MIB2, RNF25, FBXL5, ASB3, FBXL7, RNF20, FBXL2, ASB6, DERL2, WDR5B, SUMO1P3, RAB40C, ANAPC10, NEDD8, PSMA7, ASB16, PSMB5, FBXW9, PSMB7, PSMB6, PSMB1, CACYBP, OTUD7B, HECTD3, FBXO44, RNF168, FBXO…	2028	600	13528	1.53424	0.00046241	1.54171e-05	0.000220594
GOTERM_BP_FAT	GO:0043933~macromolecular complex subunit organization	158	5.57319	1.28283e-07	EIF6, OXA1L, HRAS, TUBB2B, CAPZA2, KNTC1, MED24, SNRPD2, MED23, CTNNB1, HIST1H2BO, IGHMBP2, HIST1H2BN, DDX23, MED26, CLP1, AHCTF1P1, WDR77, HIST1H2BJ, TUBG1, INSR, TBPL1, C12ORF65, BRAF, MAGI1, SCUBE1, PICK1, ARID1A, MED13, TAF6L, ADRM1, SMARCE1, MED16, MED17, RPS15, ADSL, ATPIF1, VAMP3, SNRPC, SNRPF, ZNHIT6, SURF1, UNC13B, PPP5C, TRAF2, HIST1H4K, NAPG, DIAPH1, DAG1, ARPC4, PDSS1, SRC, GFM2, EIF3…	2028	710	13528	1.48445	0.000498127	1.60725e-05	0.000237637
GOTERM_BP_FAT	GO:0010605~negative regulation of macromolecule metabolic process	162	5.71429	1.52676e-07	SRP14, CCDC85B, RBM15B, CTNNB1, IGHMBP2, BAK1, EPC1, ZGPAT, WWP2, CLP1, OLIG2, SUPT5H, INSR, ANAPC2, SATB2, GTPBP4, ZNF593, RARG, ANAPC5, MTA2, RXRA, ANAPC4, CST3, SKP2, HES7, PSMA2, HHEX, PSMA1, PIAS4, SMARCE1, TIMELESS, RAD17, SMARCA4, SUMO1P3, HUS1, TIPIN, IGF2BP1, ANAPC10, BCL2L1, PSMA7, VPS72, PSMB5, TRIM66, PSMB7, PSMB6, PSMB1, ATN1, HEXIM2, HEXIM1, EIF3E, BCOR, HELLS, PGGT1B, HNRNPAB, DNMT…	2028	734	13528	1.47226	0.000592817	1.85308e-05	0.000282823
GOTERM_BP_FAT	GO:0044257~cellular protein catabolic process	138	4.86772	1.63694e-07	PPP2R5C, VPRBP, KLHL3, ERLEC1, USP54, WWP2, KLHL9, RABGEF1, RBCK1, RNF34, PAN2, ANAPC2, UBE2MP1, ANAPC5, ANAPC4, UBR4, SKP2, UBR3, UBR2, MYH9, BRAP, PSMA2, PSMA1, UHRF1, SEC61B, KDM2A, FBXO16, PIAS4, UBR5, MIB2, RNF25, FBXL5, ASB3, FBXL7, RNF20, FBXL2, ASB6, DERL2, WDR5B, SUMO1P3, RAB40C, ANAPC10, NEDD8, PSMA7, ASB16, PSMB5, FBXW9, PSMB7, PSMB6, PSMB1, CACYBP, OTUD7B, HECTD3, FBXO44, RNF168, FBXO…	2028	603	13528	1.52661	0.000635586	1.92661e-05	0.000303234
GOTERM_BP_FAT	GO:0051301~cell division	79	2.7866	1.80846e-07	CCNT2, SEPT5, CDK19, SEPT4, SEPT2, KNTC1, LATS1, LATS2, CDC42, TOP1, ATAD3B, OIP5, AHCTF1P1, INCENP, NUP37, USP16, ASPM, STAG1, CDK13, CDC6, ANAPC2, CCNK, STX2, ROCK1, ANAPC5, ROCK2, LIG1, SGOL1, ANAPC4, PAPD7, CECR2, MYH9, DCTN3, NCAPD3, MCM5, ARHGEF11, TIMELESS, SPAG5, CDK11A, NSL1, CFL1, CDK11B, MAPRE1, HAUS8, MAD2L2, HAUS4, CKS1B, BBS4, HAUS5, NEK1, HAUS1, CETN3, LRRCC1, TIPIN, ANAPC10, CEP55…	2028	295	13528	1.78637	0.000702161	2.06588e-05	0.000335008
GOTERM_BP_FAT	GO:0009057~macromolecule catabolic process	170	5.99647	1.9047e-07	PPP2R5C, RNASEH1, VPRBP, KLHL3, ERLEC1, USP54, WWP2, KLHL9, WIBG, RABGEF1, RBCK1, RNF34, PAN2, ANAPC2, UBE2MP1, ANAPC5, DFFA, MAGOH, ANAPC4, UBR4, SKP2, CECR2, UBR3, UBR2, MYH9, BRAP, PSMA2, PSMA1, UHRF1, SEC61B, KDM2A, PIAS4, FBXO16, UBR5, MIB2, RNF25, FBXL5, ASB3, FBXL7, RNF20, FBXL2, ASB6, DERL2, WDR5B, SUMO1P3, PABPC4, RAB40C, ANAPC10, NEDD8, HSPA1A, HSPA1B, PSMA7, ASB16, PSMB5, FBXW9, PSMB7,…	2028	781	13528	1.45199	0.000739511	2.11365e-05	0.000352835
GOTERM_BP_FAT	GO:0065003~macromolecular complex assembly	149	5.25573	1.98446e-07	EIF6, OXA1L, HRAS, TUBB2B, CAPZA2, KNTC1, SNRPD2, MED24, MED23, CTNNB1, HIST1H2BO, IGHMBP2, HIST1H2BN, DDX23, MED26, CLP1, AHCTF1P1, WDR77, HIST1H2BJ, TUBG1, INSR, TBPL1, BRAF, MAGI1, SCUBE1, PICK1, MED13, TAF6L, ADRM1, MED16, MED17, RPS15, ADSL, ATPIF1, VAMP3, SNRPC, ZNHIT6, SNRPF, SURF1, UNC13B, PPP5C, TRAF2, HIST1H4K, NAPG, DIAPH1, DAG1, ARPC4, PDSS1, SRC, EIF3A, PTK2, HIST1H4E, HIST1H4C, HIST…	2028	665	13528	1.49462	0.000770469	2.14099e-05	0.000367611
GOTERM_BP_FAT	GO:0006412~translation	86	3.03351	2.05608e-07	EIF6, ABCF1, RPL13, EIF5B, SNORA67, RPLP0P2, IGHMBP2, NARS2, TRMT6, RPLP0, MRPL32, EIF2B2, RPL36AL, RPL35A, C12ORF65, BRF1, MRPL9, MRPS5, EEF2, MRPS7, DARS2, MRPS2, EIF4G1, EIF4G2, EIF4G3, MRPS18A, RPS17, MTRF1, RPS15, UBC, HARS, RPS10, MRPL47, FARSA, EEF1D, AARS2, MTFMT, MRPS15, RPS26P11, PABPC4, MRPS10, RPL37, RPL13AP20, RPL38, MTIF2, PTRH2, MRPL20, RPL21P28, GFM2, EIF3A, MRPL13, RPS28, EIF3B, …	2028	331	13528	1.73315	0.000798263	2.15831e-05	0.000380877
GOTERM_BP_FAT	GO:0030163~protein catabolic process	141	4.97354	2.189e-07	PPP2R5C, VPRBP, KLHL3, ERLEC1, USP54, WWP2, KLHL9, RABGEF1, RBCK1, RNF34, PAN2, ANAPC2, UBE2MP1, ANAPC5, ANAPC4, UBR4, SKP2, UBR3, UBR2, MYH9, BRAP, PSMA2, PSMA1, UHRF1, SEC61B, KDM2A, FBXO16, PIAS4, UBR5, MIB2, RNF25, FBXL5, ASB3, FBXL7, RNF20, FBXL2, ASB6, DERL2, WDR5B, SUMO1P3, RAB40C, ANAPC10, NEDD8, PSMA7, ASB16, PSMB5, FBXW9, PSMB7, PSMB6, PSMB1, CACYBP, OTUD7B, HECTD3, FBXO44, RNF168, FBXO…	2028	622	13528	1.51215	0.000849847	2.23737e-05	0.0004055
GOTERM_BP_FAT	GO:0022403~cell cycle phase	102	3.59788	2.25202e-07	ADCY3, SEPT2, TUBB2B, KNTC1, DDX11, OIP5, INCENP, TARDBP, NUP37, TUBG1, ASPM, STAG1, ANAPC2, ANAPC5, ANAPC4, SGOL1, SKP2, MND1, TBRG4, UBR2, MYH9, DCTN3, NCAPD3, TIMELESS, SPAG5, CLIP1, AKAP8, MAD2L2, DSCC1, PPP5C, NEK1, LRRCC1, TIPIN, DMWD, ANAPC10, CCNG1, RCC1, NIPBL, PBRM1, CLASP1, NUDC, HELLS, SSSCA1, YEATS4, MKI67, CKAP5, ZNF830, PCNT, BRCA2, CDC26, CDC27, CDKN1A, POLD1, RRS1, ZNF318, RAD54B…	2028	414	13528	1.64348	0.000874301	2.24275e-05	0.000417174
GOTERM_BP_FAT	GO:0006886~intracellular protein transport	94	3.3157	2.71046e-07	SRP14, RAB3GAP2, GRPEL1, LTBP2, AP1G1, PEX6, SYNGR1, GLI3, AP1S3, AP2B1, PEX1, HOMER3, SRPR, TRAK1, TIMM23B, TLK1, RANBP2, SEC24C, FGF2, KPNB1, KDELR1, AGAP3, TOMM34, RAMP2, KDELR2, MCM3AP, STX5, STX4, TMCO6, STX2, ERP29, FUT10, PICK1, PRKCI, NDUFA13, HERC2, TIMM8B, MFN2, SEC61B, ATG4C, IPO4, PEX26, USO1, MGEA5, KPNA6, SIL1, SRP9, DERL2, STON1, NAPG, SNX17, COPZ1, TIMM10, AKAP12, TIMM13, CDC37, N…	2028	374	13528	1.67657	0.00105219	2.63182e-05	0.000502096
GOTERM_BP_FAT	GO:0006259~DNA metabolic process	119	4.19753	2.90912e-07	XRCC5, RBM4, RNASEH1, SETX, IGHMBP2, PRIM1, TOP1, PMS2, PMS1, MCM3AP, POLI, NUDT1, POLG, DFFA, LIG1, PICK1, NEIL2, CECR2, MND1, RMI1, RFC5, UHRF1, DCLRE1B, RFC1, MYO18A, RAD17, DSCC1, SUMO1P3, HUS1, TIPIN, XAB2, TK1, POLE2, RNF168, ASF1A, HELLS, DNMT3A, GINS3, PPFIBP1, BRCA2, SMG1, KAT5, BRCA1, UIMC1, FOXP1, DNASE1, VCP, POLD1, POLD2, SUPT16H, DNMT1, RAD54B, ABL1, CHAF1A, DUT, PTGES3, CLSPN, FAM1…	2028	506	13528	1.56878	0.00112926	2.75582e-05	0.000538898
GOTERM_BP_FAT	GO:0034470~ncRNA processing	56	1.97531	3.11279e-07	GAR1, UTP18, LSM6, INTS1, INTS8, DGCR8, RRP1B, CTU1, TRMT6, CLP1, CDK5RAP1, DUS1L, IMP4, FTSJ3, RPL35A, GTPBP3, RRP1, EXOSC6, EMG1, EXOSC7, EXOSC4, EXOSC2, EXOSC3, RRP9, TRMT61A, TRMT61B, EIF4A3, RPS17, RPS15, TRUB2, PUS1, PUS10, WBP11, RPP14, ADAT1, SRRT, RPS28, METTL1, THG1L, NSUN2, TYW1B, DUS3L, PDCD11, MPHOSPH10, SMAD2, INTS10, RPS6, FBL, URM1, POP4, ALG11, PES1, DUS4L, PA2G4P4, TRIT1, DDX51	2028	187	13528	1.99762	0.00120828	2.87855e-05	0.000576627
GOTERM_BP_FAT	GO:0016569~covalent chromatin modification	42	1.48148	5.43094e-07	ENY2, MEAF6, RBM4, TADA1, TRRAP, EPC1, BRPF1, TAF5L, BRPF3, LEO1, RNF168, USP16, BAZ2A, HELLS, BRD8, DNMT3A, YEATS4, BRD1, CREBBP, MBD3, TAF6L, KAT5, UIMC1, CTR9, SUV420H2, UBE2N, TAF10, EP300, SAP130, BAZ1B, RNF2, ATXN7, WHSC1L1, PAF1, USP22, RBM14, SETD2, NSD1, RNF20, RNF40, EP400, UBE2E1, SMARCA4	2028	126	13528	2.22354	0.00210715	4.90541e-05	0.00100605
GOTERM_BP_FAT	GO:0006260~DNA replication	56	1.97531	5.4883e-07	CLSPN, RBM4, RNASEH1, CDT1, PRIM1, IGHMBP2, TOP1, MCM9, MCM7, CDC6, MCM3AP, POLI, CCDC88A, SSBP1, POLG, NOL8, LIG1, PAPD7, TOP1MT, MCM3, RMI1, HMGA1, RAD50, MCM5, RFC5, RFC1, NCOA6, TOP3A, RAD17, TOP3B, DSCC1, REV3L, MED1, HUS1, TIPIN, TK1, RPA1, POLE2, TERF2, FEN1, TERF1, SSRP1, UPF1, NASP, GINS3, CENPF, BRCA2, BRCA1, NAE1, POLD1, POLD2, SUPT16H, NFIC, CHAF1A, RBM14, NFIB, DUT	2028	190	13528	1.96607	0.00212939	4.84456e-05	0.00101667
GOTERM_BP_FAT	GO:0006366~transcription from RNA polymerase II promoter	65	2.29277	6.325e-07	SCAF1, CCNT2, COPS2, PPARA, MED24, NFKB1, MED23, YBX1, TMF1, TAF5L, MAZ, HSF2, MED26, TARDBP, SUPT5H, KDM5A, FOSL1, TBPL1, NFX1, SNAPC5, CCNK, RREB1, GMEB2, GTF2H3, MED13, MBD1, TAF11, TAF10, ADRM1, MED16, MED17, NCOA6, ASH1L, NFE2L1, NFE2L2, MED1, STON1, NMI, POLR2L, ELL, FOXM1, POLR2I, HCFC1, NFYA, POLR2A, TCERG1, ERCC6, MLLT1, SUPT4H1, TRIP11, CEBPA, TAF4, NFRKB, AFF4, IRF9, MED30, PSMC5, GTF2…	2028	234	13528	1.85295	0.00245362	5.45903e-05	0.00117167
GOTERM_BP_FAT	GO:0034660~ncRNA metabolic process	63	2.22222	1.60654e-06	GAR1, UTP18, LSM6, INTS1, INTS8, CTU1, RRP1B, NARS2, CLP1, TRMT6, CDK5RAP1, DUS1L, IMP4, DEDD2, FTSJ3, RPL35A, GTPBP3, RRP1, EXOSC6, EMG1, EXOSC7, EXOSC4, EXOSC2, EXOSC3, RRP9, DARS2, TRMT61A, TRMT61B, EIF4A3, RPS17, RPS15, HARS, FARSA, TRUB2, AARS2, PUS1, PUS10, WBP11, RPP14, ADAT1, RPS28, METTL1, THG1L, NSUN2, TYW1B, DUS3L, PDCD11, RARS2, AIMP1, MPHOSPH10, DALRD3, LARS2, INTS10, RPS6, FBL, URM1…	2028	230	13528	1.82717	0.00622036	0.000135638	0.00297598
GOTERM_BP_FAT	GO:0006338~chromatin remodeling	24	0.846561	2.01926e-06	SATB2, RSF1, HNF1A, NASP, INO80, TTF1, ARID1A, ARID1B, TAF6L, CHD8, CHD1L, BAZ1B, BPTF, SMARCC2, PBRM1, CHD1, SUPT4H1, CHD6, SUPT5H, BAZ2A, HELLS, RERE, SMARCA4, SUPT6H	2028	56	13528	2.85883	0.00781213	0.000166854	0.0037405
GOTERM_BP_FAT	GO:0007017~microtubule-based process	67	2.36332	2.59489e-06	KIF24, TUBB2B, MLH1, CTNNB1, RANBP9, DYNLL1, CEP250, PEX1, DYNLL2, STARD9, TUBG1, DYNC1H1, PPP4C, KIF5B, KTN1, KIF16B, MYH9, DCTN3, PCM1, BICD2, KIF1C, SS18, KIF1A, NDEL1, SPAG5, HAUS8, DYNLRB1, DST, MAP3K11, HAUS4, BBS4, HAUS5, CEP120, HAUS1, CETN3, ARPC4, KLC2, RCC1, AURKAPS1, TUBGCP4, TUBGCP3, TUBGCP6, PTK2, KLC1, CENPA, PAFAH1B1, CLASP1, KIF21A, APBA1, CEP135, HTT, CKAP5, PCNT, MAP1B, KIF18B,…	2028	253	13528	1.76653	0.0100279	0.000209948	0.00480679
GOTERM_BP_FAT	GO:0016570~histone modification	39	1.37566	4.57596e-06	ENY2, MEAF6, RBM4, TADA1, TRRAP, EPC1, TAF5L, BRPF1, BRPF3, LEO1, RNF168, USP16, BAZ2A, BRD8, YEATS4, BRD1, CREBBP, MBD3, TAF6L, KAT5, UIMC1, CTR9, SUV420H2, UBE2N, TAF10, EP300, SAP130, BAZ1B, RNF2, ATXN7, WHSC1L1, PAF1, USP22, RBM14, SETD2, NSD1, RNF20, RNF40, EP400, UBE2E1	2028	122	13528	2.13241	0.017616	0.00036265	0.00847638
GOTERM_BP_FAT	GO:0034621~cellular macromolecular complex subunit organization	86	3.03351	5.76491e-06	EIF6, OXA1L, TUBB2B, SNRPD2, HIST1H2BO, HIST1H2BN, DDX23, AHCTF1P1, CLP1, HIST1H2BJ, WDR77, TUBG1, C12ORF65, PICK1, ARID1A, ADRM1, SMARCE1, RPS15, SNRPC, SNRPF, ZNHIT6, UNC13B, SURF1, HIST1H4K, DIAPH1, ARPC4, SRC, GFM2, PTK2, EIF3A, HIST1H4E, HIST1H4C, HIST1H4D, HIST1H4I, ASF1A, HIST1H4J, HELLS, HIP1, HIST1H4H, HIST2H3A, TSR1, SMAD4, DDX1, SMAD2, DVL1, HIST2H3D, SUPT16H, HIST1H3B, H3F3B, HIST1H3D…	2028	357	13528	1.60693	0.0221422	0.00044772	0.0106787
GOTERM_BP_FAT	GO:0043161~proteasomal ubiquitin-dependent protein catabolic process	34	1.19929	7.76123e-06	DERL2, PPP2R5C, ANAPC10, PSMA7, ERLEC1, PSMB5, USP19, PSMF1, PSMB7, PSMB6, PSMB1, PSMD1, PSMD2, PSMD4, ANAPC2, NPLOC4, ANAPC5, ANAPC4, PCNP, ERLIN1, CDC26, CDC27, PSMA2, PSMA1, HSP90B1, SEC61B, PSMC5, PSMD12, VCP, PSMC4, PSMC3, PSMC1, UBC, UBE2E1	2028	102	13528	2.22354	0.0296949	0.000590898	0.0143763
GOTERM_BP_FAT	GO:0010498~proteasomal protein catabolic process	34	1.19929	7.76123e-06	DERL2, PPP2R5C, ANAPC10, PSMA7, ERLEC1, PSMB5, USP19, PSMF1, PSMB7, PSMB6, PSMB1, PSMD1, PSMD2, PSMD4, ANAPC2, NPLOC4, ANAPC5, ANAPC4, PCNP, ERLIN1, CDC26, CDC27, PSMA2, PSMA1, HSP90B1, SEC61B, PSMC5, PSMD12, VCP, PSMC4, PSMC3, PSMC1, UBC, UBE2E1	2028	102	13528	2.22354	0.0296949	0.000590898	0.0143763
GOTERM_BP_FAT	GO:0051351~positive regulation of ligase activity	27	0.952381	1.02712e-05	ANAPC10, PSMA7, GCLM, PIN1, PSMB5, PSMF1, PSMB7, PSMB6, PSMB1, PSMD1, PSMD2, PSMD4, ANAPC2, ANAPC5, ANAPC4, CDC26, CDC27, UBE2N, PSMA2, PSMA1, PSMC5, PSMD12, PSMC4, PSMC3, PSMC1, UBC, UBE2E1	2028	73	13528	2.46721	0.0391081	0.000766887	0.0190251
GOTERM_BP_FAT	GO:0070647~protein modification by small protein conjugation or removal	46	1.62257	1.30051e-05	USP7, ENY2, SUMO1P3, PPIL2, NEDD8, CBLL1, TRRAP, SUMO3, WWP2, OTUD7B, LEO1, RNF168, USP16, USP33, FBXO9, TRIP12, HECTD1, VCPIP1, UBE2MP1, MUL1, UBE2F, PCNP, HERC2, ATG3, TSPAN17, BRCA1, UIMC1, CTR9, HERC2P3, NAE1, UBE2N, TAF10, NOSIP, PIAS4, VCP, RNF2, MIB2, ATXN7, UBE2M, UBA3, UBC, FBXL5, USP22, PAF1, RNF20, RNF40, UBE2E1	2028	160	13528	1.9178	0.0492575	0.000952604	0.0240885
GOTERM_BP_FAT	GO:0051443~positive regulation of ubiquitin-protein ligase activity	26	0.917108	1.43145e-05	ANAPC10, PSMA7, PIN1, PSMB5, PSMF1, PSMB7, PSMB6, PSMB1, PSMD1, PSMD2, PSMD4, ANAPC2, ANAPC5, ANAPC4, CDC26, CDC27, UBE2N, PSMA2, PSMA1, PSMC5, PSMD12, PSMC4, PSMC3, PSMC1, UBC, UBE2E1	2028	70	13528	2.47766	0.0540805	0.00102906	0.0265135
GOTERM_BP_FAT	GO:0010558~negative regulation of macromolecule biosynthetic process	119	4.19753	1.62354e-05	SRP14, CCDC85B, RBM15B, CTNNB1, IGHMBP2, EPC1, ZGPAT, OLIG2, SUPT5H, GTPBP4, ZNF593, SATB2, RARG, RXRA, MTA2, HES7, HHEX, SMARCE1, TIMELESS, PIAS4, RAD17, SMARCA4, SUMO1P3, HUS1, TIPIN, IGF2BP1, VPS72, TRIM66, ATN1, HEXIM2, HEXIM1, EIF3E, BCOR, HELLS, PGGT1B, HNRNPAB, DNMT3A, PAIP2, SMAD4, BRCA2, SNW1, SKI, SMAD2, KAT5, FOXP4, BRCA1, UIMC1, FOXP1, PSMC5, TSC1, RNF2, SMARCC2, UBA3, DNMT1, HIVEP1, …	2028	547	13528	1.45119	0.0611117	0.00114587	0.0300709
GOTERM_BP_FAT	GO:0000226~microtubule cytoskeleton organization	43	1.51675	1.64532e-05	HAUS4, BBS4, HAUS5, CEP120, HAUS1, CETN3, MLH1, ARPC4, RCC1, AURKAPS1, CTNNB1, TUBGCP4, TUBGCP3, TUBGCP6, RANBP9, PTK2, CEP250, CENPA, CLASP1, PAFAH1B1, TUBG1, DYNC1H1, PPP4C, CEP135, CKAP5, PCNT, MAP1B, BRCA2, MYH9, PCM1, TUBGCP2, CENPJ, BRCA1, SMC3, SS18, NDEL1, MAP1S, SPAG5, CKS2, HAUS8, NCOR1, DST, RANBP10	2028	147	13528	1.95127	0.0619055	0.0011405	0.0304742
GOTERM_BP_FAT	GO:0051640~organelle localization	31	1.09347	1.66566e-05	SEPT5, BBS4, CEP120, BBS7, COPZ1, MLH1, CDC42, PTK2, PEX1, GBF1, CENPA, SYNJ2, PAFAH1B1, SNAP23, ASPM, NUDC, STX5, NIN, CENPF, MUL1, CENPE, MYH9, MFN2, NDEL1, MAP1S, ATP2A1, RPS15, RHOT1, RRS1, YKT6, MYH10	2028	92	13528	2.24771	0.0626465	0.00113435	0.030851
GOTERM_BP_FAT	GO:0010608~posttranscriptional regulation of gene expression	56	1.97531	1.76881e-05	SRP14, EIF5B, PEX6, YBX1, DGCR8, WIBG, TRMT6, CLP1, EIF2B2, GTPBP4, BRF1, CCDC88C, MAGOH, NDUFA13, HNRNPU, EIF4G1, EIF4G2, EIF4A3, EIF4G3, MTRF1, NCK1, PPP1R15A, SRP9, NAPG, IGF2BP1, PRKDC, MTIF2, PAIP2B, AURKAPS1, SRRT, TNRC6C, EIF3B, EIF3E, SEPSECS, HNRNPD, DAZL, TNRC6B, TNRC6A, UCN, UPF1, PAIP2, DDX1, ELAVL1, SMAD2, ANKHD1, CASC3, ATXN2, COG7, TSC1, EIF4H, NGDN, MTOR, MIF4GD, PA2G4P4, EIF4E2, …	2028	211	13528	1.7704	0.0663944	0.0011838	0.0327612
GOTERM_BP_FAT	GO:0031398~positive regulation of protein ubiquitination	29	1.02293	1.99456e-05	ANAPC10, PSMA7, PIN1, PSMB5, PSMF1, PSMB7, PSMB6, PSMB1, PSMD1, PSMD2, PSMD4, AXIN1, ANAPC2, ANAPC5, ANAPC4, NDFIP1, CDC26, CDC27, BRCA1, UBE2N, PSMA2, PSMA1, PSMC5, PSMD12, PSMC4, PSMC3, PSMC1, UBC, UBE2E1	2028	84	13528	2.30295	0.0745448	0.00131218	0.0369417
GOTERM_BP_FAT	GO:0051340~regulation of ligase activity	28	0.987654	2.78888e-05	ANAPC10, PSMA7, FEM1A, GCLM, PIN1, PSMB5, PSMF1, PSMB7, PSMB6, PSMB1, PSMD1, PSMD2, PSMD4, ANAPC2, ANAPC5, ANAPC4, CDC26, CDC27, UBE2N, PSMA2, PSMA1, PSMC5, PSMD12, PSMC4, PSMC3, PSMC1, UBC, UBE2E1	2028	81	13528	2.30589	0.102661	0.00180373	0.0516499
GOTERM_BP_FAT	GO:0006461~protein complex assembly	110	3.88007	3.34664e-05	HRAS, OXA1L, TUBB2B, CAPZA2, KNTC1, MED24, MED23, CTNNB1, IGHMBP2, MED26, AHCTF1P1, TUBG1, INSR, TBPL1, BRAF, MAGI1, SCUBE1, PICK1, MED13, TAF6L, ADRM1, MED16, MED17, ADSL, ATPIF1, VAMP3, UNC13B, SURF1, PPP5C, TRAF2, NAPG, DIAPH1, DAG1, ARPC4, PDSS1, SRC, PTK2, NAT14, HIP1, TAF4, CREBBP, SMAD4, SMAD2, SKI, DVL1, UQCRHL, PPIH, VCP, TSC1, GTF2F1, TSC2, CHAF1A, RSF1, MLH1, NDUFS7, NOD2, LONP1, NDUFS…	2028	505	13528	1.453	0.121892	0.00212864	0.0619765
GOTERM_BP_FAT	GO:0070271~protein complex biogenesis	110	3.88007	3.34664e-05	HRAS, OXA1L, TUBB2B, CAPZA2, KNTC1, MED24, MED23, CTNNB1, IGHMBP2, MED26, AHCTF1P1, TUBG1, INSR, TBPL1, BRAF, MAGI1, SCUBE1, PICK1, MED13, TAF6L, ADRM1, MED16, MED17, ADSL, ATPIF1, VAMP3, UNC13B, SURF1, PPP5C, TRAF2, NAPG, DIAPH1, DAG1, ARPC4, PDSS1, SRC, PTK2, NAT14, HIP1, TAF4, CREBBP, SMAD4, SMAD2, SKI, DVL1, UQCRHL, PPIH, VCP, TSC1, GTF2F1, TSC2, CHAF1A, RSF1, MLH1, NDUFS7, NOD2, LONP1, NDUFS…	2028	505	13528	1.453	0.121892	0.00212864	0.0619765
GOTERM_BP_FAT	GO:0051436~negative regulation of ubiquitin-protein ligase activity during mitotic cell cycle	24	0.846561	3.70046e-05	ANAPC2, ANAPC5, ANAPC4, ANAPC10, PSMA7, CDC26, CDC27, PSMB5, PSMA2, PSMF1, PSMA1, PSMB7, PSMB6, PSMC5, PSMB1, PSMD12, PSMC4, PSMC3, PSMD1, PSMC1, UBC, PSMD2, PSMD4, UBE2E1	2028	65	13528	2.46299	0.133877	0.00231552	0.0685268
GOTERM_BP_FAT	GO:0031145~anaphase-promoting complex-dependent proteasomal ubiquitin-dependent protein catabolic process	24	0.846561	3.70046e-05	ANAPC2, ANAPC5, ANAPC4, ANAPC10, PSMA7, CDC26, CDC27, PSMB5, PSMA2, PSMF1, PSMA1, PSMB7, PSMB6, PSMC5, PSMB1, PSMD12, PSMC4, PSMC3, PSMD1, PSMC1, UBC, PSMD2, PSMD4, UBE2E1	2028	65	13528	2.46299	0.133877	0.00231552	0.0685268
GOTERM_BP_FAT	GO:0031396~regulation of protein ubiquitination	32	1.12875	3.72146e-05	ANAPC10, PSMA7, FEM1A, PIN1, PSMB5, PSMF1, PSMB7, PSMB6, PSMB1, PSMD1, PSMD2, PSMD4, AXIN1, ANAPC2, GTPBP4, ANAPC5, ANAPC4, NDFIP1, CDC26, CDC27, BRCA1, UBE2N, PSMA2, PSMA1, PSMC5, PSMD12, TSC1, PSMC4, PSMC3, PSMC1, UBC, UBE2E1	2028	100	13528	2.1346	0.134583	0.00229172	0.0689155
GOTERM_BP_FAT	GO:0006403~RNA localization	32	1.12875	3.72146e-05	ENY2, IGF2BP1, NUP188, STAU1, NUP214, POM121, NUP210, NUP50, NUP37, RANBP2, GLE1, POM121C, NUP54, PABPN1, NUP153, UPF1, CKAP5, SMG5, MAGOH, RGPD3, HNRNPA2B1, SMG1, CASC3, NUP155, BICD1, EIF4A3, HHEX, PHAX, ATXN2, NUP62, TSC1, KHSRP	2028	100	13528	2.1346	0.134583	0.00229172	0.0689155
GOTERM_BP_FAT	GO:0045934~negative regulation of nucleobase, nucleoside, nucleotide and nucleic acid metabolic process	111	3.91534	3.77459e-05	CCDC85B, RBM15B, CTNNB1, IGHMBP2, EPC1, ZGPAT, OLIG2, SUPT5H, GTPBP4, ZNF593, SATB2, RARG, RXRA, MTA2, HES7, HHEX, SMARCE1, TIMELESS, PIAS4, ATPIF1, RAD17, SMARCA4, SUMO1P3, HUS1, TIPIN, VPS72, TRIM66, ATN1, HEXIM2, HEXIM1, BCOR, HELLS, HNRNPAB, DNMT3A, SMAD4, NDFIP1, BRCA2, SNW1, SMAD2, SKI, KAT5, FOXP4, BRCA1, UIMC1, FOXP1, PSMC5, RNF2, UBA3, SMARCC2, DNMT1, HIVEP1, ZFHX3, NCOR1, NCOR2, E2F1, P…	2028	512	13528	1.44617	0.136367	0.00228812	0.0698991
GOTERM_BP_FAT	GO:0006511~ubiquitin-dependent protein catabolic process	61	2.15168	3.81874e-05	UBE2G1, PPP2R5C, BAP1, ERLEC1, USP19, USP54, PSMD1, PSMD2, PSMD4, USP16, PAN2, ANAPC2, ANAPC5, ANAPC4, SKP2, UBR3, UBR2, ERLIN1, PSMA2, PSMA1, SEC61B, UBR5, UBC, FBXL7, USP22, USP24, RNF20, USP7, DERL2, USP5, NEDD8, ANAPC10, PSMA7, PSMB5, PSMF1, PSMB7, PSMB6, PSMB1, SQSTM1, USP37, USP36, USP34, USP33, NPLOC4, PCNP, CDC26, CDC27, RNF6, HSP90B1, PSMC5, PSMD12, PSMC4, VCP, PSMC3, PSMC1, USP47, USP49…	2028	242	13528	1.68144	0.137847	0.00227928	0.0707164
GOTERM_BP_FAT	GO:0051438~regulation of ubiquitin-protein ligase activity	27	0.952381	3.90121e-05	ANAPC10, PSMA7, FEM1A, PIN1, PSMB5, PSMF1, PSMB7, PSMB6, PSMB1, PSMD1, PSMD2, PSMD4, ANAPC2, ANAPC5, ANAPC4, CDC26, CDC27, UBE2N, PSMA2, PSMA1, PSMC5, PSMD12, PSMC4, PSMC3, PSMC1, UBC, UBE2E1	2028	78	13528	2.30906	0.140604	0.00229321	0.0722431
GOTERM_BP_FAT	GO:0031397~negative regulation of protein ubiquitination	26	0.917108	4.23582e-05	ANAPC10, PSMA7, PSMB5, PSMF1, PSMB7, PSMB6, PSMB1, PSMD1, PSMD2, PSMD4, ANAPC2, GTPBP4, ANAPC5, ANAPC4, CDC26, CDC27, PSMA2, PSMA1, PSMC5, PSMD12, TSC1, PSMC4, PSMC3, PSMC1, UBC, UBE2E1	2028	74	13528	2.34373	0.151702	0.00245255	0.0784372
GOTERM_BP_FAT	GO:0051172~negative regulation of nitrogen compound metabolic process	112	3.95062	4.25067e-05	CCDC85B, RBM15B, CTNNB1, IGHMBP2, EPC1, ZGPAT, OLIG2, SUPT5H, GTPBP4, ZNF593, SATB2, RARG, RXRA, MTA2, HES7, HHEX, SMARCE1, TIMELESS, PIAS4, ATPIF1, RAD17, SMARCA4, SUMO1P3, HUS1, TIPIN, VPS72, TRIM66, ATN1, HEXIM2, HEXIM1, BCOR, HELLS, HNRNPAB, DNMT3A, SMAD4, NDFIP1, BRCA2, SNW1, SMAD2, SKI, KAT5, FOXP4, BRCA1, UIMC1, FOXP1, PSMC5, RNF2, UBA3, SMARCC2, DNMT1, HIVEP1, ZFHX3, NCOR1, NCOR2, E2F1, P…	2028	519	13528	1.43952	0.152191	0.00242499	0.078712
GOTERM_BP_FAT	GO:0006352~transcription initiation	28	0.987654	4.54641e-05	STON1, RSF1, POLR2L, POLR2I, MED24, MED23, POLR2A, MAZ, MED26, NAT14, GTF3C4, TBPL1, SNAPC5, TAF4, BRF1, TTF1, GTF2H3, MED13, TAF6L, TAF11, TAF10, MED30, MED16, MED17, GTF2F1, THRAP3, NCOA6, MED1	2028	83	13528	2.25033	0.161874	0.00255596	0.0841864
GOTERM_BP_FAT	GO:0010629~negative regulation of gene expression	109	3.8448	4.95576e-05	CCDC85B, RBM15B, CTNNB1, IGHMBP2, ZGPAT, EPC1, WWP2, CLP1, OLIG2, SUPT5H, INSR, ZNF593, SATB2, RARG, RXRA, MTA2, SKP2, HES7, HHEX, SMARCE1, TIMELESS, PIAS4, SMARCA4, SUMO1P3, BCL2L1, VPS72, TRIM66, ATN1, HEXIM2, HEXIM1, BCOR, HELLS, HNRNPAB, DNMT3A, NDFIP1, SMAD4, SNW1, SMAD2, SKI, KAT5, FOXP4, BRCA1, UIMC1, FOXP1, PSMC5, RNF2, UBA3, SMARCC2, DNMT1, HIVEP1, ZFHX3, NCOR1, NCOR2, ADAR, E2F1, PPARA,…	2028	504	13528	1.44265	0.175095	0.00274603	0.091763
GOTERM_BP_FAT	GO:0045333~cellular respiration	31	1.09347	5.18248e-05	NDUFB3, NDUFB5, OXA1L, NDUFB7, NDUFB8, NDUFB9, NDUFB1, NDUFB2, NDUFS7, NDUFS6, UQCR10, NDUFS5, IDH2, NDUFS1, NDUFA4, DLST, NDUFA2, NDUFA3, ACO2, ALDH5A1, NDUFA6, IDH3B, NDUFA10, UQCRHL, SDHA, SLC25A12, KIAA0100, UQCRH, NDUFV1, SURF1, UQCRB, MDH1	2028	97	13528	2.13184	0.182327	0.00283109	0.0959591
GOTERM_BP_FAT	GO:0030518~steroid hormone receptor signaling pathway	22	0.776014	5.40905e-05	RBM4, MED24, EGLN2, ARID1A, MED13, KAT5, BRCA1, PPARGC1B, CTNNB1, NCOA1, YWHAH, NCOA2, MED30, MED16, MED17, UBR5, NCOA6, THRAP3, RARA, JAK2, DDX54, RBM14, MED1	2028	58	13528	2.53023	0.189491	0.00291371	0.100152
GOTERM_BP_FAT	GO:0006974~response to DNA damage stimulus	85	2.99824	5.75143e-05	XRCC5, CLSPN, FAM175A, RBM4, MLH1, SETX, IGHMBP2, ANKRD17, CASP3, MCM7, FANCE, PMS2, FANCF, TLK1, WDR33, PMS1, POLI, NUDT1, POLG, LIG1, NEIL2, PAPD7, GTF2H3, MBD4, RAD50, JMY, UBE2N, RFC5, UHRF1, DCLRE1B, XPC, HIPK1, TIMELESS, BAZ1B, RFC1, RIF1, UBR5, HIPK2, NCOA6, PPP1R15A, RAD17, REV3L, SUMO1P3, NEK1, HUS1, SHFM1, TIPIN, PRKDC, CHEK2, XAB2, RPA1, CHD1L, ERCC6, POLE2, RNF168, ASF1A, FEN1, TERF2,…	2028	373	13528	1.52011	0.200199	0.00305549	0.106489
GOTERM_BP_FAT	GO:0051444~negative regulation of ubiquitin-protein ligase activity	24	0.846561	6.39198e-05	ANAPC2, ANAPC5, ANAPC4, ANAPC10, PSMA7, CDC26, CDC27, PSMB5, PSMA2, PSMF1, PSMA1, PSMB7, PSMB6, PSMC5, PSMB1, PSMD12, PSMC4, PSMC3, PSMD1, PSMC1, UBC, PSMD2, PSMD4, UBE2E1	2028	67	13528	2.38947	0.219853	0.00334941	0.118342
GOTERM_BP_FAT	GO:0051352~negative regulation of ligase activity	24	0.846561	6.39198e-05	ANAPC2, ANAPC5, ANAPC4, ANAPC10, PSMA7, CDC26, CDC27, PSMB5, PSMA2, PSMF1, PSMA1, PSMB7, PSMB6, PSMC5, PSMB1, PSMD12, PSMC4, PSMC3, PSMD1, PSMC1, UBC, PSMD2, PSMD4, UBE2E1	2028	67	13528	2.38947	0.219853	0.00334941	0.118342
GOTERM_BP_FAT	GO:0009304~tRNA transcription	7	0.246914	6.86351e-05	BRF1, GTF3C6, GTF3C5, GTF3C2, GTF3C1, GTF3C4, GTF3C3	2028	7	13528	6.67061	0.234011	0.00354819	0.127066
GOTERM_BP_FAT	GO:0006281~DNA repair	68	2.39859	7.36005e-05	XRCC5, CLSPN, FAM175A, RBM4, MLH1, SETX, IGHMBP2, ANKRD17, PMS2, FANCE, FANCF, WDR33, PMS1, POLI, NUDT1, POLG, LIG1, NEIL2, PAPD7, GTF2H3, MBD4, RAD50, JMY, UBE2N, RFC5, UHRF1, DCLRE1B, XPC, RFC1, NCOA6, RAD17, REV3L, SUMO1P3, HUS1, SHFM1, PRKDC, XAB2, RPA1, CHD1L, ERCC6, POLE2, RNF168, ASF1A, FEN1, MSH6, SSRP1, UPF1, SMC6, SMG1, BRCA2, KAT5, SOD1, UIMC1, SMC3, BRCA1, TP73, MPG, CSNK1D, VCP, POLD…	2028	284	13528	1.59719	0.248643	0.00375445	0.136253
GOTERM_BP_FAT	GO:0006417~regulation of translation	39	1.37566	8.24275e-05	SRP14, EIF5B, IGF2BP1, MTIF2, PAIP2B, EIF3B, TNRC6C, WIBG, EIF3E, TRMT6, SEPSECS, DAZL, TNRC6B, EIF2B2, TNRC6A, UCN, UPF1, PAIP2, MAGOH, DDX1, NDUFA13, ANKHD1, CASC3, EIF4G1, EIF4A3, EIF4G2, ATXN2, EIF4G3, TSC1, EIF4H, MTRF1, NCK1, NGDN, MTOR, PPP1R15A, MIF4GD, PA2G4P4, EIF4E2, SRP9	2028	137	13528	1.89893	0.273968	0.00414931	0.152582
GOTERM_BP_FAT	GO:0031327~negative regulation of cellular biosynthetic process	118	4.16226	8.29643e-05	SRP14, CCDC85B, RBM15B, CTNNB1, IGHMBP2, EPC1, ZGPAT, OLIG2, SUPT5H, GTPBP4, ZNF593, SATB2, RARG, RXRA, MTA2, HES7, HHEX, SMARCE1, TIMELESS, PIAS4, RAD17, SMARCA4, SUMO1P3, HUS1, TIPIN, IGF2BP1, VPS72, TRIM66, ATN1, HEXIM2, HEXIM1, EIF3E, BCOR, HELLS, HNRNPAB, DNMT3A, PAIP2, SMAD4, BRCA2, SNW1, SKI, SMAD2, KAT5, FOXP4, BRCA1, UIMC1, FOXP1, PSMC5, TSC1, RNF2, SMARCC2, UBA3, DNMT1, HIVEP1, NCOR1, Z…	2028	561	13528	1.40309	0.275481	0.00412285	0.153575
GOTERM_BP_FAT	GO:0051437~positive regulation of ubiquitin-protein ligase activity during mitotic cell cycle	24	0.846561	8.30464e-05	ANAPC2, ANAPC5, ANAPC4, ANAPC10, PSMA7, CDC26, CDC27, PSMB5, PSMA2, PSMF1, PSMA1, PSMB7, PSMB6, PSMC5, PSMB1, PSMD12, PSMC4, PSMC3, PSMD1, PSMC1, UBC, PSMD2, PSMD4, UBE2E1	2028	68	13528	2.35433	0.275712	0.00407478	0.153727
GOTERM_BP_FAT	GO:0009890~negative regulation of biosynthetic process	120	4.2328	8.72573e-05	SRP14, CCDC85B, RBM15B, CTNNB1, IGHMBP2, EPC1, ZGPAT, OLIG2, SUPT5H, GTPBP4, ZNF593, SATB2, RARG, RXRA, MTA2, HES7, HHEX, SMARCE1, TIMELESS, PIAS4, RAD17, SMARCA4, SUMO1P3, HUS1, TIPIN, IGF2BP1, VPS72, TRIM66, ATN1, HEXIM2, HEXIM1, EIF3E, BCOR, HELLS, PGGT1B, HNRNPAB, DNMT3A, PAIP2, SMAD4, BRCA2, SNW1, SKI, SMAD2, KAT5, FOXP4, BRCA1, UIMC1, FOXP1, PSMC5, TSC1, RNF2, SMARCC2, UBA3, DNMT1, HIVEP1, …	2028	573	13528	1.39699	0.287462	0.00422757	0.161516
GOTERM_BP_FAT	GO:0022904~respiratory electron transport chain	23	0.811287	8.95184e-05	NDUFB3, NDUFA4, NDUFA2, NDUFB5, NDUFA3, NDUFB7, NDUFB8, ALDH5A1, NDUFB9, NDUFA6, NDUFA10, NDUFB1, NDUFB2, UQCRHL, SLC25A12, SDHA, NDUFS7, NDUFS6, NDUFS5, UQCR10, UQCRH, NDUFV1, NDUFS1, UQCRB	2028	64	13528	2.39725	0.293693	0.00428346	0.165698
GOTERM_BP_FAT	GO:0006457~protein folding	47	1.65785	8.99723e-05	GRPEL1, FKBP7, FKBP4, LTBP4, PPIL2, FKBP3, DNAJC10, DNAJB12, LMAN1, PIN1, DNAJC17, BAG4, DNAJC18, DNAJB11, BAG2, DNAJC12, SEP15, DNAJC7, PDRG1, DNAJC4, RANBP2, HSPA8, CWC27, FUT10, ERP29, SACS, DNAJC21, PPIF, TRAP1, PFDN2, PFDN1, HSP90B1, PPIH, PPIG, CLGN, PFDN6, PPID, CCT8, HSPA4L, FKBP14, SIL1, FKBP15, DNAJB4, FKBP10, UGGT1, DNAJB5, FKBP2	2028	177	13528	1.77129	0.294937	0.00425274	0.166538
GOTERM_BP_FAT	GO:0043543~protein amino acid acylation	22	0.776014	9.56123e-05	BRD1, MEAF6, YEATS4, CREBBP, NAA15, NAA16, TADA1, TRRAP, MBD3, TAF6L, KAT5, EPC1, NMT1, TAF10, ZDHHC17, TAF5L, BRPF1, EP300, SAP130, BRPF3, EP400, BRD8	2028	60	13528	2.44589	0.310215	0.00446441	0.176968
GOTERM_BP_FAT	GO:0007005~mitochondrion organization	39	1.37566	9.75841e-05	RAB3A, OXA1L, GRPEL1, TIMM10, RNASEH1, TIMM13, BCL2L1, PRDX3, NDUFS7, BAK1, GFM2, NDUFS5, LONP1, CASP3, TOMM7, TOMM5, COL4A3BP, SYNJ2, TIMM23B, HSPA4, TOMM34, CEBPA, AIFM2, SSBP1, SLC25A4, HTT, POLG, TOMM40, MUL1, TIMM8B, TP73, MFN2, PPIF, POLRMT, NRF1, LETM1, PTCD2, ATP2A1, DAP3	2028	138	13528	1.88517	0.315478	0.00450216	0.180615
GOTERM_BP_FAT	GO:0016310~phosphorylation	159	5.60847	9.91001e-05	STK35, CLK1, CSNK2A2, S1PR2, TOP1, UQCR10, COL4A3BP, AAK1, TLK1, GNG3, INSR, MATK, DBNL, BCR, ROCK1, BRAF, MADD, ROCK2, PNCK, PIK3CD, PICK1, WNK1, MARK3, MAP4K4, NME2, PLCE1, CAMK4, BAZ1B, NME1, ATP5C1, BMP2K, CAMK1, MAPK7, ERC1, LRRK1, NRBP2, CDK5R1, ADORA2B, NEK1, HUS1, ADRBK1, CHEK2, SRC, EPHB2, CAMKV, LOC407835, VRK1, PTK2, VRK3, TTBK2, TTBK1, LMTK2, DYRK4, TAOK2, NIN, TAOK1, RYK, TRIO, MUL1,…	2028	800	13528	1.32578	0.319498	0.00451828	0.183418
GOTERM_BP_FAT	GO:0006473~protein amino acid acetylation	20	0.705467	0.000105259	BRD1, MEAF6, YEATS4, CREBBP, NAA15, NAA16, TADA1, TRRAP, MBD3, TAF6L, KAT5, EPC1, TAF10, TAF5L, BRPF1, EP300, SAP130, BRPF3, EP400, BRD8	2028	52	13528	2.56562	0.335583	0.00474274	0.194806
GOTERM_BP_FAT	GO:0016072~rRNA metabolic process	30	1.0582	0.000109801	UTP18, GAR1, LSM6, WBP11, RPS28, RRP1B, IMP4, DEDD2, FTSJ3, RPL35A, PDCD11, RRP1, EXOSC6, EXOSC7, EMG1, EXOSC4, EXOSC2, MPHOSPH10, EXOSC3, RRP9, RPS6, FBL, EIF4A3, RPS17, RPS15, POP4, PES1, ALG11, PA2G4P4, DDX51	2028	96	13528	2.08457	0.347203	0.00489017	0.203204
GOTERM_BP_FAT	GO:0006605~protein targeting	54	1.90476	0.000123696	SRP14, GRPEL1, LTBP2, PEX6, SYNGR1, GLI3, PEX1, SRPR, HOMER3, TRAK1, TIMM23B, RANBP2, KPNB1, FGF2, TOMM34, MCM3AP, TMCO6, PICK1, FUT10, PRKCI, NDUFA13, TIMM8B, MFN2, SEC61B, ATG4C, IPO4, PEX26, MGEA5, KPNA6, SRP9, AKAP12, TIMM10, TIMM13, CDC37, NAGPA, NUP214, TOMM7, TOMM5, NUP54, TRAM1, TAOK2, HTT, IPO13, IPO11, STRADA, TOMM40, YWHAE, PPIH, TSC2, PTTG1IP, SPTBN1, JAK2, RERE, F2R	2028	215	13528	1.67541	0.381505	0.00544497	0.228893
GOTERM_BP_FAT	GO:0006364~rRNA processing	29	1.02293	0.000124162	UTP18, GAR1, LSM6, WBP11, RPS28, RRP1B, IMP4, FTSJ3, RPL35A, PDCD11, RRP1, EXOSC6, EXOSC7, EMG1, EXOSC4, MPHOSPH10, EXOSC2, EXOSC3, RRP9, RPS6, FBL, EIF4A3, RPS17, RPS15, POP4, ALG11, PES1, PA2G4P4, DDX51	2028	92	13528	2.10269	0.382624	0.00540419	0.229754
GOTERM_BP_FAT	GO:0006383~transcription from RNA polymerase III promoter	11	0.388007	0.000140283	SNAPC5, GTF3A, BRF1, POLR3K, GTF3C6, GTF3C5, GTF3C2, IVNS1ABP, GTF3C1, GTF3C4, GTF3C3	2028	19	13528	3.86193	0.420098	0.00603611	0.259547
GOTERM_BP_FAT	GO:0034622~cellular macromolecular complex assembly	73	2.57496	0.000159512	EIF6, OXA1L, RSF1, TUBB2B, MLH1, SNRPD2, HIST2H4A, HIST2H4B, HIST1H2BO, NDUFS7, NDUFS5, HIST1H2BN, DDX23, HIST2H2AC, CLP1, AHCTF1P1, WDR77, HIST1H2BJ, TUBG1, KPNB1, PRPF31, HIST1H1E, PICK1, PRPF6, ADRM1, PFDN6, IPO4, NCK1, HIST2H2BF, SNRNP200, RPS15, SNRPC, ZNHIT6, SNRPF, SURF1, UNC13B, HIST1H4K, HIST1H2AG, DIAPH1, FKBP4, HIST1H2AE, ARPC4, BMS1, SRC, PTK2, EIF3A, CENPA, HIST1H4E, HSPA4, HIST1H4C,…	2028	318	13528	1.5313	0.461836	0.00678558	0.295074
GOTERM_BP_FAT	GO:0051439~regulation of ubiquitin-protein ligase activity during mitotic cell cycle	24	0.846561	0.000174499	ANAPC2, ANAPC5, ANAPC4, ANAPC10, PSMA7, CDC26, CDC27, PSMB5, PSMA2, PSMF1, PSMA1, PSMB7, PSMB6, PSMC5, PSMB1, PSMD12, PSMC4, PSMC3, PSMD1, PSMC1, UBC, PSMD2, PSMD4, UBE2E1	2028	71	13528	2.25485	0.492275	0.00734048	0.322757
GOTERM_BP_FAT	GO:0032446~protein modification by small protein conjugation	37	1.30511	0.000181352	SUMO1P3, PPIL2, NEDD8, CBLL1, SUMO3, WWP2, LEO1, RNF168, FBXO9, TRIP12, VCPIP1, HECTD1, UBE2MP1, UBE2F, MUL1, PCNP, HERC2, ATG3, TSPAN17, BRCA1, CTR9, HERC2P3, NAE1, UBE2N, NOSIP, VCP, PIAS4, RNF2, MIB2, UBE2M, UBA3, UBC, FBXL5, PAF1, USP22, RNF20, RNF40, UBE2E1	2028	132	13528	1.86979	0.505613	0.00754597	0.335412
GOTERM_BP_FAT	GO:0000079~regulation of cyclin-dependent protein kinase activity	20	0.705467	0.000187656	CCNT2, CDC6, CKS1B, ANAPC2, GTPBP4, CCNK, CDK5R1, HERC5, CCNG1, LATS1, LATS2, CDC37, CASP3, CDKN1A, HEXIM2, HEXIM1, CKS2, CDK5RAP1, PTENP1, APC	2028	54	13528	2.4706	0.517571	0.00772451	0.347051
GOTERM_BP_FAT	GO:0006120~mitochondrial electron transport, NADH to ubiquinone	17	0.599647	0.000208318	NDUFB3, NDUFA4, NDUFA2, NDUFB5, NDUFA3, NDUFB7, NDUFB8, NDUFA6, NDUFB9, NDUFA10, NDUFB1, NDUFB2, NDUFS7, NDUFS6, NDUFS5, NDUFV1, NDUFS1	2028	42	13528	2.70001	0.554783	0.00848164	0.385195
GOTERM_BP_FAT	GO:0006357~regulation of transcription from RNA polymerase II promoter	144	5.07937	0.000255351	STAT5B, RBM4, HIRA, CNOT2, MED23, MED22, CTNNB1, IGHMBP2, EPC1, MED26, TRAK1, CREB3L4, OLIG2, SUPT5H, SATB2, ZNF593, RARG, MTA2, RXRA, HES7, MED13, HES6, TAF6L, PPARGC1B, JUNB, HHEX, UHRF1, EP300, PIAS4, SMARCE1, MTF1, MED16, MED17, MED18, SUPT6H, SMARCA4, CAMTA2, TFAP4, ZNF76, ABCA2, NEDD8, SRF, VPS72, PFN1, ATN1, HEXIM2, HEXIM1, SNF8, BCOR, DNMT3A, TAF4, TCF7, SUB1, MAML1, CREBBP, SMAD4, SAP18,…	2028	727	13528	1.32128	0.629132	0.0102792	0.471967
GOTERM_BP_FAT	GO:0031023~microtubule organizing center organization	15	0.529101	0.000283961	HAUS4, BBS4, HAUS5, CEP135, CKAP5, HAUS1, CETN3, BRCA2, PCM1, CENPJ, BRCA1, CTNNB1, CEP250, PAFAH1B1, HAUS8	2028	35	13528	2.85883	0.668147	0.0113074	0.524716
GOTERM_BP_FAT	GO:0006793~phosphorus metabolic process	185	6.52557	0.000305078	STK35, PTPN23, CLK1, CSNK2A2, S1PR2, TOP1, UQCR10, AAK1, COL4A3BP, TLK1, GNG3, INSR, MATK, DBNL, BCR, ROCK1, BRAF, MADD, ROCK2, PNCK, PICK1, PIK3CD, WNK1, MARK3, MAP4K4, NME2, PLCE1, CAMK4, BAZ1B, NME1, BMP2K, ATP5C1, CAMK1, MAPK7, ERC1, LRRK1, PPP5C, NRBP2, CDK5R1, ADORA2B, NEK1, HUS1, ADRBK1, CHEK2, G6PC3, SRC, EPHB2, CAMKV, LOC407835, GPD1L, VRK1, DUSP19, PTK2, VRK3, TTBK2, TTBK1, LMTK2, DYRK4…	2028	973	13528	1.26831	0.694286	0.0120201	0.563633
GOTERM_BP_FAT	GO:0006796~phosphate metabolic process	185	6.52557	0.000305078	STK35, PTPN23, CLK1, CSNK2A2, S1PR2, TOP1, UQCR10, AAK1, COL4A3BP, TLK1, GNG3, INSR, MATK, DBNL, BCR, ROCK1, BRAF, MADD, ROCK2, PNCK, PICK1, PIK3CD, WNK1, MARK3, MAP4K4, NME2, PLCE1, CAMK4, BAZ1B, NME1, BMP2K, ATP5C1, CAMK1, MAPK7, ERC1, LRRK1, PPP5C, NRBP2, CDK5R1, ADORA2B, NEK1, HUS1, ADRBK1, CHEK2, G6PC3, SRC, EPHB2, CAMKV, LOC407835, GPD1L, VRK1, DUSP19, PTK2, VRK3, TTBK2, TTBK1, LMTK2, DYRK4…	2028	973	13528	1.26831	0.694286	0.0120201	0.563633
GOTERM_BP_FAT	GO:0022618~ribonucleoprotein complex assembly	23	0.811287	0.000308952	EIF6, PRPF31, TSR1, DDX1, SNRPD2, RPL24, SF3A2, SF3A1, BMS1, PRPF6, SF3A3, ATXN2, PHAX, EIF3A, DDX23, CLP1, RPS15, WDR77, SNRNP200, SNRPC, GEMIN6, SNRPF, ZNHIT6	2028	69	13528	2.22354	0.698852	0.0120496	0.57077
GOTERM_BP_FAT	GO:0045736~negative regulation of cyclin-dependent protein kinase activity	8	0.282187	0.000317384	CDKN1A, CASP3, HEXIM2, HEXIM1, CDK5RAP1, LATS1, LATS2, APC	2028	11	13528	4.85135	0.708558	0.0122534	0.586304
GOTERM_BP_FAT	GO:0042775~mitochondrial ATP synthesis coupled electron transport	20	0.705467	0.000321786	NDUFB3, NDUFA4, NDUFA2, NDUFB5, NDUFA3, NDUFB7, NDUFB8, NDUFB9, NDUFA6, NDUFA10, NDUFB1, NDUFB2, UQCRHL, NDUFS7, NDUFS6, NDUFS5, UQCR10, UQCRH, NDUFV1, NDUFS1, UQCRB	2028	56	13528	2.38236	0.713501	0.0123002	0.594414
GOTERM_BP_FAT	GO:0042773~ATP synthesis coupled electron transport	20	0.705467	0.000321786	NDUFB3, NDUFA4, NDUFA2, NDUFB5, NDUFA3, NDUFB7, NDUFB8, NDUFB9, NDUFA6, NDUFA10, NDUFB1, NDUFB2, UQCRHL, NDUFS7, NDUFS6, NDUFS5, UQCR10, UQCRH, NDUFV1, NDUFS1, UQCRB	2028	56	13528	2.38236	0.713501	0.0123002	0.594414
GOTERM_BP_FAT	GO:0001701~in utero embryonic development	45	1.5873	0.000322552	ALS2, HNF1A, ELL, INTS1, BCL2L1, SRF, GLI3, XAB2, YBX1, RPA1, PRMT1, CHD8, HSF1, SLC30A1, COL4A3BP, ANKRD11, MKL2, TERF2, APBA1, CEBPA, MAFG, C2CD3, NASP, ZNF830, BRCA2, SMAD2, MBD3, MYH9, TAB1, JUNB, RIC8A, MFN2, NMT1, TJP1, NDEL1, PSMC4, PLCG1, PSMC3, ZMIZ1, NCOA6, MAPK8IP3, MED1, SMARCA4, ADD1, MYH10	2028	176	13528	1.70555	0.714352	0.0122091	0.595825
GOTERM_BP_FAT	GO:0050657~nucleic acid transport	29	1.02293	0.000333321	ENY2, NUP188, NUP214, POM121, NUP210, NUP50, NUP37, POM121C, GLE1, NUP54, RANBP2, PABPN1, NUP153, UPF1, SMG5, CKAP5, MAGOH, RGPD3, HNRNPA2B1, SMG1, CASC3, NUP155, EIF4A3, PHAX, HHEX, ATXN2, NUP62, TSC1, KHSRP	2028	97	13528	1.99431	0.726056	0.0124925	0.615659
GOTERM_BP_FAT	GO:0050658~RNA transport	29	1.02293	0.000333321	ENY2, NUP188, NUP214, POM121, NUP210, NUP50, NUP37, POM121C, GLE1, NUP54, RANBP2, PABPN1, NUP153, UPF1, SMG5, CKAP5, MAGOH, RGPD3, HNRNPA2B1, SMG1, CASC3, NUP155, EIF4A3, PHAX, HHEX, ATXN2, NUP62, TSC1, KHSRP	2028	97	13528	1.99431	0.726056	0.0124925	0.615659
GOTERM_BP_FAT	GO:0051236~establishment of RNA localization	29	1.02293	0.000333321	ENY2, NUP188, NUP214, POM121, NUP210, NUP50, NUP37, POM121C, GLE1, NUP54, RANBP2, PABPN1, NUP153, UPF1, SMG5, CKAP5, MAGOH, RGPD3, HNRNPA2B1, SMG1, CASC3, NUP155, EIF4A3, PHAX, HHEX, ATXN2, NUP62, TSC1, KHSRP	2028	97	13528	1.99431	0.726056	0.0124925	0.615659
GOTERM_BP_FAT	GO:0006913~nucleocytoplasmic transport	41	1.44621	0.000339531	RBM15B, GLI3, NUP214, LSG1, MLXIP, RANBP2, GLE1, NUP54, FGF2, KPNB1, PABPN1, MCM3AP, TMCO6, UPF1, HTT, IPO13, SMG5, IPO11, STRADA, NDUFA13, SMG1, NUP155, HHEX, PHAX, PPIH, AAAS, SEC61B, CAMK4, TSC1, IPO4, TSC2, RPS15, ZNF384, PTTG1IP, KPNA6, CAMK1, SPTBN1, JAK2, MYBBP1A, RERE, F2R	2028	156	13528	1.75317	0.732588	0.0126023	0.627096
GOTERM_BP_FAT	GO:0016573~histone acetylation	18	0.634921	0.000369334	BRD1, MEAF6, YEATS4, CREBBP, TADA1, TRRAP, MBD3, TAF6L, KAT5, EPC1, TAF10, TAF5L, BRPF1, EP300, SAP130, BRPF3, EP400, BRD8	2028	48	13528	2.50148	0.761828	0.0135714	0.681963
GOTERM_BP_FAT	GO:0051297~centrosome organization	14	0.493827	0.000389766	HAUS4, BBS4, HAUS5, CEP135, CKAP5, HAUS1, CETN3, BRCA2, PCM1, CENPJ, BRCA1, CTNNB1, CEP250, HAUS8	2028	32	13528	2.91839	0.780004	0.0141829	0.719561
GOTERM_BP_FAT	GO:0006333~chromatin assembly or disassembly	35	1.23457	0.000393776	RSF1, ARID4B, CBX1, HIST2H4A, HIST2H4B, HIST1H2BO, HIST1H2BN, HIST2H2AC, HIST1H2BJ, HIRIP3, HIST1H1E, MTA2, HMGA1, BAZ1B, SMARCE1, HIST2H2BF, HIST1H4K, HIST1H2AG, HIST1H2AE, CHD9, CHD8, CENPA, HIST1H4E, CHD2, CHD1, HIST1H4C, HIST1H4D, HIST1H4I, CHD6, ASF1A, HIST1H4J, HELLS, CHD4, CHD3, HIST1H4H, HIST2H3A, HIST1H2BC, HIST1H2BG, KAT5, HIST2H3D, SMARCC2, SUPT16H, HIST1H3B, H3F3B, HIST1H3D, H3F3C, CH…	2028	127	13528	1.83836	0.783405	0.0141948	0.726938
GOTERM_BP_FAT	GO:0042797~tRNA transcription from RNA polymerase III promoter	6	0.21164	0.000395034	GTF3C6, GTF3C5, GTF3C2, GTF3C1, GTF3C4, GTF3C3	2028	6	13528	6.67061	0.784461	0.0141089	0.729252
GOTERM_BP_FAT	GO:0042791~5S class rRNA transcription	6	0.21164	0.000395034	GTF3C6, GTF3C5, GTF3C2, GTF3C1, GTF3C4, GTF3C3	2028	6	13528	6.67061	0.784461	0.0141089	0.729252
GOTERM_BP_FAT	GO:0006119~oxidative phosphorylation	29	1.02293	0.000401004	NDUFB3, NDUFB5, NDUFB7, NDUFB8, ATP5B, NDUFB9, NDUFB1, NDUFB2, NDUFS7, NDUFS6, UQCR10, NDUFS5, ATP5L, ATP5O, ATP5I, ATP5H, NDUFS1, NDUFA4, NDUFA2, NDUFA3, NDUFA6, ATP5F1, NDUFA10, UQCRHL, ATP6V1C2, UQCRH, NDUFV1, ATP5C1, ATP6AP1L, UQCRB	2028	98	13528	1.97396	0.789403	0.0141902	0.740234
GOTERM_BP_FAT	GO:0032268~regulation of cellular protein metabolic process	99	3.49206	0.000412435	SRP14, EIF5B, BAK1, PRKAR2A, WIBG, EIF2B2, INSR, ANAPC2, DBNL, GTPBP4, ANAPC5, MAGOH, ANAPC4, PSMA2, PSMA1, EP300, PIAS4, IGF2BP1, ANAPC10, MTIF2, PSMA7, PIN1, PSMB5, PSMB7, PSMB6, EIF3B, PSMB1, EIF3E, AXIN1, UCN, PAIP2, NDFIP1, SMAD4, DDX1, MUL1, CASC3, CDC26, CDC27, BRCA1, PSMC5, PSMC4, TSC1, PSMC3, EIF4H, PSMC1, DNMT1, MTOR, TNK2, EIF4E2, UBE2E1, NFKB1, NOD2, TRMT6, PSMD1, PSMD2, PSMD4, FGF2, …	2028	474	13528	1.39323	0.798553	0.0144601	0.76126
GOTERM_BP_FAT	GO:0030522~intracellular receptor-mediated signaling pathway	24	0.846561	0.00042885	RBM4, EGLN2, MED24, CTNNB1, RARA, RARG, RXRA, ARID1A, MED13, KAT5, PPARGC1B, BRCA1, NCOA1, MED30, NCOA2, YWHAH, MED16, MED17, UBR5, THRAP3, NCOA6, JAK2, RBM14, DDX54, MED1	2028	75	13528	2.1346	0.811001	0.014897	0.791444
GOTERM_BP_FAT	GO:0045892~negative regulation of transcription, DNA-dependent	78	2.75132	0.000433848	E2F1, PPARA, PPARD, RSF1, FOXK1, TBX20, NFKB1, PAWR, CTNNB1, IGHMBP2, SAP30, ZGPAT, EPC1, SOX15, OLIG2, NR2F2, SUPT5H, FGF2, NFX1, SATB2, CTBP1, ZNF593, RARG, MTA2, RXRA, LDB1, NDUFA13, HES7, SPEN, MBD3, NRIP2, HHEX, NCOA2, SMARCE1, BPTF, PIAS4, HIPK2, CUX1, NSD1, SMARCA4, ZMYND11, VPS72, HIC2, TRIM66, CIR1, HEXIM2, ATN1, HEXIM1, GATAD2A, SUPT4H1, BCOR, BAZ2A, HELLS, ETV3, HNRNPAB, CEBPA, DNMT3A,…	2028	356	13528	1.46154	0.814635	0.0149358	0.800632
GOTERM_BP_FAT	GO:0051169~nuclear transport	41	1.44621	0.000449137	RBM15B, GLI3, NUP214, LSG1, MLXIP, RANBP2, GLE1, NUP54, FGF2, KPNB1, PABPN1, MCM3AP, TMCO6, UPF1, HTT, IPO13, SMG5, IPO11, STRADA, NDUFA13, SMG1, NUP155, HHEX, PHAX, PPIH, AAAS, SEC61B, CAMK4, TSC1, IPO4, TSC2, RPS15, ZNF384, PTTG1IP, KPNA6, CAMK1, SPTBN1, JAK2, MYBBP1A, RERE, F2R	2028	158	13528	1.73098	0.825327	0.0153224	0.828736
GOTERM_BP_FAT	GO:0006399~tRNA metabolic process	33	1.16402	0.000450273	PUS1, LSM6, PUS10, RPP14, ADAT1, CTU1, TRMT6, METTL1, CLP1, NARS2, THG1L, CDK5RAP1, DUS1L, NSUN2, TYW1B, DUS3L, GTPBP3, AIMP1, RARS2, DALRD3, LARS2, DARS2, TRMT61A, TRMT61B, FBL, URM1, HARS, FARSA, POP4, DUS4L, TRUB2, AARS2, TRIT1	2028	118	13528	1.86551	0.826096	0.0152272	0.830824
GOTERM_BP_FAT	GO:0007010~cytoskeleton organization	92	3.24515	0.000480416	TLN1, HRAS, CAPZA2, WASF2, MLH1, RHOU, CTNNB1, CDC42, PDPK1, RANBP9, DYNLL1, CEP250, PACSIN2, RHOA, TUBG1, DYNC1H1, PPP4C, ARHGAP8, ROCK1, ROCK2, PRKCI, CECR2, TMSB10, MYH9, PCM1, PCLO, ARHGAP26, ARHGEF11, ARPC1A, EPB41L3, SS18, PLCE1, MAST1, NDEL1, SPAG5, NCK1, CFL1, HAUS8, DST, FHOD1, ADD1, HAUS4, BBS4, HAUS5, CEP120, DIAPH1, HAUS1, CETN3, ABI2, MYO9B, ARPC4, RCC1, AURKAPS1, TUBGCP4, PFN1, TUBG…	2028	436	13528	1.40756	0.845318	0.0160984	0.886208
GOTERM_BP_FAT	GO:0006302~double-strand break repair	21	0.740741	0.000481634	XRCC5, FAM175A, HUS1, SHFM1, PAPD7, MLH1, PRKDC, BRCA2, SOD1, KAT5, RAD50, BRCA1, UIMC1, SETX, UBE2N, RPA1, VCP, BRE, RNF168, RAD54B, FEN1	2028	62	13528	2.2594	0.846048	0.0160009	0.888446
GOTERM_BP_FAT	GO:0016574~histone ubiquitination	10	0.352734	0.000502096	UBE2N, RNF2, LEO1, RNF168, PAF1, USP22, RNF20, RNF40, CTR9, UBE2E1	2028	18	13528	3.7059	0.857816	0.0165339	0.926026
GOTERM_BP_FAT	GO:0022900~electron transport chain	32	1.12875	0.000521275	NDUFB3, NDUFB5, NDUFB7, NDUFB8, NDUFB9, UQCRQ, NDUFB1, NDUFB2, NDUFS7, NDUFS6, UQCR10, NDUFS5, NDUFS1, GLRX, NDUFA4, NDUFA2, NDUFA3, ALDH5A1, NDUFA6, FADS3, NDUFA13, NDUFA10, NDUFA12, UQCRHL, SDHA, SLC25A12, CYBB, UQCRH, NDUFV1, FDX1L, TXNRD1, STEAP2, UQCRB	2028	114	13528	1.87245	0.868027	0.0170159	0.961237
GOTERM_BP_FAT	GO:0031400~negative regulation of protein modification process	33	1.16402	0.000528969	ANAPC10, PSMA7, PSMB5, PSMF1, BAK1, PSMB7, PSMB6, PSMB1, PSMD1, PSMD2, PSMD4, INSR, ANAPC2, GTPBP4, ANAPC5, NF2, ANAPC4, CDC26, CDC27, YWHAE, PSMA2, PSMA1, PSMC5, PSMD12, TSC1, PSMC4, PSMC3, PSMC1, UBC, MGEA5, DNMT1, PPP2R4, UBE2E1	2028	119	13528	1.84983	0.871915	0.0171212	0.975359
GOTERM_BP_FAT	GO:0008033~tRNA processing	24	0.846561	0.000529065	GTPBP3, PUS1, LSM6, PUS10, TRMT61A, TRMT61B, FBL, RPP14, ADAT1, URM1, CTU1, CLP1, METTL1, TRMT6, THG1L, POP4, CDK5RAP1, DUS4L, DUS1L, TRUB2, NSUN2, TYW1B, TRIT1, DUS3L	2028	76	13528	2.10651	0.871963	0.0169828	0.975535
GOTERM_BP_FAT	GO:0006261~DNA-dependent DNA replication	20	0.705467	0.000532557	POLG, TIPIN, BRCA2, RNASEH1, TOP1MT, MCM3, HMGA1, MCM5, RPA1, PRIM1, TOP1, MCM7, RFC1, POLE2, POLD1, POLD2, TOP3A, FEN1, REV3L, TOP3B	2028	58	13528	2.30021	0.873688	0.0169538	0.981944
GOTERM_BP_FAT	GO:0000910~cytokinesis	16	0.564374	0.0005433	SEPT5, BBS4, SEPT4, ROCK1, STX2, ROCK2, CECR2, BRCA2, MYH9, DCTN3, ARHGEF11, AHCTF1P1, INCENP, CFL1, MYH10, APC	2028	41	13528	2.60317	0.878853	0.0171524	1.00166
GOTERM_BP_FAT	GO:0051726~regulation of cell cycle	73	2.57496	0.000553712	E2F1, CCNT2, FAM175A, STAT5B, KNTC1, ZZEF1, LATS1, LATS2, CDT1, CSNK2A2, CDC42, BAK1, CASP3, CDK5RAP1, INSR, FOSL1, CDK13, CDC6, ANAPC2, CCNK, GTPBP4, ROCK2, MADD, SKP2, HERC5, HERC2, JUNB, XPC, TIMELESS, USP22, MAD2L2, RAD17, SMARCA4, CKS1B, CDK5R1, HUS1, TIPIN, HCFC1, ANAPC10, TRRAP, CHEK2, CCNG1, RCC1, CDC37, MYCBP2, PIN1, HEXIM2, HEXIM1, HECTD3, DAZL, HSPA8, PGGT1B, TERF1, APC, TP53BP2, CENPF…	2028	331	13528	1.47116	0.883657	0.0173375	1.02076
GOTERM_BP_FAT	GO:0030071~regulation of mitotic metaphase/anaphase transition	11	0.388007	0.000638258	PSMG2, HECTD3, CENPF, CENPE, ANAPC10, HERC2, MAD2L2, ZZEF1, TERF1, MYCBP2, APC	2028	22	13528	3.33531	0.916239	0.0197996	1.17575
GOTERM_BP_FAT	GO:0006414~translational elongation	29	1.02293	0.000682081	RPL13, RPL37, RPL38, RPLP0P2, RPL21P28, RPS28, RPS29, RPL32, RPSAP58, RPLP0, RPL8, SEPSECS, RPL4, RPL7A, RPL10A, RPS20, RPS21, RPS10P7, RPSA, RPL35A, EEF1A1, EEF2, RPL24, RPSAP9, RPS6, RPL28, RPS8, RPS17, RPL21, RPS15, UBC, RPL37A, RPS10, EEF1D	2028	101	13528	1.91532	0.929356	0.0209777	1.256
GOTERM_BP_FAT	GO:0033365~protein localization in organelle	38	1.34039	0.000706101	BBS4, SRP14, GRPEL1, TIMM10, TIMM13, GLI3, TOMM7, SRPR, TOMM5, PIKFYVE, TIMM23B, RANBP2, KPNB1, FGF2, TOMM34, MCM3AP, TMCO6, TAF3, HTT, IPO13, IPO11, TOMM40, NDUFA13, TIMM8B, DVL1, MFN2, PPIH, SEC61B, COG7, IPO4, TSC2, PTTG1IP, KPNA6, SPTBN1, JAK2, SRP9, RERE, F2R	2028	146	13528	1.73619	0.935653	0.0215382	1.29995
GOTERM_BP_FAT	GO:0044092~negative regulation of molecular function	73	2.57496	0.000723156	GNAZ, ADCY3, OXA1L, RSF1, INTS1, NFKB1, PRDX3, LATS1, LATS2, ZGPAT, PDPK1, CASP3, NOD2, WWP2, PSMD1, PSMD2, PSMD4, SPRED1, CDK5RAP1, INSR, ANAPC2, GTPBP4, ANAPC5, ANAPC4, CST3, SIGIRR, PSMA2, PSMA1, UBC, CSTB, ATPIF1, GNAI3, SUMO1P3, ANAPC10, NPRL2, PSMA7, PSMB5, PSMF1, PSMB7, DUSP19, PSMB6, HEXIM2, PSMB1, HEXIM1, MLLT1, TERF1, APC, NF2, OPRL1, NF1, NDFIP1, CRIPAK, CDC26, CDC27, TP73, DVL1, NOSIP…	2028	334	13528	1.45795	0.93978	0.0218811	1.33115
GOTERM_BP_FAT	GO:0051253~negative regulation of RNA metabolic process	78	2.75132	0.000727991	E2F1, PPARA, PPARD, RSF1, FOXK1, TBX20, NFKB1, PAWR, CTNNB1, IGHMBP2, SAP30, ZGPAT, EPC1, SOX15, OLIG2, NR2F2, SUPT5H, FGF2, NFX1, SATB2, CTBP1, ZNF593, RARG, MTA2, RXRA, LDB1, NDUFA13, HES7, SPEN, MBD3, NRIP2, HHEX, NCOA2, SMARCE1, BPTF, PIAS4, HIPK2, CUX1, NSD1, SMARCA4, ZMYND11, VPS72, HIC2, TRIM66, CIR1, HEXIM2, ATN1, HEXIM1, GATAD2A, SUPT4H1, BCOR, BAZ2A, HELLS, ETV3, HNRNPAB, CEBPA, DNMT3A,…	2028	362	13528	1.43731	0.940901	0.0218557	1.34
GOTERM_BP_FAT	GO:0016481~negative regulation of transcription	95	3.35097	0.000754075	E2F1, COPS2, PPARA, PPARD, HNF1A, RSF1, FOXK1, CCDC85B, RBM15B, TBX20, NFKB1, PAWR, GLI3, CTNNB1, IGHMBP2, SAP30, ZGPAT, EPC1, SOX15, OLIG2, LRRFIP1, NR2F2, SUPT5H, FGF2, DEDD2, NFX1, SATB2, CTBP1, ZNF593, RARG, RXRA, MTA2, LDB1, NDUFA13, HES7, SPEN, MBD3, MBD1, NRIP2, HHEX, NCOA2, TIMELESS, SMARCE1, BPTF, PIAS4, HIPK2, CUX1, NSD1, SMARCA4, ZMYND11, SUMO1P3, VPS72, HIC2, TRIM66, CIR1, HEXIM2, ATN…	2028	459	13528	1.38063	0.946599	0.0224567	1.38769
GOTERM_BP_FAT	GO:0051656~establishment of organelle localization	22	0.776014	0.000837173	SEPT5, STX5, BBS4, BBS7, COPZ1, MLH1, CENPF, CENPE, MYH9, CDC42, PTK2, GBF1, MAP1S, CENPA, RPS15, RHOT1, RRS1, PAFAH1B1, SNAP23, YKT6, NUDC, MYH10	2028	69	13528	2.12686	0.96134	0.0247122	1.5395
GOTERM_BP_FAT	GO:0016192~vesicle-mediated transport	115	4.05644	0.000845707	ALS2, SEPT5, SEC31B, HRAS, RAB9B, AP1G1, CHMP7, TXLNA, RAB1A, CTNNB1, GBF1, PACSIN2, CLEC4F, RABGEF1, SCAMP5, SCAMP1, DBNL, SCAMP2, GOLT1B, PICK1, CECR2, PCLO, YIF1A, NME2, GAPVD1, DOC2A, NME1, USO1, VAMP4, VAMP3, ERC1, UNC13B, AKAP3, ARFGAP2, GNAI3, NAPG, COPZ1, LMAN1, ARFGEF2, SRC, KRAS, OSBPL1A, STX16, SDF4, HIP1, RAB8A, HTT, MRC2, LIN7C, SNAPIN, RABEP2, VCP, CDC42SE2, TSC2, ARF4, CPNE1, SPTBN…	2028	576	13528	1.33181	0.962601	0.0247728	1.55507
GOTERM_BP_FAT	GO:0033554~cellular response to stress	113	3.98589	0.000933559	XRCC5, CLPB, RBM4, ROMO1, SETX, IGHMBP2, COL4A3BP, PMS2, TLK1, PMS1, SCAMP5, DBNL, POLI, NUDT1, POLG, LIG1, RXRA, NEIL2, RFC5, PYCR1, UHRF1, DCLRE1B, BAZ1B, TIMELESS, RFC1, UBR5, NFE2L2, RAD17, DERL2, ADORA2B, SUMO1P3, NEK1, HUS1, TIPIN, CHEK2, XAB2, DUSP19, POLE2, RNF168, ASF1A, CCM2, BECN1, BRCA2, MUL1, SMG1, KAT5, BRCA1, UIMC1, CDKN1A, VCP, POLD1, POLD2, ATP2A1, SUPT16H, RAD54B, ABL1, CHAF1A, …	2028	566	13528	1.33177	0.973421	0.0271079	1.7153
GOTERM_BP_FAT	GO:0043086~negative regulation of catalytic activity	62	2.18695	0.00102645	GNAZ, ADCY3, OXA1L, INTS1, NFKB1, PRDX3, LATS1, LATS2, ZGPAT, CASP3, PDPK1, PSMD1, PSMD2, PSMD4, SPRED1, CDK5RAP1, ANAPC2, ANAPC5, ANAPC4, CST3, PSMA2, PSMA1, UBC, CSTB, ATPIF1, GNAI3, ANAPC10, NPRL2, PSMA7, PSMB5, PSMF1, DUSP19, PSMB7, PSMB6, HEXIM2, PSMB1, HEXIM1, MLLT1, TERF1, APC, NF2, OPRL1, NF1, CRIPAK, CDC26, CDC27, TP73, DVL1, CDKN1A, NOSIP, PSMC5, NUP62, ADCY9, PSMD12, PSMC4, PSMC3, GSK3…	2028	277	13528	1.49306	0.981478	0.0295457	1.88445
GOTERM_BP_FAT	GO:0032269~negative regulation of cellular protein metabolic process	44	1.55203	0.00102772	SRP14, IGF2BP1, NFKB1, ANAPC10, PSMA7, PAIP2B, PSMB5, PSMF1, BAK1, PSMB7, PSMB6, PSMB1, EIF3E, PSMD1, PSMD2, PSMD4, TNRC6A, INSR, ANAPC2, GTPBP4, ANAPC5, NF2, PAIP2, ANAPC4, NDUFA13, ANKHD1, CDC26, CDC27, YWHAE, PSMA2, EIF4A3, PSMA1, PSMC5, PSMD12, TSC1, PSMC4, PSMC3, PSMC1, UBC, MGEA5, DNMT1, PPP2R4, SRP9, UBE2E1	2028	180	13528	1.63059	0.981569	0.029364	1.88674
GOTERM_BP_FAT	GO:0006400~tRNA modification	9	0.31746	0.00104288	URM1, GTPBP3, CTU1, METTL1, THG1L, CDK5RAP1, TRMT61A, NSUN2, TRMT61B	2028	16	13528	3.75222	0.982624	0.0295736	1.91433
GOTERM_BP_FAT	GO:0009451~RNA modification	17	0.599647	0.00116154	GTPBP3, RPUSD2, PUS1, RPUSD1, TRMT61A, TRMT61B, URM1, METTL14, DNAJB11, CTU1, METTL1, THG1L, CDK5RAP1, NSUN2, TRUB2, FTSJ3, ADAR	2028	48	13528	2.36251	0.989046	0.0326466	2.12993
GOTERM_BP_FAT	GO:0010390~histone monoubiquitination	6	0.21164	0.00121103	LEO1, PAF1, RNF20, RNF40, CTR9, UBE2E1	2028	7	13528	5.71767	0.990964	0.0337706	2.21972
GOTERM_BP_FAT	GO:0007051~spindle organization	16	0.564374	0.00164039	HAUS4, HAUS5, CEP120, PCNT, HAUS1, MLH1, MYH9, RCC1, SMC3, AURKAPS1, SPAG5, CKS2, TUBG1, HAUS8, DYNC1H1, NCOR1	2028	45	13528	2.37177	0.998299	0.0451554	2.99546
GOTERM_BP_FAT	GO:0006367~transcription initiation from RNA polymerase II promoter	21	0.740741	0.00175457	TAF4, STON1, POLR2L, POLR2I, MED24, GTF2H3, MED23, MED13, POLR2A, TAF11, TAF10, MAZ, MED30, MED16, MED17, MED26, GTF2F1, NCOA6, THRAP3, TBPL1, MED1	2028	68	13528	2.06004	0.998909	0.0478856	3.20076
GOTERM_BP_FAT	GO:0006446~regulation of translational initiation	15	0.529101	0.00179017	PAIP2, DDX1, EIF5B, ANKHD1, MTIF2, PAIP2B, EIF4G1, EIF4G2, EIF4G3, EIF3B, EIF3E, TRMT6, EIF4H, DAZL, EIF2B2	2028	41	13528	2.44047	0.99905	0.0484936	3.26468
GOTERM_BP_FAT	GO:0010604~positive regulation of macromolecule metabolic process	160	5.64374	0.00182276	HRAS, STAT5B, RBM4, ZXDC, NAA15, NAA16, CTNNB1, EPC1, BRPF1, WIBG, CREB3L4, SUPT5H, INSR, ANAPC2, IRS2, SATB2, RARG, ANAPC5, MTA2, RXRA, ANAPC4, ARID1A, ARID1B, MED13, PPARGC1B, JUNB, PSMA2, HHEX, PSMA1, EP300, PIAS4, MTF1, MED17, NFE2L2, RNF20, SMARCA4, CAMTA2, ANAPC10, PSMA7, SRF, PIN1, PSMB5, PSMB7, PSMB6, PSMB1, RNF168, ASF1A, HNRNPAB, AXIN1, DVL3, YEATS4, UCN, SMAD9, MAML1, CREBBP, SMAD4, ND…	2028	857	13528	1.24539	0.999163	0.0490138	3.32317
GOTERM_BP_FAT	GO:0015931~nucleobase, nucleoside, nucleotide and nucleic acid transport	30	1.0582	0.00206478	ENY2, NUP188, NUP214, POM121, NUP210, NUP50, NUP37, POM121C, GLE1, NUP54, RANBP2, PABPN1, NUP153, UPF1, SLC25A4, SMG5, CKAP5, MAGOH, RGPD3, HNRNPA2B1, SMG1, CASC3, NUP155, EIF4A3, PHAX, HHEX, ATXN2, NUP62, TSC1, KHSRP	2028	113	13528	1.77096	0.999674	0.054966	3.75647
GOTERM_BP_FAT	GO:0051252~regulation of RNA metabolic process	314	11.0758	0.00208704	SNIP1, STAT5B, HIRA, NAA15, MED24, NAA16, MED23, MED22, RAB1A, CTNNB1, EPC1, ZGPAT, ZNF778, ZNF777, ZFP90, MED26, TRAK1, RARA, CREB3L4, ZNF394, RAB26, SUPT5H, TBPL1, RARG, NDNL2, RREB1, RXRA, HMG20A, MED13, TAF6L, PPARGC1B, ZNF37A, NME2, UHRF1, PIAS4, MTF1, MED16, NME1, MED17, MED18, PRDM2, MYBBP1A, SUPT6H, ZNF611, ZNF79, ZNF76, IGF2BP1, ZNF514, VPS72, HESX1, PFN1, ZNF227, HEXIM2, ATN1, HEXIM1, H…	2028	1813	13528	1.15531	0.999701	0.0551651	3.79624
GOTERM_BP_FAT	GO:0051248~negative regulation of protein metabolic process	44	1.55203	0.00227118	SRP14, IGF2BP1, NFKB1, ANAPC10, PSMA7, PAIP2B, PSMB5, PSMF1, BAK1, PSMB7, PSMB6, PSMB1, EIF3E, PSMD1, PSMD2, PSMD4, TNRC6A, INSR, ANAPC2, GTPBP4, ANAPC5, NF2, PAIP2, ANAPC4, NDUFA13, ANKHD1, CDC26, CDC27, YWHAE, PSMA2, EIF4A3, PSMA1, PSMC5, PSMD12, TSC1, PSMC4, PSMC3, PSMC1, UBC, MGEA5, DNMT1, PPP2R4, SRP9, UBE2E1	2028	187	13528	1.56956	0.999854	0.0594858	4.12456
GOTERM_BP_FAT	GO:0030520~estrogen receptor signaling pathway	7	0.246914	0.00262969	NCOA6, RBM4, EGLN2, RARA, ARID1A, DDX54, RBM14, PPARGC1B	2028	11	13528	4.24493	0.999964	0.0681022	4.76072
GOTERM_BP_FAT	GO:0009303~rRNA transcription	9	0.31746	0.00268104	GTF3A, BRF1, TCOF1, GTF3C6, GTF3C5, GTF3C2, GTF3C1, GTF3C4, GTF3C3	2028	18	13528	3.33531	0.99997	0.0689282	4.85152
GOTERM_BP_FAT	GO:0033523~histone H2B ubiquitination	6	0.21164	0.00283029	LEO1, PAF1, RNF20, RNF40, CTR9, UBE2E1	2028	8	13528	5.00296	0.999983	0.0721519	5.11494
GOTERM_BP_FAT	GO:0048193~Golgi vesicle transport	33	1.16402	0.00293839	RAB9B, NAPG, AP1G1, COPZ1, BET1, LMAN1, DTNBP1, AP1S3, GBF1, STX16, SEC22A, RAB6B, SNAP23, GOLGA5, SEC24C, GOLGA3, HSPA8, SCAMP1, RAB8A, STX4, SCAMP2, HTT, PICK1, KIF1C, SCFD1, VCP, COG7, GOSR2, STEAP2, CUX1, YKT6, COG1, DNM2	2028	131	13528	1.68038	0.999989	0.0743197	5.30531
GOTERM_BP_FAT	GO:0017038~protein import	33	1.16402	0.00293839	GRPEL1, PEX6, TIMM10, TIMM13, GLI3, TOMM7, PEX1, TOMM5, TIMM23B, RANBP2, FGF2, KPNB1, TOMM34, MCM3AP, TMCO6, HTT, IPO13, IPO11, TOMM40, NDUFA13, TIMM8B, MFN2, PPIH, SEC61B, IPO4, TSC2, PEX26, PTTG1IP, KPNA6, SPTBN1, JAK2, RERE, F2R	2028	131	13528	1.68038	0.999989	0.0743197	5.30531
GOTERM_BP_FAT	GO:0006355~regulation of transcription, DNA-dependent	306	10.7937	0.0030243	SNIP1, STAT5B, HIRA, NAA15, MED24, NAA16, MED23, MED22, RAB1A, CTNNB1, EPC1, ZGPAT, ZNF778, ZNF777, ZFP90, MED26, TRAK1, RARA, CREB3L4, ZNF394, RAB26, SUPT5H, TBPL1, RARG, NDNL2, RREB1, RXRA, HMG20A, MED13, TAF6L, PPARGC1B, ZNF37A, NME2, UHRF1, PIAS4, MTF1, MED16, NME1, MED17, MED18, PRDM2, MYBBP1A, SUPT6H, ZNF611, ZNF79, ZNF76, ZNF514, VPS72, HESX1, PFN1, ZNF227, HEXIM2, ATN1, HEXIM1, HOXA10, LH…	2028	1773	13528	1.15127	0.999992	0.0759177	5.45633
GOTERM_BP_FAT	GO:0033043~regulation of organelle organization	49	1.7284	0.00303506	RAB3A, CAPZA2, ANAPC10, RCC1, ZZEF1, LATS1, MYCBP2, PIN1, CTNNB1, CDC42, KISS1R, PFN2, ARPC3, CEP250, RHOA, HECTD3, CLASP1, TLK1, INSR, TERF2, CDK13, TERF1, APC, CCDC88A, NF2, ROCK2, MAP1B, CENPF, CRIPAK, TMSB10, CENPE, HERC2, BRCA1, UBE2N, ARPC1A, PSMG2, TSC1, NCK1, CFL1, TSC2, SPTBN2, SPTBN1, DNMT1, MTOR, MAPRE1, MAD2L2, DST, ADD1, SPTAN1	2028	217	13528	1.50627	0.999993	0.0756897	5.47525
GOTERM_BP_FAT	GO:0007059~chromosome segregation	23	0.811287	0.00323495	CENPO, SGOL1, PAPD7, MLH1, CENPF, CENPE, LATS1, BRCA1, NCAPD3, SMC3, CENPH, NDEL1, NIPBL, DDX11, INCENP, NSL1, RRS1, ARL8A, NUP37, AKAP8, DSCC1, TOP3B, STAG1	2028	81	13528	1.89412	0.999997	0.0799651	5.8257
GOTERM_BP_FAT	GO:0051053~negative regulation of DNA metabolic process	14	0.493827	0.00328908	CDC6, MSH6, GTPBP4, NF2, HUS1, TIPIN, NDFIP1, MLH1, TTF1, BRCA2, CDT1, RAD17, TERF2, TERF1	2028	39	13528	2.39458	0.999997	0.0807371	5.92039
GOTERM_BP_FAT	GO:0045935~positive regulation of nucleobase, nucleoside, nucleotide and nucleic acid metabolic process	119	4.19753	0.00355686	HRAS, STAT5B, RBM4, ZXDC, NAA15, NAA16, CTNNB1, EPC1, BRPF1, CREB3L4, SUPT5H, INSR, SATB2, RARG, RXRA, MTA2, ARID1A, MED13, ARID1B, PPARGC1B, JUNB, HHEX, EP300, MTF1, MED17, NFE2L2, RNF20, SMARCA4, CAMTA2, ADORA2B, SRF, RNF168, ASF1A, HNRNPAB, YEATS4, DVL3, UCN, SMAD9, MAML1, CREBBP, SMAD4, SMAD2, KAT5, BRCA1, UIMC1, USF2, RNF6, PSMC5, NUP62, GTF2F1, SMARCC2, MAFA, ENY2, E2F1, PPARA, HNF1A, RSF1,…	2028	624	13528	1.27212	0.999999	0.0864838	6.38752
GOTERM_BP_FAT	GO:0051028~mRNA transport	24	0.846561	0.00383136	PABPN1, ENY2, NUP153, UPF1, SMG5, MAGOH, RGPD3, SMG1, NUP188, CASC3, NUP155, EIF4A3, HHEX, NUP214, POM121, NUP62, NUP210, NUP50, KHSRP, NUP37, NUP54, POM121C, GLE1, RANBP2	2028	87	13528	1.84017	1	0.0922765	6.86408
GOTERM_BP_FAT	GO:0007507~heart development	48	1.69312	0.00422923	BBS4, BBS7, GNA11, TBX20, PRKDC, ADRBK1, SRF, GLI3, CTNNB1, CASP3, HEXIM1, COL4A3BP, PBRM1, MKL2, BCOR, INSR, DVL3, C2CD3, ACADM, RXRA, SCUBE1, NF1, VANGL2, SMAD2, ISL1, TAB1, FOXP4, FOXP1, DVL1, SHOX2, HHEX, PLCE1, CRKL, EP300, TSC1, ID1, ZMIZ1, PTCD2, TSC2, NCOA6, GAA, MESP1, POFUT1, PTENP1, MED1, MYH10, BMPR1A, SMARCA4	2028	215	13528	1.48925	1	0.100756	7.55076
GOTERM_BP_FAT	GO:0006091~generation of precursor metabolites and energy	65	2.29277	0.00512551	LDHA, OXA1L, PPARD, PHKB, ATP5B, OGDH, UQCRQ, NDUFS7, NDUFS6, NDUFS5, UQCR10, PGAM4, ATP5L, ATP5O, ATP5I, COX17, ATP5H, NDUFS1, SLC25A4, ACO2, ALDH5A1, NDUFA13, NDUFA10, NDUFA12, KIAA0100, ATP6V1C2, UQCRH, GAA, ATP5C1, FDX1L, ATPIF1, TXNRD1, STEAP2, SURF1, MDH1, UQCRB, NDUFB3, NDUFB5, ECH1, NDUFB7, NDUFB8, NDUFB9, COX7C, NDUFB1, NDUFB2, IDH2, GLRX, NDUFA4, CEBPA, DLST, NDUFA2, NDUFA3, NDUFA6, ATP…	2028	313	13528	1.38527	1	0.120094	9.08013
GOTERM_BP_FAT	GO:0051173~positive regulation of nitrogen compound metabolic process	121	4.26808	0.00543354	HRAS, STAT5B, RBM4, ZXDC, NAA15, NAA16, CTNNB1, EPC1, BRPF1, CREB3L4, SUPT5H, INSR, SATB2, RARG, RXRA, MTA2, ARID1A, MED13, ARID1B, PPARGC1B, JUNB, HHEX, EP300, MTF1, MED17, NFE2L2, RNF20, SMARCA4, CAMTA2, ADORA2B, SRF, RNF168, ASF1A, HNRNPAB, YEATS4, DVL3, UCN, SMAD9, MAML1, CREBBP, SMAD4, SMAD2, KAT5, BRCA1, UIMC1, USF2, RNF6, PSMC5, NUP62, GTF2F1, SMARCC2, MAFA, ENY2, E2F1, PPARA, HNF1A, RSF1,…	2028	644	13528	1.25333	1	0.126097	9.60019
GOTERM_BP_FAT	GO:0008156~negative regulation of DNA replication	11	0.388007	0.00551001	CDC6, GTPBP4, NF2, HUS1, TIPIN, BRCA2, TTF1, RAD17, TERF2, TERF1, CDT1	2028	28	13528	2.6206	1	0.127003	9.72885
GOTERM_BP_FAT	GO:0006359~regulation of transcription from RNA polymerase III promoter	6	0.21164	0.00558447	POLR3F, CHD8, ZNF76, ZNF143, POLR3C, BRCA1	2028	9	13528	4.44707	1	0.127854	9.85397
GOTERM_BP_FAT	GO:0006513~protein monoubiquitination	6	0.21164	0.00558447	LEO1, PAF1, RNF20, RNF40, CTR9, UBE2E1	2028	9	13528	4.44707	1	0.127854	9.85397
GOTERM_BP_FAT	GO:0007020~microtubule nucleation	6	0.21164	0.00558447	TUBGCP4, TUBGCP3, RANBP9, TUBGCP6, TUBGCP2, CENPJ	2028	9	13528	4.44707	1	0.127854	9.85397
GOTERM_BP_FAT	GO:0043549~regulation of kinase activity	72	2.53968	0.00663803	ALS2, ADCY3, CCNT2, PRDX3, LATS1, LATS2, CAMKK2, S1PR2, CDC42, ZGPAT, PDPK1, PRKAR2A, CASP3, KISS1R, GNG3, SPRED1, CDK5RAP1, INSR, FGF2, CDC6, DBNL, ANAPC2, CCNK, GTPBP4, CCDC88A, RBL2, MADD, PICK1, HERC5, TNFRSF10A, PLCE1, RIPK1, CD81, MAP3K11, TRAF2, CKS1B, CDK5R1, ADORA2B, NPRL2, CCNG1, CDC37, TRIB2, DUSP19, KRAS, ERCC6, HEXIM2, HEXIM1, MLLT1, APC, NF2, TAOK2, NF1, STRADA, MUL1, CRIPAK, CENPE,…	2028	357	13528	1.34533	1	0.149283	11.6069
GOTERM_BP_FAT	GO:0006612~protein targeting to membrane	12	0.42328	0.00665491	SRP14, ATG4C, TAOK2, SRPR, PEX26, TIMM10, MGEA5, PRKCI, TIMM13, TRAM1, TIMM8B, SRP9	2028	33	13528	2.42568	1	0.148777	11.6347
GOTERM_BP_FAT	GO:0015980~energy derivation by oxidation of organic compounds	34	1.19929	0.00726987	NDUFB3, NDUFB5, OXA1L, NDUFB7, NDUFB8, PHKB, NDUFB9, NDUFB1, NDUFB2, NDUFS7, NDUFS6, NDUFS5, UQCR10, IDH2, NDUFS1, NDUFA4, DLST, NDUFA2, NDUFA3, ACO2, ALDH5A1, NDUFA6, IDH3B, NDUFA10, UQCRHL, SLC25A12, SDHA, KIAA0100, GBE1, UQCRH, NDUFV1, GAA, SURF1, UQCRB, MDH1	2028	144	13528	1.57501	1	0.160488	12.6426
GOTERM_BP_FAT	GO:0010970~microtubule-based transport	11	0.388007	0.00730041	KIF1A, NDEL1, KIF5B, MAP1S, HTT, KLC1, RHOT1, PAFAH1B1, KLC2, DST, APBA1	2028	29	13528	2.53023	1	0.160202	12.6924
GOTERM_BP_FAT	GO:0016578~histone deubiquitination	7	0.246914	0.00746345	ENY2, TAF10, ATXN7, TRRAP, USP22, USP16, UIMC1	2028	13	13528	3.59187	1	0.162571	12.9576
GOTERM_BP_FAT	GO:0030705~cytoskeleton-dependent intracellular transport	16	0.564374	0.00766401	KIF5B, HTT, WASF2, MYO9B, KLC2, MYH9, KIF1A, NDEL1, MAP1S, KLC1, RHOT1, PAFAH1B1, WIPF1, DST, APBA1, MYH10	2028	52	13528	2.0525	1	0.165649	13.2829
GOTERM_BP_FAT	GO:0051338~regulation of transferase activity	74	2.61023	0.0082742	ALS2, ADCY3, CCNT2, PRDX3, LATS1, LATS2, CAMKK2, S1PR2, CDC42, ZGPAT, PDPK1, PRKAR2A, CASP3, KISS1R, GNG3, SPRED1, CDK5RAP1, INSR, FGF2, CDC6, DBNL, ANAPC2, CCNK, GTPBP4, CCDC88A, RBL2, MADD, PICK1, HERC5, TNFRSF10A, PLCE1, RIPK1, CD81, MAP3K11, TRAF2, CKS1B, CDK5R1, ADORA2B, NPRL2, CCNG1, CDC37, TRIB2, DUSP19, KRAS, ERCC6, HEXIM2, HEXIM1, MLLT1, TERF1, APC, NF2, TAOK2, NF1, STRADA, MUL1, CRIPAK,…	2028	372	13528	1.32695	1	0.176673	14.2653
GOTERM_BP_FAT	GO:0040029~regulation of gene expression, epigenetic	21	0.740741	0.00827736	DNMT3A, PICK1, SIRT5, ARID1A, SMAD2, MBD3, ARID1B, HMGA1, BRCA1, SIRT3, SRRT, EPC1, DGCR8, CLP1, GATAD2A, DNMT1, ASF1A, BAZ2A, TNRC6A, HELLS, SMARCA4	2028	77	13528	1.81926	1	0.175775	14.2704
GOTERM_BP_FAT	GO:0001824~blastocyst development	14	0.493827	0.00830937	HNF1A, ZNF830, NASP, INTS1, BRCA2, SRF, XAB2, JUNB, MFN2, TJP1, NDEL1, PSMC4, PSMC3, SMARCA4	2028	43	13528	2.17183	1	0.175442	14.3216
GOTERM_BP_FAT	GO:0016567~protein ubiquitination	29	1.02293	0.00885102	PPIL2, CBLL1, WWP2, LEO1, RNF168, FBXO9, TRIP12, VCPIP1, HECTD1, MUL1, PCNP, HERC2, TSPAN17, ATG3, BRCA1, CTR9, HERC2P3, UBE2N, NOSIP, VCP, RNF2, MIB2, UBC, FBXL5, PAF1, USP22, RNF20, RNF40, UBE2E1	2028	119	13528	1.62561	1	0.1848	15.1844
GOTERM_BP_FAT	GO:0045941~positive regulation of transcription	106	3.73898	0.00907257	STAT5B, RBM4, ZXDC, NAA15, NAA16, CTNNB1, EPC1, BRPF1, CREB3L4, SUPT5H, SATB2, RARG, RXRA, MTA2, ARID1A, MED13, ARID1B, PPARGC1B, JUNB, HHEX, EP300, MTF1, MED17, NFE2L2, RNF20, SMARCA4, CAMTA2, SRF, ASF1A, HNRNPAB, YEATS4, DVL3, SMAD9, MAML1, CREBBP, SMAD4, SMAD2, KAT5, BRCA1, USF2, RNF6, PSMC5, NUP62, GTF2F1, SMARCC2, MAFA, ENY2, E2F1, PPARA, HNF1A, RSF1, FOXK1, TBX20, NFKB1, GLI3, CAMKK2, PSMC3…	2028	564	13528	1.2537	1	0.187978	15.5349
GOTERM_BP_FAT	GO:0051493~regulation of cytoskeleton organization	32	1.12875	0.00981602	CAPZA2, LATS1, MYCBP2, CTNNB1, PFN2, KISS1R, ARPC3, CEP250, RHOA, CLASP1, APC, TERF1, CCDC88A, NF2, ROCK2, MAP1B, CRIPAK, TMSB10, CENPE, BRCA1, ARPC1A, TSC1, NCK1, TSC2, CFL1, SPTBN2, SPTBN1, MTOR, MAPRE1, DST, SPTAN1, ADD1	2028	136	13528	1.56956	1	0.200731	16.7011
GOTERM_BP_FAT	GO:0034504~protein localization in nucleus	24	0.846561	0.0103938	BBS4, MCM3AP, TMCO6, TAF3, HTT, IPO13, IPO11, NDUFA13, GLI3, DVL1, PPIH, SEC61B, IPO4, TSC2, PIKFYVE, PTTG1IP, KPNA6, SPTBN1, JAK2, RANBP2, FGF2, KPNB1, RERE, F2R	2028	94	13528	1.70313	1	0.210168	17.5969
GOTERM_BP_FAT	GO:0016579~protein deubiquitination	10	0.352734	0.0104522	USP7, ENY2, TAF10, ATXN7, OTUD7B, TRRAP, USP22, USP16, USP33, UIMC1	2028	26	13528	2.56562	1	0.210138	17.687
GOTERM_BP_FAT	GO:0000122~negative regulation of transcription from RNA polymerase II promoter	55	1.94004	0.0109985	E2F1, PPARA, PPARD, NFKB1, PAWR, CTNNB1, IGHMBP2, EPC1, SAP30, SOX15, OLIG2, NR2F2, SUPT5H, NFX1, SATB2, CTBP1, ZNF593, RARG, MTA2, RXRA, HES7, MBD3, NRIP2, HHEX, NCOA2, PIAS4, BPTF, HIPK2, CUX1, NSD1, SMARCA4, ZMYND11, VPS72, HEXIM2, ATN1, HEXIM1, SUPT4H1, BCOR, ETV3, CEBPA, DNMT3A, ZBTB7A, TRIM28, SKI, KAT5, FOXP4, FOXP1, ID1, RNF2, DNMT1, HIVEP1, NFIC, ZFHX3, NCOR1, NCOR2	2028	266	13528	1.37926	1	0.218755	18.5247
GOTERM_BP_FAT	GO:0006839~mitochondrial transport	19	0.670194	0.0113341	GRPEL1, CPT2, HTT, TIMM10, TOMM40, TIMM13, BCL2L1, TIMM8B, SLC25A12, MFN2, PPIF, BAK1, TOMM7, TOMM5, SLC25A10, SLC25A37, TIMM23B, ATP5O, TOMM34	2028	69	13528	1.83684	1	0.223523	19.0353
GOTERM_BP_FAT	GO:0031401~positive regulation of protein modification process	41	1.44621	0.011345	ANAPC10, PSMA7, PIN1, PSMB5, PSMF1, PSMB7, NOD2, PSMB6, PSMB1, PSMD1, PSMD2, PSMD4, FGF2, INSR, AXIN1, ANAPC2, ANAPC5, ANAPC4, SMAD4, NDFIP1, CDC26, CDC27, BRCA1, UBE2N, PSMA2, PSMA1, PSMC5, PIAS4, PSMC4, PSMD12, PSMC3, PSMC1, CD81, UBC, DNMT1, PPP2R4, JAK2, MTOR, TNK2, BMPR1A, UBE2E1	2028	187	13528	1.46254	1	0.222595	19.0518
GOTERM_BP_FAT	GO:0008088~axon cargo transport	8	0.282187	0.0116957	KIF1A, NDEL1, HTT, KLC1, PAFAH1B1, KLC2, DST, APBA1	2028	18	13528	2.96472	1	0.227527	19.5821
GOTERM_BP_FAT	GO:0043009~chordate embryonic development	66	2.32804	0.0119899	ALS2, HNF1A, INTS1, GLI3, YBX1, PRMT1, HSF1, COL4A3BP, ANKRD11, MKL2, IPMK, SATB2, C2CD3, VANGL2, HES7, MBD3, MYH9, JUNB, RIC8A, MFN2, EP300, NDEL1, ZMIZ1, CFL1, NCOA6, MED1, SMARCA4, ADD1, BBS4, ELL, PRKDC, BCL2L1, SRF, XAB2, RPA1, PFN1, CHD8, SLC30A1, HOXA9, APBA1, TERF2, HECTD1, MAFG, CEBPA, HTT, NASP, ZNF830, BRCA2, SMAD2, TAB1, ZNF358, BRCA1, DVL1, FZD6, NMT1, TJP1, HOXB2, PLCG1, PSMC4, TSC1…	2028	331	13528	1.33009	1	0.231415	20.0244
GOTERM_BP_FAT	GO:0006265~DNA topological change	5	0.176367	0.0120336	TOP1, TOP3A, TOP1MT, TOP2B, TOP3B	2028	7	13528	4.76472	1	0.231021	20.0899
GOTERM_BP_FAT	GO:0045116~protein neddylation	5	0.176367	0.0120336	UBE2MP1, UBE2M, UBA3, UBE2F, NEDD8, NAE1	2028	7	13528	4.76472	1	0.231021	20.0899
GOTERM_BP_FAT	GO:0051348~negative regulation of transferase activity	24	0.846561	0.0134018	NF2, NF1, CRIPAK, PRDX3, NPRL2, LATS1, TP73, LATS2, DVL1, ZGPAT, CASP3, DUSP19, PDPK1, CDKN1A, NUP62, HEXIM2, HEXIM1, GSK3A, TSC2, MLLT1, SPRED1, CDK5RAP1, APC, TERF1	2028	96	13528	1.66765	1	0.252587	22.1153
GOTERM_BP_FAT	GO:0030521~androgen receptor signaling pathway	12	0.42328	0.013487	NCOA1, MED30, MED16, MED17, THRAP3, MED24, ARID1A, MED13, KAT5, BRCA1, MED1, CTNNB1	2028	36	13528	2.22354	1	0.25277	22.2398
GOTERM_BP_FAT	GO:0009792~embryonic development ending in birth or egg hatching	66	2.32804	0.014516	ALS2, HNF1A, INTS1, GLI3, YBX1, PRMT1, HSF1, COL4A3BP, ANKRD11, MKL2, IPMK, SATB2, C2CD3, VANGL2, HES7, MBD3, MYH9, JUNB, RIC8A, MFN2, EP300, NDEL1, ZMIZ1, CFL1, NCOA6, MED1, SMARCA4, ADD1, BBS4, ELL, PRKDC, BCL2L1, SRF, XAB2, RPA1, PFN1, CHD8, SLC30A1, HOXA9, APBA1, TERF2, HECTD1, MAFG, CEBPA, HTT, NASP, ZNF830, BRCA2, SMAD2, TAB1, ZNF358, BRCA1, DVL1, FZD6, NMT1, TJP1, HOXB2, PLCG1, PSMC4, TSC1…	2028	334	13528	1.31814	1	0.268056	23.7286
GOTERM_BP_FAT	GO:0007088~regulation of mitosis	16	0.564374	0.0155549	CENPF, ANAPC10, CENPE, HERC2, RCC1, ZZEF1, MYCBP2, PIN1, CDC42, PSMG2, HECTD3, MAD2L2, INSR, APC, TERF1, CDK13	2028	56	13528	1.90589	1	0.283038	25.2044
GOTERM_BP_FAT	GO:0051783~regulation of nuclear division	16	0.564374	0.0155549	CENPF, ANAPC10, CENPE, HERC2, RCC1, ZZEF1, MYCBP2, PIN1, CDC42, PSMG2, HECTD3, MAD2L2, INSR, APC, TERF1, CDK13	2028	56	13528	1.90589	1	0.283038	25.2044
GOTERM_BP_FAT	GO:0016458~gene silencing	16	0.564374	0.0155549	UTP3, DNMT3A, SIRT5, SMAD2, MBD3, SIRT3, SRRT, TNRC6C, DGCR8, CLP1, TNRC6B, TNRC6A, BAZ2A, HELLS, SMARCA4, ADAR	2028	56	13528	1.90589	1	0.283038	25.2044
GOTERM_BP_FAT	GO:0010628~positive regulation of gene expression	107	3.77425	0.015555	STAT5B, RBM4, ZXDC, NAA15, NAA16, CTNNB1, EPC1, BRPF1, CREB3L4, SUPT5H, SATB2, RARG, RXRA, MTA2, ARID1A, MED13, ARID1B, PPARGC1B, JUNB, HHEX, EP300, MTF1, MED17, NFE2L2, RNF20, SMARCA4, CAMTA2, SRF, ASF1A, HNRNPAB, YEATS4, DVL3, SMAD9, MAML1, CREBBP, SMAD4, SMAD2, KAT5, BRCA1, USF2, RNF6, PSMC5, NUP62, GTF2F1, SMARCC2, DNMT1, MAFA, ENY2, E2F1, PPARA, HNF1A, RSF1, FOXK1, TBX20, NFKB1, GLI3, CAMKK2…	2028	581	13528	1.22849	1	0.281742	25.2046
GOTERM_BP_FAT	GO:0051881~regulation of mitochondrial membrane potential	6	0.21164	0.0157762	BAK1, HTT, PRDX3, BCL2L1, SOD1, NDUFS1	2028	11	13528	3.63852	1	0.283843	25.5152
GOTERM_BP_FAT	GO:0007094~mitotic cell cycle spindle assembly checkpoint	6	0.21164	0.0157762	PSMG2, CENPF, CENPE, MAD2L2, TERF1, APC	2028	11	13528	3.63852	1	0.283843	25.5152
GOTERM_BP_FAT	GO:0045841~negative regulation of mitotic metaphase/anaphase transition	6	0.21164	0.0157762	PSMG2, CENPF, CENPE, MAD2L2, TERF1, APC	2028	11	13528	3.63852	1	0.283843	25.5152
GOTERM_BP_FAT	GO:0006468~protein amino acid phosphorylation	121	4.26808	0.0159967	STK35, CLK1, CSNK2A2, S1PR2, COL4A3BP, AAK1, TLK1, GNG3, INSR, MATK, DBNL, BCR, BRAF, ROCK1, MADD, ROCK2, PNCK, PIK3CD, PICK1, WNK1, MARK3, MAP4K4, PLCE1, BAZ1B, CAMK4, BMP2K, CAMK1, MAPK7, ERC1, LRRK1, NRBP2, CDK5R1, ADORA2B, NEK1, HUS1, ADRBK1, CHEK2, SRC, EPHB2, CAMKV, LOC407835, PTK2, VRK1, VRK3, TTBK2, TTBK1, LMTK2, DYRK4, TAOK2, NIN, RYK, TAOK1, MUL1, TRIO, SMG1, SMAD2, GRK6, SPTBN1, TNK2, …	2028	667	13528	1.21011	1	0.285905	25.8238
GOTERM_BP_FAT	GO:0031399~regulation of protein modification process	59	2.08113	0.0164905	BAK1, NOD2, PRKAR2A, PSMD1, PSMD2, PSMD4, FGF2, INSR, DBNL, ANAPC2, GTPBP4, CCDC88A, ANAPC5, CCDC88C, ANAPC4, UBE2N, PSMA2, PSMA1, PIAS4, RIPK1, CD81, UBC, MGEA5, MAP3K11, ANAPC10, PSMA7, FEM1A, PIN1, PSMB5, PSMF1, PSMB7, PSMB6, ERCC6, PSMB1, AXIN1, NF2, SMAD4, NDFIP1, MUL1, CDC26, CDC27, YWHAE, TP73, BRCA1, PPP1R9B, PSMC5, PSMD12, PSMC4, TSC1, PSMC3, PSMC1, MAPK8IP3, DNMT1, PPP2R4, JAK2, MTOR, T…	2028	295	13528	1.33412	1	0.292037	26.5102
GOTERM_BP_FAT	GO:0051052~regulation of DNA metabolic process	27	0.952381	0.0168706	HRAS, FAM175A, HUS1, TIPIN, MLH1, CDT1, IGF1R, RNF168, INSR, TERF2, TERF1, CDC6, MSH6, UCN, GTPBP4, CCDC88A, NF2, NDFIP1, BRCA2, TTF1, RAD50, UIMC1, BRCA1, UBE2N, BRE, MGEA5, RAD17	2028	114	13528	1.57988	1	0.296378	27.0347
GOTERM_BP_FAT	GO:0030036~actin cytoskeleton organization	47	1.65785	0.0170603	TLN1, HRAS, DIAPH1, CAPZA2, WASF2, ABI2, MYO9B, ARPC4, RHOU, CDC42, PFN1, PDPK1, PFN2, KRAS, EZR, DYNLL1, SORBS1, PACSIN2, RHOA, PAFAH1B1, SH2B2, WIPF1, ARHGAP8, EPB41, TAOK2, NF2, ROCK1, ROCK2, NF1, PRKCI, TMSB10, MYH9, ARHGAP26, ARHGEF11, ARPC1A, EPB41L3, PPP1R9B, PPP1R9A, NCK1, CFL1, ABL1, ABL2, DST, FHOD1, MYH10, TMOD1, ADD1	2028	226	13528	1.38725	1	0.297858	27.295
GOTERM_BP_FAT	GO:0042384~cilium assembly	10	0.352734	0.0174874	BBS4, RAB8A, C2CD3, PCNT, VANGL2, IFT172, ALMS1, ARPC4, PCM1, BBS10	2028	28	13528	2.38236	1	0.302771	27.878
GOTERM_BP_FAT	GO:0006997~nucleus organization	15	0.529101	0.0182318	DFFA, LMNA, CECR2, NDUFA13, SOD1, CASP3, NUMA1, NDEL1, ATXN7, AHCTF1P1, SEP15, PAFAH1B1, ACIN1, PES1, DEDD2	2028	52	13528	1.92421	1	0.312138	28.8836
GOTERM_BP_FAT	GO:0008630~DNA damage response, signal transduction resulting in induction of apoptosis	11	0.388007	0.019213	MSH6, ERCC6, HIPK1, HIPK2, MLH1, BRCA2, MBD4, CHEK2, ABL1, BRCA1, TP73	2028	33	13528	2.22354	1	0.324597	30.1887
GOTERM_BP_FAT	GO:0060271~cilium morphogenesis	11	0.388007	0.019213	BBS4, RAB8A, C2CD3, BBS7, PCNT, VANGL2, IFT172, ALMS1, ARPC4, PCM1, BBS10	2028	33	13528	2.22354	1	0.324597	30.1887
GOTERM_BP_FAT	GO:0045859~regulation of protein kinase activity	67	2.36332	0.0197855	ALS2, ADCY3, CCNT2, LATS1, LATS2, CAMKK2, S1PR2, ZGPAT, PDPK1, PRKAR2A, KISS1R, CASP3, GNG3, SPRED1, CDK5RAP1, INSR, FGF2, CDC6, DBNL, ANAPC2, CCNK, GTPBP4, CCDC88A, MADD, PICK1, HERC5, TNFRSF10A, PLCE1, RIPK1, CD81, MAP3K11, TRAF2, CKS1B, CDK5R1, ADORA2B, CCNG1, CDC37, TRIB2, DUSP19, KRAS, ERCC6, HEXIM2, HEXIM1, MLLT1, APC, NF2, TAOK2, NF1, STRADA, MUL1, CRIPAK, CENPE, TAB1, SOD1, TP73, DVL1, CD…	2028	345	13528	1.29545	1	0.331128	30.9397
GOTERM_BP_FAT	GO:0031958~corticosteroid receptor signaling pathway	5	0.176367	0.0212369	YWHAH, NCOA6, RBM4, JAK2, ARID1A, RBM14	2028	8	13528	4.16913	1	0.349331	32.8095
GOTERM_BP_FAT	GO:0032728~positive regulation of interferon-beta production	5	0.176367	0.0212369	MAVS, POLR3F, POLR3A, POLR3C, POLR3B	2028	8	13528	4.16913	1	0.349331	32.8095
GOTERM_BP_FAT	GO:0007264~small GTPase mediated signal transduction	60	2.1164	0.0214573	HRAS, RAB9B, WASF2, RAB1B, RHOU, RAB1A, CDC42, ARL5A, ARHGAP1, RHOA, RRAS, RAB6B, RAB26, AGAP1, RAPGEF1, FGF2, AGAP3, RAB21, RHOG, DBNL, RABL3, ROCK1, BRAF, RALBP1, RREB1, RAB4A, ARHGEF11, DNAJC27, ARHGAP31, PLCE1, CRKL, GNB1, CFL1, ARL8A, ARL4C, LRRK1, NKIRAS2, RAB3A, RAB40C, MYO9B, SRC, LOC407835, KRAS, RASGRP1, RHOBTB2, RAB11B, RAB11A, KNDC1, GDI2, RAB8A, RABIF, NF1, VAV2, TAX1BP3, RAB33A, RAB…	2028	305	13528	1.31225	1	0.350815	33.0893
GOTERM_BP_FAT	GO:0006944~membrane fusion	15	0.529101	0.0214587	STX4, RAB8A, NPLOC4, GNAI3, RABIF, STX2, NAPG, EEA1, MFN2, BAK1, USO1, VAMP3, GOSR2, SNAP23, VCPIP1	2028	53	13528	1.88791	1	0.349401	33.0911
GOTERM_BP_FAT	GO:0070646~protein modification by small protein removal	10	0.352734	0.0220715	USP7, ENY2, TAF10, ATXN7, OTUD7B, TRRAP, USP22, USP16, USP33, UIMC1	2028	29	13528	2.30021	1	0.355983	33.8631
GOTERM_BP_FAT	GO:0033673~negative regulation of kinase activity	22	0.776014	0.023356	NF2, NF1, CRIPAK, PRDX3, NPRL2, LATS1, TP73, LATS2, DVL1, ZGPAT, CASP3, DUSP19, PDPK1, CDKN1A, NUP62, HEXIM2, HEXIM1, TSC2, MLLT1, SPRED1, CDK5RAP1, APC	2028	90	13528	1.63059	1	0.370978	35.4538
GOTERM_BP_FAT	GO:0017148~negative regulation of translation	11	0.388007	0.0236635	EIF4A3, SRP14, TSC1, PAIP2, EIF3E, NDUFA13, IGF2BP1, ANKHD1, TNRC6A, SRP9, PAIP2B	2028	34	13528	2.15814	1	0.373375	35.8293
GOTERM_BP_FAT	GO:0043414~biopolymer methylation	18	0.634921	0.0236741	DNMT3A, PICK1, TRMT61A, TRMT61B, SUV420H2, PRMT1, METTL14, WHSC1L1, MTR, GATAD2A, DNMT1, SETD2, NSD1, NSUN2, RNF20, BAZ2A, FTSJ3, HELLS	2028	69	13528	1.74016	1	0.372041	35.8422
GOTERM_BP_FAT	GO:0045839~negative regulation of mitosis	6	0.21164	0.0237619	PSMG2, CENPF, CENPE, MAD2L2, TERF1, APC	2028	12	13528	3.33531	1	0.371678	35.949
GOTERM_BP_FAT	GO:0031577~spindle checkpoint	6	0.21164	0.0237619	PSMG2, CENPF, CENPE, MAD2L2, TERF1, APC	2028	12	13528	3.33531	1	0.371678	35.949
GOTERM_BP_FAT	GO:0051784~negative regulation of nuclear division	6	0.21164	0.0237619	PSMG2, CENPF, CENPE, MAD2L2, TERF1, APC	2028	12	13528	3.33531	1	0.371678	35.949
GOTERM_BP_FAT	GO:0043968~histone H2A acetylation	6	0.21164	0.0237619	MEAF6, EPC1, YEATS4, TRRAP, EP400, BRD8	2028	12	13528	3.33531	1	0.371678	35.949
GOTERM_BP_FAT	GO:0008629~induction of apoptosis by intracellular signals	15	0.529101	0.0250957	MSH6, MLH1, BRCA2, MBD4, CHEK2, TP73, SART1, BRCA1, CDKN1A, CASP3, ERCC6, HIPK1, HIPK2, JAK2, ABL1	2028	54	13528	1.85295	1	0.386571	37.5508
GOTERM_BP_FAT	GO:0051247~positive regulation of protein metabolic process	49	1.7284	0.0251384	EGLN2, ANAPC10, PSMA7, PIN1, PSMB5, PSMF1, PSMB7, NOD2, PSMB6, PSMB1, WIBG, PSMD1, PSMD2, PSMD4, DAZL, INSR, FGF2, AXIN1, APC, ANAPC2, UCN, ANAPC5, ANAPC4, SMAD4, NDFIP1, CDC26, CDC27, BRCA1, UBE2N, PSMA2, PSMA1, EP300, PSMC5, PIAS4, PSMC4, PSMD12, PSMC3, PSMC1, CD81, UBC, MGEA5, DNMT1, PPP2R4, JAK2, MTOR, TNK2, UBE2E1, BMPR1A, CLN6	2028	243	13528	1.3451	1	0.385608	37.6015
GOTERM_BP_FAT	GO:0042770~DNA damage response, signal transduction	20	0.705467	0.0252437	MSH6, FAM175A, HUS1, TIPIN, MLH1, BRCA2, MBD4, CHEK2, KAT5, BRCA1, TP73, UIMC1, NAE1, ERCC6, XPC, HIPK1, HIPK2, BRE, ABL1, RAD17	2028	80	13528	1.66765	1	0.385404	37.7262
GOTERM_BP_FAT	GO:0006346~methylation-dependent chromatin silencing	4	0.141093	0.0265074	DNMT3A, MBD3, HELLS, SMARCA4	2028	5	13528	5.33649	1	0.398901	39.2049
GOTERM_BP_FAT	GO:0007242~intracellular signaling cascade	213	7.51323	0.027184	ADCY3, HRAS, PLEKHM3, SNIP1, STAT5B, MED24, RAB1B, RAB1A, CTNNB1, S1PR2, HMHA1, TLK1, RARA, RAB26, GNG3, DEPDC1B, GNG4, RAPGEF1, GNG5, RAB21, GNG7, DBNL, MAGI3, RARG, BCR, ROCK1, BRAF, RREB1, ROCK2, RXRA, PIK3CD, WNK1, MED13, PCLO, PPARGC1B, SPAG5, MED16, UBR5, MED17, ARL8A, MAPK7, UNC13B, GRB14, HUS1, RAB40C, AKAP13, MYO9B, CHEK2, ASB16, ARFGEF2, MYO9A, LOC407835, DUSP19, KRAS, GPR155, DVL3, TAO…	2028	1256	13528	1.13124	1	0.405261	39.9829
GOTERM_BP_FAT	GO:0016044~membrane organization	72	2.53968	0.0274688	HRAS, OXA1L, AP1G1, ATP5B, WASF2, EPS15L1, AP1S3, BAK1, GBF1, PACSIN2, CLEC4F, NECAP2, RABGEF1, GNPAT, SEC24C, VCPIP1, SCAMP1, RAMP2, DBNL, STX4, CCDC88A, STX2, ICAM5, PICK1, PRKCI, PI4KB, TIMM8B, MFN2, LETM1, NME2, GAPVD1, NDEL1, NME1, USO1, VAMP3, STEAP2, EPN1, RAB3A, STON1, GNAI3, NAPG, SNX17, COPZ1, TIMM10, EEA1, TIMM13, BCL2L1, DTNBP1, KRAS, PIKFYVE, HSPA4, PAFAH1B1, SNAP23, EHD1, HSPA8, ELM…	2028	381	13528	1.26059	1	0.407033	40.3075
GOTERM_BP_FAT	GO:0006401~RNA catabolic process	17	0.599647	0.0278574	PAN2, UPF1, EXOSC7, SMG5, MAGOH, PABPC4, MLH1, SMG1, RNASEH1, HSPA1A, HSPA1B, CASC3, EIF4A3, WIBG, EIF3E, HNRNPD, FEN1, DEDD2	2028	65	13528	1.74462	1	0.409961	40.7479
GOTERM_BP_FAT	GO:0032270~positive regulation of cellular protein metabolic process	47	1.65785	0.0281214	ANAPC10, PSMA7, PIN1, PSMB5, PSMF1, PSMB7, NOD2, PSMB6, PSMB1, WIBG, PSMD1, PSMD2, PSMD4, DAZL, FGF2, INSR, AXIN1, ANAPC2, UCN, ANAPC5, ANAPC4, SMAD4, NDFIP1, CDC26, CDC27, BRCA1, UBE2N, PSMA2, PSMA1, EP300, PSMC5, PIAS4, PSMC4, PSMD12, PSMC3, PSMC1, CD81, UBC, MGEA5, DNMT1, PPP2R4, JAK2, MTOR, TNK2, BMPR1A, UBE2E1, CLN6	2028	233	13528	1.34557	1	0.411447	41.0452
GOTERM_BP_FAT	GO:0007030~Golgi organization	8	0.282187	0.028481	CTBP1, NPLOC4, GOLGA5, SEC23IP, COG1, C11ORF73, VCPIP1, GOLGB1	2028	21	13528	2.54119	1	0.413985	41.448
GOTERM_BP_FAT	GO:0045814~negative regulation of gene expression, epigenetic	8	0.282187	0.028481	DNMT3A, EPC1, SIRT5, MBD3, BAZ2A, HELLS, SIRT3, SMARCA4	2028	21	13528	2.54119	1	0.413985	41.448
GOTERM_BP_FAT	GO:0000086~G2/M transition of mitotic cell cycle	8	0.282187	0.028481	CDKN1A, DDX11, ANAPC5, ANAPC4, ANAPC10, LATS1, TERF1, DNM2	2028	21	13528	2.54119	1	0.413985	41.448
GOTERM_BP_FAT	GO:0009060~aerobic respiration	11	0.388007	0.0288114	SDHA, KIAA0100, DLST, OXA1L, ACO2, UQCRH, IDH2, IDH3B, SURF1, UQCRB, UQCRHL, MDH1	2028	35	13528	2.09648	1	0.416166	41.8158
GOTERM_BP_FAT	GO:0010564~regulation of cell cycle process	26	0.917108	0.0296896	KNTC1, TIPIN, ANAPC10, RCC1, ZZEF1, PIN1, CDT1, MYCBP2, CDC42, HECTD3, DAZL, INSR, APC, TERF1, CDK13, ROCK2, CENPF, BRCA2, CENPE, HERC2, BRCA1, PPP1R9B, PSMG2, TIMELESS, MAD2L2, SMARCA4	2028	114	13528	1.52137	1	0.424303	42.7827
GOTERM_BP_FAT	GO:0006297~nucleotide-excision repair, DNA gap filling	7	0.246914	0.0316267	RFC5, RPA1, RFC1, POLE2, POLD1, LIG1, POLD2	2028	17	13528	2.74672	1	0.443463	44.8621
GOTERM_BP_FAT	GO:0043966~histone H3 acetylation	9	0.31746	0.0317536	BRD1, MEAF6, TAF10, BRPF1, TAF5L, BRPF3, SAP130, TADA1, TAF6L	2028	26	13528	2.30906	1	0.443263	44.9958
GOTERM_BP_FAT	GO:0051254~positive regulation of RNA metabolic process	88	3.10406	0.0318967	ENY2, E2F1, PPARA, HNF1A, FOXK1, RBM4, STAT5B, TBX20, NAA15, NAA16, NFKB1, CTNNB1, EPC1, PSMC3IP, SOX15, CREB3L4, MKL2, NR2F2, SUPT5H, USP16, FGF2, FOSL1, SATB2, RARG, FOXJ2, RXRA, MTA2, TTF1, ARID1A, MED13, ARID1B, HMGA1, JUNB, PPARGC1B, PRPF6, ARHGEF11, HHEX, NCOA1, EP300, NCOA2, MTF1, BPTF, ZMIZ2, MED17, ZMIZ1, HIPK2, NCOA6, NFE2L2, NSD1, TBX19, MED1, SMARCA4, CAMTA2, PRKDC, NFYA, SRF, CHD8, E…	2028	481	13528	1.2204	1	0.443233	45.1462
GOTERM_BP_FAT	GO:0034728~nucleosome organization	22	0.776014	0.0327119	RSF1, HIST1H4K, HIST1H2AG, HIST1H2AE, HIST2H4A, HIST2H4B, HIST1H2BO, HIST1H2BN, CENPA, HIST2H2AC, HIST1H2BJ, HIST1H4E, HIST1H4C, HIST1H4D, HIST1H4I, ASF1A, HIST1H4J, HIST1H4H, HIST2H3A, HIST1H2BC, HIST1H1E, NASP, HIST1H2BG, ARID1A, HMGA1, HIST2H3D, SMARCE1, HIST2H2BF, SUPT16H, HIST1H3B, H3F3B, HIST1H3D, H3F3C, HIST1H2AM, CHAF1A, HIST1H3G	2028	93	13528	1.57799	1	0.450114	45.9956
GOTERM_BP_FAT	GO:0010557~positive regulation of macromolecule biosynthetic process	116	4.09171	0.0335053	HRAS, STAT5B, RBM4, ZXDC, NAA15, NAA16, CTNNB1, EPC1, BRPF1, WIBG, CREB3L4, SUPT5H, INSR, SATB2, IRS2, RARG, RXRA, MTA2, ARID1A, MED13, ARID1B, PPARGC1B, JUNB, HHEX, EP300, MTF1, MED17, NFE2L2, RNF20, SMARCA4, CAMTA2, SRF, ASF1A, HNRNPAB, YEATS4, DVL3, UCN, SMAD9, MAML1, CREBBP, SMAD4, SMAD2, KAT5, BRCA1, USF2, RNF6, PSMC5, NUP62, GTF2F1, SMARCC2, MAFA, MTOR, ENY2, E2F1, PPARA, HNF1A, RSF1, FOXK1…	2028	654	13528	1.18317	1	0.456636	46.8102
GOTERM_BP_FAT	GO:0051646~mitochondrion localization	6	0.21164	0.0339484	MFN2, MAP1S, ATP2A1, RHOT1, SYNJ2, MUL1	2028	13	13528	3.07874	1	0.459546	47.2601
GOTERM_BP_FAT	GO:0045893~positive regulation of transcription, DNA-dependent	87	3.06878	0.0350041	ENY2, E2F1, PPARA, HNF1A, FOXK1, RBM4, STAT5B, TBX20, NAA15, NAA16, NFKB1, CTNNB1, EPC1, PSMC3IP, SOX15, CREB3L4, MKL2, NR2F2, SUPT5H, USP16, FGF2, FOSL1, SATB2, RARG, FOXJ2, RXRA, MTA2, TTF1, ARID1A, MED13, ARID1B, HMGA1, JUNB, PPARGC1B, PRPF6, ARHGEF11, HHEX, NCOA1, EP300, NCOA2, MTF1, BPTF, ZMIZ2, MED17, ZMIZ1, HIPK2, NCOA6, NFE2L2, NSD1, TBX19, MED1, SMARCA4, CAMTA2, PRKDC, NFYA, SRF, CHD8, R…	2028	477	13528	1.21665	1	0.468435	48.3177
GOTERM_BP_FAT	GO:0030031~cell projection assembly	20	0.705467	0.0359336	BBS4, RAB8A, CCDC88A, C2CD3, ROCK1, STX2, PCNT, WASF2, VANGL2, ALMS1, ARPC4, MTSS1L, PCM1, VAV2, BBS10, CDC42, NCK1, IFT172, SH2B1, MYH10	2028	83	13528	1.60738	1	0.475899	49.2321
GOTERM_BP_FAT	GO:0006310~DNA recombination	24	0.846561	0.0363515	XRCC5, RBM4, SHFM1, HUS1, MLH1, PRKDC, IGHMBP2, RPA1, PSMC3IP, PMS2, MSH6, SWAP70, LIG1, BRCA2, MND1, SMC6, HMGA1, FOXP1, BRCA1, RAD50, UBE2N, SFPQ, NCOA6, RAD54B, RBM14	2028	105	13528	1.52471	1	0.478354	49.6382
GOTERM_BP_FAT	GO:0042325~regulation of phosphorylation	85	2.99824	0.0370746	ALS2, ADCY3, CCNT2, PRDX3, LATS1, LATS2, CAMKK2, S1PR2, CDC42, ZGPAT, BAK1, PDPK1, PRKAR2A, CASP3, KISS1R, NOD2, MCM7, DYNLL1, GNG3, SPRED1, CDK5RAP1, INSR, FGF2, ANAPC2, CDC6, DBNL, CCNK, GTPBP4, CCDC88A, RBL2, CCDC88C, MADD, PICK1, HERC5, TNFRSF10A, PLCE1, RIPK1, CD81, RAD17, MAP3K11, TRAF2, CKS1B, CDK5R1, ADORA2B, NPRL2, CCNG1, CDC37, TRIB2, PIN1, DUSP19, KRAS, ERCC6, HEXIM2, HEXIM1, MLLT1, AX…	2028	466	13528	1.21674	1	0.483649	50.3336
GOTERM_BP_FAT	GO:0006275~regulation of DNA replication	16	0.564374	0.0375091	CDC6, HRAS, UCN, GTPBP4, CCDC88A, NF2, HUS1, TIPIN, TTF1, BRCA2, CDT1, IGF1R, INSR, RAD17, TERF2, TERF1	2028	62	13528	1.72145	1	0.486172	50.7472
GOTERM_BP_FAT	GO:0019220~regulation of phosphate metabolic process	88	3.10406	0.0381077	ALS2, ADCY3, CCNT2, PRDX3, LATS1, LATS2, CAMKK2, S1PR2, CDC42, ZGPAT, BAK1, PDPK1, PRKAR2A, CASP3, KISS1R, NOD2, MCM7, DYNLL1, GNG3, SPRED1, CDK5RAP1, INSR, FGF2, ANAPC2, CDC6, DBNL, CCNK, GTPBP4, CCDC88A, RBL2, CCDC88C, MADD, PICK1, HERC5, TNFRSF10A, PLCE1, RIPK1, CD81, RAD17, MAP3K11, TRAF2, CKS1B, CDK5R1, ADORA2B, NPRL2, CCNG1, CDC37, TRIB2, PIN1, DUSP19, KRAS, ERCC6, HEXIM2, HEXIM1, MLLT1, AX…	2028	485	13528	1.21034	1	0.490171	51.3115
GOTERM_BP_FAT	GO:0051174~regulation of phosphorus metabolic process	88	3.10406	0.0381077	ALS2, ADCY3, CCNT2, PRDX3, LATS1, LATS2, CAMKK2, S1PR2, CDC42, ZGPAT, BAK1, PDPK1, PRKAR2A, CASP3, KISS1R, NOD2, MCM7, DYNLL1, GNG3, SPRED1, CDK5RAP1, INSR, FGF2, ANAPC2, CDC6, DBNL, CCNK, GTPBP4, CCDC88A, RBL2, CCDC88C, MADD, PICK1, HERC5, TNFRSF10A, PLCE1, RIPK1, CD81, RAD17, MAP3K11, TRAF2, CKS1B, CDK5R1, ADORA2B, NPRL2, CCNG1, CDC37, TRIB2, PIN1, DUSP19, KRAS, ERCC6, HEXIM2, HEXIM1, MLLT1, AX…	2028	485	13528	1.21034	1	0.490171	51.3115
GOTERM_BP_FAT	GO:0030384~phosphoinositide metabolic process	18	0.634921	0.0392895	IMPA1, PIK3CD, PI4KA, GPAA1, PIP5K1C, SMG1, PI4KB, PIGP, ALG9, PIGN, PIGM, PIGF, CD81, PIKFYVE, PIGC, SYNJ2, IP6K1, PTENP1	2028	73	13528	1.64481	1	0.49938	52.4078
GOTERM_BP_FAT	GO:0006323~DNA packaging	26	0.917108	0.0394695	RSF1, HIST1H4K, HIST1H2AG, HIST1H2AE, HIST2H4A, HIST2H4B, HIST1H2BO, HIST1H2BN, CENPA, HIST2H2AC, HIST1H2BJ, SEP15, HIST1H4E, HIST1H4C, ACIN1, HIST1H4D, HIST1H4I, ASF1A, HIST1H4J, HELLS, HIST1H4H, HIST2H3A, HIST1H2BC, HIST1H1E, AIFM2, HIST1H2BG, PAPD7, NCAPD3, HIST2H3D, HIST2H2BF, ASH1L, HIST1H3B, H3F3B, HIST1H3D, H3F3C, NCAPH2, AKAP8, HIST1H2AM, CHAF1A, HIST1H3G	2028	117	13528	1.48236	1	0.499459	52.5727
GOTERM_BP_FAT	GO:0007006~mitochondrial membrane organization	10	0.352734	0.0408579	MFN2, PPIF, BAK1, LETM1, HTT, TIMM10, HSPA4, TIMM13, BCL2L1, TIMM8B	2028	32	13528	2.08457	1	0.510204	53.8266
GOTERM_BP_FAT	GO:0006342~chromatin silencing	7	0.246914	0.0415922	DNMT3A, SIRT5, MBD3, BAZ2A, HELLS, SIRT3, SMARCA4	2028	18	13528	2.59413	1	0.515038	54.4772
GOTERM_BP_FAT	GO:0016197~endosome transport	15	0.529101	0.0442753	ALS2, STX5, RAB9B, HTT, SNX17, CHMP7, EEA1, ANKRD27, SQSTM1, PIKFYVE, STX16, HGS, EHD1, ERC1, YKT6	2028	58	13528	1.72516	1	0.536093	56.7809
GOTERM_BP_FAT	GO:0022411~cellular component disassembly	14	0.493827	0.0457921	C12ORF65, DFFA, TTF1, CECR2, SOD1, HMGA1, GFM2, CASP3, MAZ, NDEL1, SMARCE1, MTRF1, SUPT16H, PAFAH1B1	2028	53	13528	1.76205	1	0.54686	58.034
GOTERM_BP_FAT	GO:0006268~DNA unwinding during replication	6	0.21164	0.0464608	TOP1, MCM7, TOP3A, TOP1MT, HMGA1, TOP3B	2028	14	13528	2.85883	1	0.550633	58.5755
GOTERM_BP_FAT	GO:0031365~N-terminal protein amino acid modification	6	0.21164	0.0464608	NMT1, EP300, COG8, CREBBP, NAA15, NAA16	2028	14	13528	2.85883	1	0.550633	58.5755
GOTERM_BP_FAT	GO:0030029~actin filament-based process	47	1.65785	0.0469228	TLN1, HRAS, DIAPH1, CAPZA2, WASF2, ABI2, MYO9B, ARPC4, RHOU, CDC42, PFN1, PDPK1, PFN2, KRAS, EZR, DYNLL1, SORBS1, PACSIN2, RHOA, PAFAH1B1, SH2B2, WIPF1, ARHGAP8, EPB41, TAOK2, NF2, ROCK1, ROCK2, NF1, PRKCI, TMSB10, MYH9, ARHGAP26, ARHGEF11, ARPC1A, EPB41L3, PPP1R9B, PPP1R9A, NCK1, CFL1, ABL1, ABL2, DST, FHOD1, MYH10, TMOD1, ADD1	2028	241	13528	1.30091	1	0.552724	58.9457
GOTERM_BP_FAT	GO:0000075~cell cycle checkpoint	21	0.740741	0.0470631	CDC6, FAM175A, HUS1, TIPIN, KNTC1, CENPF, RPL24, CENPE, TRRAP, CHEK2, BRCA1, UIMC1, NAE1, CDT1, PSMG2, XPC, BRE, MAD2L2, RAD17, APC, TERF1	2028	91	13528	1.53937	1	0.552277	59.0575
GOTERM_BP_FAT	GO:0006368~RNA elongation from RNA polymerase II promoter	13	0.458554	0.0471395	TAF11, ADRM1, TAF10, TAF4, POLR2L, ELL, GTF2F1, POLR2I, TCEB3, GTF2H3, SUPT4H1, SUPT5H, POLR2A	2028	48	13528	1.80662	1	0.551334	59.1183
GOTERM_BP_FAT	GO:0006661~phosphatidylinositol biosynthetic process	4	0.141093	0.0471656	IMPA1, CD81, PI4KA, PI4KB	2028	6	13528	4.44707	1	0.550005	59.139
GOTERM_BP_FAT	GO:0044087~regulation of cellular component biogenesis	30	1.0582	0.0480683	BBS4, SUMO1P3, CAPZA2, HCFC1, SRF, LATS1, CDC42, PTK2, KISS1R, PVRL1, ARPC3, RHOA, MDN1, APC, TERF1, NF2, MAP1B, TMSB10, ARPC1A, TSC1, NCK1, TSC2, UBC, SPTBN2, SPTBN1, MTOR, MAPRE1, PTENP1, SPTAN1, ADD1	2028	142	13528	1.40928	1	0.555469	59.8502
GOTERM_BP_FAT	GO:0006402~mRNA catabolic process	12	0.42328	0.0482217	PAN2, UPF1, SMG5, MAGOH, MLH1, SMG1, HSPA1A, HSPA1B, CASC3, EIF4A3, EIF3E, WIBG, HNRNPD	2028	43	13528	1.86157	1	0.555122	59.9699
GOTERM_BP_FAT	GO:0007093~mitotic cell cycle checkpoint	12	0.42328	0.0482217	PSMG2, HUS1, KNTC1, CENPF, CENPE, RPL24, TRRAP, MAD2L2, RAD17, TERF1, NAE1, APC	2028	43	13528	1.86157	1	0.555122	59.9699
GOTERM_BP_FAT	GO:0007569~cell aging	10	0.352734	0.0489747	HRAS, KRAS, NUP62, HTT, ZMIZ1, ROMO1, BRCA2, SOD1, TERF2, TERF1	2028	33	13528	2.0214	1	0.559334	60.5525
GOTERM_BP_FAT	GO:0006606~protein import into nucleus	20	0.705467	0.0496286	MCM3AP, TMCO6, HTT, IPO13, IPO11, NDUFA13, GLI3, PPIH, SEC61B, IPO4, TSC2, PTTG1IP, KPNA6, SPTBN1, JAK2, RANBP2, FGF2, KPNB1, RERE, F2R	2028	86	13528	1.5513	1	0.562736	61.0519
GOTERM_BP_FAT	GO:0001510~RNA methylation	5	0.176367	0.049731	METTL14, TRMT61A, NSUN2, TRMT61B, FTSJ3	2028	10	13528	3.33531	1	0.56199	61.1295
GOTERM_BP_FAT	GO:0009200~deoxyribonucleoside triphosphate metabolic process	5	0.176367	0.049731	NUDT1, ADK, MGEA5, TBPL1, DUT	2028	10	13528	3.33531	1	0.56199	61.1295
GOTERM_BP_FAT	GO:0046685~response to arsenic	5	0.176367	0.049731	SRRT, CDKN1A, UROS, ASNA1, PTENP1	2028	10	13528	3.33531	1	0.56199	61.1295
GOTERM_BP_FAT	GO:0032481~positive regulation of type I interferon production	5	0.176367	0.049731	MAVS, POLR3F, POLR3A, POLR3C, POLR3B	2028	10	13528	3.33531	1	0.56199	61.1295
GOTERM_BP_FAT	GO:0051647~nucleus localization	5	0.176367	0.049731	CDC42, PTK2, CEP120, NUDC, MYH10	2028	10	13528	3.33531	1	0.56199	61.1295
GOTERM_BP_FAT	GO:0042255~ribosome assembly	5	0.176367	0.049731	EIF6, TSR1, RPS15, RPL24, BMS1	2028	10	13528	3.33531	1	0.56199	61.1295
GOTERM_BP_FAT	GO:0080135~regulation of cellular response to stress	23	0.811287	0.051156	SH3RF1, DBNL, TAOK2, BECN1, FAM175A, MUL1, BRCA1, TP73, UIMC1, UBE2N, NOD2, ERCC6, NDEL1, AIDA, RIPK1, HIPK2, BRE, MAPK8IP3, RNF168, MTOR, NCOR1, AXIN1, MAP3K11	2028	103	13528	1.48955	1	0.57099	62.1953
GOTERM_BP_FAT	GO:0031328~positive regulation of cellular biosynthetic process	119	4.19753	0.0517085	HRAS, STAT5B, RBM4, ZXDC, NAA15, NAA16, CTNNB1, EPC1, BRPF1, WIBG, CREB3L4, SUPT5H, INSR, IRS2, SATB2, RARG, RXRA, MTA2, ARID1A, MED13, ARID1B, PPARGC1B, JUNB, HHEX, EP300, MTF1, MED17, NFE2L2, RNF20, SMARCA4, CAMTA2, ADORA2B, SRF, ASF1A, HNRNPAB, YEATS4, DVL3, UCN, SMAD9, MAML1, CREBBP, SMAD4, SMAD2, KAT5, BRCA1, USF2, RNF6, PSMC5, NUP62, GTF2F1, SMARCC2, MAFA, MTOR, ENY2, E2F1, PPARA, HNF1A, RS…	2028	685	13528	1.15884	1	0.573493	62.601
GOTERM_BP_FAT	GO:0007098~centrosome cycle	7	0.246914	0.0533265	CEP250, CEP135, CETN3, BRCA2, CENPJ, BRCA1, CTNNB1	2028	19	13528	2.45759	1	0.583519	63.7656
GOTERM_BP_FAT	GO:0000725~recombinational repair	7	0.246914	0.0533265	RPA1, UBE2N, HUS1, SHFM1, BRCA2, RAD54B, BRCA1	2028	19	13528	2.45759	1	0.583519	63.7656
GOTERM_BP_FAT	GO:0000724~double-strand break repair via homologous recombination	7	0.246914	0.0533265	RPA1, UBE2N, HUS1, SHFM1, BRCA2, RAD54B, BRCA1	2028	19	13528	2.45759	1	0.583519	63.7656
GOTERM_BP_FAT	GO:0006891~intra-Golgi vesicle-mediated transport	7	0.246914	0.0533265	NAPG, COPZ1, STX16, CUX1, GOLGA5, COG1, GOLGA3	2028	19	13528	2.45759	1	0.583519	63.7656
GOTERM_BP_FAT	GO:0032886~regulation of microtubule-based process	13	0.458554	0.0542432	BBS4, CEP120, ROCK2, MAP1B, CENPE, BRCA1, CTNNB1, CEP250, CLASP1, MAPRE1, DST, TERF1, APC	2028	49	13528	1.76975	1	0.588418	64.4101
GOTERM_BP_FAT	GO:0006469~negative regulation of protein kinase activity	20	0.705467	0.0549233	NF2, NF1, CRIPAK, LATS1, TP73, LATS2, DVL1, ZGPAT, CASP3, DUSP19, PDPK1, CDKN1A, NUP62, HEXIM2, HEXIM1, TSC2, MLLT1, SPRED1, CDK5RAP1, APC	2028	87	13528	1.53347	1	0.591607	64.8811
GOTERM_BP_FAT	GO:0032259~methylation	18	0.634921	0.0551181	DNMT3A, PICK1, TRMT61A, TRMT61B, SUV420H2, PRMT1, METTL14, WHSC1L1, MTR, GATAD2A, DNMT1, SETD2, NSD1, NSUN2, RNF20, BAZ2A, FTSJ3, HELLS	2028	76	13528	1.57988	1	0.59145	65.015
GOTERM_BP_FAT	GO:0030433~ER-associated protein catabolic process	8	0.282187	0.0567448	NPLOC4, DERL2, HSP90B1, SEC61B, VCP, UBC, ERLIN1, ERLEC1	2028	24	13528	2.22354	1	0.600927	66.114
GOTERM_BP_FAT	GO:0008219~cell death	124	4.3739	0.0571126	ALS2, HRAS, SHF, SETX, CTNNBL1, CTNNB1, IGHMBP2, BAK1, TOP1, CASP8AP2, UNC5A, TARDBP, ACIN1, RNF34, NET1, SGPL1, MAGI3, ROCK1, SLC33A1, DFFA, MADD, CECR2, TBRG4, BCL2L13, SLTM, EP300, MAPK7, BLCAP, FUS, TRAF2, AKAP13, BCL2L2, BCL2L1, PTRH2, DIDO1, KRAS, TTBK2, ATN1, TRAF5, AXIN1, HIP1, CFLAR, TAOK2, TP53BP2, HTT, TRIO, ALMS1, MUL1, VAV2, BRCA1, VDAC1, DNASE1, VCP, NUP62, ATP2A1, RHOT1, SPTBN2, PD…	2028	719	13528	1.15043	1	0.601885	66.358
GOTERM_BP_FAT	GO:0006626~protein targeting to mitochondrion	10	0.352734	0.0580867	MFN2, GRPEL1, TOMM7, TOMM5, TIMM10, TOMM40, TIMM23B, TIMM13, TIMM8B, TOMM34	2028	34	13528	1.96194	1	0.606801	66.996
GOTERM_BP_FAT	GO:0070585~protein localization in mitochondrion	10	0.352734	0.0580867	MFN2, GRPEL1, TOMM7, TOMM5, TIMM10, TOMM40, TIMM23B, TIMM13, TIMM8B, TOMM34	2028	34	13528	1.96194	1	0.606801	66.996
GOTERM_BP_FAT	GO:0009891~positive regulation of biosynthetic process	120	4.2328	0.0590741	HRAS, STAT5B, RBM4, ZXDC, NAA15, NAA16, CTNNB1, EPC1, BRPF1, WIBG, CREB3L4, SUPT5H, INSR, IRS2, SATB2, RARG, RXRA, MTA2, ARID1A, MED13, ARID1B, PPARGC1B, JUNB, HHEX, EP300, MTF1, MED17, NFE2L2, RNF20, SMARCA4, CAMTA2, ADORA2B, SRF, ASF1A, HNRNPAB, YEATS4, DVL3, UCN, SMAD9, MAML1, CREBBP, SMAD4, SMAD2, KAT5, ABCG4, BRCA1, USF2, RNF6, PSMC5, NUP62, GTF2F1, SMARCC2, MAFA, MTOR, ENY2, E2F1, PPARA, HN…	2028	695	13528	1.15176	1	0.611709	67.6311
GOTERM_BP_FAT	GO:0051170~nuclear import	20	0.705467	0.0606018	MCM3AP, TMCO6, HTT, IPO13, IPO11, NDUFA13, GLI3, PPIH, SEC61B, IPO4, TSC2, PTTG1IP, KPNA6, SPTBN1, JAK2, RANBP2, FGF2, KPNB1, RERE, F2R	2028	88	13528	1.51605	1	0.619921	68.5909
GOTERM_BP_FAT	GO:0030488~tRNA methylation	3	0.10582	0.0606059	TRMT61A, NSUN2, TRMT61B	2028	3	13528	6.67061	1	0.618485	68.5934
GOTERM_BP_FAT	GO:0008298~intracellular mRNA localization	3	0.10582	0.0606059	CASC3, BICD1, STAU1	2028	3	13528	6.67061	1	0.618485	68.5934
GOTERM_BP_FAT	GO:0007265~Ras protein signal transduction	23	0.811287	0.0612792	DBNL, HRAS, ROCK1, RREB1, NF1, WASF2, MYO9B, TAX1BP3, RHOU, SRC, ARHGEF11, LOC407835, PLCE1, CRKL, KRAS, GNB1, RASGRP1, CFL1, ARHGAP1, RHOA, RRAS, FGF2, RHOG	2028	105	13528	1.46118	1	0.621221	69.0078
GOTERM_BP_FAT	GO:0045739~positive regulation of DNA repair	6	0.21164	0.0613573	UBE2N, FAM175A, BRE, RNF168, BRCA1, UIMC1	2028	15	13528	2.66824	1	0.620254	69.0556
GOTERM_BP_FAT	GO:0016079~synaptic vesicle exocytosis	6	0.21164	0.0613573	SEPT5, RAB3A, STX4, DOC2A, UNC13B, PCLO	2028	15	13528	2.66824	1	0.620254	69.0556
GOTERM_BP_FAT	GO:0006413~translational initiation	12	0.42328	0.0644054	EIF3A, BRF1, EIF3B, EIF3G, RPS17, TRMT6, EIF3E, EIF3L, MTIF2, EIF2B2, EIF4E2, EIF3M	2028	45	13528	1.77883	1	0.637234	70.865
GOTERM_BP_FAT	GO:0043065~positive regulation of apoptosis	77	2.71605	0.0655605	SH3RF1, MLH1, PAWR, SART1, CTNNBL1, BAK1, CASP3, DYNLL1, CASP8AP2, FOSL1, DEDD2, NET1, RARG, AIFM2, DFFA, ARHGEF18, RXRA, SKP2, NDUFA13, MBD4, ARHGEF12, BCL2L13, DAPK3, DAPK1, JMY, ARHGEF11, TNFRSF10A, HIPK1, RIPK1, HIPK2, UBC, NAIF1, UNC13B, MAP3K11, TRAF2, CDK5R1, APH1B, AKAP13, PRKDC, BCL2L1, CHEK2, SRC, ERCC6, SQSTM1, TERF1, APC, HIP1, TXNIP, MSH6, CFLAR, NACC1, HTT, TP53BP2, NF1, MUL1, TRIO,…	2028	430	13528	1.1945	1	0.642557	71.5242
GOTERM_BP_FAT	GO:0046489~phosphoinositide biosynthetic process	11	0.388007	0.0665275	IMPA1, PIGM, PIGF, CD81, PI4KA, GPAA1, PIGC, PI4KB, ALG9, PIGP, PIGN	2028	40	13528	1.83442	1	0.646695	72.0651
GOTERM_BP_FAT	GO:0016265~death	124	4.3739	0.0666966	ALS2, HRAS, SHF, SETX, CTNNBL1, CTNNB1, IGHMBP2, BAK1, TOP1, CASP8AP2, UNC5A, TARDBP, ACIN1, RNF34, NET1, SGPL1, MAGI3, ROCK1, SLC33A1, DFFA, MADD, CECR2, TBRG4, BCL2L13, SLTM, EP300, MAPK7, BLCAP, FUS, TRAF2, AKAP13, BCL2L2, BCL2L1, PTRH2, DIDO1, KRAS, TTBK2, ATN1, TRAF5, AXIN1, HIP1, CFLAR, TAOK2, TP53BP2, HTT, TRIO, ALMS1, MUL1, VAV2, BRCA1, VDAC1, DNASE1, VCP, NUP62, ATP2A1, RHOT1, SPTBN2, PD…	2028	724	13528	1.14248	1	0.646234	72.1587
GOTERM_BP_FAT	GO:0030010~establishment of cell polarity	7	0.246914	0.0668691	IGF1R, CENPA, CFL1, PRKCI, PAFAH1B1, MYH9, ARHGEF11	2028	20	13528	2.33471	1	0.645795	72.2539
GOTERM_BP_FAT	GO:0051099~positive regulation of binding	18	0.634921	0.0678523	EPB41, SKI, PRDX3, JMY, UBE2N, NOD2, NME2, EP300, KRAS, NME1, RIPK1, HIPK2, EDF1, JAK2, BRD4, TSSK4, ERC1, ADD1, SMARCA4	2028	78	13528	1.53937	1	0.649935	72.7905
GOTERM_BP_FAT	GO:0000956~nuclear-transcribed mRNA catabolic process	10	0.352734	0.0682205	PAN2, EIF4A3, UPF1, SMG5, WIBG, EIF3E, MAGOH, MLH1, SMG1, CASC3	2028	35	13528	1.90589	1	0.650585	72.9889
GOTERM_BP_FAT	GO:0010948~negative regulation of cell cycle process	8	0.282187	0.0690124	PSMG2, CENPF, CENPE, MAD2L2, BRCA1, TERF1, SMARCA4, APC	2028	25	13528	2.1346	1	0.653574	73.411
GOTERM_BP_FAT	GO:0001832~blastocyst growth	5	0.176367	0.0691337	NDEL1, ZNF830, INTS1, BRCA2, SMARCA4	2028	11	13528	3.0321	1	0.652843	73.4751
GOTERM_BP_FAT	GO:0070584~mitochondrion morphogenesis	5	0.176367	0.0691337	MFN2, BAK1, SSBP1, COL4A3BP, MUL1	2028	11	13528	3.0321	1	0.652843	73.4751
GOTERM_BP_FAT	GO:0009798~axis specification	9	0.31746	0.069202	C2CD3, LDB1, RNF2, SMAD2, BCOR, CTNNB1, BMPR1A, AXIN1, APC	2028	30	13528	2.00118	1	0.651825	73.5111
GOTERM_BP_FAT	GO:0000184~nuclear-transcribed mRNA catabolic process, nonsense-mediated decay	9	0.31746	0.069202	PAN2, EIF4A3, UPF1, SMG5, WIBG, EIF3E, MAGOH, SMG1, CASC3	2028	30	13528	2.00118	1	0.651825	73.5111
GOTERM_BP_FAT	GO:0006354~RNA elongation	13	0.458554	0.0705289	TAF11, ADRM1, TAF10, TAF4, POLR2L, ELL, GTF2F1, POLR2I, TCEB3, GTF2H3, SUPT4H1, SUPT5H, POLR2A	2028	51	13528	1.70035	1	0.657669	74.2019
GOTERM_BP_FAT	GO:0002009~morphogenesis of an epithelium	22	0.776014	0.0709447	FRAS1, BBS4, C2CD3, HTT, PGF, VANGL2, DAG1, SMAD4, GLI3, FZD6, CTNNB1, PFN1, NOTCH2, HOXB2, TIMELESS, TSC1, FREM2, CFL1, TSC2, IFT172, IPMK, HECTD1	2028	101	13528	1.453	1	0.658525	74.4149
GOTERM_BP_FAT	GO:0003007~heart morphogenesis	17	0.599647	0.0717885	BBS4, C2CD3, BBS7, RXRA, TBX20, VANGL2, TAB1, ISL1, SRF, ZMIZ1, COL4A3BP, PTCD2, GAA, MKL2, MESP1, INSR, SMARCA4	2028	73	13528	1.55343	1	0.66165	74.8419
GOTERM_BP_FAT	GO:0043254~regulation of protein complex assembly	20	0.705467	0.0731483	SUMO1P3, CAPZA2, MAP1B, HCFC1, TMSB10, SRF, LATS1, ARPC1A, CDC42, ARPC3, NCK1, SPTBN2, SPTBN1, MTOR, MAPRE1, MDN1, ADD1, APC, SPTAN1, TERF1	2028	90	13528	1.48236	1	0.667421	75.516
GOTERM_BP_FAT	GO:0042921~glucocorticoid receptor signaling pathway	4	0.141093	0.0735146	YWHAH, NCOA6, RBM4, ARID1A, RBM14	2028	7	13528	3.81178	1	0.667958	75.6946
GOTERM_BP_FAT	GO:0045815~positive regulation of gene expression, epigenetic	4	0.141093	0.0735146	ARID1A, ARID1B, ASF1A, HMGA1	2028	7	13528	3.81178	1	0.667958	75.6946
GOTERM_BP_FAT	GO:0006474~N-terminal protein amino acid acetylation	4	0.141093	0.0735146	EP300, CREBBP, NAA15, NAA16	2028	7	13528	3.81178	1	0.667958	75.6946
GOTERM_BP_FAT	GO:0000076~DNA replication checkpoint	4	0.141093	0.0735146	CDC6, TIPIN, RAD17, CDT1	2028	7	13528	3.81178	1	0.667958	75.6946
GOTERM_BP_FAT	GO:0040023~establishment of nucleus localization	4	0.141093	0.0735146	CDC42, PTK2, NUDC, MYH10	2028	7	13528	3.81178	1	0.667958	75.6946
GOTERM_BP_FAT	GO:0000090~mitotic anaphase	4	0.141093	0.0735146	NUMA1, ANAPC5, ANAPC4, ANAPC10	2028	7	13528	3.81178	1	0.667958	75.6946
GOTERM_BP_FAT	GO:0006978~DNA damage response, signal transduction by p53 class mediator resulting in transcription of p21 class mediator	4	0.141093	0.0735146	HIPK2, BRCA2, KAT5, BRCA1	2028	7	13528	3.81178	1	0.667958	75.6946
GOTERM_BP_FAT	GO:0032297~negative regulation of DNA replication initiation	4	0.141093	0.0735146	CDC6, TIPIN, RAD17, CDT1	2028	7	13528	3.81178	1	0.667958	75.6946
GOTERM_BP_FAT	GO:0051322~anaphase	4	0.141093	0.0735146	NUMA1, ANAPC5, ANAPC4, ANAPC10	2028	7	13528	3.81178	1	0.667958	75.6946
GOTERM_BP_FAT	GO:0042772~DNA damage response, signal transduction resulting in transcription	4	0.141093	0.0735146	HIPK2, BRCA2, KAT5, BRCA1	2028	7	13528	3.81178	1	0.667958	75.6946
GOTERM_BP_FAT	GO:0051129~negative regulation of cellular component organization	29	1.02293	0.0742959	CAPZA2, EPHB2, CDC42, PTK2, PACSIN2, RHOA, CLASP1, TERF2, APC, SCAMP5, TERF1, MAP1B, CST3, CENPF, TMSB10, CENPE, BRCA1, RNF6, PSMG2, YWHAH, SEMA4F, SPTBN2, DNMT1, SPTBN1, MAPRE1, MAD2L2, PTENP1, SPTAN1, ADD1	2028	142	13528	1.36231	1	0.670621	76.0715
GOTERM_BP_FAT	GO:0007018~microtubule-based movement	24	0.846561	0.0742972	KIF24, TUBB2B, KIF5B, HTT, KIF18B, KTN1, CENPE, KLC2, KIF16B, BICD2, KIF3C, KIF1C, KIF1A, NDEL1, MAP1S, KLC1, STARD9, RHOT1, PAFAH1B1, DYNC1H1, KIF21A, DST, DYNLRB1, APBA1	2028	113	13528	1.41677	1	0.669275	76.0721
GOTERM_BP_FAT	GO:0043068~positive regulation of programmed cell death	77	2.71605	0.0756673	SH3RF1, MLH1, PAWR, SART1, CTNNBL1, BAK1, CASP3, DYNLL1, CASP8AP2, FOSL1, DEDD2, NET1, RARG, AIFM2, DFFA, ARHGEF18, RXRA, SKP2, NDUFA13, MBD4, ARHGEF12, BCL2L13, DAPK3, DAPK1, JMY, ARHGEF11, TNFRSF10A, HIPK1, RIPK1, HIPK2, UBC, NAIF1, UNC13B, MAP3K11, TRAF2, CDK5R1, APH1B, AKAP13, PRKDC, BCL2L1, CHEK2, SRC, ERCC6, SQSTM1, TERF1, APC, HIP1, TXNIP, MSH6, CFLAR, NACC1, HTT, TP53BP2, NF1, MUL1, TRIO,…	2028	433	13528	1.18623	1	0.674876	76.7198
GOTERM_BP_FAT	GO:0009141~nucleoside triphosphate metabolic process	27	0.952381	0.0779799	ATP1B2, ATP5B, MYO9B, LONP1, ATP8B2, RAB11A, ATP5L, ATP5O, ATP5I, ATP5H, NDUFS1, TBPL1, ATP5J2, NUDT1, ATP5F1, ATP11A, NADK, NME7, ATP6V1C2, NME2, ATP2A2, NME1, ADK, ATP2A1, MGEA5, ATP5C1, ATP6AP1L, DUT	2028	131	13528	1.37486	1	0.684966	77.7754
GOTERM_BP_FAT	GO:0010942~positive regulation of cell death	77	2.71605	0.0789411	SH3RF1, MLH1, PAWR, SART1, CTNNBL1, BAK1, CASP3, DYNLL1, CASP8AP2, FOSL1, DEDD2, NET1, RARG, AIFM2, DFFA, ARHGEF18, RXRA, SKP2, NDUFA13, MBD4, ARHGEF12, BCL2L13, DAPK3, DAPK1, JMY, ARHGEF11, TNFRSF10A, HIPK1, RIPK1, HIPK2, UBC, NAIF1, UNC13B, MAP3K11, TRAF2, CDK5R1, APH1B, AKAP13, PRKDC, BCL2L1, CHEK2, SRC, ERCC6, SQSTM1, TERF1, APC, HIP1, TXNIP, MSH6, CFLAR, NACC1, HTT, TP53BP2, NF1, MUL1, TRIO,…	2028	435	13528	1.18077	1	0.688278	78.2007
GOTERM_BP_FAT	GO:0009755~hormone-mediated signaling	13	0.458554	0.0797404	ADCY3, PRKAR2A, NUP62, ADCY9, GNB1, JAK2, GNG3, GNB3, GNG4, LATS1, GNG5, LATS2, GNG7	2028	52	13528	1.66765	1	0.690769	78.5485
GOTERM_BP_FAT	GO:0065004~protein-DNA complex assembly	20	0.705467	0.0800319	RSF1, HIST1H4K, HIST1H2AG, HIST1H2AE, HIST2H4A, HIST2H4B, HIST1H2BO, HIST1H2BN, CENPA, HIST2H2AC, HIST1H2BJ, HIST1H4E, HIST1H4C, HIST1H4D, HIST1H4I, ASF1A, HIST1H4J, HELLS, HIST1H4H, HIST2H3A, HIST1H2BC, HIST1H1E, HIST1H2BG, CENPF, CENPE, HIST2H3D, HIST2H2BF, HIST1H3B, H3F3B, HIST1H3D, H3F3C, HIST1H2AM, CHAF1A, HIST1H3G	2028	91	13528	1.46607	1	0.690833	78.674
GOTERM_BP_FAT	GO:0006890~retrograde vesicle-mediated transport, Golgi to ER	7	0.246914	0.0822243	KIF1C, SCFD1, GBF1, COG7, COPZ1, PICK1, RAB6B	2028	21	13528	2.22354	1	0.699735	79.5961
GOTERM_BP_FAT	GO:0009394~2'-deoxyribonucleotide metabolic process	7	0.246914	0.0822243	MPG, NUDT1, ADK, MGEA5, MBD4, TBPL1, DUT	2028	21	13528	2.22354	1	0.699735	79.5961
GOTERM_BP_FAT	GO:0009146~purine nucleoside triphosphate catabolic process	7	0.246914	0.0822243	LONP1, NUDT1, ATP5B, ATP2A1, RAB11A, ATP5O, MYO9B	2028	21	13528	2.22354	1	0.699735	79.5961
GOTERM_BP_FAT	GO:0045494~photoreceptor cell maintenance	7	0.246914	0.0822243	IQCB1, BBS4, ERCC6, CDHR1, ACAD11, BBS10, CDH23	2028	21	13528	2.22354	1	0.699735	79.5961
GOTERM_BP_FAT	GO:0048284~organelle fusion	7	0.246914	0.0822243	MFN2, BAK1, RAB8A, GNAI3, USO1, EEA1, VCPIP1	2028	21	13528	2.22354	1	0.699735	79.5961
GOTERM_BP_FAT	GO:0034623~cellular macromolecular complex disassembly	8	0.282187	0.0827393	C12ORF65, GFM2, MAZ, SMARCE1, MTRF1, SUPT16H, TTF1, HMGA1	2028	26	13528	2.0525	1	0.700789	79.8071
GOTERM_BP_FAT	GO:0032984~macromolecular complex disassembly	8	0.282187	0.0827393	C12ORF65, GFM2, MAZ, SMARCE1, MTRF1, SUPT16H, TTF1, HMGA1	2028	26	13528	2.0525	1	0.700789	79.8071
GOTERM_BP_FAT	GO:0009150~purine ribonucleotide metabolic process	28	0.987654	0.0847019	ADSS, ATP1B2, ATP5B, MYO9B, PFAS, LONP1, ATP8B2, RAB11A, ATP5L, ATP5O, ATP5I, IMPDH1, ATP5H, NDUFS1, ATP5J2, ATP5F1, ATP11A, NADK, AMPD2, NME7, ATP6V1C2, NME2, ATP2A2, NME1, ATP2A1, ATP5C1, ADSL, ATP6AP1L, PAICS	2028	138	13528	1.35346	1	0.70832	80.5926
GOTERM_BP_FAT	GO:0043623~cellular protein complex assembly	32	1.12875	0.0869671	OXA1L, TUBB2B, DIAPH1, FKBP4, MLH1, ARPC4, SRC, NDUFS7, NDUFS5, PTK2, AHCTF1P1, HSPA4, TUBG1, KPNB1, SCO2, HIP1, IPO13, IPO11, PICK1, SMAD4, CENPF, CENPE, SMAD2, CENPJ, DVL1, ADRM1, PSMG2, PFDN6, NCK1, IPO4, UNC13B, SURF1	2028	162	13528	1.31765	1	0.716932	81.4633
GOTERM_BP_FAT	GO:0070507~regulation of microtubule cytoskeleton organization	11	0.388007	0.0877509	CEP250, ROCK2, MAP1B, CENPE, CLASP1, MAPRE1, DST, BRCA1, TERF1, CTNNB1, APC	2028	42	13528	1.74706	1	0.719013	81.7559
GOTERM_BP_FAT	GO:0006917~induction of apoptosis	58	2.04586	0.0897138	SH3RF1, MLH1, SART1, BAK1, CASP3, CASP8AP2, DEDD2, NET1, AIFM2, DFFA, ARHGEF18, NDUFA13, MBD4, BCL2L13, ARHGEF12, DAPK3, ARHGEF11, JMY, DAPK1, TNFRSF10A, HIPK1, RIPK1, HIPK2, UBC, NAIF1, UNC13B, APH1B, AKAP13, CHEK2, ERCC6, SQSTM1, TERF1, HIP1, MSH6, CFLAR, NACC1, HTT, TP53BP2, TRIO, BRCA2, MUL1, BAD, SAP30BP, VAV2, YWHAE, BRCA1, TP73, NOTCH2, CDKN1A, BNIP3L, JAK2, PPP1R13B, ABL1, PERP, PDCD5, SC…	2028	320	13528	1.20905	1	0.725997	82.4696
GOTERM_BP_FAT	GO:0032870~cellular response to hormone stimulus	27	0.952381	0.0900231	ADCY3, PGF, STAT5B, PRKDC, LATS1, LATS2, PHIP, IGF1R, PRKAR2A, PDPK1, SORBS1, SH2B2, GNG3, GNG4, INSR, GNG5, GNG7, IRS2, RXRA, PRKCI, JUNB, NUP62, ADCY9, GNB1, GSK3A, JAK2, GNB3	2028	133	13528	1.35418	1	0.726021	82.5795
GOTERM_BP_FAT	GO:0042147~retrograde transport, endosome to Golgi	5	0.176367	0.0918196	STX5, STX16, PIKFYVE, ERC1, YKT6	2028	12	13528	2.77942	1	0.732108	83.2057
GOTERM_BP_FAT	GO:0043388~positive regulation of DNA binding	16	0.564374	0.0930105	SKI, PRDX3, JMY, UBE2N, NOD2, NME2, EP300, KRAS, NME1, RIPK1, HIPK2, EDF1, JAK2, BRD4, TSSK4, ERC1, SMARCA4	2028	70	13528	1.52471	1	0.735637	83.6091
GOTERM_BP_FAT	GO:0012502~induction of programmed cell death	58	2.04586	0.0937746	SH3RF1, MLH1, SART1, BAK1, CASP3, CASP8AP2, DEDD2, NET1, AIFM2, DFFA, ARHGEF18, NDUFA13, MBD4, BCL2L13, ARHGEF12, DAPK3, ARHGEF11, JMY, DAPK1, TNFRSF10A, HIPK1, RIPK1, HIPK2, UBC, NAIF1, UNC13B, APH1B, AKAP13, CHEK2, ERCC6, SQSTM1, TERF1, HIP1, MSH6, CFLAR, NACC1, HTT, TP53BP2, TRIO, BRCA2, MUL1, BAD, SAP30BP, VAV2, YWHAE, BRCA1, TP73, NOTCH2, CDKN1A, BNIP3L, JAK2, PPP1R13B, ABL1, PERP, PDCD5, SC…	2028	321	13528	1.20528	1	0.737427	83.863
GOTERM_BP_FAT	GO:0009144~purine nucleoside triphosphate metabolic process	25	0.881834	0.0948119	ATP5J2, NUDT1, ATP1B2, ATP5B, ATP5F1, ATP11A, NADK, MYO9B, NME7, ATP6V1C2, NME2, LONP1, ATP2A2, NME1, ADK, ATP2A1, ATP5C1, MGEA5, ATP8B2, ATP5L, RAB11A, ATP5O, ATP6AP1L, ATP5I, ATP5H, NDUFS1	2028	122	13528	1.36693	1	0.740258	84.2017
GOTERM_BP_FAT	GO:0000245~spliceosome assembly	9	0.31746	0.0951148	DDX23, SNRNP200, DDX1, SNRPD2, SF3A2, GEMIN6, SF3A1, PRPF6, SF3A3	2028	32	13528	1.87611	1	0.740214	84.2993
GOTERM_BP_FAT	GO:0002200~somatic diversification of immune receptors	8	0.282187	0.0979146	MSH6, SWAP70, LIG1, MLH1, PMS2, PRKDC, FOXP1, CTNNBL1	2028	27	13528	1.97648	1	0.749647	85.1753
GOTERM_BP_FAT	GO:0007346~regulation of mitotic cell cycle	30	1.0582	0.0980261	HUS1, STAT5B, KNTC1, ANAPC10, TRRAP, RCC1, ZZEF1, MYCBP2, PIN1, CDT1, CDC42, HECTD3, INSR, CDK13, APC, TERF1, CDC6, CENPF, BRCA2, CENPE, RPL24, HERC2, NAE1, PPP1R9B, PSMG2, TMEM8B, USP22, MAD2L2, RAD17, SMARCA4	2028	152	13528	1.31657	1	0.748864	85.2092
GOTERM_BP_FAT	GO:0060070~Wnt receptor signaling pathway through beta-catenin	6	0.21164	0.0982162	CHD8, RARG, DVL1, CTNNB1, AXIN1, APC	2028	17	13528	2.35433	1	0.748378	85.2668
GOTERM_BP_FAT	GO:0051225~spindle assembly	6	0.21164	0.0982162	HAUS4, HAUS5, HAUS1, MLH1, HAUS8, NCOR1	2028	17	13528	2.35433	1	0.748378	85.2668
GOTERM_BP_FAT	GO:0046488~phosphatidylinositol metabolic process	6	0.21164	0.0982162	IMPA1, CD81, PIKFYVE, PI4KA, PIP5K1C, PI4KB	2028	17	13528	2.35433	1	0.748378	85.2668
GOTERM_BP_FAT	GO:0010639~negative regulation of organelle organization	18	0.634921	0.0989118	CAPZA2, MAP1B, CENPF, CENPE, TMSB10, BRCA1, PSMG2, SPTBN2, DNMT1, SPTBN1, CLASP1, MAPRE1, MAD2L2, TERF2, ADD1, APC, SPTAN1, TERF1	2028	82	13528	1.46428	1	0.749768	85.4759
GOTERM_BP_FAT	GO:0016445~somatic diversification of immunoglobulins	7	0.246914	0.0993626	MSH6, SWAP70, MLH1, PMS2, PRKDC, FOXP1, CTNNBL1	2028	22	13528	2.12247	1	0.750244	85.6099
Category	Term	Count	%	PValue	Genes	List Total	Pop Hits	Pop Total	Fold Enrichment	Bonferroni	Benjamini	FDR
GOTERM_CC_FAT	GO:0070013~intracellular organelle lumen	487	17.1781	1.50891e-57	XRCC5, SURF6, NAA15, INTS1, MED24, NAA16, MED23, MED22, WTAP, OGDH, SART3, CTNNB1, WDR74, EPC1, INTS8, WDR75, BRPF1, TAF5L, BRPF3, MED26, DHX30, TBPL1, PDPR, EMG1, RREB1, LIG1, PTBP1, HMG20A, MED13, TOX4, MED16, MED17, MED18, RPS15, ZNF384, FDX1L, FLII, MAPK7, MYBBP1A, MYO18A, ACP2, XAB2, LEO1, NAT10, DNMT3A, YEATS4, PTGR2, MKI67, RPS6, VDAC2, VDAC1, POP4, RERE, BCKDK, HNF1A, GAR1, TCOF1, PDIA4, …	1803	1779	12782	1.94069	1.00946e-54	1.00946e-54	2.26173e-54
GOTERM_CC_FAT	GO:0031974~membrane-enclosed lumen	500	17.6367	6.27891e-57	XRCC5, SURF6, NAA15, INTS1, MED24, NAA16, MED23, MED22, SART3, WTAP, OGDH, CTNNB1, WDR74, EPC1, INTS8, WDR75, BRPF1, TAF5L, BRPF3, MED26, DHX30, TBPL1, PDPR, GATM, EMG1, RREB1, LIG1, PTBP1, HMG20A, MED13, TOX4, MED16, MED17, MED18, RPS15, ZNF384, FDX1L, FLII, MAPK7, MYBBP1A, MYO18A, ACP2, XAB2, CACYBP, LEO1, NAT10, DNMT3A, YEATS4, PTGR2, MKI67, RPS6, VDAC2, VDAC1, POP4, RERE, BCKDK, HNF1A, GAR1, …	1803	1856	12782	1.90983	4.20059e-54	2.1003e-54	9.41157e-54
GOTERM_CC_FAT	GO:0043233~organelle lumen	487	17.1781	3.23714e-54	XRCC5, SURF6, NAA15, INTS1, MED24, NAA16, MED23, MED22, WTAP, OGDH, SART3, CTNNB1, WDR74, EPC1, INTS8, WDR75, BRPF1, TAF5L, BRPF3, MED26, DHX30, TBPL1, PDPR, EMG1, RREB1, LIG1, PTBP1, HMG20A, MED13, TOX4, MED16, MED17, MED18, RPS15, ZNF384, FDX1L, FLII, MAPK7, MYBBP1A, MYO18A, ACP2, XAB2, LEO1, NAT10, DNMT3A, YEATS4, PTGR2, MKI67, RPS6, VDAC2, VDAC1, POP4, RERE, BCKDK, HNF1A, GAR1, TCOF1, PDIA4, …	1803	1820	12782	1.89697	2.16564e-51	7.21881e-52	4.8522e-51
GOTERM_CC_FAT	GO:0031981~nuclear lumen	412	14.5326	3.70142e-52	XRCC5, SURF6, NAA15, MED24, NAA16, INTS1, MED23, MED22, WTAP, SART3, CTNNB1, WDR74, EPC1, WDR75, INTS8, BRPF1, TAF5L, BRPF3, MED26, TBPL1, EMG1, RREB1, LIG1, PTBP1, HMG20A, MED13, TOX4, MED16, MED17, RPS15, MED18, ZNF384, FLII, MAPK7, MYBBP1A, MYO18A, XAB2, LEO1, NAT10, DNMT3A, YEATS4, PTGR2, MKI67, RPS6, POP4, RERE, HNF1A, GAR1, TCOF1, HSF1, ZNF540, BRD4, BRD8, STX5, CDC6, BRF1, EXOSC6, EXOSC7, …	1803	1450	12782	2.01434	2.47625e-49	6.19062e-50	5.54812e-49
GOTERM_CC_FAT	GO:0043228~non-membrane-bounded organelle	568	20.0353	2.42637e-34	XRCC5, ALS2, TUBB2B, SURF6, RPL13, WTAP, CTNNB1, HIST1H2BO, WDR74, WDR75, HIST1H2BN, INCENP, RPLP0, HIST1H2BJ, TIGD2, DHX30, TIGD7, STAG1, CDH23, TIGD1, ROCK1, KIF5B, ROCK2, EMG1, MPDZ, PTBP1, HMG20A, SPIRE1, TOX4, PCM1, MYH9, CTNNA1, PCLO, NCAPD3, NME2, NME1, RPS17, SPAG5, RPS15, ZNF384, FLII, ARL8A, RPS10, MYBBP1A, MYO18A, RCC1, RPL21P28, PFN1, PFN2, RPS28, RPS29, NAT10, RPS20, RPS21, NUDC, GIT…	1803	2596	12782	1.55112	1.62324e-31	3.24649e-32	3.63693e-31
GOTERM_CC_FAT	GO:0043232~intracellular non-membrane-bounded organelle	568	20.0353	2.42637e-34	XRCC5, ALS2, TUBB2B, SURF6, RPL13, WTAP, CTNNB1, HIST1H2BO, WDR74, WDR75, HIST1H2BN, INCENP, RPLP0, HIST1H2BJ, TIGD2, DHX30, TIGD7, STAG1, CDH23, TIGD1, ROCK1, KIF5B, ROCK2, EMG1, MPDZ, PTBP1, HMG20A, SPIRE1, TOX4, PCM1, MYH9, CTNNA1, PCLO, NCAPD3, NME2, NME1, RPS17, SPAG5, RPS15, ZNF384, FLII, ARL8A, RPS10, MYBBP1A, MYO18A, RCC1, RPL21P28, PFN1, PFN2, RPS28, RPS29, NAT10, RPS20, RPS21, NUDC, GIT…	1803	2596	12782	1.55112	1.62324e-31	3.24649e-32	3.63693e-31
GOTERM_CC_FAT	GO:0005654~nucleoplasm	252	8.88889	3.9311e-31	XRCC5, SURF6, NAA15, NAA16, MED24, INTS1, MED23, MED22, SART3, WTAP, CTNNB1, PRIM1, EPC1, INTS8, TAF5L, BRPF1, BRPF3, AHCTF1P1, MED26, U2AF1, SUPT5H, TBPL1, ANAPC2, RARG, POLI, ANAPC5, RREB1, LIG1, PTBP1, ANAPC4, MED13, TAF6L, PPARGC1B, RFC5, RFC1, CAMK4, MED16, MED17, RPS15, MED18, MAPK7, SUMO1P3, ELL, TADA1, CHEK2, XAB2, NUP50, HOXA10, LEO1, NUP54, YEATS4, SMAD9, SUB1, MAML1, CREBBP, SMAD4, SKI…	1803	882	12782	2.02551	2.62991e-28	4.38318e-29	5.89239e-28
GOTERM_CC_FAT	GO:0030529~ribonucleoprotein complex	165	5.82011	3.94657e-26	RALY, SRP14, RPL13, LSM6, SRP68, LSM7, RBM4, SNRPD2, SART1, IGHMBP2, DDX23, DHX38, SRRM2, RPLP0, U2AF1, SRRM1, LSM2, MRPL32, IMP4, TIGD7, RPL36AL, MRPL53, PABPN1, RPL35A, RRP1, EMG1, MAGOH, HNRNPA2B1, PTBP1, EEF2, RRP9, HNRNPU, WDR83, PSMA1, AQR, RPS17, MRPS18A, RPS15, RPS10, MRPL47, SNRPC, SNRPF, ZNHIT6, MRPL46, MRPL44, MRPS15, RPS26P11, PABPC4, MRPS10, IGF2BP1, HSPA1A, HSPA1B, XAB2, RPL21P28, H…	1803	515	12782	2.27133	2.64025e-23	3.77179e-24	5.91558e-23
GOTERM_CC_FAT	GO:0005730~nucleolus	196	6.91358	3.95767e-23	SURF6, SRP68, WTAP, WDR74, WDR75, DDX11, OXR1, GTPBP4, EMG1, BYSL, PTBP1, HMG20A, TOX4, CAMK4, ZNF384, FLII, MYO18A, MYBBP1A, FUS, IGF2BP1, PPAN, VRK1, NOM1, NAT10, UAP1, PTGR2, MKI67, SUB1, RPS6, ZBTB43, NUP62, NOP16, POP4, ZFHX2, UTP20, ALG11, NCOR2, ADAR, CCNT2, COPS2, ZMAT5, UTP18, GAR1, TCOF1, GLI3, RBM4B, RRP1B, HSF1, ZNF540, BRD4, TOP2B, DEDD2, BRD8, STX5, EXOSC6, EXOSC7, POLR1D, EXOSC4, E…	1803	698	12782	1.99069	2.64768e-20	3.3096e-21	5.93221e-20
GOTERM_CC_FAT	GO:0044451~nucleoplasm part	161	5.67901	1.45e-20	SURF6, RBM4, NAA15, NAA16, INTS1, MED24, MED23, MED22, SART3, CTNNB1, EPC1, INTS8, BRPF1, TAF5L, BRPF3, OIP5, SRRM2, MED26, U2AF1, SRRM1, RNF34, TBPL1, SATB2, RARG, RBL2, RREB1, MTA2, MAGOH, MED13, HES6, TAF6L, PPARGC1B, EP300, SMARCE1, MED16, MED17, MED18, EDF1, SNRPC, PAF1, EP400, MEAF6, ELL, SUMO1P3, SETD1B, SETD1A, TADA1, CHEK2, TRRAP, CXXC1, DDX46, EIF3E, HOXA10, HOXA9, LEO1, DDX42, YEATS4, …	1803	555	12782	2.05653	9.70049e-18	1.07783e-18	2.17343e-17
GOTERM_CC_FAT	GO:0005829~cytosol	282	9.94709	9.1115e-14	ALS2, LDHA, RPL13, STAT5B, SNORA67, SART1, CTNNB1, BAK1, BRPF3, RPLP0, COL4A3BP, RAPGEF1, ANAPC2, DBNL, ANAPC5, ROCK1, ROCK2, ANAPC4, PIK3CD, MYH9, PCM1, DCTN3, CEP152, RPTOR, NME2, GAPVD1, CAMK4, RPS17, NME1, RPS15, HARS, ADSL, RPS10, ADD1, MDH1, AKAP13, ADRBK1, BCL2L2, CACNB4, BCL2L1, ARFGEF2, CDC37, RPL21P28, TK1, LOC407835, RPS28, RPS29, RPS20, RPS21, UNC119, RPSA, NPLOC4, SMAD9, PCNT, SMAD4,…	1803	1330	12782	1.50314	6.09789e-11	6.0979e-12	1.36624e-10
GOTERM_CC_FAT	GO:0005681~spliceosome	52	1.83422	2.16589e-12	RALY, ZMAT5, SNRPD2, SART1, DDX23, DHX38, SRRM2, U2AF1, SRRM1, LSM2, TFIP11, PRPF31, MAGOH, HNRNPA2B1, PRPF3, PRPF4, HNRNPU, PRPF6, WDR83, EIF4A3, AQR, SNRNP200, SNRPF, PRPF38B, PRPF38A, IVNS1ABP, XAB2, SF3B4, SF3B3, SF3B2, HNRNPM, SF3B1, HNRNPK, HNRNPF, DHX15, SNRNP70, SNRNP35, GEMIN6, RBM28, DHX8, BCAS2, SNW1, PRPF18, SF3A2, SF3A1, RBMX, SF3A3, PPIH, PHF5A, CWC22, SNRNP25, RBM17	1803	132	12782	2.79275	1.44901e-09	1.31728e-10	3.24656e-09
GOTERM_CC_FAT	GO:0005694~chromosome	121	4.26808	3.69573e-12	XRCC5, HIRA, KNTC1, CBX1, HMGN4, HIST1H2BO, PRIM1, TOP1, HIST1H2BN, OIP5, INCENP, AHCTF1P1, HIST1H2BJ, TIGD2, NUP37, TUBG1, TIGD7, STAG1, TIGD1, RBL2, SGOL1, DCTN3, NCAPD3, JUNB, SUV420H2, RFC5, STRA13, BAZ1A, NDEL1, SMARCE1, BAZ1B, TIMELESS, RFC1, SPAG5, TELO2, CLIP1, AKAP8, RNF20, DSCC1, SMARCA4, HIST1H4K, TIPIN, RCC1, ZNF330, TRIM66, EIF3E, HIST1H4E, HNRNPD, PBRM1, RNF168, HIST1H4C, CLASP1, HI…	1803	460	12782	1.86479	2.47243e-09	2.06036e-10	5.53956e-09
GOTERM_CC_FAT	GO:0031967~organelle envelope	148	5.22046	3.56678e-11	EIF6, OXA1L, PTGS1, LEMD3, OGDH, WTAP, ANKLE1, COX5B, GOT2, BAK1, EPC1, UQCR10, SLC25A25, AHCTF1P1, SLC25A28, ABCB10, NUP37, GLE1, SLC25A26, HMGCL, CRLS1, GATM, POLG, TIMM8B, HERC2P3, SLC25A32, LETM1, NDEL1, AAAS, ATP5C1, SLC25A37, ATPIF1, SURF1, MAVS, LMNB1, SUMO1P3, LMNB2, COX7C, BCL2L2, LETM2, BCL2L1, ACAT1, TOMM7, BCHE, TOMM5, CACYBP, NUP50, COX6B1, COX6B2, NUP54, ATP5J2, RGPD3, TOMM40, MUL1,…	1803	620	12782	1.69228	2.38618e-08	1.83552e-09	5.3463e-08
GOTERM_CC_FAT	GO:0031975~envelope	148	5.22046	4.61443e-11	EIF6, OXA1L, PTGS1, LEMD3, OGDH, WTAP, ANKLE1, COX5B, GOT2, BAK1, EPC1, UQCR10, SLC25A25, AHCTF1P1, SLC25A28, ABCB10, NUP37, GLE1, SLC25A26, HMGCL, CRLS1, GATM, POLG, TIMM8B, HERC2P3, SLC25A32, LETM1, NDEL1, AAAS, ATP5C1, SLC25A37, ATPIF1, SURF1, MAVS, LMNB1, SUMO1P3, LMNB2, COX7C, BCL2L2, LETM2, BCL2L1, ACAT1, TOMM7, BCHE, TOMM5, CACYBP, NUP50, COX6B1, COX6B2, NUP54, ATP5J2, RGPD3, TOMM40, MUL1,…	1803	622	12782	1.68684	3.08705e-08	2.20504e-09	6.91665e-08
GOTERM_CC_FAT	GO:0015630~microtubule cytoskeleton	134	4.72663	6.90496e-11	ALS2, SEPT2, TUBB2B, CCDC85B, CEP78, KNTC1, CBX1, CEP70, CTNNB1, FNTB, INCENP, TUBG1, PPP4C, ASPM, CDH23, C2CD3, ROCK1, KIF5B, ROCK2, NEIL2, DCTN6, DCTN3, PCM1, MYH9, CEP152, NME2, NDEL1, CEP350, SPAG5, NME1, CC2D2A, FLII, CLIP1, PDE4DIP, ARL8A, DST, DYNLRB1, BBS4, LRRCC1, ARPC4, ABCA2, CLASP1, NDRG2, TRAF5, NUDC, NIN, CKAP5, PCNT, C21ORF33, BRCA2, ALMS1, GAS8, KIF3C, CDC27, BRCA1, DVL1, CSPP1, N…	1803	549	12782	1.73036	4.61941e-08	3.07961e-09	1.03499e-07
GOTERM_CC_FAT	GO:0005739~mitochondrion	227	8.00705	1.83145e-10	OXA1L, PNKD, RNASEH1, OGDH, GOT2, BAK1, ACBD3, COL4A3BP, TRAK1, ABCB10, MRPL32, DHX30, TMEM14C, OXR1, MRPL53, PDPR, OPA3, CRLS1, GTPBP3, GATM, POLG, KIAA0141, BCL2L13, HERC2P3, LETM1, ATP5C1, FDX1L, MRPL47, ATPIF1, SURF1, MRPL46, MTFMT, MPST, MRPL44, SFXN4, AKAP10, LETM2, BCL2L2, HSPA1A, BCL2L1, HSPA1B, MTIF2, ACAT1, MRPL54, COX6B1, IDH2, COX6B2, RARS2, MCAT, VDAC2, PPA2, UQCRHL, VDAC1, POLRMT, N…	1803	1087	12782	1.48047	1.22524e-07	7.65776e-09	2.74519e-07
GOTERM_CC_FAT	GO:0005815~microtubule organizing center	75	2.6455	2.36213e-10	ALS2, CCDC85B, CEP78, TTLL4, TTLL5, LATS1, LATS2, CEP70, CTNNB1, PCGF5, CEP250, ACTR1B, TUBG1, CDK5RAP2, PPP4C, CYS1, CDH23, C2CD3, IFT80, ROCK1, ROCK2, DCTN3, PCM1, MCM3, CEP152, NME2, NDEL1, HIPK1, CEP350, NME1, HIPK2, CC2D2A, FLII, PDE4DIP, MAPRE1, HAUS8, MAP3K11, HAUS4, BBS4, PPP4R2, HAUS5, CEP120, HAUS1, CETN3, LRRCC1, ABCA2, AKAP9, CEP55, AURKAPS1, TUBGCP4, TUBGCP3, TUBGCP6, EZR, ODF2, PAFA…	1803	253	12782	2.10157	1.58026e-07	9.29567e-09	3.54063e-07
GOTERM_CC_FAT	GO:0016604~nuclear body	56	1.97531	5.36979e-10	GAR1, YLPM1, SART3, OIP5, SRRM2, U2AF1, CDK12, SRRM1, RNF34, TFIP11, PRPF31, RREB1, MAGOH, PRPF3, MBD1, PRPF4, EIF4A3, HIPK1, ZMIZ1, HIPK2, TOP3A, CPSF6, SNRPC, PSME4, SUMO1P3, ELL, SETD1B, SETD1A, WBP11, CHEK2, CXXC1, RPA1, SF3B1, DDX46, CIR1, TOE1, EIF3E, LSG1, GATAD2A, RBM27, GEMIN6, DDX42, NACC1, MAML1, SKI, CASC3, PRPF18, SF3A3, CTR9, PHAX, SON, RNF6, PPIH, PPIG, RNF2, NCOR2	1803	168	12782	2.3631	3.59239e-07	1.99577e-08	8.04887e-07
GOTERM_CC_FAT	GO:0044429~mitochondrial part	138	4.86772	1.38791e-09	GRPEL1, OXA1L, OGDH, COX5B, GOT2, BAK1, UQCR10, ACSS1, SLC25A25, SLC25A28, ABCB10, SLC25A26, MRPL32, DHX30, HMGCL, PDPR, CRLS1, GATM, POLG, TIMM8B, HERC2P3, SLC25A32, LETM1, MRPS18A, ATP5C1, SLC25A37, FDX1L, ATPIF1, MRPL47, SURF1, PCCA, MAVS, ME2, MRPS15, COX7C, BCL2L2, LETM2, BCL2L1, ACAT1, TOMM7, TOMM5, COX6B1, COX6B2, ATP5J2, RARS2, MRPS25, MRPS24, TOMM40, MUL1, IDH3B, MRPS21, VDAC2, VDAC1, UQ…	1803	595	12782	1.64424	9.28515e-07	4.88692e-08	2.08037e-06
GOTERM_CC_FAT	GO:0044427~chromosomal part	99	3.49206	1.82074e-09	XRCC5, HIRA, KNTC1, CBX1, HMGN4, PRIM1, HIST1H2BO, HIST1H2BN, OIP5, INCENP, AHCTF1P1, HIST1H2BJ, TIGD2, NUP37, TIGD7, STAG1, TIGD1, RBL2, SGOL1, DCTN3, JUNB, NCAPD3, SUV420H2, RFC5, STRA13, NDEL1, TIMELESS, BAZ1B, RFC1, SPAG5, TELO2, CLIP1, SMARCA4, DSCC1, HIST1H4K, TIPIN, RCC1, ZNF330, TRIM66, EIF3E, HIST1H4E, PBRM1, CLASP1, HIST1H4C, HIST1H4D, HIST1H4I, HIST1H4J, HELLS, HIST1H4H, HIST2H3A, DNMT…	1803	386	12782	1.81824	1.21807e-06	6.09037e-08	2.72914e-06
GOTERM_CC_FAT	GO:0044455~mitochondrial membrane part	45	1.5873	2.27269e-09	NDUFB3, OXA1L, NDUFB5, NDUFB7, NDUFB8, ATP5B, NDUFB9, TIMM10, PPOX, TIMM13, NDUFB1, NDUFB2, NDUFS7, NDUFS6, NDUFS5, TOMM7, TOMM5, ATP5L, SYNJ2, TIMM23B, ATP5O, COX6B2, ATP5I, ATP5H, NDUFS1, NDUFA4, ATP5J2, NDUFA2, NDUFA3, NDUFA6, ATP5F1, TOMM40, NDUFA13, MUL1, NDUFA10, TIMM8B, UQCRHL, SDHA, MFN2, UQCRH, NDUFV1, RHOT1, ATP5C1, ATPIF1, SURF1, UQCRB	1803	125	12782	2.55215	1.52043e-06	7.24015e-08	3.40658e-06
GOTERM_CC_FAT	GO:0016607~nuclear speck	38	1.34039	2.27576e-08	SUMO1P3, ELL, SETD1B, SETD1A, YLPM1, WBP11, SART3, CXXC1, SF3B1, DDX46, CIR1, TOE1, SRRM2, CDK12, GATAD2A, SRRM1, RBM27, RNF34, DDX42, TFIP11, PRPF31, RREB1, MAML1, MAGOH, PRPF3, CASC3, PRPF18, MBD1, PRPF4, CTR9, SF3A3, EIF4A3, SON, PPIH, PPIG, HIPK1, ZMIZ1, PSME4	1803	103	12782	2.61547	1.52247e-05	6.92038e-07	3.41117e-05
GOTERM_CC_FAT	GO:0005813~centrosome	64	2.2575	2.67991e-08	ALS2, CCDC85B, CEP78, LATS1, LATS2, CTNNB1, CEP70, PCGF5, CEP250, ACTR1B, TUBG1, CDK5RAP2, PPP4C, ROCK1, ROCK2, DCTN3, PCM1, MCM3, CEP152, NME2, NDEL1, CEP350, HIPK1, NME1, HIPK2, FLII, PDE4DIP, HAUS8, MAPRE1, MAP3K11, HAUS4, BBS4, PPP4R2, HAUS5, CEP120, HAUS1, CETN3, LRRCC1, AKAP9, CEP55, AURKAPS1, TUBGCP4, TUBGCP3, TUBGCP6, ODF2, PAFAH1B1, CLASP1, NDRG2, TRAF5, APC, NIN, CEP135, CKAP5, PCNT, C2…	1803	224	12782	2.02551	1.79284e-05	7.79503e-07	4.01695e-05
GOTERM_CC_FAT	GO:0005740~mitochondrial envelope	99	3.49206	1.49767e-07	OXA1L, OGDH, COX5B, GOT2, BAK1, UQCR10, SLC25A25, ABCB10, SLC25A28, SLC25A26, HMGCL, CRLS1, GATM, POLG, TIMM8B, HERC2P3, SLC25A32, LETM1, ATP5C1, SLC25A37, ATPIF1, SURF1, MAVS, COX7C, BCL2L2, LETM2, BCL2L1, ACAT1, TOMM7, TOMM5, COX6B1, COX6B2, ATP5J2, TOMM40, MUL1, VDAC2, UQCRHL, VDAC1, SLC25A12, PPIF, NDUFV1, SLC25A10, NIPSNAP1, RHOT1, MTOR, SLC25A17, ABCF2, CPT2, ATP5B, PPOX, UQCRQ, NDUFS7, NDU…	1803	419	12782	1.67504	0.000100189	4.17475e-06	0.000224488
GOTERM_CC_FAT	GO:0031966~mitochondrial membrane	94	3.3157	2.02374e-07	OXA1L, CPT2, ATP5B, PPOX, OGDH, COX5B, UQCRQ, GOT2, NDUFS7, NDUFS6, BAK1, NDUFS5, UQCR10, SLC25A25, DNAJC11, SYNJ2, SLC25A28, TIMM23B, ATP5L, ABCB10, ATP5O, SLC25A26, ATP5I, ATP5H, NDUFS1, HMGCL, TOMM34, CRLS1, SLC25A4, AIFM2, GATM, POLG, NDUFA13, HERC2, PI4KB, NDUFA10, NDUFA12, TIMM8B, HERC2P3, MFN2, LETM1, SLC25A32, UQCRH, ATP5C1, SLC25A37, ATPIF1, SURF1, PMPCB, SRGAP2, UQCRB, MAVS, NDUFB3, NDU…	1803	394	12782	1.69135	0.000135379	5.41551e-06	0.000303341
GOTERM_CC_FAT	GO:0019866~organelle inner membrane	81	2.85714	3.979e-07	EIF6, OXA1L, CPT2, ATP5B, LEMD3, PPOX, COX5B, UQCRQ, GOT2, NDUFS7, NDUFS6, NDUFS5, UQCR10, SLC25A25, DNAJC11, SLC25A28, TIMM23B, ATP5L, ABCB10, ATP5O, SLC25A26, ATP5I, LBR, ATP5H, NDUFS1, HMGCL, CRLS1, SLC25A4, GATM, POLG, NDUFA13, HERC2, NDUFA10, NDUFA12, TIMM8B, HERC2P3, LETM1, SLC25A32, UQCRH, ATP5C1, SLC25A37, ATPIF1, SURF1, PMPCB, SRGAP2, UQCRB, NDUFB3, NDUFB5, LMNB1, NDUFB7, LMNB2, NDUFB8, …	1803	329	12782	1.74539	0.00026616	1.02382e-05	0.000596417
GOTERM_CC_FAT	GO:0000785~chromatin	56	1.97531	4.51362e-07	ARID4B, HIRA, CBX1, HIST2H4A, HMGN4, HIST2H4B, HIST1H2BO, MCM7, HIST1H2BN, OIP5, HIST2H2AC, INCENP, AHCTF1P1, HIST1H2BJ, TOP2B, STAG1, HIST1H1E, RBL2, MBD4, MBD3, HMGA1, JUNB, BAZ1B, TIMELESS, HIST2H2BF, SMARCA4, DSCC1, ING2, HIST1H4K, HIST1H2AG, HIST1H2AE, TIPIN, RCC1, CHD9, CHD8, CENPA, EIF3E, CHD2, HIST1H4E, CHD1, HIST1H4C, HIST1H4D, CHD6, HIST1H4I, HIST1H4J, BAZ2A, CHD4, HELLS, HIST1H4H, CHD3…	1803	200	12782	1.985	0.000301916	1.11837e-05	0.000676552
GOTERM_CC_FAT	GO:0005743~mitochondrial inner membrane	75	2.6455	1.34665e-06	OXA1L, CPT2, ATP5B, PPOX, COX5B, UQCRQ, GOT2, NDUFS7, NDUFS6, NDUFS5, UQCR10, SLC25A25, DNAJC11, ATP5L, TIMM23B, ABCB10, SLC25A28, ATP5O, SLC25A26, ATP5I, ATP5H, NDUFS1, HMGCL, CRLS1, SLC25A4, GATM, POLG, NDUFA13, HERC2, NDUFA10, NDUFA12, TIMM8B, HERC2P3, LETM1, SLC25A32, UQCRH, ATP5C1, SLC25A37, ATPIF1, SURF1, PMPCB, SRGAP2, UQCRB, NDUFB3, NDUFB5, NDUFB7, NDUFB8, NDUFB9, COX7C, TIMM10, LETM2, TI…	1803	306	12782	1.73757	0.000900502	3.21748e-05	0.00201849
GOTERM_CC_FAT	GO:0030530~heterogeneous nuclear ribonucleoprotein complex	12	0.42328	2.31355e-06	HNRNPL, RALY, HNRNPH3, HNRNPK, HNRNPUL1, HNRNPF, PTBP1, HNRNPA2B1, HNRNPD, RBMX, HNRNPA0, HNRNPU	1803	17	12782	5.00421	0.00154657	5.33698e-05	0.00346776
GOTERM_CC_FAT	GO:0031090~organelle membrane	206	7.26631	5.84474e-06	OXA1L, CHMP6, CHMP7, LEMD3, RP9, SLC35A1, OGDH, WTAP, GOT2, BAK1, EPC1, GBF1, COL4A3BP, ABCB10, RAB21, SGPL1, CRLS1, GATM, POLG, HERC2P3, LETM1, PEX26, ATP5C1, ATPIF1, ARL8A, EXT1, SURF1, MFNG, LMNB1, SUMO1P3, LMNB2, BCL2L2, LETM2, BCL2L1, ARFGEF2, ACAT1, COX6B1, COX6B2, TRAM1, HIP1, ARFIP1, VDAC2, UQCRHL, VDAC1, SYNE2, NUP62, ATP2A2, NIPSNAP1, ATP2A1, GOSR2, CLTCL1, TM7SF2, ATP5B, AP1S3, AP2B1, …	1803	1096	12782	1.33248	0.00390251	0.00013033	0.00876042
GOTERM_CC_FAT	GO:0005819~spindle	42	1.48148	8.73861e-06	HAUS4, HAUS5, SEPT2, HAUS1, KNTC1, CBX1, LATS1, LATS2, AURKAPS1, TUBGCP4, TUBGCP3, NUMA1, TUBGCP6, INCENP, CLASP1, PAFAH1B1, TUBG1, ASPM, TERF1, CDC6, ROCK2, NEIL2, CENPF, CENPE, MYH9, DCTN3, CDC27, TUBGCP2, SMC3, CSPP1, NDEL1, RIF1, CEP350, INVS, MAP1S, SPAG5, PTP4A1, ARL8A, HAUS8, MAPRE1, NCOR1, MYH10	1803	147	12782	2.02551	0.0058291	0.000188568	0.0130976
GOTERM_CC_FAT	GO:0005840~ribosome	55	1.94004	1.11681e-05	ABCF1, RPL13, SRP68, RPLP0P2, RPLP0, MRPL32, RPL36AL, MRPL53, RPL35A, MRPL9, MRPS5, DNAJC21, MRPS7, ZCCHC17, MRPS2, RPS17, MRPS18A, RPS15, UBC, RPS10, MRPL47, MRPL46, MRPL44, MRPS15, RPS26P11, MRPS10, RPL37, RPL13AP20, RPL38, MRPL20, RPL21P28, MRPL13, RPS28, RPL32, RPS29, MRPL14, RPSAP58, RPL8, MRPL54, RPL4, RPL10A, RPL7A, RSL24D1, RPS20, RPS21, RPS10P7, RPSA, MRPS25, MRPS24, MRPS21, RPL24, RPSAP…	1803	215	12782	1.81354	0.00744365	0.000233457	0.0167387
GOTERM_CC_FAT	GO:0034399~nuclear periphery	23	0.811287	1.46584e-05	EIF6, DNMT3A, YEATS4, LMNB1, LMNB2, LMNA, AKAP8L, CENPF, SMC3, CXXC1, NUMA1, PPIG, PIAS4, FIGN, ZNF326, ATXN7, AHCTF1P1, SFPQ, CFL1, SRRM1, JAK2, AKAP8, PHF5A	1803	61	12782	2.67301	0.00975859	0.000297123	0.0219694
GOTERM_CC_FAT	GO:0070469~respiratory chain	26	0.917108	1.91185e-05	NDUFB3, NDUFB5, OXA1L, NDUFB7, NDUFB8, NDUFB9, UQCRQ, NDUFB1, NDUFB2, NDUFS7, NDUFS6, UQCR10, NDUFS5, NDUFS1, NDUFA4, NDUFA2, NDUFA3, NDUFA6, NDUFA13, NDUFA10, NDUFA12, UQCRHL, SDHA, UQCRH, NDUFV1, SURF1, UQCRB	1803	75	12782	2.45762	0.012709	0.000376118	0.0286532
GOTERM_CC_FAT	GO:0000123~histone acetyltransferase complex	20	0.705467	2.37523e-05	ENY2, BRD1, MEAF6, YEATS4, TAF4, CREBBP, TADA1, TRRAP, TAF6L, KAT5, EPC1, TAF10, TAF5L, BRPF1, EP300, SAP130, BRPF3, USP22, EP400, BRD8	1803	50	12782	2.83572	0.0157649	0.000453912	0.0355969
GOTERM_CC_FAT	GO:0005747~mitochondrial respiratory chain complex I	18	0.634921	2.42415e-05	NDUFB3, NDUFA4, NDUFA2, NDUFB5, NDUFA3, NDUFB7, NDUFB8, NDUFB9, NDUFA6, NDUFA13, NDUFA10, NDUFB1, NDUFB2, NDUFS7, NDUFS6, NDUFS5, NDUFV1, NDUFS1	1803	42	12782	3.03827	0.016087	0.000450392	0.0363298
GOTERM_CC_FAT	GO:0030964~NADH dehydrogenase complex	18	0.634921	2.42415e-05	NDUFB3, NDUFA4, NDUFA2, NDUFB5, NDUFA3, NDUFB7, NDUFB8, NDUFB9, NDUFA6, NDUFA13, NDUFA10, NDUFB1, NDUFB2, NDUFS7, NDUFS6, NDUFS5, NDUFV1, NDUFS1	1803	42	12782	3.03827	0.016087	0.000450392	0.0363298
GOTERM_CC_FAT	GO:0045271~respiratory chain complex I	18	0.634921	2.42415e-05	NDUFB3, NDUFA4, NDUFA2, NDUFB5, NDUFA3, NDUFB7, NDUFB8, NDUFB9, NDUFA6, NDUFA13, NDUFA10, NDUFB1, NDUFB2, NDUFS7, NDUFS6, NDUFS5, NDUFV1, NDUFS1	1803	42	12782	3.03827	0.016087	0.000450392	0.0363298
[truncated: 239 more rows]

## Sheet: yellow
Category	Term	Count	%	PValue	Genes	List Total	Pop Hits	Pop Total	Fold Enrichment	Bonferroni	Benjamini	FDR
[truncated: 224 more rows]
