# Supplementary material for: Targeting NHE6 gene expression identifies lysosome and neurodevelopmental mechanisms in a haploid in vitro cell model
Source: Biol Open. 2023 Nov 29;12(11):bio059778. doi: 10.1242/bio.059778 (PMC10695175; doi:10.1242/bio.059778)
Supplement: Table S18. HAP1 CRISPR-CAS9 SLC9A6 KO lines Bioanalyzer analysis [file biolopen-12-059778-TableS18.xlsx]

## Sheet: Table S18
Table S18. HAP1 CRISPR-CAS9 SLC9A6 KO lines Bioanalyzer analysis
Experiment 1 RNA for RNAseq
Genotype	Replica	rRNA Ratio [28s/18s]	RNA Integrity Number (RIN)		Genotype	Replica	rRNA Ratio [28s/18s]	RNA Integrity Number (RIN)
WT4	1	2.1	9.8		WT6	1	2.5	10
WT4	2	2.5	9.8		WT6	2	2.2	10
WT4	3	2.5	9.8		WT6	3	2.3	10
WT4	4	2.3	9.2		WT6	4	2.3	10
WT4	5	2.5	9.7		WT6	5	2.3	10
WT4	6	2.4	9.6		WT6	6	2.3	10
WT4	7	2.1	9.6		WT6	7	2.1	10
MUT1	1	2.7	9.8		MUT6	1	2.3	10
MUT1	2	2.4	9.8		MUT6	2	2.5	9.9
MUT1	3	2.4	9.5		MUT6	3	2.7	10
MUT1	4	2.8	9.6		MUT6	4	2.5	9.8
MUT1	5	2.1	10		MUT6	5	2.6	10
MUT1	6	2.2	10		MUT6	6	2.1	10
MUT1	7	2.8	10		MUT6	7	2.2	10
MUT4	1	2.3	10
MUT4	2	2.2	10
MUT4	3	2.4	10
MUT4	4	2.2	10
MUT4	5	2.3	10
MUT4	6	2.3	9.8
MUT4	7	2.4	9.7
Replication Experiment RNA for RNAseq
Genotype	Replica	rRNA Ratio [28s/18s]	RNA Integrity Number (RIN)		Genotype	Replica	rRNA Ratio [28s/18s]	RNA Integrity Number (RIN)
WT4	1	2.1	10		WT6	1	2.4	10
WT4	2	2.4	10		WT6	2	2.3	10
WT4	3	2.2	10		WT6	3	2.5	10
WT4	4	2.6	10		WT6	4	2	10
WT4	5	2.2	10		WT6	5	2.2	10
WT4	6	2.2	10		WT6	6	2.2	10
MUT4	1	2.2	10		MUT6	1	2.2	10
MUT4	2	2.1	10		MUT6	2	2.3	10
MUT4	3	2.3	10		MUT6	3	2.2	10
MUT4	4	2.1	10		MUT6	4	2.3	10
MUT4	5	2.2	10		MUT6	5	2.3	10
MUT4	6	2.2	10		MUT6	6	2.2	10
